# Supplementary material for: Association of tissue lineage and gene expression: conservatively and differentially expressed genes define common and special functions of tissues
Source: BMC Bioinformatics. 2010 Dec 14;11(Suppl 11):S1. doi: 10.1186/1471-2105-11-S11-S1 (PMC3024865; doi:10.1186/1471-2105-11-S11-S1)
Supplement: Additional file 1 — Tissue list and GSM summary [file 1471-2105-11-S11-S1-S1.xlsx]

## Sheet: Sheet1
Table S1. Tissue list and GSM summary
Tissue Name	Human				Mouse
	U133A		GNF1H		GNF1M
Amygdala	GSM18927	GSM18928	GSM18768	GSM18769	GSM18598	GSM18599
Cerebellum	GSM18917	GSM18918	GSM18758	GSM18759	GSM18606	GSM18607
DorsalRootGanglion	GSM19009	GSM19010	GSM18850	GSM18851	GSM18610	GSM18611
Heart	GSM18951	GSM18952	GSM18792	GSM18793	GSM18678	GSM18679
Hypothalamus	GSM18933	GSM18934	GSM18778	GSM18779	GSM18590	GSM18591
Kidney	GSM18955	GSM18956	GSM18796	GSM18797	GSM18688	GSM18689
Liver	GSM18953	GSM18954	GSM18794	GSM18795	GSM18696	GSM18697
Lung	GSM18949	GSM18950	GSM18790	GSM18791	GSM18654	GSM18655
OlfactoryBulb	GSM19019	GSM19020	GSM18860	GSM18861	GSM18604	GSM18605
Ovary	GSM18997	GSM18998	GSM18838	GSM18839	GSM18622	GSM18623
Pancreas	GSM18977	GSM18978	GSM18818	GSM18819	GSM18702	GSM18703
Pituitary	GSM19021	GSM19022	GSM18862	GSM18863	GSM18612	GSM18613
PrefrontalCortex	GSM18929	GSM18930	GSM18770	GSM18771	GSM18594	GSM18595
Prostate	GSM18957	GSM18958	GSM18798	GSM18799	GSM18650	GSM18651
SalivaryGland	GSM18991	GSM18992	GSM18832	GSM18833	GSM18692	GSM18693
SkeletalMuscle	GSM19013	GSM19014	GSM18854	GSM18855	GSM18680	GSM18681
Skin	GSM19001	GSM19002	GSM18842	GSM18843	GSM18640	GSM18641
SpinalCord	GSM18943	GSM18944	GSM18784	GSM18785	GSM18588	GSM18589
Testis	GSM18981	GSM18982	GSM18822	GSM18823	GSM18704	GSM18705
Thymus	GSM18899	GSM18900	GSM18740	GSM18741	GSM18668	GSM18669
Thyroid	GSM18963	GSM18964	GSM18802	GSM18803	GSM18694	GSM18695
Trachea	GSM18993	GSM18994	GSM18834	GSM18835	GSM18618	GSM18619
TrigeminalGanglion	GSM19005	GSM19006	GSM18846	GSM18847	GSM18608	GSM18609
Uterus	GSM18959	GSM18960	GSM18800	GSM18801	GSM18620	GSM18621
