# Supplementary material for: Association of tissue lineage and gene expression: conservatively and differentially expressed genes define common and special functions of tissues
Source: BMC Bioinformatics. 2010 Dec 14;11(Suppl 11):S1. doi: 10.1186/1471-2105-11-S11-S1 (PMC3024865; doi:10.1186/1471-2105-11-S11-S1)
Supplement: Additional file 4 — Human gene tissue expression distance [file 1471-2105-11-S11-S1-S4.xlsx]

## Sheet: Sheet1
Table S2. Human gene tissue expression
Gene_ID	description	Symbol	Synonyms	dbXrefs	chromosome	map location	type of gene	Symbol from nomenclature authority	Full name from nomenclature authority	Nomenclature status	Other designations	Modification date	Adipocyte	AdrenalGland	Amygdala	BoneMarrow	Cerebellum	DorsalRootGanglion	Heart	Hypothalamus	Kidney	Liver	Lung	lymphNode	OlfactoryBulb	Ovary	Pancreas	PB.CD4.Tcells	PB.CD8.Tcells	Pituitary	Placenta	PrefrontalCortex	Prostate	SalivaryGland	SkeletalMuscle	Skin	SpinalCord	Testis	Thymus	Thyroid	Tongue	Trachea	TrigeminalGanglion	Uterus
2	alpha-2-macroglobulin	A2M	CPAMD5|DKFZp779B086|FWP007|S863-7	HGNC:7|MIM:103950|Ensembl:ENSG00000175899|HPRD:00072	12	12p13.3-p12.3	protein-coding	A2M	alpha-2-macroglobulin	O	-	20090705	1743	3709.15	1760	311	1382.55	4488.1	2203.55	3003.45	3535.65	7094.35	9499.25	2344.55	3586.65	2435.6	1384.4	38.05	29.2	2065.25	5116.8	2252.05	1610.25	1479	1510.8	2031.1	3783.85	1572.9	940	3614.2	1219.85	3563.3	3037.85	3969.05
9	N-acetyltransferase 1 (arylamine N-acetyltransferase)	NAT1	AAC1|NATI	HGNC:7645|MIM:108345|Ensembl:ENSG00000171428|HPRD:00149	8	8p23.1-p21.3	protein-coding	NAT1	N-acetyltransferase 1 (arylamine N-acetyltransferase)	O	N-acetyltransferase 1|OTTHUMP00000122488	20090718	162.95	121	207.3	154.4	144.05	570.7	190.7	165.45	300.8	202.5	96.1	78.1	176.8	123.95	90.15	55.95	66.5	116.85	131.9	126.6	250.55	171.15	946.35	437.6	117.85	187.25	106	92.1	171.15	236.15	1093.9	136.95
10	N-acetyltransferase 2 (arylamine N-acetyltransferase)	NAT2	AAC2|PNAT	HGNC:7646|MIM:612182|Ensembl:ENSG00000156006|HPRD:02000	8	8p22	protein-coding	NAT2	N-acetyltransferase 2 (arylamine N-acetyltransferase)	O	N-acetyltransferase 2|arylamide acetylase 2	20090629	38.6	84.55	170.35	86.7	161.85	275.1	172.5	123.5	201.1	133.7	23.05	27.7	143.6	34.8	65.3	26.4	13.55	106.95	62.95	118.45	110.7	106.4	224.15	136.45	66.45	207.7	32.1	56.2	212.9	55.7	246.7	63.5
12	serpin peptidase inhibitor, clade A (alpha-1 antiproteinase, antitrypsin), member 3	SERPINA3	AACT|ACT|GIG24|GIG25|MGC88254	HGNC:16|MIM:107280|Ensembl:ENSG00000196136|HPRD:00120	14	14q32.1	protein-coding	SERPINA3	serpin peptidase inhibitor, clade A (alpha-1 antiproteinase, antitrypsin), member 3	O	alpha-1-antichymotrypsin|antichymotrypsin|growth-inhibiting protein 24|growth-inhibiting protein 25|serine (or cysteine) proteinase inhibitor, clade A (alpha-1 antiproteinase, antitrypsin), member 3|serine (or cysteine) proteinase inhibitor, clade A, member 3|serpin peptidase inhibitor, clade A, member 3	20090705	894.3	537.05	928.15	304.45	848.3	4018.1	272	1812.35	367.05	27788.7	753.85	287.1	1630.2	1648.9	13756	20.65	22.55	797.85	1410.05	1290.05	968.3	1121.45	1920.8	1013.45	2706.3	519.65	200.6	717.1	259	10376.5	2650.95	246.8
13	arylacetamide deacetylase (esterase)	AADAC	CES5A1|DAC	HGNC:17|MIM:600338|Ensembl:ENSG00000114771|HPRD:02640	3	3q21.3-q25.2	protein-coding	AADAC	arylacetamide deacetylase (esterase)	O	arylacetamide deacetylase	20090625	70.55	1671.9	38.25	44.7	50.5	78.9	45.35	34.65	59.15	934.55	40.45	34.55	58.45	13.7	231.25	11.25	8	18.6	58.55	25.6	31.55	15.5	265.55	45.45	44.7	40.05	27.2	113.9	136.45	37.75	129.3	87.35
14	angio-associated, migratory cell protein	AAMP	-	HGNC:18|MIM:603488|Ensembl:ENSG00000127837|HPRD:04600	2	2q35	protein-coding	AAMP	angio-associated, migratory cell protein	O	-	20090625	248.7	333.8	471.95	272.6	653.15	752.45	501.35	401.55	349.2	648.4	402.05	119.8	238.55	190.8	251.2	209.15	177.1	332	518.1	472.8	566.35	91.75	277.15	386.7	326.9	525.25	264.55	239.95	337.15	292.85	337.1	330.45
15	arylalkylamine N-acetyltransferase	AANAT	AA-NAT|SNAT	HGNC:19|MIM:600950|Ensembl:ENSG00000129673|HPRD:02974	17	17q25	protein-coding	AANAT	arylalkylamine N-acetyltransferase	O	serotonin N-acetyltransferase	20090705	7.2	17.85	21.15	69.5	18.5	38.75	39.35	11.8	15.45	36.95	11.05	12.3	18.95	15.3	10.4	5.6	2.65	13.85	12.3	20.55	9.85	18.75	89.4	50.1	14.7	21.85	6.95	17.05	24.8	15.2	125.2	4.85
16	alanyl-tRNA synthetase	AARS	-	HGNC:20|MIM:601065|Ensembl:ENSG00000090861|HPRD:03042	16	16q22	protein-coding	AARS	alanyl-tRNA synthetase	O	alanine tRNA ligase 1, cytoplasmic	20090625	2007.75	1595.25	2687.85	1252.15	3480.15	2361.85	1429.25	3101.95	2161	2022.75	1625.45	788.3	1746.15	485.2	970.35	436.05	422.3	1571.6	1473.1	2922.45	1285.05	924.45	1995.15	951.95	2446.4	1516.4	1067.45	1854.6	1323.15	1334.05	2713	1096.25
18	4-aminobutyrate aminotransferase	ABAT	FLJ17813|GABA-AT|GABAT|NPD009	HGNC:23|MIM:137150|Ensembl:ENSG00000183044|HPRD:00661	16	16p13.2	protein-coding	ABAT	4-aminobutyrate aminotransferase	O	4-aminobutyrate transaminase|GABA aminotransferase|GABA transferase|gamma-amino-N-butyrate transaminase	20090705	176.8	231.8	1571.45	247.85	1165.45	472.9	601.4	1484.3	963.45	730.8	165.35	88.9	349.65	170.8	237.5	53.4	46.25	741.8	186.9	1795.95	369.6	190.4	1620.15	244.9	854.05	383.05	77.55	235.6	397.4	183.65	867.95	125.1
19	ATP-binding cassette, sub-family A (ABC1), member 1	ABCA1	ABC-1|ABC1|CERP|FLJ14958|HDLDT1|MGC164864|MGC165011|TGD	HGNC:29|MIM:600046|Ensembl:ENSG00000165029|HPRD:02501	9	9q31.1	protein-coding	ABCA1	ATP-binding cassette, sub-family A (ABC1), member 1	O	ATP binding cassette transporter 1|ATP-binding cassette 1|ATP-binding cassette transporter A1|ATP-binding cassette, sub-family A member 1|OTTHUMP00000021833|cholesterol efflux regulatory protein|membrane-bound	20090707	493.9	459.15	353.65	183.25	346.55	872.05	256.6	256.75	311.35	254.1	134.05	214.75	497.2	168.4	207.4	42.75	55.2	241.75	366.8	393.1	188.1	243.4	1142.6	468.15	391.35	225.95	118.5	233.1	389.2	211.55	1113.35	265
20	ATP-binding cassette, sub-family A (ABC1), member 2	ABCA2	ABC2|MGC129761	HGNC:32|MIM:600047|Ensembl:ENSG00000107331|HPRD:08967	9	9q34	protein-coding	ABCA2	ATP-binding cassette, sub-family A (ABC1), member 2	O	ATP-binding cassette, sub-family A, member 2|OTTHUMP00000064733	20090625	189.2	229	2530.1	140.1	1384.35	1331.75	361.65	1184.45	377.35	355.2	220.8	134.9	885.9	162.95	168.2	224.95	202.05	267.7	179.8	2654.9	327.25	210	502.55	434.4	1245.75	182.5	105.2	225.85	268.2	217.15	1695.4	168.45
21	ATP-binding cassette, sub-family A (ABC1), member 3	ABCA3	ABC-C|ABC3|EST111653|LBM180|MGC166979|MGC72201|SMDP3	HGNC:33|MIM:601615|Ensembl:ENSG00000167972|HPRD:03369	16	16p13.3	protein-coding	ABCA3	ATP-binding cassette, sub-family A (ABC1), member 3	O	ABC transporter 3|ATP-binding cassette, sub-family A member 3	20090625	52.95	120.4	726.55	24.8	282.15	371.05	190.1	464.05	82.7	67.75	1865.4	47.2	180.7	51.75	43.85	47	33.3	88.85	110.2	539	168.9	26.25	189.9	39.45	386.55	203.85	110.9	419.7	31.25	46.3	563.4	87.7
23	ATP-binding cassette, sub-family F (GCN20), member 1	ABCF1	ABC27|ABC50	HGNC:70|MIM:603429|Ensembl:ENSG00000204574|HPRD:09139	6	6p21.33	protein-coding	ABCF1	ATP-binding cassette, sub-family F (GCN20), member 1	O	ATP-binding cassette 50 (TNF-alpha stimulated)|ATP-binding cassette, sub-family F, member 1|OTTHUMP00000029110|OTTHUMP00000029111|TNFalpha-inducible ATP-binding protein	20090705	526.65	667.5	778.25	598.75	1263.75	948.65	576.45	675.85	936.3	961	601.45	362.95	605.2	308.3	400.35	367.45	376.9	548.4	1086.15	761.15	712.05	332.45	1042.95	666.2	667.75	1486.3	492.3	460.5	537.95	499.9	1567.45	449.9
24	ATP-binding cassette, sub-family A (ABC1), member 4	ABCA4	ABC10|ABCR|ARMD2|CORD3|DKFZp781N1972|FFM|FLJ17534|RMP|RP19|STGD|STGD1	HGNC:34|MIM:601691|Ensembl:ENSG00000198691|HPRD:03408	1	1p22.1-p21	protein-coding	ABCA4	ATP-binding cassette, sub-family A (ABC1), member 4	O	ATP binding cassette transporter|ATP-binding cassette, sub-family A member 4|ATP-binding transporter, retina-specific|OTTHUMP00000012366|photoreceptor rim protein|retina-specific ABC transporter	20090705	39.15	56.85	88	58.2	91.35	186.15	57.25	30.8	78.15	114.2	32.1	19.3	104.15	48.6	38.65	10.9	18.1	62.15	111.2	46.8	86	78.85	397.2	149.05	107.65	79.6	28.4	71.3	48.3	55.6	241.1	42.8
25	c-abl oncogene 1, receptor tyrosine kinase	ABL1	ABL|JTK7|bcr/abl|c-ABL|p150|v-abl	HGNC:76|MIM:189980|Ensembl:ENSG00000097007|HPRD:01809	9	9q34.1	protein-coding	ABL1	c-abl oncogene 1, receptor tyrosine kinase	O	OTTHUMP00000022375|OTTHUMP00000022376|bcr/c-abl oncogene protein|proto-oncogene tyrosine-protein kinase ABL1|v-abl Abelson murine leukemia viral oncogene homolog 1	20090707	561.75	618.75	664.4	365.3	497.85	688.3	566.65	691.3	535.45	430.2	662.75	212.85	631.05	387.55	242.6	136.9	141.3	431.7	584.85	729.6	703.85	215.85	838.35	588.55	553.25	593.75	334.85	698.95	388.15	480.95	956.75	971.3
26	amiloride binding protein 1 (amine oxidase (copper-containing))	ABP1	ABP|AOC1|DAO|DAO1|KAO	HGNC:80|MIM:104610|Ensembl:ENSG00000002726|HPRD:00088	7	7q34-q36	protein-coding	ABP1	amiloride binding protein 1 (amine oxidase (copper-containing))	O	amiloride binding protein 1|amiloride-binding protein|amiloride-binding protein-1|amiloride-sensitive amine oxidase|diamine oxidase|histaminase|kidney amine oxidase	20090714	98.35	90.65	174.3	288	202.9	470.95	180	172.15	8727.95	201.35	107.9	134.75	96.6	80.15	205.1	19.3	19.9	88.65	16894.2	189.75	899.75	89.35	591.6	265.4	207.05	155.45	94.35	83.2	83.3	115.65	1025.9	103
27	v-abl Abelson murine leukemia viral oncogene homolog 2 (arg, Abelson-related gene)	ABL2	ABLL|ARG|FLJ22224|FLJ31718|FLJ41441	HGNC:77|MIM:164690|Ensembl:ENSG00000143322|HPRD:01259	1	1q24-q25	protein-coding	ABL2	v-abl Abelson murine leukemia viral oncogene homolog 2 (arg, Abelson-related gene)	O	Abelson murine leukemia viral (v-abl) oncogene homolog 2|Abelson-related|OTTHUMP00000033139|arg tyrosine kinase	20090705	237.05	384.75	342.85	326.7	272	610.65	433.85	234.1	493.4	74.65	238.1	182.95	286.85	192.75	113.05	52.5	53.75	260.7	298.7	356.45	275.25	249.85	1166.2	210.6	420.95	273.5	166.1	160.15	400.2	277.35	1264.3	272.5
28	ABO blood group (transferase A, alpha 1-3-N-acetylgalactosaminyltransferase; transferase B, alpha 1-3-galactosyltransferase)	ABO	A3GALNT|A3GALT1|GTB|NAGAT	HGNC:79|MIM:110300|HPRD:05821	9	9q34.1-q34.2	protein-coding	ABO	ABO blood group (transferase A, alpha 1-3-N-acetylgalactosaminyltransferase; transferase B, alpha 1-3-galactosyltransferase)	O	ABO blood group (alpha 1-3-N-acetylgalactosaminyltransferase, alpha 1-3-galactosyltransferase)|ABO glycosyltransferase|B(A) alpha-1,3-galactosyltransferase|histo-blood group A2 transferase	20090625	163.55	304.8	445.75	140.15	496.1	545.5	466.5	406	461.9	277.35	94.9	101.1	274.7	289.45	235.25	93.5	65.35	113.8	205	210.65	79.05	173.95	474.2	132.9	164.2	350.05	136.95	120.4	127.75	204.25	384.05	187.1
29	active BCR-related gene	ABR	FLJ45954|MDB	HGNC:81|MIM:600365|Ensembl:ENSG00000159842|HPRD:02649	17	17p13.3	protein-coding	ABR	active BCR-related gene	O	active breakpoint cluster region-related protein	20090625	294.5	424.9	3068.2	531.55	833.25	686.15	820.45	1763.75	401.25	343.35	725.65	217.5	543.05	182.8	200.1	301.55	243.2	284.9	467.45	3402.45	615.45	204.8	718.95	334.8	1278.8	284.1	225.05	407.25	692.95	281.3	1155.5	476
30	acetyl-Coenzyme A acyltransferase 1	ACAA1	ACAA|PTHIO|THIO	HGNC:82|MIM:604054|Ensembl:ENSG00000060971|HPRD:06815	3	3p23-p22	protein-coding	ACAA1	acetyl-Coenzyme A acyltransferase 1	O	peroxisomal 3-oxoacyl-Coenzyme A thiolase	20090625	611.65	684.1	675.95	577.5	839.55	1086.35	1033.85	727.45	2095.4	3393.4	613.25	504.65	703.75	314	269.55	275.5	303.75	429.8	544.5	758.3	747.25	357.2	1181.6	810.05	900.95	449.45	411.75	614.6	756.2	545.15	1254.2	368.7
31	acetyl-Coenzyme A carboxylase alpha	ACACA	ACAC|ACC|ACC1|ACCA	HGNC:84|MIM:200350|Ensembl:ENSG00000132142|HPRD:01938	17	17q21	protein-coding	ACACA	acetyl-Coenzyme A carboxylase alpha	O	ACC-alpha|OTTHUMP00000164069|acetyl-CoA carboxylase 1|acetyl-CoA carboxylase-alpha	20090705	791.65	391.45	435.45	60.25	99.6	113.45	122.85	667.1	74.2	135.15	236.05	39.55	307.9	25.9	45.85	16.2	11.8	229.5	38.2	1180.95	756.45	57.7	310.2	174.05	455.2	125.8	51.95	167.65	117.95	94.5	265.45	60.9
32	acetyl-Coenzyme A carboxylase beta	ACACB	ACC2|ACCB|HACC275	HGNC:85|MIM:601557|Ensembl:ENSG00000076555|HPRD:07044	12	12q24.11	protein-coding	ACACB	acetyl-Coenzyme A carboxylase beta	O	acetyl-CoA carboxylase 2	20090630	2595.4	680.7	431.3	155.05	380	640.1	616.1	397.35	510.65	1101.2	335.9	173.15	336.9	113.6	253.5	101.45	83.55	325.25	140.4	624.5	321.2	184.4	1537.75	631.2	352.75	304.05	219.6	405.6	404.45	254.75	866.65	384.4
33	acyl-Coenzyme A dehydrogenase, long chain	ACADL	ACAD4|FLJ94052|LCAD	HGNC:88|MIM:609576|Ensembl:ENSG00000115361|HPRD:01939	2	2q34-q35	protein-coding	ACADL	acyl-Coenzyme A dehydrogenase, long chain	O	long-chain acyl-CoA dehydrogenase	20090625	121.2	119.05	100.7	71.35	144.15	241.1	135.05	128.25	179.55	184.5	92.4	40.65	202.45	52.9	100.2	15.75	39.2	97.45	80.1	127.95	181.9	153.35	162.95	161.65	130.05	96.5	56.25	174.15	129.3	130.7	382.4	92.05
34	acyl-Coenzyme A dehydrogenase, C-4 to C-12 straight chain	ACADM	ACAD1|FLJ18227|FLJ93013|FLJ99884|MCAD|MCADH	HGNC:89|MIM:607008|Ensembl:ENSG00000117054|HPRD:08447	1	1p31	protein-coding	ACADM	acyl-Coenzyme A dehydrogenase, C-4 to C-12 straight chain	O	OTTHUMP00000011345|medium-chain acyl-CoA dehydrogenase|medium-chain specific acyl-CoA dehydrogenase	20090625	431.05	391.45	804.2	180.05	277.9	332.1	158.95	424.6	1119.35	212.15	74.35	171.85	211.8	77.8	156.9	80.05	101.3	372.5	87.8	438.35	213.05	261.7	907.5	221.25	508.9	225.05	82.1	207.45	382.15	302.1	723	293.25
35	acyl-Coenzyme A dehydrogenase, C-2 to C-3 short chain	ACADS	ACAD3|SCAD	HGNC:90|MIM:606885|Ensembl:ENSG00000122971|HPRD:06053	12	12q22-qter	protein-coding	ACADS	acyl-Coenzyme A dehydrogenase, C-2 to C-3 short chain	O	butyryl-CoA dehydrogenase|short chain acyl-CoA dehydrogenase|short-chain acyl-CoA dehydrogenase|unsaturated acyl-CoA reductase	20090625	323.8	273.9	229.9	225.55	183.25	423.2	779.2	225.4	482.4	1085.4	228.35	156.3	252.35	136.85	70.25	97.2	109.9	176.1	319.25	358.9	179	100.65	953.8	382.95	384.2	359	105.25	287.45	376.2	140.1	619.75	122.25
36	acyl-Coenzyme A dehydrogenase, short/branched chain	ACADSB	2-MEBCAD|ACAD7|SBCAD	HGNC:91|MIM:600301|Ensembl:ENSG00000196177|HPRD:02626	10	10q26.13	protein-coding	ACADSB	acyl-Coenzyme A dehydrogenase, short/branched chain	O	2-methyl branched chain acyl-CoA dehydrogenase|2-methylbutyryl-CoA dehydrogenase|OTTHUMP00000020685|OTTHUMP00000046795	20090625	17.55	73.8	27.1	105.4	117.55	212.45	63.5	181.85	122.45	33.15	14	13.55	25.05	27.25	24.7	21.65	8.7	30.5	56.35	90.6	71.45	72.6	381.05	138.7	88.65	62.25	31.75	17.95	47.1	95.8	446.7	22.1
37	acyl-Coenzyme A dehydrogenase, very long chain	ACADVL	ACAD6|LCACD|VLCAD	HGNC:92|MIM:609575|Ensembl:ENSG00000072778|HPRD:01940	17	17p13-p11	protein-coding	ACADVL	acyl-Coenzyme A dehydrogenase, very long chain	O	-	20090705	1667.7	2417.6	1049.3	682.65	960.45	1174.35	1994.5	1353.6	1699.45	1400	881.65	548.4	1164.6	605.55	1009.35	467.5	407.45	943.1	1656.5	1528.7	923.35	695.05	3941.75	962.35	1068.7	735.9	485.25	1324.05	1506.35	754.55	1698.2	664.6
38	acetyl-Coenzyme A acetyltransferase 1	ACAT1	ACAT|MAT|T2|THIL	HGNC:93|MIM:607809|Ensembl:ENSG00000075239|HPRD:01946	11	11q22.3-q23.1	protein-coding	ACAT1	acetyl-Coenzyme A acetyltransferase 1	O	acetoacetyl Coenzyme A thiolase|mitochondrial acetoacetyl-CoA thiolase	20090718	1164.9	1252.3	1112.45	387.45	388.5	791.6	862.75	1126.45	4655.05	1517.85	460.15	292.95	685.5	400.7	511.7	208.05	199.45	694.8	284.2	917.85	700.9	847.75	2223.1	481.1	984.9	996	205.2	784.85	668.05	609.6	1041.15	838.4
39	acetyl-Coenzyme A acetyltransferase 2	ACAT2	-	HGNC:94|MIM:100678|Ensembl:ENSG00000120437|HPRD:00006	6	6q25.3	protein-coding	ACAT2	acetyl-Coenzyme A acetyltransferase 2	O	OTTHUMP00000017527|acetoacetyl Coenzyme A thiolase|cytosolic acetoacetyl-CoA thiolase	20090625	885.05	369.8	720.15	185.85	1026.55	737.7	277.8	565.95	494.25	341.9	148.45	159.5	376.9	188.6	187.65	119.8	128.45	217	184.4	627.6	536.65	199.5	801.25	357.95	480.25	431	156.9	287.9	389.8	248.45	881	223.7
40	amiloride-sensitive cation channel 1, neuronal	ACCN1	ACCN|ASIC2|ASIC2a|BNC1|BNaC1|MDEG|hBNaC1	HGNC:99|MIM:601784|Ensembl:ENSG00000108684|HPRD:03471	17	17q12	protein-coding	ACCN1	amiloride-sensitive cation channel 1, neuronal	O	degenerin|neuronal amiloride-sensitive cation channel 1	20090705	50.4	39.45	587.85	80.4	486.15	189.35	116.45	269.15	55.6	110.25	68.7	22.15	39.8	22.75	26.85	13.6	9.4	34.75	30.3	333.8	36.1	29.6	158.7	33.95	57	62.05	24.45	40	41.6	30.75	477.2	134
41	amiloride-sensitive cation channel 2, neuronal	ACCN2	ASIC|ASIC1|ASIC1A|BNaC2|hBNaC2	HGNC:100|MIM:602866|Ensembl:ENSG00000110881|HPRD:04182	12	12q12	protein-coding	ACCN2	amiloride-sensitive cation channel 2, neuronal	O	Cation channel, amiloride-sensitive, neuronal, 2|acid-sensing ion channel 1a protein	20090705	127.6	351.7	376.4	187.45	816.45	1355.2	155	583.6	375.6	281.35	99.55	65.25	344.55	178.15	147.55	52.85	52.2	114.25	173.35	554	215.25	196.35	647.35	147.4	342.7	146	143.05	126	295.15	277.8	390.15	62.25
43	acetylcholinesterase (Yt blood group)	ACHE	ARACHE|N-ACHE|YT	HGNC:108|MIM:100740|Ensembl:ENSG00000087085|HPRD:00010	7	7q22	protein-coding	ACHE	acetylcholinesterase (Yt blood group)	O	acetylcholinesterase|apoptosis-related acetylcholinesterase	20090705	392.5	271.75	355.25	132.15	367.75	485.95	377.05	483.75	257.75	144.85	48.25	49.65	160.35	88	56.5	35.35	32.45	138.25	84.5	299.7	44.3	137.9	435.1	291.75	272.8	198.15	82.85	115.1	145	184.75	663.15	44.15
47	ATP citrate lyase	ACLY	ACL|ATPCL|CLATP	HGNC:115|MIM:108728|Ensembl:ENSG00000131473|HPRD:00155	17	17q12-q21	protein-coding	ACLY	ATP citrate lyase	O	OTTHUMP00000164773	20090705	5897.5	731.65	846.35	729.75	808.55	1316.75	305.15	1605.5	780.95	232.2	460.05	415.75	486.25	155.6	322.65	452.05	471.15	433.05	761.05	1240.35	1187.9	360.15	616.45	582.2	1182.15	1173.2	754.1	612.6	308.65	469.7	1412.95	595.45
48	aconitase 1, soluble	ACO1	ACONS|IREB1|IREBP|IREBP1|IRP1	HGNC:117|MIM:100880|Ensembl:ENSG00000122729|HPRD:00013	9	9p22-q32|9p21.1	protein-coding	ACO1	aconitase 1, soluble	O	OTTHUMP00000021176|OTTHUMP00000021177|OTTHUMP00000045233|aconitase 1|aconitate hydratase|citrate hydro-lyase|ferritin repressor protein|iron regulatory protein 1|iron-responsive element binding protein 1	20090625	1502.1	2037.1	961.85	351.65	889.2	956.4	688.95	823.15	2413.45	1814.55	626.95	292	609.3	410.05	372.25	105	97.1	481.85	686.3	1021.65	692.3	438.15	1162	857.55	681.2	897.6	380.7	598.2	493.7	481.6	1019.2	604.65
49	acrosin	ACR	-	HGNC:126|MIM:102480|Ensembl:ENSG00000100312|HPRD:06342	22	22q13-qter|22q13.33	protein-coding	ACR	acrosin	O	preproacrosin|proacrosin	20090705	218	304.9	77.1	114.85	355.75	556.9	267.6	77.15	400.9	263.7	76.4	84.7	97.8	125.95	45.85	16.25	9.85	156.85	165.25	180	45.1	185.6	281.25	410.45	185.4	1280.4	83	51.95	195.2	73.95	263.05	34.95
50	aconitase 2, mitochondrial	ACO2	ACONM|MGC20605|MGC33908	HGNC:118|MIM:100850|Ensembl:ENSG00000100412|HPRD:00012	22	22q11.2-q13.31|22q13.2	protein-coding	ACO2	aconitase 2, mitochondrial	O	OTTHUMP00000042146|OTTHUMP00000165920|aconitate hydratase|citrate hydro-lyase	20090625	1394.45	877.6	2313.35	325.2	1960.5	1100.45	6617.6	2127.9	2952.95	1271.45	545.55	290.85	622.05	232.95	287.95	150.15	150.1	301.7	682.55	3653.2	693.2	339.95	3173.3	288.35	1549.5	568.35	444.95	580.7	895.05	535	520.6	336.65
51	acyl-Coenzyme A oxidase 1, palmitoyl	ACOX1	ACOX|MGC1198|PALMCOX|SCOX	HGNC:119|MIM:609751|Ensembl:ENSG00000161533|HPRD:02030	17	17q24-q25|17q25.1	protein-coding	ACOX1	acyl-Coenzyme A oxidase 1, palmitoyl	O	acyl-CoA oxidase, straight-chain|acyl-Coenzyme A oxidase 1|peroxisomal fatty acyl-CoA oxidase	20090625	260.75	291.45	257.75	190.35	215.9	199.2	222.65	144.85	441.6	498.2	141.3	88.05	189.8	105	215.05	41.75	49.05	188.75	243.2	330.3	279.2	122.3	496.15	242.6	191.65	150.75	111.5	156.5	212.65	160.75	1002.6	124.75
52	acid phosphatase 1, soluble	ACP1	HAAP|MGC111030|MGC3499	HGNC:122|MIM:171500|Ensembl:ENSG00000143727|HPRD:08881	2	2p25	protein-coding	ACP1	acid phosphatase 1, soluble	O	acid phosphatase of erythrocyte|adipocyte acid phosphatase|cytoplasmic phosphotyrosyl protein phosphatase|low molecular weight phosphotyrosine protein phosphatase|protein tyrosine phosphatase|red cell acid phosphatase 1	20090705	505.05	892.4	1394.6	625.55	780.8	923.85	467.4	1170.25	1019.5	399.95	345.45	388.75	522.8	268.55	404.45	380.1	419.55	905.2	699.25	809.85	481	403.5	801.85	583.8	766.05	1379.55	398	518.1	443.45	654.15	587.95	405.85
53	acid phosphatase 2, lysosomal	ACP2	-	HGNC:123|MIM:171650|Ensembl:ENSG00000134575|HPRD:01375	11	11p11.2-p11.11|11p12-p11	protein-coding	ACP2	acid phosphatase 2, lysosomal	O	-	20090625	460.7	992.8	924.05	624.7	1043.65	1149.2	765.95	672.1	1306.3	1717.15	771.35	420.15	435	223.85	366.15	148.65	142.3	489.45	1125.05	789.8	975.25	558.05	743.2	726.65	557.1	781.2	433.1	479.05	441.3	790.75	1103.1	393.1
54	acid phosphatase 5, tartrate resistant	ACP5	MGC117378|TRAP	HGNC:124|MIM:171640|Ensembl:ENSG00000102575|HPRD:01374	19	19p13.3-p13.2	protein-coding	ACP5	acid phosphatase 5, tartrate resistant	O	TrATPase|tartrate resistant acid phosphatase 5|tartrate-resistant acid ATPase	20090705	126.3	155.65	41.75	237.45	227.75	231.2	678.65	33.2	1179.65	807.7	3333.15	620.75	165.75	156.75	156	139.15	113.95	58.2	247.1	146.95	385.45	176.25	510.7	199.95	138.5	119.35	229.75	35.55	401.7	316	263.25	225.9
55	acid phosphatase, prostate	ACPP	ACP-3|ACP3|PAP	HGNC:125|MIM:171790|Ensembl:ENSG00000014257|HPRD:01378	3	3q21-q23	protein-coding	ACPP	acid phosphatase, prostate	O	prostatic acid phosphotase	20090705	119.5	133.9	152.85	78.75	217.15	251.5	134.6	115.2	279	43.3	76.75	50.4	152.75	98.7	93.15	23.85	14.3	161.5	188.1	122.35	14302.2	135.1	473	418.75	190.05	203.85	68.7	73.85	395.95	247.95	972.8	98.9
56	acrosomal vesicle protein 1	ACRV1	D11S4365|SP-10|SPACA2	HGNC:127|MIM:102525|Ensembl:ENSG00000134940|HPRD:00014	11	11q23-q24	protein-coding	ACRV1	acrosomal vesicle protein 1	O	sperm protein 10	20090625	274.6	416.1	670.3	486.7	685.75	1220.5	582.15	377.5	618.9	536.85	306.7	151	359.4	333.35	258	105.55	79.85	374	319.05	700.1	325.7	273.85	1750.45	781.95	369.8	1797.5	203.05	259.8	511.15	409.35	1563.9	303.2
58	actin, alpha 1, skeletal muscle	ACTA1	ACTA|ASMA|CFTD|CFTD1|CFTDM|MPFD|NEM1|NEM2|NEM3	HGNC:129|MIM:102610|Ensembl:ENSG00000143632|HPRD:00030	1	1q42.13	protein-coding	ACTA1	actin, alpha 1, skeletal muscle	O	OTTHUMP00000036123|alpha skeletal muscle actin	20090705	45.25	59.85	85.7	284.4	55.6	183.65	23207.7	111.65	64.65	52.15	108.9	104.05	12.05	61.5	31.25	23.3	17	47.9	109.15	51.5	2088	91.7	76084.6	24.65	101.9	3588.45	79.05	6863.2	27501	565.45	636.9	36.75
59	actin, alpha 2, smooth muscle, aorta	ACTA2	AAT6|ACTSA	HGNC:130|MIM:102620|Ensembl:ENSG00000107796|HPRD:00031	10	10q23.3	protein-coding	ACTA2	actin, alpha 2, smooth muscle, aorta	O	OTTHUMP00000020042|alpha 2 actin|alpha-cardiac actin|growth-inhibiting gene 46	20090705	1999.4	1683.55	754.1	305.3	588.7	2330.1	2868.35	1200.4	1755.35	1080.7	2855.15	1734.1	1702.15	3395.15	882.6	86.9	106.4	969.55	5208.9	871.15	4931.95	1057.1	2014.9	1937.55	1465.8	3626.7	843.35	1463.85	797.95	3558	3642.9	11872.6
60	actin, beta	ACTB	PS1TP5BP1	HGNC:132|MIM:102630|Ensembl:ENSG00000075624|HPRD:00032	7	7p15-p12	protein-coding	ACTB	actin, beta	O	PS1TP5-binding protein 1|actin, cytoplasmic 1|beta actin|beta cytoskeletal actin	20090705	24477.8	20376.4	16722.3	27887.5	22094.7	28207.3	9444.25	13940.1	19610.2	10846.8	17898.8	14277.5	21259.8	11233	7208.15	12655.9	11744.6	9562	22690.2	25176.8	13545.5	12131.9	6152.05	14089.8	25507.5	12914.1	17279	18668.7	11793.2	17754.8	19078.7	15446.2
69	actin, beta pseudogene 9	ACTBP9	-	HGNC:142	18	-	pseudo	ACTBP9	actin, beta pseudogene 9	O	-	20090625	245.55	155	258.2	277.05	208.85	840.75	491.4	140.2	254.3	198.35	230.45	115.05	142.4	95.1	149.2	70.9	33.7	98.35	562.95	217.75	241.35	41.3	195.85	108	96.75	96.45	238.8	221	199.9	93.7	354.05	313.25
70	actin, alpha, cardiac muscle 1	ACTC1	ACTC|ASD5|CMD1R|CMH11	HGNC:143|MIM:102540|Ensembl:ENSG00000159251|HPRD:00015	15	15q11-q14	protein-coding	ACTC1	actin, alpha, cardiac muscle 1	O	cardiac muscle alpha actin 1	20090705	188.75	865.8	347.05	295.45	416.95	1093.95	29000	337.15	483.1	312.4	225.6	192.7	170.75	331	227.7	90.75	79.15	340.55	525.35	312.7	955.8	220.95	1764.35	393.65	327.7	490	273.05	2207.05	1147.75	203.85	842.8	307.3
71	actin, gamma 1	ACTG1	ACT|ACTG|DFNA20|DFNA26	HGNC:144|MIM:102560|Ensembl:ENSG00000184009|HPRD:00017	17	17q25	protein-coding	ACTG1	actin, gamma 1	O	actin, cytoplasmic 2|actin, gamma 1 propeptide|cytoskeletal gamma-actin	20090705	10939.5	14941.6	13463.8	15979.1	12516.9	15322.9	8122.95	11830.6	12243.1	8485.1	11118	7176.8	10631.6	8241.3	8908.95	7581.1	6844.6	9240.05	13890.9	12319	10413.9	7231.05	4219.45	9737.25	13382.5	14810.8	14418	11833	11425.2	12226	13275.4	11240.9
72	actin, gamma 2, smooth muscle, enteric	ACTG2	ACT|ACTA3|ACTE|ACTL3|ACTSG	HGNC:145|MIM:102545|Ensembl:ENSG00000163017|HPRD:00016	2	2p13.1	protein-coding	ACTG2	actin, gamma 2, smooth muscle, enteric	O	actin, gamma 2|actin-like protein|alpha-actin 3|smooth muscle gamma actin	20090705	254.95	270.8	235.6	359.75	256.1	628.75	1700.1	204.45	271.1	198.95	703.8	255.15	238.35	436.65	260.4	46.5	40.45	190.2	1392.55	291.3	6557.85	253.85	767.55	569.05	258.05	326.8	181.35	260.6	276.3	1428	832.7	8976.45
81	actinin, alpha 4	ACTN4	ACTININ-4|DKFZp686K23158|FSGS|FSGS1	HGNC:166|MIM:604638|Ensembl:ENSG00000130402|HPRD:05222	19	19q13	protein-coding	ACTN4	actinin, alpha 4	O	actinin alpha4 isoform	20090705	627.95	981	584.35	334.55	403.75	1088.35	442.95	601.6	2147.5	440.75	1120.05	234.6	1038.2	350.1	629.1	220.7	254.15	383.1	1394.05	1299.45	1436	241.45	700.5	863.9	713.8	387.5	369.15	799.8	1027.5	892.6	1219.85	1120.45
86	actin-like 6A	ACTL6A	ACTL6|ARPN-BETA|Arp4|BAF53A|INO80K|MGC5382	HGNC:24124|MIM:604958|Ensembl:ENSG00000136518|HPRD:05389	3	3q26.33	protein-coding	ACTL6A	actin-like 6A	O	BAF complex 53 kDa subunit|BAF53|BRG1-associated factor|INO80 complex subunit K|actin-related protein 4|hArpN beta	20090705	94.7	135.1	104.2	112.3	92.75	219.6	43.9	85	97.3	116.25	82.9	80.15	114.05	59.9	61.7	63.45	46.8	121.45	90.8	92.45	176.95	123.6	233.15	117.55	221.6	483.35	117.5	90.55	117.9	89.3	807	168.2
87	actinin, alpha 1	ACTN1	FLJ40884|FLJ54432	HGNC:163|MIM:102575|Ensembl:ENSG00000072110|HPRD:00020	14	14q24.1-q24.2|14q24|14q22-q24	protein-coding	ACTN1	actinin, alpha 1	O	F-actin cross-linking protein|actinin 1 smooth muscle|alpha-actinin 1	20090705	1188.55	722.5	1864.05	1499.2	420.8	886.65	604.05	438.9	561.35	733.3	1096.2	486.5	544	389.4	422.75	323.05	431	419.3	1374.6	1664.6	2339.35	752.1	658.85	773.3	392.5	675.85	392.7	404.25	583.8	1047.85	1680.6	2812.15
88	actinin, alpha 2	ACTN2	CMD1AA	HGNC:164|MIM:102573|Ensembl:ENSG00000077522|HPRD:00019	1	1q42-q43	protein-coding	ACTN2	actinin, alpha 2	O	F-actin cross-linking protein|OTTHUMP00000037963|alpha-actinin skeletal muscle	20090705	195.45	254.8	592.3	445.5	646.45	944.2	4160.7	401.7	389.15	377.8	143.6	190.75	379.4	251.5	128.15	77.5	79.75	161.55	260.55	580.95	305.7	305.85	11834.7	532.3	463.8	401.3	140.8	418.05	1211.45	253.35	1308.65	214.05
89	actinin, alpha 3	ACTN3	MGC117002|MGC117005	HGNC:165|MIM:102574|Ensembl:ENSG00000204633|HPRD:02148	11	11q13.1	protein-coding	ACTN3	actinin, alpha 3	O	-	20090705	163.55	264.95	195.15	160.8	258.4	366.45	256.3	126.75	221.85	198.85	166.45	73.85	198.65	155.15	107.15	63.55	38.5	196.9	150.2	216.9	168.15	36.8	7269.4	85.05	103.85	340.6	84.65	177.05	238.25	141.4	869.1	123.3
90	activin A receptor, type I	ACVR1	ACTRI|ACVR1A|ACVRLK2|ALK2|FOP|SKR1|TSRI	HGNC:171|MIM:102576|Ensembl:ENSG00000115170|HPRD:00021	2	2q23-q24	protein-coding	ACVR1	activin A receptor, type I	O	TGF-B superfamily receptor type I|activin A receptor, type II-like kinase 2|hydroxyalkyl-protein kinase|serine/threonine-protein kinase receptor R1	20090707	173.1	163.05	493.2	102.55	366.95	323.7	199.5	216.45	358.85	171.25	238.55	115.25	213.85	117.65	92.3	114.35	71.15	171.25	447	236.7	266.3	229.7	680.65	327.15	184.9	140.8	76.2	236.35	191.75	277.95	961.9	485.75
91	activin A receptor, type IB	ACVR1B	ACTRIB|ACVRLK4|ALK4|SKR2	HGNC:172|MIM:601300|Ensembl:ENSG00000135503|HPRD:03193	12	12q13	protein-coding	ACVR1B	activin A receptor, type IB	O	activin A receptor, type II-like kinase 4|activin receptor-like kinase 4|serine(threonine) protein kinase receptor R2	20090705	599.7	777.6	1628.65	521.8	1988.35	1548.25	533.05	983.6	2789.3	891	798.1	267.9	505.6	305.25	453.35	171.7	131.6	611.8	443.25	2333.35	710.45	675.9	1925	1329.25	730.8	1070.55	369.35	350.65	873.65	764.05	1698.2	419.65
92	activin A receptor, type IIA	ACVR2A	ACTRII|ACVR2	HGNC:173|MIM:102581|Ensembl:ENSG00000121989|HPRD:00025	2	2q22.3	protein-coding	ACVR2A	activin A receptor, type IIA	O	-	20090705	335.55	380.6	486.45	480.65	631.15	1037.55	334.4	414.4	675.35	514.95	233.45	233.45	541.9	141.35	278.85	95.9	93.05	306.9	340.45	236.5	284.55	304.35	1250.45	929.75	765.3	368.15	165.5	313.9	434.8	534.05	1118.55	234
93	activin A receptor, type IIB	ACVR2B	ACTRIIB|ActR-IIB|MGC116908	HGNC:174|MIM:602730|Ensembl:ENSG00000114739|HPRD:04106	3	3p22	protein-coding	ACVR2B	activin A receptor, type IIB	O	-	20090705	217.4	303.8	817.8	316.35	391.8	426.1	556.3	369.9	363.6	603.3	194.6	200.6	270.55	95.2	240.15	73.8	90.4	263.45	417.55	521	237.85	270.55	1024.1	351.15	427.3	360.85	257.8	276.05	585.2	390.75	946.55	309.75
94	activin A receptor type II-like 1	ACVRL1	ACVRLK1|ALK-1|ALK1|HHT|HHT2|ORW2|SKR3|TSR-I	HGNC:175|MIM:601284|Ensembl:ENSG00000139567|HPRD:03181	12	12q11-q14	protein-coding	ACVRL1	activin A receptor type II-like 1	O	TGF-B superfamily receptor type I|activin A receptor, type II-like kinase 1|serine/threonine-protein kinase receptor R3	20090706	178.2	67.7	128	119.55	99.6	256.5	271.55	115.2	409.55	257.75	537.4	102.6	99.55	114.6	93.75	44.1	18.7	138.05	337.6	246.7	168.65	137.65	695.1	460.75	162.1	218.15	82.9	213.6	369.8	199.8	407.55	174.2
95	aminoacylase 1	ACY1	ACY1D|ACYLASE	HGNC:177|MIM:104620|Ensembl:ENSG00000114786|HPRD:00092	3	3p21.1	protein-coding	ACY1	aminoacylase 1	O	-	20090705	663.15	518.95	197.35	52.75	225.2	206.05	461.95	248.15	8602.65	6896.45	143.75	66.25	246.55	26.2	119.4	51.95	66.65	160.25	140.25	204.2	401.8	135.45	841.25	112.05	152.2	150.15	65.35	146.9	225.65	115.7	268.55	119.05
97	acylphosphatase 1, erythrocyte (common) type	ACYP1	ACYPE	HGNC:179|MIM:600875|Ensembl:ENSG00000119640|HPRD:02928	14	14q24.3	protein-coding	ACYP1	acylphosphatase 1, erythrocyte (common) type	O	acylphosphatase 1	20090625	14.75	75	273.05	29.05	103.4	66.3	25.8	205.8	56.2	45.8	11.95	96.45	49.55	7.95	38.15	96.7	65.8	92.7	64.35	193.65	47.1	50.7	58.65	30.4	240.6	99.7	94.25	121.35	29.55	62.45	59.5	97.2
98	acylphosphatase 2, muscle type	ACYP2	ACYM|ACYP	HGNC:180|MIM:102595|Ensembl:ENSG00000170634|HPRD:00028	2	2p16.2	protein-coding	ACYP2	acylphosphatase 2, muscle type	O	acylphosphatase 2|acylphosphate phosphohydrolase	20090625	390.45	396	1084.7	142.5	825.6	460	573.9	731.1	269.4	317.95	151.35	127.8	335.7	104.1	104.55	75.7	49.15	290.95	186.95	779.25	244.1	180.1	1029.95	142.8	742.75	294.6	107.15	213.7	475.95	189.1	314.45	179.9
100	adenosine deaminase	ADA	-	HGNC:186|MIM:608958|Ensembl:ENSG00000196839|HPRD:00038	20	20q12-q13.11	protein-coding	ADA	adenosine deaminase	O	adenosine aminohydrolase	20090705	585.55	423.8	788.3	540.15	443.65	523.55	566.9	710	311.65	237.25	240.15	290.1	592.95	169.4	242.7	191.7	188.85	413.05	1047.7	1094.25	326.85	336.25	592.2	595	603.1	501.25	3169.45	376.75	349.8	387.45	802.05	390.5
101	ADAM metallopeptidase domain 8	ADAM8	CD156|MGC134985|MS2	HGNC:215|MIM:602267|Ensembl:ENSG00000151651|HPRD:03777	10	10q26.3	protein-coding	ADAM8	ADAM metallopeptidase domain 8	O	CD156a antigen|OTTHUMP00000020792|a disintegrin and metalloproteinase domain 8|cell surface antigen MS2	20090625	53.45	109.3	37.05	323.25	76	123.75	90.25	71.2	187.8	114.35	33.7	167.35	53.3	31.25	38.4	188.75	214.6	92.65	59.65	40.95	43.95	69.7	319.75	203.9	82.45	72.55	75.95	100.95	36.05	54.1	123.45	22.45
102	ADAM metallopeptidase domain 10	ADAM10	AD10|CD156c|HsT18717|MADM|kuz	HGNC:188|MIM:602192|Ensembl:ENSG00000137845|HPRD:03723	15	15q2|15q22	protein-coding	ADAM10	ADAM metallopeptidase domain 10	O	a disintegrin and metalloprotease domain 10|a disintegrin and metalloproteinase domain 10|kuzbanian	20090707	153.35	83.4	200.5	69.5	225.35	639.6	107.35	139.05	141.95	109.7	50.9	88.25	231.7	67.35	85.6	126.45	109.8	129.4	238.9	166.7	179.85	124.85	564.25	177.6	170.35	108.9	71.2	174.8	152	148.2	571.6	127.65
103	adenosine deaminase, RNA-specific	ADAR	ADAR1|DRADA|DSH|DSRAD|G1P1|IFI-4|IFI4|K88dsRBP|p136	HGNC:225|MIM:146920|Ensembl:ENSG00000160710|HPRD:07528	1	1q21.1-q21.2	protein-coding	ADAR	adenosine deaminase, RNA-specific	O	136 kDa double-stranded RNA binding protein|OTTHUMP00000035372|OTTHUMP00000035373|adenosine deaminase acting on RNA 1-A|interferon-induced protein 4|interferon-inducible protein 4	20090705	504.1	930.95	1610.25	1080.25	1309.7	998.5	493.1	1634.6	1156.4	1032.4	1091.35	835.35	1052.9	239.85	571.85	1033.55	1057.5	1097.75	1383.75	2137.45	899.9	481.1	122.85	613.4	1108.2	979.95	1243.2	775.35	599.95	815.55	1194.8	780.75
104	adenosine deaminase, RNA-specific, B1 (RED1 homolog rat)	ADARB1	ADAR2|DRABA2|DRADA2|RED1	HGNC:226|MIM:601218|Ensembl:ENSG00000197381|HPRD:06777	21	21q22.3	protein-coding	ADARB1	adenosine deaminase, RNA-specific, B1 (RED1 homolog rat)	O	OTTHUMP00000115341|OTTHUMP00000115342|RNA editase|RNA editing deaminase 1|RNA-specific adenosine deaminase B1|adenosine deaminase, RNA-specific, B1 (homolog of rat RED1)|human dsRNA adenosine deaminase DRADA2	20090626	300.65	272.05	477.3	547.15	1006.6	814.15	410.8	512.45	346.55	274.05	491.6	366.15	393.05	241.75	201.6	125.85	147.3	181.9	242.95	489.25	366.05	192.6	764.65	381.65	313.9	214.3	265.45	271.35	344.85	284.3	1276.35	265.55
105	adenosine deaminase, RNA-specific, B2 (RED2 homolog rat)	ADARB2	ADAR3|FLJ25034|FLJ36975|RED2|hRED2	HGNC:227|MIM:602065|Ensembl:ENSG00000185736|HPRD:09070	10	10p15.3	protein-coding	ADARB2	adenosine deaminase, RNA-specific, B2 (RED2 homolog rat)	O	OTTHUMP00000018961|OTTHUMP00000044700|RNA-dependent adenosine deaminase 3|RNA-editing deaminase 2|RNA-editing enzyme 2|adenosine deaminase, RNA-specific, B2|adenosine deaminase, RNA-specific, B2 (RED1 homolog rat)|double-stranded RNA-specific editase B2|dsRNA adenosine deaminase B2|homolog of rat BLUE	20090625	36.95	36.75	361.65	169.75	80.7	201.15	128.8	247.3	100.3	24.5	63	14.25	164.4	81.15	45.35	22.95	11.4	43.25	27.35	310.05	59.5	57.75	493.75	70.8	273.55	189.35	12.5	133.45	101.3	59.4	335.35	33.3
107	adenylate cyclase 1 (brain)	ADCY1	AC1	HGNC:232|MIM:103072|Ensembl:ENSG00000164742|HPRD:00053	7	7p13-p12	protein-coding	ADCY1	adenylate cyclase 1 (brain)	O	3',5'-cyclic AMP synthetase|ATP pyrophosphate-lyase|Ca(2+)/calmodulin-activated adenylyl cyclase|adenyl cyclase|adenylate cyclase 1|adenylate cyclase type I	20090625	197.85	135.7	2401.9	189.65	2073.05	617.4	433.75	373.8	434.55	490.15	130	83.75	182.2	125.25	158.45	43.65	37.7	185	183.45	1843.75	272.6	143.15	770.2	328.1	349.85	269.8	92.95	197.1	388.2	183.45	977	210.15
108	adenylate cyclase 2 (brain)	ADCY2	AC2|FLJ16822|FLJ45092|HBAC2|KIAA1060|MGC133314	HGNC:233|MIM:103071|Ensembl:ENSG00000078295|HPRD:00052	5	5p15.3	protein-coding	ADCY2	adenylate cyclase 2 (brain)	O	3',5'-cyclic AMP synthetase|ATP pyrophosphate-lyase|adenylate cyclase 2|adenylate cyclase II|adenylyl cyclase 2|type II adenylate cyclase	20090705	146.45	189.45	2030.1	262	773.25	629.75	350.45	1053.35	209.3	345.9	101.6	96.25	700	178.85	102.35	72.9	36.2	283.5	191	2437.35	277.55	146.35	988.25	426.1	1825.7	298.55	86.1	111.15	287.5	195.55	890.15	177.45
109	adenylate cyclase 3	ADCY3	AC3|KIAA0511	HGNC:234|MIM:600291|Ensembl:ENSG00000138031|HPRD:02620	2	2p23.3	protein-coding	ADCY3	adenylate cyclase 3	O	ATP pyrophosphate-lyase|adenylyl cyclase, type III	20090625	679.3	653.15	484.95	573.65	996.7	2056.45	570.3	685.55	681.9	284.6	202.9	288.3	666.7	411.4	245	185.3	160.75	500.8	554	727.25	252.4	379.8	1452.6	1050.25	877.8	531.15	231.1	369.15	490.65	346.75	1784.2	249.75
112	adenylate cyclase 6	ADCY6	AC6|DKFZp779F075|KIAA0422	HGNC:237|MIM:600294|Ensembl:ENSG00000174233|HPRD:02621	12	12q12-q13	protein-coding	ADCY6	adenylate cyclase 6	O	-	20090705	495.8	311.15	343.05	166.45	655.95	782.1	689.6	373.2	740	215.7	302	195.75	556.85	291.05	102.7	26.7	54.45	328.8	569.55	675.6	354.05	293.2	485.45	434.05	375.9	208.45	163.15	410.6	82.7	380.4	907.15	243.65
113	adenylate cyclase 7	ADCY7	AC7|FLJ36387|KIAA0037	HGNC:238|MIM:600385|Ensembl:ENSG00000121281|HPRD:02663	16	16q12-q13	protein-coding	ADCY7	adenylate cyclase 7	O	ATP pyrophosphate-lyase|OTTHUMP00000164225|adenylyl cyclase	20090625	27.35	34	196.85	168.7	15.35	86.9	119.7	121.8	26.8	10.15	126.7	225.7	111.7	65.9	27.55	298.7	337.45	41.75	271.1	120.5	34.25	89.2	56.05	75.7	127	16.05	128.1	7	136.65	75.05	159.1	106.8
114	adenylate cyclase 8 (brain)	ADCY8	AC8|ADCY3|HBAC1	HGNC:239|MIM:103070|Ensembl:ENSG00000155897|HPRD:00051	8	8q24	protein-coding	ADCY8	adenylate cyclase 8 (brain)	O	adenylate cyclase 8|adenylyl cyclase-8, brain	20090625	89.15	40.6	134.1	73.1	162.45	502.45	67.95	188.5	125.5	113.35	45.15	51.25	189.75	67.4	35.85	19	11.8	63.05	56.75	165.85	23.7	91.05	659.1	282.1	416.1	107.95	24.8	70.3	151.25	71.9	429.4	23.8
115	adenylate cyclase 9	ADCY9	AC9	HGNC:240|MIM:603302|Ensembl:ENSG00000162104|HPRD:04489	16	16p13.3	protein-coding	ADCY9	adenylate cyclase 9	O	type IX ATP pyrophosphate-lyase	20090625	331.7	249.9	341.75	350.95	651.75	580.1	357.65	198.4	591.2	386.25	474.2	166.9	403.75	190.55	237.1	77.25	73.95	263.1	316.9	413.55	245.15	305.1	1102.05	450.55	344.6	404.05	132.9	332.75	336.55	410.75	1196.05	236.85
116	adenylate cyclase activating polypeptide 1 (pituitary)	ADCYAP1	MGC126852|PACAP	HGNC:241|MIM:102980|Ensembl:ENSG00000141433|HPRD:02369	18	18p11	protein-coding	ADCYAP1	adenylate cyclase activating polypeptide 1 (pituitary)	O	OTTHUMP00000162201|adenylate cyclase activating polypeptide	20090705	96.3	152.45	429.35	209.55	419.05	750.1	288	623.95	210.5	161.4	144.15	105.6	298.75	124.5	159.7	58.15	59.8	171.8	176.75	436.9	198.55	109.2	603.05	331.65	356	246.55	79.65	251.4	161.25	199.95	1290.35	164.8
117	adenylate cyclase activating polypeptide 1 (pituitary) receptor type I	ADCYAP1R1	PAC1|PACAPR|PACAPRI	HGNC:242|MIM:102981|Ensembl:ENSG00000078549|HPRD:00045	7	7p14	protein-coding	ADCYAP1R1	adenylate cyclase activating polypeptide 1 (pituitary) receptor type I	O	OTTHUMP00000025502|OTTHUMP00000123435|adenylate cyclase activating polypeptide 1 (pituitary) receptor type 1|pituitary adenylate cyclase activating polypeptide 1 receptor type I Hiphop	20090625	65.6	63.6	188.1	80.45	198.6	82.55	130.95	92.45	54.55	39	37.2	17.05	32.3	109.05	54.9	39.15	27.4	79.5	89.85	204.15	102.6	43.5	419.9	73.25	42.8	61.05	19.3	89.9	25.05	79.25	601.95	56.15
118	adducin 1 (alpha)	ADD1	ADDA|MGC3339|MGC44427	HGNC:243|MIM:102680|Ensembl:ENSG00000087274|HPRD:00036	4	4p16.3	protein-coding	ADD1	adducin 1 (alpha)	O	OTTHUMP00000151164|OTTHUMP00000151165|erythrocyte adducin alpha subunit	20090705	814.85	831.55	1233.1	1358.85	2277.1	1690.05	862.8	1061.4	1729.3	811.05	755.4	443.7	1177.8	450.55	727.4	266.95	289.45	1288.05	1108.5	1503.9	939.45	520.8	2188	737.25	1128.8	1218.15	667.95	673.35	1003.55	920.1	1888.2	709.1
119	adducin 2 (beta)	ADD2	ADDB	HGNC:244|MIM:102681|Ensembl:ENSG00000075340|HPRD:00037	2	2p14-p13	protein-coding	ADD2	adducin 2 (beta)	O	Adducin-2 (beta)|adducin 2|beta adducin	20090705	84.95	693.95	586.9	770.35	659.15	644.25	411.75	405.75	667.25	1080.45	259.2	205.35	276.65	157.25	278.5	113.4	54.3	393.9	320.1	491.7	207.9	230.3	690.9	309.95	631.9	524.3	170.2	352.25	332.65	359.65	1145.35	229.5
120	adducin 3 (gamma)	ADD3	ADDL	HGNC:245|MIM:601568|Ensembl:ENSG00000148700|HPRD:03339	10	10q24.2-q24.3	protein-coding	ADD3	adducin 3 (gamma)	O	OTTHUMP00000020463|OTTHUMP00000020464|adducin-like protein 70	20090625	1572.25	304.75	4866.6	422	1268	2646.9	368.8	3394.55	789.6	291.05	168.7	1006.45	3091.85	381.8	631.7	1843.2	1594.8	1025.7	277.6	3620.55	619.5	1216.7	1135.9	979.4	5511.65	573.65	461.6	1131.8	806.75	1166.25	2262.9	768
123	adipose differentiation-related protein	ADFP	ADRP|MGC10598	HGNC:248|MIM:103195|Ensembl:ENSG00000147872|HPRD:00057	9	9p22.1	protein-coding	ADFP	adipose differentiation-related protein	O	OTTHUMP00000021107|adipophilin	20090625	4699.9	517.7	288.95	473.75	295.35	153	368.6	203.5	691.85	2280.8	1350.5	253.8	249.3	470.9	491.7	136.1	111.45	213.75	3460	250.95	331.5	382.05	1321.15	713.1	246.25	533.25	285.1	384.15	176.9	318.55	1012.8	363.35
124	alcohol dehydrogenase 1A (class I), alpha polypeptide	ADH1A	ADH1	HGNC:249|MIM:103700|Ensembl:ENSG00000187758|HPRD:00063	4	4q21-q23	protein-coding	ADH1A	alcohol dehydrogenase 1A (class I), alpha polypeptide	O	ADH, alpha subunit|alcohol dehydrogenase 1 (class I), alpha polypeptide|aldehyde reductase|class I alcohol dehydrogenase, alpha subunit	20090625	129.95	153.2	141.95	157.1	211	300.75	214.05	90.95	205.15	1902.05	31.5	79.6	184.2	117.35	97.3	21.6	25.7	163.85	164.25	193.6	83	136.7	773.3	363.7	244.15	114.3	43.95	126.7	168.75	118.5	797.1	99.1
125	alcohol dehydrogenase 1B (class I), beta polypeptide	ADH1B	ADH2|DKFZp686C06125	HGNC:250|MIM:103720|Ensembl:ENSG00000196616|HPRD:00065	4	4q21-q23	protein-coding	ADH1B	alcohol dehydrogenase 1B (class I), beta polypeptide	O	ADH, beta subunit|alcohol dehydrogenase 2 (class I), beta polypeptide|aldehyde reductase|class I alcohol dehydrogenase, beta subunit	20090628	5165.5	995.8	111.25	93.85	109.05	1016.75	327.4	115.95	322	2403.1	686.65	439.35	505.15	732.6	210.35	17.85	25.55	160.9	116.2	112.4	153.55	519.65	634.55	1011.45	183	97.4	211.4	168.2	426.15	881.95	1327.7	961.05
126	alcohol dehydrogenase 1C (class I), gamma polypeptide	ADH1C	ADH3	HGNC:251|MIM:103730|HPRD:00066	4	4q21-q23	protein-coding	ADH1C	alcohol dehydrogenase 1C (class I), gamma polypeptide	O	ADH, gamma subunit|alcohol dehydrogenase 3 (class I), gamma polypeptide|aldehyde reductase|class I alcohol dehydrogenase, gamma subunit	20090628	215.4	103.55	46.35	114.4	17.15	220.45	103.65	17	86.05	1479.75	68.8	56.3	129.1	90.05	73.3	31.2	3.35	22.3	10.4	48.35	50.95	148.7	135.4	121.55	118.35	37.5	25.05	43	81.65	154.6	348	89.35
128	alcohol dehydrogenase 5 (class III), chi polypeptide	ADH5	ADH-3|ADHX|FDH|GSNOR	HGNC:253|MIM:103710|HPRD:00064	4	4q21-q25	protein-coding	ADH5	alcohol dehydrogenase 5 (class III), chi polypeptide	O	alcohol dehydrogenase (class III), chi polypeptide|class III alcohol dehydrogenase, chi subunit|formaldehyde dehydrogenase|glutathione-dependent formaldehyde dehydrogenase	20090705	1497.3	451.35	827.15	286.2	440.5	867.35	387.25	616.25	1133.55	532.2	446.3	267.2	573.4	243.25	339.25	318.75	286.65	424.55	419.05	692.15	558.8	318.55	747.6	474	516.35	537.65	380.95	265.1	431.65	492.3	924.9	724.85
130	alcohol dehydrogenase 6 (class V)	ADH6	ADH-5	HGNC:255|MIM:103735|Ensembl:ENSG00000172955|HPRD:00067	4	4q23	protein-coding	ADH6	alcohol dehydrogenase 6 (class V)	O	OTTHUMP00000161649|aldehyde reductase|class V alcohol dehydrogenase	20090626	131.8	222.25	271	132.7	98.75	705.55	119.15	189.85	850.75	2275	152.25	99.5	119.5	61.45	69.4	42.75	59.85	228	225.4	207.25	153.9	158.45	605.4	311.4	91	141.65	12.85	147.65	127.6	122.65	467.6	148.4
131	alcohol dehydrogenase 7 (class IV), mu or sigma polypeptide	ADH7	ADH-4	HGNC:256|MIM:600086|Ensembl:ENSG00000196344|HPRD:02515	4	4q23-q24	protein-coding	ADH7	alcohol dehydrogenase 7 (class IV), mu or sigma polypeptide	O	alcohol dehydrogenase-7|class IV alcohol dehydrogenase, mu or sigma subunit|gastric alcohol dehydrogenase	20090705	62.95	107.05	170.8	154.65	352.2	460.25	249.15	130.2	210.75	108.85	79.9	67.5	180	104.7	64.1	33.45	31	115.4	134.2	164.6	150.9	35.05	385.9	211.2	165.55	123.25	59.6	80.2	661	368	141.75	110.85
132	adenosine kinase	ADK	AK	HGNC:257|MIM:102750|Ensembl:ENSG00000156110|HPRD:00039	10	10q22|10q11-q24	protein-coding	ADK	adenosine kinase	O	OTTHUMP00000019864|OTTHUMP00000019865|adenosine 5'-phosphotransferase	20090625	384.1	297.05	411.8	260.1	328.8	402.25	266.45	308.65	351.15	799.3	331.05	124.6	370.7	42.5	113.6	154.1	135.25	371	600.85	328	221.9	257.2	197.25	487.15	295	281.75	172.5	155.85	352.05	248.85	711.8	61.1
133	adrenomedullin	ADM	AM	HGNC:259|MIM:103275|Ensembl:ENSG00000148926|HPRD:00061	11	11p15.4	protein-coding	ADM	adrenomedullin	O	preproadrenomedullin	20090630	2561.3	495.75	355.7	508.35	326.2	955.05	465.6	604.4	704.1	398.55	2089.4	269.25	1172.9	309.25	599.95	20.25	49.55	420.45	8158.5	422.85	290.85	189.1	1377.25	2021.75	686.65	185.65	212	296.9	1117	793.35	3219.95	230.9
134	adenosine A1 receptor	ADORA1	RDC7	HGNC:262|MIM:102775|Ensembl:ENSG00000163485|HPRD:00042	1	1q32.1	protein-coding	ADORA1	adenosine A1 receptor	O	OTTHUMP00000039090|OTTHUMP00000039091	20090707	178.05	143.4	766.45	184.05	598.7	657.95	372.6	619.4	275.5	304.4	145.8	116.2	214.05	121.4	132.6	96.1	98.45	207.4	245.85	662.7	300.6	160.3	994.15	376.6	770.85	693.8	86.25	129.8	324.5	185.3	807.15	178.3
135	adenosine A2a receptor	ADORA2A	ADORA2|RDC8|hA2aR	HGNC:263|MIM:102776|Ensembl:ENSG00000128271|HPRD:00043	22	22q11.23	protein-coding	ADORA2A	adenosine A2a receptor	O	adenosine A2 receptor|adenosine receptor subtype A2a	20090705	42.55	92.4	135.65	314.2	140.95	220.2	267.6	145.85	160.15	168.95	320.15	118.65	185.65	100.75	116.35	145.55	128.8	60.7	27.35	190.25	178.65	55.35	176.5	327.95	103.45	97.65	478.15	41.75	95.7	44	290.15	93
136	adenosine A2b receptor	ADORA2B	ADORA2	HGNC:264|MIM:600446|Ensembl:ENSG00000170425|HPRD:15971	17	17p12-p11.2	protein-coding	ADORA2B	adenosine A2b receptor	O	-	20090705	126.45	146.95	365.5	211.2	374.85	319.7	185.85	178.1	127.35	65.5	303.4	60.35	200.4	156.4	178.9	12.15	19.75	216.15	250.95	378.2	120.75	167.7	247.2	237	227.75	48.1	55.85	69.75	270.6	179.75	395.85	73.1
140	adenosine A3 receptor	ADORA3	A3AR|AD026|bA552M11.5	HGNC:268|MIM:600445|Ensembl:ENSG00000121933|HPRD:08984|HPRD:12424	1	1p13.2	protein-coding	ADORA3	adenosine A3 receptor	O	OTTHUMP00000013476|OTTHUMP00000013739|OTTHUMP00000082917	20090625	141.55	335.75	397.25	273.95	536.95	763.15	408.7	365.55	280.2	256.95	319.7	132.2	458.85	199.9	110.75	74.1	57.05	298.4	250	363.05	125.4	226.1	679.85	555.15	581.2	204.7	151.9	231.95	340.5	334	923.9	194.1
141	ADP-ribosylarginine hydrolase	ADPRH	ARH1	HGNC:269|MIM:603081|Ensembl:ENSG00000144843|HPRD:04359	3	3q13.31-q13.33	protein-coding	ADPRH	ADP-ribosylarginine hydrolase	O	ADP-ribose-L-arginine cleaving enzyme	20090625	34.7	58.75	49.4	68.6	95.45	124.75	85.35	31	50.45	54.7	25.95	13.4	47.45	13.75	68.35	12.6	8.25	33.05	188.5	46.15	50.15	20.8	133.95	72.7	61.4	62.3	32.5	22	42.4	50.65	200.85	41.05
142	poly (ADP-ribose) polymerase 1	PARP1	ADPRT|ADPRT1|PARP|PARP-1|PPOL|pADPRT-1	HGNC:270|MIM:173870|Ensembl:ENSG00000143799|HPRD:01435	1	1q41-q42	protein-coding	PARP1	poly (ADP-ribose) polymerase 1	O	ADP-ribosyltransferase (NAD+; poly (ADP-ribose) polymerase)|ADP-ribosyltransferase NAD(+)|OTTHUMP00000035663|poly (ADP-ribose) polymerase family, member 1|poly(ADP-ribose) polymerase|poly(ADP-ribose) synthetase|poly(ADP-ribosyl)transferase	20090705	361	516.35	1066.55	497.9	1105.5	913.05	424.8	855	523.15	383.95	394.15	490.15	877.85	160.55	275.25	299.9	247.15	605.65	583.05	772.85	335.6	306.25	1118.6	642.4	1082.35	671.7	471.35	301.35	421.2	483.45	732.85	343.75
143	poly (ADP-ribose) polymerase family, member 4	PARP4	ADPRTL1|PARPL|PH5P|VAULT3|VPARP|VWA5C|p193	HGNC:271|MIM:607519|Ensembl:ENSG00000102699|HPRD:09598	13	13q11	protein-coding	PARP4	poly (ADP-ribose) polymerase family, member 4	O	ADP-ribosyltransferase (NAD+; poly (ADP-ribose) polymerase)-like 1|H5 proline-rich|I-alpha-I-related|OTTHUMP00000018130|OTTHUMP00000042288|PARP-related|poly(ADP-ribose) synthetase|poly(ADP-ribosyl)transferase-like 1|vault protein, 193-kDa|von Willebrand factor A domain containing 5C	20090705	735.7	687.25	540.3	620.2	481.5	1805.05	500.05	567.2	877.6	453.05	366.25	553.2	684.65	289.8	791.4	331.2	317.35	520.6	496.5	579.05	460.85	461.7	805.4	740.95	663.15	503.7	453.95	729.95	785.8	641.75	1918.55	438.25
146	adrenergic, alpha-1D-, receptor	ADRA1D	ADRA1|ADRA1A|ADRA1R|ALPHA1|DAR|dJ779E11.2	HGNC:280|MIM:104219|Ensembl:ENSG00000171873|HPRD:00079	20	20p13	protein-coding	ADRA1D	adrenergic, alpha-1D-, receptor	O	OTTHUMP00000030160|adrenergic, alpha -1D-, receptor|adrenergic, alpha-1A-, receptor|alpha-1D-adrenergic receptor	20090625	80.9	129.2	111.95	112.55	203.95	317.05	52.7	87.4	205.1	102.6	71.35	78.05	145.25	76.95	99.6	29.3	22.65	115.25	102.75	108.45	62.9	66.15	835.25	159.85	187.45	103.75	58.05	67.1	258.6	88.45	278.75	46.6
147	adrenergic, alpha-1B-, receptor	ADRA1B	ADRA1|ALPHA1BAR	HGNC:278|MIM:104220|Ensembl:ENSG00000170214|HPRD:00080	5	5q23-q32	protein-coding	ADRA1B	adrenergic, alpha-1B-, receptor	O	alpha-1B-adrenergic receptor	20090705	38.4	32.3	78.15	73.15	40.35	91.75	40.55	65.65	37.45	17.85	108.35	30.2	40.9	8.65	14.35	4.65	10.6	20.5	19.95	100.8	27.8	51.35	183.55	38.85	33.5	58.55	27.7	72.6	19.6	39.85	93.75	19.85
148	adrenergic, alpha-1A-, receptor	ADRA1A	ADRA1C|ADRA1L1|ALPHA1AAR	HGNC:277|MIM:104221|Ensembl:ENSG00000120907|HPRD:00081	8	8p21-p11.2	protein-coding	ADRA1A	adrenergic, alpha-1A-, receptor	O	G protein coupled receptor|OTTHUMP00000125313|adrenergic, alpha -1A-, receptor|adrenergic, alpha-1A-, receptor variant 1|adrenergic, alpha-1A-, receptor variant 3|adrenergic, alpha-1A-, receptor variant 5|adrenergic, alpha-1A-, receptor variant 8|adrenergic, alpha-1C-, receptor|alpha-1A-adrenergic receptor	20090629	91.6	144.6	234.9	187.4	166.05	275.25	238	156.05	196.05	253.1	106.05	77.15	114	67.9	98.5	33.9	31.95	137.5	87.6	204.9	111.1	128.35	640.05	264.55	233.55	106.5	86.35	121.4	198	72.9	1175.9	114.3
150	adrenergic, alpha-2A-, receptor	ADRA2A	ADRA2|ADRA2R|ADRAR|ALPHA2AAR|ZNF32	HGNC:281|MIM:104210|Ensembl:ENSG00000150594|HPRD:00078	10	10q24-q26	protein-coding	ADRA2A	adrenergic, alpha-2A-, receptor	O	OTTHUMP00000058849|alpha-2-adrenergic receptor, platelet type|alpha-2A adrenoceptor|alpha-2A-adrenergic receptor|alpha-2AAR subtype C10	20090705	239.85	205.7	351.95	235.75	420.4	476.15	275.2	198.15	274.4	190.85	151.9	219.9	102.45	97.3	154.65	51.25	35.15	115.25	157.65	147.8	194.45	72.15	294.75	352.35	305.15	265.8	81.15	132.75	113.65	315.05	895.75	250.65
151	adrenergic, alpha-2B-, receptor	ADRA2B	ADRA2L1|ADRA2RL1|ADRARL1|ALPHA2BAR	HGNC:282|MIM:104260|Ensembl:ENSG00000222040|HPRD:00086	2	2p13-q13	protein-coding	ADRA2B	adrenergic, alpha-2B-, receptor	O	ADRA2B adrenergic, alpha-2B-, receptor|G-protein coupled receptor|adrenergic receptor alpha 2B|alpha-2-adrenergic receptor-like 1|alpha-2B-adrenergic receptor	20090705	81.4	65.75	251.85	187.05	132.5	146.8	338.25	88.3	113.7	238.65	148.65	108.45	96.2	49.9	94.05	49	44.05	54.7	176.3	186.75	177.05	135.65	595.65	63.85	42.45	194.35	44.95	124.3	83.35	67.55	365.4	195.6
152	adrenergic, alpha-2C-, receptor	ADRA2C	ADRA2L2|ADRA2RL2|ADRARL2|ALPHA2CAR	HGNC:283|MIM:104250|Ensembl:ENSG00000184160|HPRD:00085	4	4p16	protein-coding	ADRA2C	adrenergic, alpha-2C-, receptor	O	alpha-2C-adrenergic receptor|alpha2-AR-C4	20090705	42.45	70.15	77.15	36.95	58	72.05	185.05	21.55	90.55	40.6	70.6	56.9	91.9	18.25	66.4	46.6	30.2	57.2	120.3	110.45	77.1	94.3	182.85	137.95	106.2	98.45	9.1	44.55	134.65	79.2	159.25	176.85
153	adrenergic, beta-1-, receptor	ADRB1	ADRB1R|B1AR|BETA1AR|RHR	HGNC:285|MIM:109630|Ensembl:ENSG00000043591|HPRD:00181	10	10q24-q26	protein-coding	ADRB1	adrenergic, beta-1-, receptor	O	OTTHUMP00000020519|beta-1-adrenergic receptor	20090705	74	20.35	43.65	28.85	38.05	56.85	51.7	64.35	42.1	33.8	109.25	15.1	35	15	12.1	10.75	2.65	37.65	83.8	28.05	35.4	51.05	203.35	36.35	89.9	17.05	4.8	14.95	32.55	64.65	587.75	12.25
154	adrenergic, beta-2-, receptor, surface	ADRB2	ADRB2R|ADRBR|B2AR|BAR|BETA2AR	HGNC:286|MIM:109690|Ensembl:ENSG00000169252|HPRD:00187	5	5q31-q32	protein-coding	ADRB2	adrenergic, beta-2-, receptor, surface	O	beta-2 adrenergic receptor|beta-2 adrenoceptor|catecholamine receptor	20090707	61.25	237.6	234.45	460.85	323	868.6	265.85	177.7	266.65	251.05	656.2	137.2	355.05	129.75	112.95	128.55	169.1	205.15	289.55	252.6	303.9	224.4	587.3	644.1	409.7	234.3	163.85	164.35	316.05	264.05	1554.5	173
155	adrenergic, beta-3-, receptor	ADRB3	BETA3AR|FLJ99960	HGNC:288|MIM:109691|Ensembl:ENSG00000188778|HPRD:00188	8	8p12-p11.2	protein-coding	ADRB3	adrenergic, beta-3-, receptor	O	-	20090718	28.8	100.75	49.4	39.25	47.3	120.15	33.35	23.8	37.55	35.9	41.2	35.8	31.6	85.55	35.2	11.75	24.8	42.5	22.65	36.65	59.3	79.35	118.1	145.95	32.05	89.3	23.35	41.5	58.9	25	124	44.05
156	adrenergic, beta, receptor kinase 1	ADRBK1	BARK1|BETA-ARK1|FLJ16718|GRK2	HGNC:289|MIM:109635|Ensembl:ENSG00000173020|HPRD:00182	11	11q13.1	protein-coding	ADRBK1	adrenergic, beta, receptor kinase 1	O	beta-adrenergic receptor kinase 1	20090705	883.15	1395.6	1565.15	1725.75	2858.5	4005.7	1557.8	1186.5	1382.8	973	864.4	770.1	1263.5	1036.9	1180.6	430.4	366.7	1235.55	1061.85	1402.45	1031.75	1137.4	2297.25	2556.7	1204.65	1718.9	885.2	855.9	1173.2	2282.8	4023.3	818.9
157	adrenergic, beta, receptor kinase 2	ADRBK2	BARK2|GRK3	HGNC:290|MIM:109636|Ensembl:ENSG00000100077|HPRD:00183	22	22q11|22q12.1	protein-coding	ADRBK2	adrenergic, beta, receptor kinase 2	O	beta-adrenergic receptor kinase 2	20090705	242.7	247.3	314.35	250.05	436.25	676.35	138.4	173.85	266.05	186.85	135.15	138.55	187.25	141.05	81.3	37.8	52.1	199.75	129.05	334.4	229.45	113.45	346.2	397.05	195.45	288.05	89.15	116.25	202.6	181.95	721.25	140.25
158	adenylosuccinate lyase	ADSL	AMPS|ASASE|ASL	HGNC:291|MIM:608222|Ensembl:ENSG00000100357|HPRD:00049	22	22q13.1|22q13.2	protein-coding	ADSL	adenylosuccinate lyase	O	OTTHUMP00000028724|adenylosuccinase	20090625	534.6	568.4	500.5	605.05	346.75	788.7	719.9	488.7	574.65	626.3	515.5	343.05	414.85	252.9	308.45	507.15	490.75	467.9	554.9	481.15	398.95	349.5	1934.4	435.45	432.05	873.5	500.95	566.7	655.7	341.95	1304.95	475.2
159	adenylosuccinate synthase	ADSS	ADEH|MGC20404	HGNC:292|MIM:103060|Ensembl:ENSG00000035687|HPRD:00050	1	1cen-q12	protein-coding	ADSS	adenylosuccinate synthase	O	IMP--aspartate ligase 2|OTTHUMP00000037982|adenylosuccinate synthetase (Ade(-)H-complementing)|adenylosuccinate synthetase, acidic isozyme	20090625	209.65	310.3	936.6	468.65	482.5	633.7	191.75	592.4	352.05	108.8	96.7	188.6	326.05	182.65	187.25	191.5	227.55	387.45	343.4	379.8	281.35	368.75	490.65	527.55	489.6	576.05	136.05	205.05	361.5	449.45	863.2	299.7
161	adaptor-related protein complex 2, alpha 2 subunit	AP2A2	ADTAB|CLAPA2|HIP9|HYPJ	HGNC:562|MIM:607242|HPRD:06256	11	11p15.5	protein-coding	AP2A2	adaptor-related protein complex 2, alpha 2 subunit	O	adaptin, alpha B|alpha-adaptin C; Huntingtin interacting protein J|clathrin-associated/assembly/adaptor protein, large, alpha 2	20090705	455.4	508.4	2003.65	591.95	1634.65	1075.45	949.05	991.95	993.05	943.7	1180.8	393.9	727.8	274.7	473.95	352.8	337.95	594.25	1363.7	1409.5	985.05	400.05	956	605.3	826.85	1504.25	530.35	607.95	738.65	538.3	1378.05	685.45
162	adaptor-related protein complex 1, beta 1 subunit	AP1B1	ADTB1|AP105A|BAM22|CLAPB2	HGNC:554|MIM:600157|Ensembl:ENSG00000100280|HPRD:02541	22	22q12|22q12.2	protein-coding	AP1B1	adaptor-related protein complex 1, beta 1 subunit	O	Golgi adaptor HA1/AP1 adaptin beta subunit|adaptor protein complex AP-1 beta 1 subunit|adaptor-related protein complex 1 beta 1 subunit|beta-adaptin 1|beta-prime-adaptin|clathrin assembly protein complex 1 beta large chain|plasma membrane adaptor HA2/AP2 adaptor beta subunit	20090705	110.55	226.95	290.75	227.2	312.5	903.9	377.15	269.9	212.6	223.3	271.45	111.55	167.1	98.2	156.7	116.65	78.3	248.55	385.45	505.8	458.7	120.2	565.85	266.25	302.65	206.6	168.1	259.75	525.1	219.45	880.3	99
163	adaptor-related protein complex 2, beta 1 subunit	AP2B1	ADTB2|AP105B|AP2-BETA|CLAPB1|DKFZp781K0743	HGNC:563|MIM:601025|Ensembl:ENSG00000006125|HPRD:03015	17	17q11.2-q12	protein-coding	AP2B1	adaptor-related protein complex 2, beta 1 subunit	O	adaptin, beta 2 (beta)|clathrin assembly protein complex 2 beta large chain|clathrin-associated/assembly/adaptor protein, large, beta 1|plasma membrane adaptor HA2/AP2 adaptin beta subunit	20090705	460.7	531.95	1772.05	515.95	1274.6	1136	324.45	469.75	1241.7	232.7	380.5	218.75	490.65	266.7	235.35	195.9	141.25	721.05	525.4	1012.2	484.25	214.85	1216.45	369.65	921.85	2249	497.5	519.2	240.35	661.8	996.2	341.95
164	adaptor-related protein complex 1, gamma 1 subunit	AP1G1	ADTG|CLAPG1|MGC18255	HGNC:555|MIM:603533|Ensembl:ENSG00000166747|HPRD:04637	16	16q23	protein-coding	AP1G1	adaptor-related protein complex 1, gamma 1 subunit	O	clathrin assembly protein complex 1 gamma large chain|clathrin-associated/assembly/adaptor protein, large, gamma 1|gamma adaptin|golgi adaptor HA1/AP1 adaptin gamma subunit	20090705	43.3	48.95	190.6	95.6	111.2	162.9	209.85	103.75	70.25	53.95	22.05	61.2	177.9	23.65	34.15	50.8	71.15	51.85	288.25	241.65	82	93.35	260.15	71.85	149.65	611.6	39.85	30.65	100.2	98.9	242.5	58.5
165	AE binding protein 1	AEBP1	ACLP|FLJ33612	HGNC:303|MIM:602981|Ensembl:ENSG00000106624|HPRD:04281	7	7p13	protein-coding	AEBP1	AE binding protein 1	O	AE-binding protein 1|adipocyte enhancer binding protein 1|aortic carboxypeptidase-like protein	20090625	862.5	330.55	273.75	66.65	104.1	626.75	241.15	397.4	242.15	124.6	622.2	180.35	536.55	395.35	187.4	39.8	52.5	148.35	413.5	322.6	511.85	105.2	426.9	339.55	509.15	369.6	556	310.7	295.95	357.7	1560.4	843.25
166	amino-terminal enhancer of split	AES	AES-1|AES-2|ESP1|GRG|GRG5|TLE5	HGNC:307|MIM:600188|Ensembl:ENSG00000104964|HPRD:02556	19	19p13.3	protein-coding	AES	amino-terminal enhancer of split	O	-	20090705	261.7	357.5	833.25	93.15	1007.1	464.75	1032	312.9	340.7	180.25	616.35	245.75	384.8	128.8	131.45	683.45	584.75	273.6	743.05	1566.7	446.85	178.75	677.55	264.25	387.95	159.8	398.45	419.95	275.15	384.3	527.5	413.95
167	cysteine-rich secretory protein 1	CRISP1	AEGL1|ARP|CRISP-1|HSCRISP1D|HSCRISP1G|HUMARP	HGNC:304|MIM:601193|Ensembl:ENSG00000124812|HPRD:03118	6	6p21.3	protein-coding	CRISP1	cysteine-rich secretory protein 1	O	AEG-related protein|OTTHUMP00000016592|acidic epididymal glycoprotein-like 1|cysteine-rich secretory protein-1 delta|protein DE-like	20090625	89.3	109.85	56.75	167.35	164.4	156.65	81.9	121.5	97.25	167.55	65.05	34.55	63.05	84.35	66.25	36.4	14.05	34.6	85.4	81	166.7	179.3	455.35	297.55	44.35	157.6	90.75	59.5	124	109	341.55	32.25
173	afamin	AFM	ALB2|ALBA|ALF|MGC125338|MGC125339	HGNC:316|MIM:104145|Ensembl:ENSG00000079557|HPRD:00073	4	4q11-q13	protein-coding	AFM	afamin	O	alpha-albumin	20090625	146.25	232.45	272.55	246.8	396.95	450.3	243.8	161.7	752.5	1187.2	92.4	82.3	149.85	152.55	74.25	19.6	26.1	150.95	107.3	158.3	105.7	120.85	502.35	307.75	113.45	222.9	70.5	149.95	221.9	210.15	588.75	88.95
174	alpha-fetoprotein	AFP	FETA|HPAFP	HGNC:317|MIM:104150|Ensembl:ENSG00000081051|HPRD:00074	4	4q11-q13	protein-coding	AFP	alpha-fetoprotein	O	OTTHUMP00000160480|alpha-1-fetoprotein|alpha-fetoglobulin	20090705	30.5	80.25	133.55	80.4	157.05	141.9	184.95	9.2	255.9	136.85	73.75	33.55	23.25	18.85	71.85	9.2	5.3	19.95	75.9	40.2	70.55	21.85	122.95	103.2	91.55	108.75	36.05	64.1	85.65	86.9	126	12.85
175	aspartylglucosaminidase	AGA	AGU|ASRG|GA	HGNC:318|MIM:208400|Ensembl:ENSG00000038002|HPRD:01949	4	4q32-q33	protein-coding	AGA	aspartylglucosaminidase	O	N(4)-(beta-N-acetylglucosaminyl)-L-asparaginase|N4-(N-acetyl-beta-glucosaminyl)-L-asparagine amidase|aspartylglucosylamine deaspartylase|glycosylasparaginase	20090705	217.85	314.3	461.3	317.65	84.15	464.35	265.5	279.35	364.7	303.2	182.25	160.65	210.15	143.5	154.1	223.1	234	307.45	334.75	313.3	256.75	221.45	414.55	423.4	394.15	366.35	143.7	315.25	299.75	548.75	905.7	191.9
176	aggrecan	ACAN	AGC1|AGCAN|CSPG1|CSPGCP|MSK16|SEDK	HGNC:319|MIM:155760|HPRD:01123	15	15q26.1	protein-coding	ACAN	aggrecan	O	aggrecan 1 (chondroitin sulfate proteoglycan 1, large aggregating proteoglycan, antigen identified by monoclonal antibody A0122)|aggrecan proteoglycan|cartilage-specific proteoglycan core protein|chondroitin sulfate proteoglycan 1|large aggregating proteoglycan	20090707	780.9	590.75	520.65	588.8	952.95	1266.75	549.7	628.6	750.1	819.25	427.75	314.8	470.95	364.4	377.25	74.6	50.25	470.45	662.25	655.05	335.15	275.35	1556.8	683.55	729.4	766.4	237.75	427.85	712.5	1336.95	1639.15	272.15
177	advanced glycosylation end product-specific receptor	AGER	MGC22357|RAGE	HGNC:320|MIM:600214|Ensembl:ENSG00000204305|HPRD:02568	6	6p21.3	protein-coding	AGER	advanced glycosylation end product-specific receptor	O	OTTHUMP00000029155|OTTHUMP00000029156|receptor for advanced glycosylation end-products	20090705	115.55	181.65	133.45	71.5	196.85	102.6	186.55	99.1	82.25	78.65	3243	83.6	131.75	86.7	45.85	103.3	93.35	84.35	99.55	120.15	103.9	95.75	591.1	104.75	108.5	111.55	87.7	242.85	110.5	83	136.45	131.6
178	amylo-1, 6-glucosidase, 4-alpha-glucanotransferase	AGL	GDE	HGNC:321|MIM:610860|Ensembl:ENSG00000162688|HPRD:01984	1	1p21	protein-coding	AGL	amylo-1, 6-glucosidase, 4-alpha-glucanotransferase	O	OTTHUMP00000012500|OTTHUMP00000012501|OTTHUMP00000012502|OTTHUMP00000012503|OTTHUMP00000012504|OTTHUMP00000012505|amylo-1,6-glucosidase, 4-alpha-glucanotransferase|glycogen debranching enzyme	20090705	213.95	93.8	361.2	85.05	142.15	286.3	65	271.15	140.6	120.85	56.6	152.05	107.05	62.7	82.6	88.25	107	216.8	61.35	442.45	184.15	264.45	1454	275.7	251.9	87.75	40.15	193.85	855.15	201.2	563.15	184.1
181	agouti related protein homolog (mouse)	AGRP	AGRT|ART|ASIP2|MGC118963	HGNC:330|MIM:602311|Ensembl:ENSG00000159723|HPRD:09079	16	16q22	protein-coding	AGRP	agouti related protein homolog (mouse)	O	Agouti-related transcript, mouse, homolog of|agouti related protein homolog	20090705	99.1	369.8	334.05	125.95	183.1	296.1	195.05	169.5	324.55	231.05	243.85	23.65	193.5	126.55	79.85	46.65	52.85	196.6	219.5	250.3	252.65	92.95	363.7	115.05	155.35	187.7	91.6	170.65	250.55	248.55	573.8	186.9
182	jagged 1 (Alagille syndrome)	JAG1	AGS|AHD|AWS|CD339|HJ1|JAGL1|MGC104644	HGNC:6188|MIM:601920|Ensembl:ENSG00000101384|HPRD:03562	20	20p12.1-p11.23	protein-coding	JAG1	jagged 1 (Alagille syndrome)	O	OTTHUMP00000030278|jagged 1	20090705	184.6	262.05	404.55	85.95	177.85	521.5	209.4	292.8	599.95	100.5	355.85	217.25	333.4	211.1	213.15	34.8	28.75	211.45	1291.75	388.55	515.9	196.85	598.7	808.15	281.15	206.6	247.9	208.1	625.3	454.5	873.25	798
183	angiotensinogen (serpin peptidase inhibitor, clade A, member 8)	AGT	ANHU|FLJ92595|FLJ97926|SERPINA8	HGNC:333|MIM:106150|Ensembl:ENSG00000135744|HPRD:00106	1	1q42-q43	protein-coding	AGT	angiotensinogen (serpin peptidase inhibitor, clade A, member 8)	O	OTTHUMP00000035878|alpha-1 antiproteinase, antitrypsin|angiotensin I|angiotensin II|angiotensinogen|pre-angiotensinogen|serine (or cysteine) proteinase inhibitor	20090707	408.5	353.65	2566.05	272.4	2725.35	681.45	1913.75	2231.45	1261.15	16233.1	160.85	116.9	837.9	154.05	199.6	78.05	76.65	248.95	152.7	2629.7	214.5	157.65	1200.05	152.4	4765.3	480.6	92.7	285.6	368.8	221.3	366.85	180.55
185	angiotensin II receptor, type 1	AGTR1	AG2S|AGTR1A|AGTR1B|AT1|AT1B|AT1R|AT2R1|AT2R1A|AT2R1B|HAT1R	HGNC:336|MIM:106165|Ensembl:ENSG00000144891|HPRD:00107	3	3q21-q25	protein-coding	AGTR1	angiotensin II receptor, type 1	O	angiotensin receptor 1|angiotensin receptor 1B|type-1B angiotensin II receptor	20090706	811.5	823.9	172.85	137.15	315.2	926.95	261.55	141.65	390.85	981.5	238.95	125.2	197.2	155.65	153.55	63.5	37.1	177.15	1877.35	185.6	241.95	146.25	696.4	649.1	158.8	202.35	98.1	206.75	214.5	176.65	897.5	156.25
186	angiotensin II receptor, type 2	AGTR2	AT2|ATGR2|MRX88	HGNC:338|MIM:300034|Ensembl:ENSG00000180772|HPRD:02071	X	Xq22-q23	protein-coding	AGTR2	angiotensin II receptor, type 2	O	OTTHUMP00000023878|angiotensin receptor 2	20090705	114.4	216.5	164.15	303.3	210.35	414.95	231.05	158.75	420.5	201.85	182.85	153.55	148.3	222.75	176.5	38.05	66.3	367.4	108.35	238.45	103.05	141.6	770.3	333.35	224.6	202.95	79.65	119.4	442.8	45.05	926.65	115.4
187	apelin receptor	APLNR	AGTRL1|APJ|APJR|FLJ90771|FLJ96609|HG11|MGC45246	HGNC:339|MIM:600052|Ensembl:ENSG00000134817|HPRD:02503	11	11q12	protein-coding	APLNR	apelin receptor	O	APJ (apelin) receptor|APJ receptor|G protein-coupled receptor APJ|HG11 orphan receptor|angiotensin II receptor-like 1|angiotensin receptor-like 1	20090714	51	150.35	588.2	90.75	242.6	365.25	705.75	890.7	168.15	250.35	67.75	60.25	814.15	61.05	45.35	20.9	17.25	51.65	775	472.45	51.2	75	407.75	137	3169.6	116.2	76	157.95	134.1	123.6	342.3	54.7
189	alanine-glyoxylate aminotransferase	AGXT	AGT|AGT1|AGXT1|PH1|SPAT|SPT|TLH6	HGNC:341|MIM:604285|Ensembl:ENSG00000172482|HPRD:05048	2	2q36-q37	protein-coding	AGXT	alanine-glyoxylate aminotransferase	O	L-alanine: glyoxylate aminotransferase 1|hepatic peroxisomal alanine:glyoxylate aminotransferase|serine-pyruvate aminotransferase|serine:pyruvate aminotransferase	20090625	90.2	98.1	109.5	49.4	101.55	182.45	219.95	112.35	365.2	22088.9	107.8	56.1	66.45	45.5	46.95	22.85	13.75	107.1	76.95	114.05	42.55	52.6	615.25	155.8	59.95	122	70.85	55.3	143.3	44.65	741.45	52.65
190	nuclear receptor subfamily 0, group B, member 1	NR0B1	AHC|AHCH|AHX|DAX-1|DAX1|DSS|GTD|HHG|NROB1	HGNC:7960|MIM:300473|Ensembl:ENSG00000169297|HPRD:08362	X	Xp21.3-p21.2	protein-coding	NR0B1	nuclear receptor subfamily 0, group B, member 1	O	OTTHUMP00000023102|nuclear hormone receptor	20090705	133.05	492.7	193.95	95.6	187.85	451	242.45	111.35	163.25	150.1	64.45	60.8	163.3	101.35	72.1	21.55	34.5	168.7	131.8	137.3	97.7	128.4	636.8	223.75	110.5	679.05	42.05	147.05	229.25	105.65	493.1	56.45
191	adenosylhomocysteinase	AHCY	SAHH	HGNC:343|MIM:180960|Ensembl:ENSG00000101444|HPRD:01621	20	20cen-q13.1	protein-coding	AHCY	adenosylhomocysteinase	O	OTTHUMP00000030684|S-adenosylhomocysteine hydrolase	20090705	455.5	441.1	510.25	379.1	355.05	676.45	937.95	418.05	1767.35	2057.9	485	201.9	247.4	305.25	678.8	117.4	97.9	328.85	1259	424.85	860.7	143.85	1035.35	401.1	393	1063.75	395.65	489.65	482.25	364.75	954.4	446
196	aryl hydrocarbon receptor	AHR	bHLHe76	HGNC:348|MIM:600253|Ensembl:ENSG00000106546|HPRD:02596	7	7p15	protein-coding	AHR	aryl hydrocarbon receptor	O	AH-receptor|aromatic hydrocarbon receptor	20090718	86	17.35	55.65	5.95	10.35	215.4	46.05	20.85	13.95	59.45	112.05	87.9	333.45	4.05	43.1	32.25	21.4	14.35	932.65	57	133.25	252.45	40.85	246.25	149.8	28.25	41.65	96	96.5	175.1	50.3	148.05
197	alpha-2-HS-glycoprotein	AHSG	A2HS|AHS|FETUA|HSGA	HGNC:349|MIM:138680|Ensembl:ENSG00000145192|HPRD:00727	3	3q27	protein-coding	AHSG	alpha-2-HS-glycoprotein	O	fetuin-A	20090705	33.7	78.1	106.15	84.1	82.6	135.5	189.2	131.45	77.8	24651.2	10.55	18.65	20.15	72.6	12.1	20.55	11.25	63.4	29.95	91.4	41.75	44.35	318.45	121.45	31.65	56.15	19	32.25	51.7	34.55	389.15	42
199	allograft inflammatory factor 1	AIF1	AIF-1|IBA1|IRT-1	HGNC:352|MIM:601833|Ensembl:ENSG00000204472|HPRD:03496	6	6p21.3	protein-coding	AIF1	allograft inflammatory factor 1	O	OTTHUMP00000029354|OTTHUMP00000029356|interferon gamma responsive transcript|ionized calcium-binding adapter molecule	20090629	51.3	164.95	69.9	686.35	138.9	205.65	79.4	356.85	150.35	69.2	187.5	259.15	413.95	57.65	37	210.9	203.25	89.55	97.25	63.3	35.15	82.1	295.85	93.8	556.2	61.15	649.3	47.65	95.75	162.25	396.75	23.8
202	absent in melanoma 1	AIM1	CRYBG1|ST4	HGNC:356|MIM:601797|Ensembl:ENSG00000112297|HPRD:18576	6	6q21	protein-coding	AIM1	absent in melanoma 1	O	OTTHUMP00000016924|beta-gamma crystallin domain containing 1|suppression of tumorigenicity 4 (malignant melanoma)	20090625	288.9	178.65	245.65	488.4	261.4	594.6	208	187.95	925.95	285.95	374.3	537.15	222.15	189.4	535.3	533.15	482.05	163.6	2080.95	230.35	915.45	601.35	265.1	1241.1	232.3	423.05	230.45	128.5	1428.25	521.7	761.1	288.75
203	adenylate kinase 1	AK1	-	HGNC:361|MIM:103000|Ensembl:ENSG00000106992|HPRD:00046	9	9q34.1	protein-coding	AK1	adenylate kinase 1	O	ATP-AMP transphosphorylase|OTTHUMP00000022217|OTTHUMP00000022218|myokinase	20090705	574.7	455.85	1041.6	329.4	926.25	602.5	5925.35	1171.4	353.55	684.55	1003.65	201.2	454.3	259.4	203.7	194.1	174.2	331.65	161.35	1116.5	282.6	251.35	3307.35	239.6	1153.5	960.95	93.9	673.7	1313.8	372.9	875.5	304.55
204	adenylate kinase 2	AK2	ADK2	HGNC:362|MIM:103020|Ensembl:ENSG00000004455|HPRD:00047	1	1p34	protein-coding	AK2	adenylate kinase 2	O	ATP-AMP transphosphorylase|OTTHUMP00000004287|OTTHUMP00000004288|adenylate kinase isoenzyme 2, mitochondrial|adenylate kinase, mitochondrial	20090625	754.05	829.65	647.95	877.1	822.65	1020.9	1748.25	682.7	2059.25	1194.8	603.3	325.05	653	404	584.45	195.15	204.1	653.85	910.1	814.65	618.45	463.25	2363.4	843.35	1034.6	1509.25	561.6	840.15	879.7	873.4	1806.25	461.8
205	adenylate kinase 3-like 1	AK3L1	AK3|AK4|MGC166959	HGNC:363|MIM:103030|Ensembl:ENSG00000162433|HPRD:00048	1	1p31.3	protein-coding	AK3L1	adenylate kinase 3-like 1	O	ATP-AMP transphosphorylase|GTP:AMP phosphotransferase|OTTHUMP00000010594|mitochondrial adenylate kinase-3|nucleoside-triphosphate-adenylate kinase	20090625	843.15	297.55	923.2	321.2	1118.05	1256.8	694.2	437.3	5844.2	1548.25	187.55	140.55	567.4	208.15	150.15	28.25	29.8	355.2	367.9	928.35	922.1	295.95	430.35	633.9	408.1	825.7	260.4	196.65	531.75	600.6	1075.2	369.95
207	v-akt murine thymoma viral oncogene homolog 1	AKT1	AKT|MGC99656|PKB|PKB-ALPHA|PRKBA|RAC|RAC-ALPHA	HGNC:391|MIM:164730|Ensembl:ENSG00000142208|HPRD:01261	14	14q32.32|14q32.32	protein-coding	AKT1	v-akt murine thymoma viral oncogene homolog 1	O	AKT1 kinase|RAC-alpha serine/threonine-protein kinase|protein kinase B|rac protein kinase alpha	20090707	381.6	438.4	852.35	287.6	670.35	96.35	1012.25	400.7	605.15	1144.1	1066.05	179.2	50.4	55.5	167.7	183.05	191.15	200.85	568.15	725.65	855.7	88.55	174.55	52.35	336.8	78.65	376.25	489.45	111	436.75	148.3	318.15
208	v-akt murine thymoma viral oncogene homolog 2	AKT2	PKBB|PKBBETA|PRKBB|RAC-BETA	HGNC:392|MIM:164731|Ensembl:ENSG00000105221|HPRD:01262	19	19q13.1-q13.2	protein-coding	AKT2	v-akt murine thymoma viral oncogene homolog 2	O	AKT2 kinase|Murine thymoma viral (v-akt) homolog-2|rac protein kinase beta	20090705	104.55	131.15	135	182.75	252.2	431.55	277.95	135.3	193.55	192.2	86.85	90.65	127.75	66.5	61	41.55	44.4	108.75	154	158.25	158.85	110.15	825.9	228.85	142.35	125.7	88.15	128.2	127.55	91.35	939.5	100.2
210	aminolevulinate, delta-, dehydratase	ALAD	ALADH|MGC5057|PBGS	HGNC:395|MIM:125270|Ensembl:ENSG00000148218|HPRD:00504	9	9q33.1	protein-coding	ALAD	aminolevulinate, delta-, dehydratase	O	aminolevulinate dehydratase|delta-aminolevulinic acid dehydratase|porphobilinogen synthase	20090718	98.2	622.25	356	412.6	298.7	377.2	244	471.9	383.85	338.15	68.55	108.25	430.55	79.7	88.4	54.4	67.15	185.6	209.9	324.45	134.05	80.4	391.1	146.8	398.4	190.2	76.7	67.25	234.95	135.55	150.65	60.9
211	aminolevulinate, delta-, synthase 1	ALAS1	ALAS|ALAS3|ALASH|MIG4	HGNC:396|MIM:125290|Ensembl:ENSG00000023330|HPRD:00505	3	3p21.1	protein-coding	ALAS1	aminolevulinate, delta-, synthase 1	O	5-aminolevulinate synthase 1|migration-inducing protein 4	20090625	399.65	6016.4	599.1	517.15	883.45	130.15	1308.25	390	539.45	2289.75	548.2	181.2	180.35	56.15	129.45	84.95	77.6	178.8	594.15	462.75	346.65	152.7	494.15	149.1	303.05	431.15	220.05	199.65	243.95	247.15	130.4	146.75
212	aminolevulinate, delta-, synthase 2	ALAS2	ALAS-E|ALASE|ANH1|ASB|FLJ93603|XLSA	HGNC:397|MIM:301300|Ensembl:ENSG00000158578|HPRD:02356	X	Xp11.21	protein-coding	ALAS2	aminolevulinate, delta-, synthase 2	O	5-aminolevulinate synthase 2|5-aminolevulinate synthase, erythroid-specific, mitochondrial|5-aminolevulinic acid synthase|OTTHUMP00000023388|OTTHUMP00000023389|delta-ALA synthetase|delta-aminolevulinate synthase	20090705	63.3	18.85	64.8	23.8	20.05	111.15	36.1	24.45	56.75	54.7	54.85	62.4	89.5	20.95	183.9	17.8	22.6	19.55	43.95	85.85	170.6	16.3	109.75	137.8	21.7	45.2	29.8	14.6	34.15	35.55	577.25	23.55
213	albumin	ALB	DKFZp779N1935|PRO0883|PRO0903|PRO1341	HGNC:399|MIM:103600|Ensembl:ENSG00000163631|HPRD:00062	4	4q11-q13	protein-coding	ALB	albumin	O	cell growth inhibiting protein 42|growth-inhibiting protein 20|serum albumin	20090705	70.2	84.05	122.15	69.85	155.45	299.6	103.25	48.7	511.5	32913.8	59.4	37.5	94.5	106.7	832.55	18.6	27.85	78.05	50.1	81.85	194	63.9	380.9	214.4	186.95	96.1	40.75	542.85	82.6	82.3	687.8	44.75
214	activated leukocyte cell adhesion molecule	ALCAM	CD166|FLJ38514|MEMD|MGC71733	HGNC:400|MIM:601662|Ensembl:ENSG00000170017|HPRD:03389	3	3q13.1	protein-coding	ALCAM	activated leukocyte cell adhesion molecule	O	activated leucocyte cell adhesion molecule	20090705	1355.45	231.2	1651.9	143.75	503.05	1593.65	203.8	2538.75	144.95	97.05	168.5	423.35	952.5	320.55	445	75.55	77.4	1075.5	34.4	1223.35	458.55	700.9	349.9	619.75	1904.9	245.55	145.35	962.45	599.75	1119.5	2565.55	483
215	ATP-binding cassette, sub-family D (ALD), member 1	ABCD1	ABC42|ALD|ALDP|AMN	HGNC:61|MIM:300371|Ensembl:ENSG00000101986|HPRD:02300	X	Xq28	protein-coding	ABCD1	ATP-binding cassette, sub-family D (ALD), member 1	O	OTTHUMP00000025960|adrenoleukodystrophy protein	20090705	582.35	506.45	477.25	541.5	638.9	759.85	658	266.55	632.45	690.1	176.4	215.95	324	167.9	142.5	89.85	73.2	325.1	569.15	397.25	345.55	232.45	1248.3	553.85	525.9	685.85	246.7	231.1	486.85	270.9	643.55	297.8
216	aldehyde dehydrogenase 1 family, member A1	ALDH1A1	ALDC|ALDH-E1|ALDH1|ALDH11|MGC2318|PUMB1|RALDH1	HGNC:402|MIM:100640|Ensembl:ENSG00000165092|HPRD:00001	9	9q21.13	protein-coding	ALDH1A1	aldehyde dehydrogenase 1 family, member A1	O	ALDH class 1|acetaldehyde dehydrogenase 1|aldehyde dehydrogenase 1, soluble|aldehyde dehydrogenase 1A1|aldehyde dehydrogenase, liver cytosolic|retinal dehydrogenase 1|retinaldehyde dehydrogenase 1	20090707	59.45	213.6	145.6	11.65	510.9	648.45	40.6	235.05	606.45	309.9	88.95	140.4	877.1	43.15	262.4	4.25	10.1	1084.9	81.4	219.2	78.7	218.3	130.8	212.5	513.1	404.4	26.05	168.9	80.6	986.45	473.95	412.15
217	aldehyde dehydrogenase 2 family (mitochondrial)	ALDH2	ALDH-E2|ALDHI|ALDM|MGC1806	HGNC:404|MIM:100650|Ensembl:ENSG00000111275|HPRD:00003	12	12q24.2	protein-coding	ALDH2	aldehyde dehydrogenase 2 family (mitochondrial)	O	ALDH class 2|acetaldehyde dehydrogenase 2|liver mitochondrial ALDH|mitochondrial aldehyde dehydrogenase 2|nucleus-encoded mitochondrial aldehyde dehydrogenase 2	20090705	1908.7	4155.25	3732.95	791.7	2295.55	1704.4	2685.8	2831.75	7005.35	9033.4	4385.2	589.3	1880.45	675.75	1087.4	61.15	42.95	1174.65	308.1	3611.05	1508.3	1004.75	2212.45	1480.55	3070.95	1109.95	808.15	924.15	1824.85	1789.8	1892.15	857.05
218	aldehyde dehydrogenase 3 family, memberA1	ALDH3A1	ALDH3|ALDHIII|MGC10406	HGNC:405|MIM:100660|Ensembl:ENSG00000108602|HPRD:00004	17	17p11.2	protein-coding	ALDH3A1	aldehyde dehydrogenase 3 family, memberA1	O	aldehyde dehydrogenase 3A1|aldehyde dehydrogenase isozyme 3|aldehyde dehydrogenase type III|aldehyde dehydrogenase, dimeric NADP-preferring|stomach aldehyde dehydrogenase	20090625	22.1	30.3	35.95	60.1	45.2	38.85	171.05	27.4	73.05	33.6	678.45	14.05	21.1	16.3	26.2	35.6	12.15	17.4	25.9	30	20.15	28.6	99.5	47.9	39.35	27.35	13.7	13.3	888.45	2786.4	233.4	14.65
219	aldehyde dehydrogenase 1 family, member B1	ALDH1B1	ALDH5|ALDHX|MGC2230	HGNC:407|MIM:100670|Ensembl:ENSG00000137124|HPRD:00005	9	9p11.1	protein-coding	ALDH1B1	aldehyde dehydrogenase 1 family, member B1	O	ALDH class 2|OTTHUMP00000021399|acetaldehyde dehydrogenase 5|aldehyde dehydrogenase 1B1|aldehyde dehydrogenase 5|mitochondrial aldehyde dehydrogenase X	20090625	389.45	237.9	279.35	290.9	389.3	2463.6	329.85	192.5	1020.85	780.15	159.3	141.15	270.3	327.45	112.45	46.6	49.35	172.2	171.9	232.25	137.15	372.55	965.75	1552.2	233.1	216.6	75	228	625.85	232.7	1852.75	239.15
220	aldehyde dehydrogenase 1 family, member A3	ALDH1A3	ALDH1A6|ALDH6|RALDH3	HGNC:409|MIM:600463|Ensembl:ENSG00000184254|HPRD:02713	15	15q26.3	protein-coding	ALDH1A3	aldehyde dehydrogenase 1 family, member A3	O	acetaldehyde dehydrogenase 6|aldehyde dehydrogenase 1A3|aldehyde dehydrogenase 6|retinaldehyde dehydrogenase 3	20090625	298.95	62.2	58.6	36.45	285.25	144.1	46.8	87.3	64.95	32.8	170.95	44.25	315.3	45.7	78.1	7.3	15.6	95.5	204.85	40.25	1125.2	222.65	115.8	94.95	261.15	226.2	16.25	48.95	62.65	621.2	198.4	174.95
221	aldehyde dehydrogenase 3 family, member B1	ALDH3B1	ALDH4|ALDH7|FLJ26433|FLJ34710	HGNC:410|MIM:600466|HPRD:02716	11	11q13	protein-coding	ALDH3B1	aldehyde dehydrogenase 3 family, member B1	O	aldehyde dehydrogenase 3B1|aldehyde dehydrogenase 7	20090625	432.1	456.75	259	334.5	475.45	734.95	386.7	293.65	603.45	347.05	476.45	190.05	400.6	210.4	211.1	119.65	72.05	258.3	264.5	391.65	265.65	351.55	1667.25	535.3	400.6	277	169.5	287.45	376.75	475.65	1459.25	169.95
222	aldehyde dehydrogenase 3 family, member B2	ALDH3B2	ALDH8	HGNC:411|MIM:601917|Ensembl:ENSG00000132746|HPRD:03559	11	11q13	protein-coding	ALDH3B2	aldehyde dehydrogenase 3 family, member B2	O	acetaldehyde dehydrogenase 8|aldehyde dehydrogenase 3B2|aldehyde dehydrogenase 8	20090625	176.8	177.6	127.85	130.7	263.65	486.6	194	108.2	211	199.5	67.2	76.5	157.7	143.9	119.2	28.75	27.45	98.05	403	227.95	147.55	224.35	513.95	385.55	126.2	173.6	56.5	170	526.6	163.1	353.1	90.1
223	aldehyde dehydrogenase 9 family, member A1	ALDH9A1	ALDH4|ALDH7|ALDH9|E3|TMABADH	HGNC:412|MIM:602733|Ensembl:ENSG00000143149|HPRD:04109	1	1q23.1	protein-coding	ALDH9A1	aldehyde dehydrogenase 9 family, member A1	O	4-trimethylaminobutyraldehyde dehydrogenase|OTTHUMP00000032604|R-aminobutyraldehyde dehydrogenase|aldehyde dehydrogenase (NAD+)|aldehyde dehydrogenase 9A1|aldehyde dehydrogenase E3 isozyme|gamma-aminobutyraldehyde dehydrogenase	20090625	1759.25	1250.8	1418.55	322.4	960.3	841.45	554.05	1154.15	1478.45	1507.05	366.25	434.25	819.6	241.6	407	265.05	269.75	709.3	680.35	995.4	1114.5	541.55	930.55	904.2	944	1522	330.1	924.05	961.05	773.55	970.1	587.4
224	aldehyde dehydrogenase 3 family, member A2	ALDH3A2	ALDH10|DKFZp686E23276|FALDH|FLJ20851|SLS	HGNC:403|MIM:609523|Ensembl:ENSG00000072210|HPRD:07188	17	17p11.2	protein-coding	ALDH3A2	aldehyde dehydrogenase 3 family, member A2	O	OTTHUMP00000065801|aldehyde dehydrogenase 10|aldehyde dehydrogenase 3A2|fatty aldehyde dehydrogenase	20090625	536.95	2311.05	553.4	616	688.1	905.5	387.7	533.15	1947.7	623.5	382.5	270.45	541.6	229.1	395.15	125.6	124.85	686.65	332.3	803	577.9	412.9	818.9	1079.15	664.1	441.05	156.4	825.95	969.3	703.45	1001.25	357.8
225	ATP-binding cassette, sub-family D (ALD), member 2	ABCD2	ABC39|ALDL1|ALDR|ALDRP|hALDR	HGNC:66|MIM:601081|Ensembl:ENSG00000173208|HPRD:03051	12	12q11-q12	protein-coding	ABCD2	ATP-binding cassette, sub-family D (ALD), member 2	O	ATP-binding cassette, sub-family D, member 2|adrenoleukodystrophy-like 1	20090705	144.3	98.3	54.7	63.15	117.9	332.05	129.05	64.5	144.6	70.5	8.05	56.65	63.45	58.4	74.55	49.2	29.05	37.7	33.05	119.65	59.9	52.75	129.5	221.3	97.95	92.25	20.25	15.5	87.3	49.35	543.45	47.75
226	aldolase A, fructose-bisphosphate	ALDOA	ALDA|MGC10942|MGC17716|MGC17767	HGNC:414|MIM:103850|Ensembl:ENSG00000149925|HPRD:00070	16	16p11.2	protein-coding	ALDOA	aldolase A, fructose-bisphosphate	O	fructose-1,6-bisphosphate triosephosphate-lyase|fructose-bisphosphate aldolase A	20090705	9254.95	4847.15	7490.3	3161.5	6851	3377.05	22429	7602.6	5249.1	2184.65	4959.4	1286.25	1892	1129.65	2462.7	1224.35	1283.35	3075.15	3429.4	6546.4	5389.7	1658.25	52370.8	1770.65	5356.65	3190.6	3143.95	4570.2	8585.55	2936.85	1248.7	3018.3
228	aldolase A, fructose-bisphosphate pseudogene 2	ALDOAP2	-	HGNC:416	10	10q26.13	pseudo	ALDOAP2	aldolase A, fructose-bisphosphate pseudogene 2	O	-	20090625	58.15	42.95	11.5	16	30	139.5	61.05	29.2	69.3	53.05	23.95	8.25	113.7	4.25	24.15	28.9	7.05	72.95	39.5	10.6	8.35	107.1	501.4	230.7	7.9	42.2	10.6	70.65	126.25	14.75	864.45	24
229	aldolase B, fructose-bisphosphate	ALDOB	ALDB|ALDO2	HGNC:417|MIM:612724|Ensembl:ENSG00000136872|HPRD:01972	9	9q21.3-q22.2	protein-coding	ALDOB	aldolase B, fructose-bisphosphate	O	OTTHUMP00000021803|aldolase 2|aldolase B, fructose-bisphosphatase	20090718	250.95	281.5	408.8	237.15	395.45	905.05	513.35	211.55	25127	33276.8	175.75	104.5	229.15	160.85	326.1	99.15	76.1	201.7	155.95	318.8	241.75	227.1	1270.55	274.5	266.05	333.15	150.1	279.6	393.55	195.25	1193.75	234.85
230	aldolase C, fructose-bisphosphate	ALDOC	ALDC	HGNC:418|MIM:103870|Ensembl:ENSG00000109107|HPRD:02386	17	17cen-q12	protein-coding	ALDOC	aldolase C, fructose-bisphosphate	O	OTTHUMP00000163437|aldolase 3|brain-type aldolase|fructoaldolase C|fructose-1,6-biphosphate triosephosphate lyase|fructose-bisphosphate aldolase C	20090705	441.2	663.4	6111.1	290.9	15980	2554.8	3068.1	5960.55	717.55	1153.2	328.15	309.2	1886.05	518.25	243.15	172.75	190.5	404.45	240.9	6993.05	379	358.1	1293.7	702.45	7309.15	535.55	282.45	338.3	664.65	586.65	2629.3	369.85
231	aldo-keto reductase family 1, member B1 (aldose reductase)	AKR1B1	ADR|ALDR1|ALR2|AR|MGC1804	HGNC:381|MIM:103880|Ensembl:ENSG00000085662|HPRD:00071	7	7q35	protein-coding	AKR1B1	aldo-keto reductase family 1, member B1 (aldose reductase)	O	Lii5-2 CTCL tumor antigen|aldehyde reductase 1|aldo-keto reductase family 1, member B1|aldose reductase|low Km aldose reductase	20090705	1763.7	21411.7	2115.8	696.7	2571.6	3096.85	2737.7	1906	2952.7	561.65	1170	973.85	8950.15	399.8	429.3	398.35	388.9	1461.75	4122.2	1799.8	1059.25	610.05	2869.8	633.7	1969.85	2272.65	1001.25	707.55	1574.6	757.35	2557.6	730.8
238	anaplastic lymphoma receptor tyrosine kinase	ALK	CD246|TFG/ALK	HGNC:427|MIM:105590|Ensembl:ENSG00000171094|HPRD:00104	2	2p23	protein-coding	ALK	anaplastic lymphoma receptor tyrosine kinase	O	ALK tyrosine kinase receptor|CD246 antigen|anaplastic lymphoma kinase	20090705	23.85	130.1	316	153.55	169.05	414.05	245.65	186.5	168.8	103.35	66.35	96.35	56.2	79.9	72.55	55.55	48.8	112.4	120	154.5	85.9	77.25	308.5	400.65	117.45	205.8	69.8	103.7	229.15	133.8	557.6	107.2
239	arachidonate 12-lipoxygenase	ALOX12	12-LOX|12S-LOX|LOG12	HGNC:429|MIM:152391|Ensembl:ENSG00000108839|HPRD:01066	17	17p13.1	protein-coding	ALOX12	arachidonate 12-lipoxygenase	O	12(S)-lipoxygenase|platelet-type 12-lipoxygenase	20090705	34.95	80.85	77.15	225.15	166.35	207.2	129.7	44.8	135.45	141.4	66.9	41.75	81.3	96.5	49.65	15.05	26.05	113.5	55.6	167.95	30.85	130.05	235.75	114.3	53.05	105.45	67.35	96.15	513.95	78.45	304.2	44.55
240	arachidonate 5-lipoxygenase	ALOX5	5-LO|5-LOX|5LPG|LOG5|MGC163204	HGNC:435|MIM:152390|Ensembl:ENSG00000012779|HPRD:01065	10	10q11.2	protein-coding	ALOX5	arachidonate 5-lipoxygenase	O	OTTHUMP00000019502|arachidonic acid 5-lipoxygenase|leukotriene A4 synthase	20090705	156.7	145.5	229.25	1124.9	424.65	496.6	299.9	127.7	232.6	184.65	2656.1	373.05	191.6	164.1	103.2	45.55	35.2	132.85	248.75	218.65	193.3	150.75	636.6	292.4	196.35	166	95.35	102.9	192	141.75	934.2	104.35
241	arachidonate 5-lipoxygenase-activating protein	ALOX5AP	FLAP	HGNC:436|MIM:603700|Ensembl:ENSG00000132965|HPRD:04742	13	13q12	protein-coding	ALOX5AP	arachidonate 5-lipoxygenase-activating protein	O	MK-886-binding protein|OTTHUMP00000018204	20090625	183.75	397.75	618.6	6732.15	477.35	933.8	574.15	626.25	238.4	460.75	1661.4	593.8	589.95	146.1	261.2	549.5	527.5	365.5	672.05	184.2	208.7	529.4	1219.1	307.55	690.95	323.65	685.7	190.55	275.3	484.9	1279.45	270.95
242	arachidonate 12-lipoxygenase, 12R type	ALOX12B	12R-LOX	HGNC:430|MIM:603741|Ensembl:ENSG00000179477|HPRD:04772	17	17p13.1	protein-coding	ALOX12B	arachidonate 12-lipoxygenase, 12R type	O	epidermis-type lipoxygenase 12	20090629	32.4	36.3	23.05	21.1	56.3	94.45	37.2	60	85.95	41.25	21.3	17.4	37.7	17	20.85	5.05	6.25	18.1	17.85	26.3	24.3	18.3	103.05	56.1	93.65	80.15	8.15	22.4	159.95	14.75	113.55	8.75
244	annexin A8-like 2	ANXA8L2	ANXA8|FLJ32754|FLJ54151|bA145E20.2	HGNC:23335|Ensembl:ENSG00000186807|HPRD:03866	10	10q11.22	protein-coding	ANXA8L2	annexin A8-like 2	O	OTTHUMP00000019525|annexin A8L2	20090625	529.65	559.05	522.85	707.25	1294.3	1579.95	708.7	697.25	1024.95	736.3	977.7	311.95	615.35	359.95	438.05	121.1	124.65	569.7	1310.1	817.6	697.8	606.4	2193.4	2790.9	660	698.35	308.15	359.85	3556.95	741.85	1397.3	470.1
245	arachidonate 12-lipoxygenase pseudogene 2	ALOX12P2	ALOX12E|MGC43625	HGNC:432	17	17p13	pseudo	ALOX12P2	arachidonate 12-lipoxygenase pseudogene 2	O	-	20090625	103.35	114.7	87.8	73.3	82.9	252.8	114.6	55.65	92.65	102	65.25	69.2	52.9	68.75	64.6	9.4	18.7	64.25	78.55	98.75	88.4	147.25	212.4	83.1	67.4	88.5	38.5	71.25	52.55	92.25	298.75	68
246	arachidonate 15-lipoxygenase	ALOX15	15-LOX-1|15-LOX2	HGNC:433|MIM:152392|Ensembl:ENSG00000161905|HPRD:01067	17	17p13.3	protein-coding	ALOX15	arachidonate 15-lipoxygenase	O	-	20090625	20.05	19.35	18.35	53.3	46.9	278.4	73.15	16.3	31.85	27.55	12.55	10.7	14.95	16.8	10.75	3.4	5.65	15.4	17.6	37.1	10.55	20.4	109.6	49.4	20.95	13.25	6.75	13.75	44.8	129.75	440.3	12.35
247	arachidonate 15-lipoxygenase, type B	ALOX15B	15-LOX-2	HGNC:434|MIM:603697|Ensembl:ENSG00000179593|HPRD:04739	17	17p13.1	protein-coding	ALOX15B	arachidonate 15-lipoxygenase, type B	O	15S-lipoxygenase|OTTHUMP00000135321|arachidonate 15-lipoxygenase 2|arachidonate 15-lipoxygenase, second type|arachidonate omega(6) lipoxygenase	20090625	103.4	311.9	329.35	271.25	440.85	465.6	471.7	118.9	369.5	384.2	374.4	138.1	249.05	187.45	171.65	19.75	62.2	246.1	116.95	353	1454.25	114.45	601.5	449.45	295.7	363.3	84	213.9	541.85	215.1	690.95	123.4
248	alkaline phosphatase, intestinal	ALPI	IAP	HGNC:437|MIM:171740|Ensembl:ENSG00000163295|HPRD:01376	2	2q37.1	protein-coding	ALPI	alkaline phosphatase, intestinal	O	Kasahara isozyme|alkaline phosphomonoesterase|glycerophosphatase|intestinal alkaline phosphatase	20090705	13.45	14.85	11.85	12.3	31	32.9	20.7	10.4	21.9	14.75	9.2	8.7	12.45	5.5	8.25	3.9	3.2	14.7	15.2	11.2	11.75	12.5	110.3	19.45	20.4	18.25	7.25	9.85	19.1	13.3	68.65	8.2
249	alkaline phosphatase, liver/bone/kidney	ALPL	AP-TNAP|FLJ40094|FLJ93059|HOPS|MGC161443|MGC167935|TNAP|TNSALP	HGNC:438|MIM:171760|Ensembl:ENSG00000162551|HPRD:01377	1	1p36.12	protein-coding	ALPL	alkaline phosphatase, liver/bone/kidney	O	OTTHUMP00000002971|OTTHUMP00000002972|alkaline phosphatase, tissue-nonspecific isozyme|alkaline phosphomonoesterase|glycerophosphatase|liver/bone/kidney-type alkaline phosphatase|tissue-nonspecific ALP|tissue-nonspecific alkaline phosphatase	20090707	246.2	431.95	160.7	130.6	167	381.9	159.5	109.85	587.35	321.7	447.6	52.85	142.55	91	74.65	30.9	37.15	84.25	121	276.65	96	78.45	501.7	220.55	214.8	184.1	27.25	101.3	200.15	179.15	389.05	76.45
250	alkaline phosphatase, placental (Regan isozyme)	ALPP	ALP|FLJ61142|PALP|PLAP	HGNC:439|MIM:171800|Ensembl:ENSG00000163283	2	2q37	protein-coding	ALPP	alkaline phosphatase, placental (Regan isozyme)	O	alkaline phosphomonoesterase|glycerophosphatase|placental alkaline phosphatase	20090705	23.7	23.5	17.7	25.75	46.9	136.1	172.1	18.2	46.45	60.3	23.8	11.55	44.6	13.3	16.1	31.65	24.05	18.25	12814.2	23.25	14.6	16.1	155.8	60.7	29.9	20.95	11	30.35	36.9	21.5	135.8	80.65
251	alkaline phosphatase, placental-like 2	ALPPL2	ALPG|ALPPL|GCAP	HGNC:441|MIM:171810|Ensembl:ENSG00000163286|HPRD:01380	2	2q37	protein-coding	ALPPL2	alkaline phosphatase, placental-like 2	O	Nagao isozyme|germ cell alkaline phosphatase|placental-like alkaline phosphatase|testicular and thymus alkaline phosphatase	20090625	347.35	351.4	248.8	271.35	689.05	1042.05	465.25	367.95	647.1	234.65	213.3	264.7	478.1	251.7	241.95	118.25	93.1	238.5	2475.65	501.9	283.05	260.15	1177.65	612.35	464.2	384.8	179.7	305.3	513.8	372.6	1821.3	161.5
257	ALX homeobox 3	ALX3	MGC138212|MGC141988	HGNC:449|MIM:606014|Ensembl:ENSG00000156150|HPRD:16190	1	1p13.3	protein-coding	ALX3	ALX homeobox 3	O	OTTHUMP00000013372|aristaless-like homeobox 3	20090625	40.2	130.05	129.15	84.65	206.3	530.15	283.65	156.5	107.8	400.85	122.35	80.5	113.3	44.9	81.1	39.75	36.75	57.05	106.65	209.75	89.35	61.65	386.05	245.65	251.6	50.3	49.3	174.55	126.05	117.05	550.35	50.45
258	ameloblastin (enamel matrix protein)	AMBN	-	HGNC:452|MIM:601259|Ensembl:ENSG00000178522|HPRD:03160	4	4q21	protein-coding	AMBN	ameloblastin (enamel matrix protein)	O	ameloblastin	20090625	40.8	103.4	62.9	139.6	86.25	141.5	65.3	56.1	64.1	111.6	31.3	16.95	55.35	21.75	42.95	13.45	9.75	109.7	47	63	45.35	25.35	373.6	291.45	75	143.75	26.1	24.3	52.3	57.75	207.15	44.4
259	alpha-1-microglobulin/bikunin precursor	AMBP	EDC1|HCP|HI30|IATIL|ITI|ITIL|ITILC|UTI	HGNC:453|MIM:176870|Ensembl:ENSG00000106927|HPRD:01467	9	9q32-q33	protein-coding	AMBP	alpha-1-microglobulin/bikunin precursor	O	OTTHUMP00000021967|OTTHUMP00000063975|alpha-1-microglobulin/bikunin|bikunin|complex-forming glycoprotein heterogeneous in charge|growth-inhibiting protein 19|inter-alpha-trypsin inhibitor light chain|protein HC|trypstatin|uristatin|uronic-acid-rich protein	20090705	140.95	223.75	168.2	278.95	157.4	588.45	219.7	218.8	253.45	44128.2	133.6	152.95	236	126.4	196.15	46.15	45.5	238.1	95.45	225.85	124.4	189.9	223.55	462.35	275.85	202.75	125.9	134.6	238.45	144.3	979.85	114.3
262	adenosylmethionine decarboxylase 1	AMD1	ADOMETDC|AMD|DKFZp313L1234|FLJ26964|SAMDC	HGNC:457|MIM:180980|Ensembl:ENSG00000123505|HPRD:01622	6	6q21-q22	protein-coding	AMD1	adenosylmethionine decarboxylase 1	O	OTTHUMP00000017012|OTTHUMP00000017013|S-adenosylmethionine decarboxylase 1	20090705	179.75	168.15	700.7	210.6	359.8	469.65	159.95	412.55	299.45	183.4	98.15	149.85	410.55	103.2	158.5	142.8	157.7	264.55	870.5	662.6	1624.8	175.65	679.95	349.35	385.5	445.75	156.5	160.7	314.05	301.6	629.9	274.55
265	amelogenin (amelogenesis imperfecta 1, X-linked)	AMELX	AIH1|ALGN|AMG|AMGL|AMGX	HGNC:461|MIM:300391|Ensembl:ENSG00000125363|HPRD:02313	X	Xp22.31-p22.1	protein-coding	AMELX	amelogenin (amelogenesis imperfecta 1, X-linked)	O	OTTHUMP00000022906|OTTHUMP00000022907|amelogenin (X chromosome)|amelogenin (X chromosome, amelogenesis imperfecta 1)	20090630	39.6	102.5	82.6	130.45	152.25	320.4	205	121.3	114.45	152.8	28.55	40.3	105.75	87.35	79.75	38.55	26	80.9	53.15	111.2	75.3	114.85	611.65	53.7	102.25	99.3	30.05	106.15	116.8	86.75	471.7	58.9
266	amelogenin, Y-linked	AMELY	AMGL|AMGY	HGNC:462|MIM:410000|Ensembl:ENSG00000099721|HPRD:02462	Y	Yp11.2	protein-coding	AMELY	amelogenin, Y-linked	O	amelogenin (Y chromosome)	20090625	96.75	149.95	219.45	77.55	163.35	52.2	212.25	19.95	256.05	268	71.75	53.65	79.8	85.95	40.5	41.9	33.55	54.15	92.65	176.35	133.55	113	109	224.05	87.55	108.2	34.95	168.7	215.45	84.85	821.35	71.6
267	autocrine motility factor receptor	AMFR	GP78|RNF45	HGNC:463|MIM:603243|Ensembl:ENSG00000159461|HPRD:09130	16	16q21	protein-coding	AMFR	autocrine motility factor receptor	O	-	20090705	399.85	584.8	484.5	235.15	512.15	896.2	660.15	272.15	881	1102.25	285.9	253.45	362.75	146.65	157.45	119.6	104.25	313.7	1073.45	403.85	313.05	198	487.55	391.75	359.85	682.2	253.3	249.8	282.45	444	555.5	268.15
268	anti-Mullerian hormone	AMH	MIF|MIS	HGNC:464|MIM:600957|Ensembl:ENSG00000104899|HPRD:02979	19	19p13.3	protein-coding	AMH	anti-Mullerian hormone	O	Mullerian inhibiting factor|Mullerian inhibiting substance	20090625	43	15.35	26.25	27.05	26.65	61.05	39.45	20.65	16.85	40.4	18.6	8.15	17.8	10.7	14.7	30.95	6.1	13.6	18.5	30.9	13.45	19	250.45	106.25	18.95	114.5	10.9	24.95	25.8	13.75	81.2	18.3
269	anti-Mullerian hormone receptor, type II	AMHR2	AMHR|MISR2|MISRII	HGNC:465|MIM:600956|Ensembl:ENSG00000135409|HPRD:02978	12	12q13	protein-coding	AMHR2	anti-Mullerian hormone receptor, type II	O	Mullerian inhibiting substance type II receptor	20090625	32.5	88.2	46.85	50.65	67.15	124.9	98.75	21.8	47.35	49	24	14.85	47.25	35.85	14.7	11.8	4.4	51.2	26.35	29.1	25.4	42.1	168.5	50.5	35.5	75.35	16.25	19.1	42.4	33.7	93.5	17.2
270	adenosine monophosphate deaminase 1 (isoform M)	AMPD1	MAD|MADA	HGNC:468|MIM:102770|Ensembl:ENSG00000116748|HPRD:00040	1	1p13	protein-coding	AMPD1	adenosine monophosphate deaminase 1 (isoform M)	O	OTTHUMP00000013665|OTTHUMP00000059283|adenosine monophosphate deaminase-1 (muscle)	20090625	171.15	191.8	240.15	221.9	420.9	686.25	202.5	143.9	327.4	167.05	136.75	166	124	118.3	169.05	30.65	35.45	142.45	133.05	222.25	185.35	156.25	3304.35	326.8	202.95	194.25	105.2	195.3	554.2	214.8	549.7	128.5
271	adenosine monophosphate deaminase 2 (isoform L)	AMPD2	-	HGNC:469|MIM:102771|Ensembl:ENSG00000116337|HPRD:11808	1	1p13.3	protein-coding	AMPD2	adenosine monophosphate deaminase 2 (isoform L)	O	AMP deaminase 2|OTTHUMP00000013369|OTTHUMP00000013371	20090625	149.75	453.45	1362.5	423.3	694.45	576.1	358.05	1158.3	341.5	484.5	326.65	323.15	336.3	143.8	186.55	311.7	259.35	786.35	363.75	977.9	257.9	151.1	632.9	425.25	669.05	257.7	254.4	254.35	356.25	253.05	980.65	458.4
272	adenosine monophosphate deaminase (isoform E)	AMPD3	-	HGNC:470|MIM:102772|Ensembl:ENSG00000133805|HPRD:00041	11	11p15	protein-coding	AMPD3	adenosine monophosphate deaminase (isoform E)	O	AMP aminohydrolase|AMP deaminase 3|adenosine monophosphate deaminase 3|erythrocyte type AMP deaminase|erythrocyte-specific AMP deaminase|myoadenylate deaminase	20090625	147.6	478.3	472.65	866.3	419.25	712	270.05	521.8	305.8	321.8	224.3	270.9	274.15	150.5	155.9	170.8	168.05	397.25	322.55	383.25	252.7	196.5	950.4	587.95	486.85	309.25	189.15	270.85	418.4	226.75	400.85	163.35
273	amphiphysin	AMPH	AMPH1	HGNC:471|MIM:600418|Ensembl:ENSG00000078053|HPRD:02687	7	7p14-p13	protein-coding	AMPH	amphiphysin	O	Stiff-Man syndrome with breast cancer 128kDa autoantigen|amphiphysin (Stiff-Mann syndrome with breast cancer 128kD autoantigen)	20090705	236.1	51.05	1303.5	204.8	2158.8	938.6	168	926.15	300	235.85	76.45	79.75	127.5	166.05	44.9	42.35	50.35	680.65	82.25	1213	68.75	184.5	710.25	402.9	481.55	143.05	74.6	65.05	217.35	127.25	1162.45	185.8
274	bridging integrator 1	BIN1	AMPH2|AMPHL|DKFZp547F068|MGC10367|SH3P9	HGNC:1052|MIM:601248|Ensembl:ENSG00000136717|HPRD:03150	2	2q14	protein-coding	BIN1	bridging integrator 1	O	OTTHUMP00000162179|OTTHUMP00000162183|amphiphysin II|amphiphysin-like|box dependant MYC interacting protein 1	20090705	480.85	1547.65	3197.85	582.5	1621	1070.25	534.9	2012.85	1700.1	914	756.8	415.7	1229	306.4	361.45	745.75	624	523.3	571.75	2336.4	1040.55	155.15	9364.6	387.15	2129.55	491.6	430.6	827.65	2150.8	339	1046.6	470.8
275	aminomethyltransferase	AMT	GCE|GCST|NKH	HGNC:473|MIM:238310|Ensembl:ENSG00000145020|HPRD:01997	3	3p21.2-p21.1	protein-coding	AMT	aminomethyltransferase	O	glycine cleavage system protein T	20090625	493	610.45	394.15	510.85	1312.7	926.2	1058.15	556.95	1618.4	1657.55	311.25	384	737.8	328.1	462.5	286.45	255.45	570.55	375.6	776.8	478.25	539	1459.1	512.7	481.95	583.8	256	471.15	596.85	528.95	1362.75	491
276	amylase, alpha 1A (salivary)	AMY1A	AMY1|AMY1B	HGNC:474|MIM:104700|Ensembl:ENSG00000051415|HPRD:00096	1	1p21	protein-coding	AMY1A	amylase, alpha 1A (salivary)	O	1,4-alpha-D-glucan glucanohydrolase|OTTHUMP00000012688|alpha-amylase|amylase, salivary, alpha-1A|glycogenase|salivary amylase alpha 1A	20090705	14.85	15.3	155.95	106.65	66	89.6	6.15	173.85	20.45	41.85	66.45	112.4	89.75	19.8	16297.5	85.65	120.7	46.5	4.1	204.8	197.7	17255.2	228.15	22.8	66.15	19.6	32.35	313.55	28.1	126	165.35	53
283	angiogenin, ribonuclease, RNase A family, 5	ANG	ALS9|HEL168|MGC22466|MGC71966|RNASE4|RNASE5	HGNC:483|MIM:105850|Ensembl:ENSG00000214274|HPRD:00105	14	14q11.1-q11.2	protein-coding	ANG	angiogenin, ribonuclease, RNase A family, 5	O	OTTHUMP00000164020|OTTHUMP00000164021|epididymis luminal protein 168	20090705	555.95	190.9	130.6	85.2	113.75	680.85	157.75	128.95	341.4	11100.8	204.95	107.2	528.3	325.1	199.45	21.15	21.55	170.15	173.1	143.4	573.2	229.65	501.2	435.6	260.4	222.85	73.45	92.2	173.3	603.55	599.35	447.8
284	angiopoietin 1	ANGPT1	AGP1|AGPT|ANG1	HGNC:484|MIM:601667|Ensembl:ENSG00000154188|HPRD:03392	8	8q22.3-q23	protein-coding	ANGPT1	angiopoietin 1	O	-	20090705	339.2	411.4	506.75	458.4	664.15	896.3	411.9	357.95	443.1	427.85	276.2	199.8	359.6	264.95	201.95	86.35	61.65	411.15	307.05	450.5	302.15	274	881.6	711.6	506.6	352.9	226.9	245.45	546.25	476.8	2287.2	277.65
285	angiopoietin 2	ANGPT2	AGPT2|ANG2	HGNC:485|MIM:601922|Ensembl:ENSG00000091879|HPRD:03563	8	8p23.1	protein-coding	ANGPT2	angiopoietin 2	O	Tie2-ligand|angiopoietin-2|angiopoietin-2B|angiopoietin-2a	20090705	9.25	13.9	21	15.75	18.85	57.5	36.65	16.15	88.15	22.05	10.05	38.45	69.75	9.4	80.6	11.55	4.65	43.65	88.3	29.1	15.65	18.25	76.3	49.75	93.55	39.7	16.85	39.2	27.5	18.95	130.6	28.8
286	ankyrin 1, erythrocytic	ANK1	ANK|SPH1|SPH2	HGNC:492|MIM:612641|Ensembl:ENSG00000029534|HPRD:01693	8	8p11.1	protein-coding	ANK1	ankyrin 1, erythrocytic	O	ankyrin 1|ankyrin-1, erythrocytic|ankyrin-R	20090705	84.35	140.75	204.4	732.3	1164.95	332.75	717.7	256.25	149.65	141.45	110.3	109.35	118.9	129.35	126	59.75	45.2	133.85	133.9	380.9	170.25	125.35	3681.15	256.05	164.4	192.25	56.45	227.8	921.85	159.45	959.15	91
287	ankyrin 2, neuronal	ANK2	DKFZp686M09125|DKFZp686P0948|FLJ38277|LQT4	HGNC:493|MIM:106410|Ensembl:ENSG00000145362|HPRD:00110	4	4q25-q27	protein-coding	ANK2	ankyrin 2, neuronal	O	OTTHUMP00000163834|ankyrin 2|ankyrin B|ankyrin, brain|ankyrin, nonerythroid|ankyrin-2, nonerythrocytic|brank-2	20090705	404.5	339.2	2920.8	232.9	1830.4	1399.35	488.1	2895.3	1109.8	355.7	147.95	160.75	641.1	163.25	179.95	32.7	25.8	478.5	267.6	4929.05	215.95	178.85	931.4	369.55	1782.75	326.55	117.9	236.15	410.5	345.35	1560.8	304.55
288	ankyrin 3, node of Ranvier (ankyrin G)	ANK3	ANKYRIN-G|FLJ45464	HGNC:494|MIM:600465|Ensembl:ENSG00000151150|HPRD:02715	10	10q21	protein-coding	ANK3	ankyrin 3, node of Ranvier (ankyrin G)	O	ankyrin 3|ankyrin G119|ankyrin-3, node of Ranvier	20090705	193.3	439	2337.8	273.35	1132.55	1065.85	324.8	1533	774.8	459.9	155.1	143.2	829	198.1	162.2	127.45	84.45	422.8	751.35	2053.1	215.85	319.3	822.05	657.05	1002.6	308.15	102.1	360.25	546.5	374.05	1135.3	324.75
290	alanyl (membrane) aminopeptidase	ANPEP	APN|CD13|GP150|LAP1|P150|PEPN	HGNC:500|MIM:151530|Ensembl:ENSG00000166825|HPRD:01055	15	15q25-q26	protein-coding	ANPEP	alanyl (membrane) aminopeptidase	O	OTTHUMP00000194690|aminopeptidase M|aminopeptidase N|membrane alanine aminopeptidase|microsomal aminopeptidase|myeloid plasma membrane glycoprotein CD13	20090625	851.75	125.05	100.95	368.25	162	230.25	218.55	38.6	3417.25	3522.05	314.15	40.55	96.2	14.15	1023.85	27.05	9.55	93.9	120.9	36.45	1294.4	20.5	314.65	187.85	89.85	37.9	52.85	14.25	83.25	137.65	335.05	25.7
291	solute carrier family 25 (mitochondrial carrier; adenine nucleotide translocator), member 4	SLC25A4	AAC1|ANT|ANT1|PEO2|PEO3|T1	HGNC:10990|MIM:103220|Ensembl:ENSG00000151729|HPRD:00058	4	4q35	protein-coding	SLC25A4	solute carrier family 25 (mitochondrial carrier; adenine nucleotide translocator), member 4	O	adenine nucleotide translocator 1 (skeletal muscle)	20090707	96	254.4	1001.65	22.8	997.85	734.3	4710.35	1088.95	498.6	154.5	335.75	50.3	234.8	144.35	108.3	78.15	93.3	276.4	211.85	652.25	546.15	203.2	5128.05	100.15	590	469.8	90.8	325.65	2136.45	258.35	520.75	235.2
292	solute carrier family 25 (mitochondrial carrier; adenine nucleotide translocator), member 5	SLC25A5	2F1|AAC2|ANT2|T2|T3	HGNC:10991|MIM:300150|Ensembl:ENSG00000005022|HPRD:02147	X	Xq24-q26	protein-coding	SLC25A5	solute carrier family 25 (mitochondrial carrier; adenine nucleotide translocator), member 5	O	OTTHUMP00000024324|adenine nucleotide translocator 2 (fibroblast)|solute carrier family 25, member 5	20090630	1510.8	1644.8	2514.95	2324.85	2640	1498	1691.65	2339.2	5749.65	3543.2	2629.65	1181.5	944.55	557.5	2375.25	1072.95	1092.15	908.6	2763.65	1456.2	1540.45	3033.55	864.95	1700.7	1453.05	1457.95	3795.8	1605.4	1838.4	1926.85	1823.65	1295.65
293	solute carrier family 25 (mitochondrial carrier; adenine nucleotide translocator), member 6	SLC25A6	AAC3|ANT3|ANT3Y|MGC17525	HGNC:10992|MIM:300151|MIM:403000|Ensembl:ENSG00000169100|HPRD:02461	X|Y	Xp22.32 and Yp11.3	protein-coding	SLC25A6	solute carrier family 25 (mitochondrial carrier; adenine nucleotide translocator), member 6	O	ADP,ATP carrier protein, liver|ADP/ATP translocase 3|ADP/ATP translocator of liver|OTTHUMP00000022826|adenine nucleotide translocator 3|solute carrier family 25, member A6	20090705	2733.9	3470.4	3501.35	1992.45	2683.5	1603.3	5122.1	2157.4	3936.7	1480.35	5578.95	1975.25	1258.6	1625.7	3079.15	2359.95	2318.45	1629	3828.6	1881.8	4747.85	2185.6	1420.85	1421.2	1573.45	1331	2704.6	2464.65	1494.95	2047.9	1590.65	2724.15
301	annexin A1	ANXA1	ANX1|LPC1	HGNC:533|MIM:151690|Ensembl:ENSG00000135046|HPRD:01060	9	9q12-q21.2|9q12-q21.2	protein-coding	ANXA1	annexin A1	O	OTTHUMP00000021474|OTTHUMP00000021475|annexin I|annexin I (lipocortin I)|lipocortin I	20090705	5146.6	268.7	241.45	950.15	353.15	1844.65	279.3	490.25	263.3	136.4	347.65	557.85	1272.4	289.95	182.45	718.15	810.6	881.55	6771.2	339.05	672.95	1502.85	589.25	1517.1	582.7	147.6	164.8	1465.55	24285.8	3398.05	2906.1	901.2
302	annexin A2	ANXA2	ANX2|ANX2L4|CAL1H|LIP2|LPC2|LPC2D|P36|PAP-IV	HGNC:537|MIM:151740|Ensembl:ENSG00000182718|HPRD:01061	15	15q21-q22	protein-coding	ANXA2	annexin A2	O	OTTHUMP00000163650|annexin II|calpactin I heavy polypeptide|chromobindin 8|lipocortin II|placental anticoagulant protein IV	20090707	10800.2	3115.05	1180.05	2065.8	1094.8	7216.9	1705.55	1368.95	2336	1000.2	7218.7	1750.9	5322.9	1138.55	2611.45	615.3	480.5	1474.4	7369.35	1097.75	3745.2	2008.35	2816.05	5952.2	3029.75	2396.55	1578	5740.4	8522.45	5939.05	8907.1	2666.8
303	annexin A2 pseudogene 1	ANXA2P1	ANX2L1|ANX2P1|LPC2A	HGNC:538	4	4q21-q31	pseudo	ANXA2P1	annexin A2 pseudogene 1	O	-	20090625	157.75	38.8	70.1	71.55	53.25	225.75	27.8	89.75	111.3	65.7	97.45	78.35	137.15	64.75	64.85	16.55	20.8	92.8	123.8	43.25	109.1	85.5	416.35	314.5	105.3	45.75	39.25	78.5	150.1	51.1	627.5	70.55
304	annexin A2 pseudogene 2	ANXA2P2	ANX2L2|ANX2P2|LPC2B	HGNC:539	9	9p13	pseudo	ANXA2P2	annexin A2 pseudogene 2	O	-	20090625	2601.85	919.5	289	548.65	641.05	2185.55	354.8	486.6	858.65	237.9	1833.85	688.45	1670.95	414.3	798.05	211.6	206.8	644.95	2283.7	597.45	1315.1	611.4	707.7	1969.95	1099.6	881.45	688.05	1531.4	2399.05	1773.4	3234.3	884.2
305	annexin A2 pseudogene 3	ANXA2P3	ANX2L3|ANX2P3|LIP2|LPC2C	HGNC:540	10	10q21-q22	pseudo	ANXA2P3	annexin A2 pseudogene 3	O	-	20090625	441.95	85.05	45.3	84.5	149.3	301.4	90.1	105.65	49.9	112.3	182.65	90.7	228.75	45.8	60.5	47.65	48.2	81.35	307.1	89.85	79.65	89.4	144.95	333.55	201.85	50.6	47.2	210.55	288.9	143.85	889	148.95
306	annexin A3	ANXA3	ANX3	HGNC:541|MIM:106490|Ensembl:ENSG00000138772|HPRD:00111	4	4q13-q22	protein-coding	ANXA3	annexin A3	O	Annexin III (lipocortin III)|annexin III (lipocortin III, 1,2-cyclic-inositol-phosphate phosphodiesterase, placental anticoagulant protein III, calcimedin 35-alpha)|calcimedin 35-alpha	20090705	106	93.5	149.7	530.95	134.15	482.65	134.2	119.3	212	64.25	169.95	77.3	284.9	30.5	158.35	15.75	21.6	107.5	203.3	225.2	357.5	346.5	687.35	331.35	208.45	112.4	48.05	312.2	252.3	362.75	478.5	127
307	annexin A4	ANXA4	ANX4|DKFZp686H02120|MGC75105|PIG28|ZAP36	HGNC:542|MIM:106491|Ensembl:ENSG00000196975|HPRD:00112	2	2p13	protein-coding	ANXA4	annexin A4	O	annexin IV|annexin IV (placental anticoagulant protein II)|placental anticoagulant protein II|proliferation-inducing gene 28|proliferation-inducing protein 28	20090625	484	170.45	302.15	258.85	123.35	504.2	118.8	220.8	932.3	653.2	682	175.55	582.2	151.05	1562.15	62.4	77.6	222.55	2341.35	316.5	384.2	282.3	137.35	570.95	430	156.65	153.45	330.15	408.2	741.65	442.65	683.15
308	annexin A5	ANXA5	ANX5|ENX2|PP4	HGNC:543|MIM:131230|Ensembl:ENSG00000164111|HPRD:00568	4	4q26-q28|4q28-q32	protein-coding	ANXA5	annexin A5	O	anchorin CII|annexin 5|endonexin II|lipocortin V|placental anticoagulant protein I	20090705	4755	2676.65	923.25	759.75	955.7	2843.4	948.45	1806.75	1751.95	457.7	2829.65	797.55	2544.85	633.95	804.05	225.3	228.75	1810.2	4913.4	723.8	1532.8	1014.3	1017.4	1540.65	1951.6	1461.8	586.55	1154.45	931.85	1674.55	2778.15	2126.75
309	annexin A6	ANXA6	ANX6|CBP68	HGNC:544|MIM:114070|Ensembl:ENSG00000197043|HPRD:00231	5	5q32-q34	protein-coding	ANXA6	annexin A6	O	annexin VI|annexin VI (p68)|calcium-binding protein p68|calelectrin|calphobindin II	20090705	1484.8	715.85	551.05	692	1031.9	1298.8	1693.4	1008.75	717.5	1769.8	850.9	450.2	333.7	375.8	150.8	607.65	660.7	1529.1	1421.25	1015.6	386.95	115.95	1638.6	243.65	566.5	685.4	943.6	459.8	692.8	429.25	1889.75	427.15
310	annexin A7	ANXA7	ANX7|SNX|SYNEXIN	HGNC:545|MIM:186360|Ensembl:ENSG00000138279|HPRD:01720	10	10q21.1-q21.2	protein-coding	ANXA7	annexin A7	O	OTTHUMP00000019812|OTTHUMP00000019813|OTTHUMP00000042922|OTTHUMP00000042923|OTTHUMP00000042925|annexin VII	20090705	713.4	800.15	1415.6	523.45	652.45	764.95	475.6	889.75	1057	427.25	432.2	530.3	596.55	228.2	287.9	335.55	306.8	800.95	795.65	1089.95	552.3	571.2	1107.05	564	779.35	438.6	386.95	534.45	533.25	840.7	915.7	513.7
311	annexin A11	ANXA11	ANX11|CAP50	HGNC:535|MIM:602572|Ensembl:ENSG00000122359|HPRD:03983	10	10q23	protein-coding	ANXA11	annexin A11	O	OTTHUMP00000019955|OTTHUMP00000019956|OTTHUMP00000019957|OTTHUMP00000019958|OTTHUMP00000059806|annexin XI|autoantigen, 56-kD|calcyclin-associated annexin 50	20090705	644.45	281.25	594.75	931.25	312.75	518.9	2011	292.5	1016.4	261.6	1895.55	314	360.8	171.6	476.4	593.2	643.45	177.75	2003.1	580.8	869.45	354.55	1346.45	494.35	388.25	298.75	861.4	495.2	1108.75	645.1	864.9	374.75
312	annexin A13	ANXA13	ANX13|ISA|MGC150460	HGNC:536|MIM:602573|Ensembl:ENSG00000104537|HPRD:03984	8	8q24.13	protein-coding	ANXA13	annexin A13	O	annexin XIII|annexin, intestine-specific	20090625	44.1	68.65	56.8	35.85	104.3	129.3	110.9	40.2	82.5	85.6	34.15	23.35	39.3	26.55	130.1	19.95	22	41.3	36.2	40.3	32	59.65	157.6	67.8	83.55	104.05	55.6	24.55	79.3	37.4	336.7	23.85
313	acyloxyacyl hydrolase (neutrophil)	AOAH	-	HGNC:548|MIM:102593|Ensembl:ENSG00000136250|HPRD:00027	7	7p14-p12	protein-coding	AOAH	acyloxyacyl hydrolase (neutrophil)	O	acyloxyacyl hydrolase	20090625	26.25	49.3	18.85	59.1	47.75	285.9	54.5	43.2	64.65	48.25	11	28.45	106.85	21.9	92.3	124.75	173.3	32.6	29.7	45	15.35	104.85	212.6	125.5	58.7	23.25	22.4	32.45	46.65	125.55	205.9	17.85
314	amine oxidase, copper containing 2 (retina-specific)	AOC2	DAO2|RAO	HGNC:549|MIM:602268|Ensembl:ENSG00000131480|HPRD:11889	17	17q21	protein-coding	AOC2	amine oxidase, copper containing 2 (retina-specific)	O	amine oxidase, copper containing 2	20090625	347.6	259.05	245.8	160.5	480.85	791.2	261.45	158.05	388.45	230.2	141.7	64.75	148.35	178.2	130.5	60.45	48.75	77.8	177.65	300.4	193.9	189.3	451.3	449.1	197.35	151.05	75.7	126.6	154.9	177.2	1165.35	118.4
316	aldehyde oxidase 1	AOX1	AO|AOH1	HGNC:553|MIM:602841|Ensembl:ENSG00000138356|HPRD:07537	2	2q33	protein-coding	AOX1	aldehyde oxidase 1	O	-	20090705	1089.1	1925.3	122.75	129.8	227.05	680.25	138.1	126.05	1127.5	680.75	84.55	77.15	153.65	329.45	337.9	28	22.6	184.3	147.25	157.4	328.1	258.3	582.5	421.55	107.15	261.5	57.95	104.55	156.45	259.7	633.65	133.6
317	apoptotic peptidase activating factor 1	APAF1	APAF-1|CED4|DKFZp781B1145	HGNC:576|MIM:602233|Ensembl:ENSG00000120868|HPRD:03755	12	12q23	protein-coding	APAF1	apoptotic peptidase activating factor 1	O	apoptotic protease activating factor 1	20090705	318.95	101.1	220.8	140.95	181.1	544.95	288.9	125.8	185.7	246.5	110.55	112.55	320.3	218.45	200.45	71.2	68.75	242.25	93	187.7	177	116.15	865.7	319.8	138.55	251.7	204.45	165	147.5	285.35	748	134.3
318	nudix (nucleoside diphosphate linked moiety X)-type motif 2	NUDT2	APAH1|MGC10404	HGNC:8049|MIM:602852|Ensembl:ENSG00000164978|HPRD:04168	9	9p13	protein-coding	NUDT2	nudix (nucleoside diphosphate linked moiety X)-type motif 2	O	Ap4A hydrolase 1|Ap4Aase|OTTHUMP00000021256|OTTHUMP00000021257|OTTHUMP00000021258|OTTHUMP00000021259|bis(5'-nucleosyl)-tetraphosphatase (asymmetrical)|diadenosine 5',5''-P1,P4-tetraphosphate pyrophosphohydrolase|diadenosine tetraphosphatase|nudix-type motif 2	20090625	15.65	38.25	33.1	21.25	26.3	43.4	54.05	44.2	31.35	21.95	19.75	26.9	34.05	12.3	23.6	29	21.6	36.25	27.45	27.6	15.25	22.55	103.85	33.45	30.35	20.6	16.45	9.85	19.75	26.15	108	18.2
319	apolipoprotein F	APOF	Apo-F|DKFZp781G18150|LTIP|MGC22520	HGNC:615|MIM:107760|Ensembl:ENSG00000175336|HPRD:00137	12	12q13.2	protein-coding	APOF	apolipoprotein F	O	-	20090705	4.3	33.85	23.5	26.4	24.2	68.9	42.2	14.9	30.95	867.7	21.15	19.05	59.45	3.25	31.85	11.15	21	16	20	11.45	40.85	92.7	234.5	9.4	18.15	54.55	5.95	19.35	47.15	39.9	48.4	20.5
320	amyloid beta (A4) precursor protein-binding, family A, member 1	APBA1	D9S411E|MINT1|X11|X11A|X11ALPHA	HGNC:578|MIM:602414|Ensembl:ENSG00000107282|HPRD:03879	9	9q13-q21.1	protein-coding	APBA1	amyloid beta (A4) precursor protein-binding, family A, member 1	O	OTTHUMP00000021438|adaptor protein X11alpha|amyloid beta (A4) precursor protein-binding, family A, member 1 (X11)|amyloid beta A4 precursor protein-binding, family A, member 1|neuron-specific X11 protein|neuronal munc18-1-interacting protein 1|phosphotyrosine-binding/-interacting domain (PTB)-bearing protein	20090705	117.1	158.55	151.3	106.1	345.25	398.55	168.75	71.05	179.1	52.35	39.1	81.25	87.9	45.1	27.1	18.65	12.25	56.45	83.25	126.4	69.65	85.75	558.25	201.5	67.15	50.1	14.3	98.3	177.9	35.35	621.35	45
321	amyloid beta (A4) precursor protein-binding, family A, member 2	APBA2	D15S1518E|HsT16821|LIN-10|MGC99508|MGC:14091|MINT2|X11L	HGNC:579|MIM:602712|Ensembl:ENSG00000034053|HPRD:04090	15	15q11-q12	protein-coding	APBA2	amyloid beta (A4) precursor protein-binding, family A, member 2	O	X11-like protein|adapter protein X11beta|amyloid beta (A4) precursor protein-binding, family A, member 2 (X11-like)|amyloid beta A4 precursor protein-binding, family A, member 2|neuron-specific X11L protein|neuronal munc18-1-interacting protein 2|phosphotyrosine-binding/-interacting domain (PTB)-bearing protein	20090705	119.65	84.55	1305.2	348.15	1894.95	269.85	343.1	1102.4	180.4	83.7	143.7	261.35	185.2	75.85	63.5	289.6	312.5	99.65	135.2	2348.85	61.3	239.25	1015.5	81.75	642.35	212.35	223.8	113.65	167.75	132.85	363.55	113.4
322	amyloid beta (A4) precursor protein-binding, family B, member 1 (Fe65)	APBB1	FE65|MGC:9072|RIR	HGNC:581|MIM:602709|Ensembl:ENSG00000166313|HPRD:04087	11	11p15	protein-coding	APBB1	amyloid beta (A4) precursor protein-binding, family B, member 1 (Fe65)	O	adaptor protein FE65a2|amyloid beta A4 precursor protein-binding, family B, member 1|stat-like protein	20090705	255.05	449.2	823.35	515.2	1228.75	1124.35	185.75	712.2	577.4	382.05	299.4	157.25	385.3	235.55	301.05	145.05	116.6	394.85	297.45	922.2	219.55	220.05	966.25	627.55	1017.85	253	200.5	348.95	324.4	344.3	1415.4	178.55
323	amyloid beta (A4) precursor protein-binding, family B, member 2	APBB2	DKFZp434E033|FE65L|FE65L1|MGC35575	HGNC:582|MIM:602710|Ensembl:ENSG00000163697|HPRD:04088	4	4p14-p13	protein-coding	APBB2	amyloid beta (A4) precursor protein-binding, family B, member 2	O	Fe65-like|amyloid beta A4 precursor protein-binding, family B, member 2	20090718	232.2	292.75	412.7	254.35	348.3	858.35	315.95	266.85	435.45	299.95	215.1	158.8	300.1	232.6	147.95	62.2	85.45	294.4	264.05	324.85	278.95	198.95	592.2	513.95	348.75	189.3	204.85	255.35	377.55	213.8	1651.3	258.5
324	adenomatous polyposis coli	APC	BTPS2|DP2|DP2.5|DP3|GS	HGNC:583|MIM:611731|Ensembl:ENSG00000134982|HPRD:01439	5	5q21-q22	protein-coding	APC	adenomatous polyposis coli	O	adenomatosis polyposis coli tumor suppressor	20090705	117.55	220.85	1004.5	148.1	260.2	322.15	215.95	309.3	146.1	167.4	158.4	57.5	226.25	103.1	90.9	68.7	74.55	175.6	180.25	432.05	122.95	109.55	514.2	289.35	326	152.05	82.8	194.45	220.75	108.65	949.75	126.2
325	amyloid P component, serum	APCS	MGC88159|PTX2|SAP	HGNC:584|MIM:104770|Ensembl:ENSG00000132703|HPRD:00101	1	1q21-q23	protein-coding	APCS	amyloid P component, serum	O	9.5S alpha-1-glycoprotein|OTTHUMP00000024355|pentaxin-related|serum amyloid P component	20090705	122.6	74.95	233.4	133.25	189.45	535.75	304.2	123.9	173.95	10101	136.7	56.8	153.8	94.75	304.9	55.75	44.7	68.15	164	137.55	171.35	120.05	687.45	221.7	98.8	222.4	56.75	270.2	268.25	118.45	975	94.55
326	autoimmune regulator	AIRE	AIRE1|APECED|APS1|APSI|PGA1	HGNC:360|MIM:607358|Ensembl:ENSG00000160224|HPRD:06301	21	21q22.3	protein-coding	AIRE	autoimmune regulator	O	autoimmune polyendocrinopathy candidiasis ectodermal dystrophy	20090705	161.8	169.45	310.25	152.05	346.15	895.2	88	339.05	43.2	151.6	79.5	54.45	328.55	424.25	165.8	44.65	51.25	104.05	170.85	294.2	483.5	261	511.55	410.4	153.5	148.3	124.8	76.95	413.9	201.6	721.45	182.8
327	N-acylaminoacyl-peptide hydrolase	APEH	ACPH|APH|D3F15S2|D3S48E|DNF15S2|MGC2178|OPH	HGNC:586|MIM:102645|Ensembl:ENSG00000164062|HPRD:00034	3	3p21.31	protein-coding	APEH	N-acylaminoacyl-peptide hydrolase	O	acylaminoacyl-peptidase|oxidized protein hydrolase	20090705	216.65	433.65	238.15	346.55	190.8	119.45	1127.85	321.5	924.95	1009.7	320.9	134.2	65.2	32.9	163.25	187.9	159.6	288.95	346.25	272.75	295.85	78.05	377.5	50.2	62.9	260.5	225.9	229	86.5	176.85	66.4	31.9
328	APEX nuclease (multifunctional DNA repair enzyme) 1	APEX1	APE|APE1|APEN|APEX|APX|HAP1|REF1	HGNC:587|MIM:107748|Ensembl:ENSG00000100823|HPRD:00136	14	14q11.2-q12	protein-coding	APEX1	APEX nuclease (multifunctional DNA repair enzyme) 1	O	AP endonuclease class I|AP lyase|APEX nuclease 1|DNA-(apurinic or apyrimidinic site) lyase|OTTHUMP00000163988|apurinic/apyrimidinic (abasic) endonuclease|apurinic/apyrimidinic exonuclease|deoxyribonuclease (apurinic or apyrimidinic)|multifunctional DNA repair enzyme|redox factor 1	20090705	858.05	946.95	908.55	1096	1523.85	771.5	922.55	886.6	915	730.95	550.8	513.9	553.7	305.75	371.05	579.3	503.45	625.65	622.2	847.35	524.35	583.95	588.25	802.25	876.1	461.05	797	636.2	563.25	650.45	710.95	490.9
329	baculoviral IAP repeat-containing 2	BIRC2	API1|HIAP2|Hiap-2|MIHB|RNF48|cIAP1	HGNC:590|MIM:601712|Ensembl:ENSG00000110330|HPRD:03419	11	11q22	protein-coding	BIRC2	baculoviral IAP repeat-containing 2	O	NFR2-TRAF signalling complex protein|apoptosis inhibitor 1|baculoviral IAP repeat-containing protein 2	20090705	291.35	264.3	673.9	168.65	199.45	833.9	167.7	582.15	296.7	150.5	141.65	390.65	581.7	109.5	346	508.8	604.65	448.7	199.45	557.95	344.5	404.15	570.6	444.95	605.55	269.5	251.75	461.3	335	323.05	1196.75	665.8
330	baculoviral IAP repeat-containing 3	BIRC3	AIP1|API2|CIAP2|HAIP1|HIAP1|MALT2|MIHC|RNF49	HGNC:591|MIM:601721|Ensembl:ENSG00000023445|HPRD:03426	11	11q22	protein-coding	BIRC3	baculoviral IAP repeat-containing 3	O	TNFR2-TRAF signaling complex protein|apoptosis inhibitor 2|baculoviral IAP repeat-containing protein 3|inhibitor of apoptosis protein 1|mammalian IAP homolog C	20090705	30.45	50.75	44.85	28.95	35.8	380.75	47.5	27.1	10.1	21.9	8.3	347.55	110.5	23.1	34.15	86.4	75.95	34.2	14.9	72.65	46.95	116.35	233.4	230.75	93.25	46.55	70.3	39.8	104.2	67.45	313.9	94.4
331	X-linked inhibitor of apoptosis	XIAP	API3|BIRC4|ILP1|MIHA|XLP2	HGNC:592|MIM:300079|Ensembl:ENSG00000101966|HPRD:02094	X	Xq25	protein-coding	XIAP	X-linked inhibitor of apoptosis	O	OTTHUMP00000023975|OTTHUMP00000196392|apoptosis inhibitor 3|baculoviral IAP repeat-containing 4|baculoviral IAP repeat-containing protein 4	20090705	53.75	70.6	163.1	187.55	164.45	281.4	112.65	111.55	48.95	85.1	47.7	53	85.5	65.15	100.25	35.3	26.5	63.45	83.95	138.95	101.65	113.3	349.35	166.65	94.35	133.45	56.3	125.35	120.25	85.45	499.1	68.55
332	baculoviral IAP repeat-containing 5	BIRC5	API4|EPR-1	HGNC:593|MIM:603352|Ensembl:ENSG00000089685|HPRD:04520	17	17q25	protein-coding	BIRC5	baculoviral IAP repeat-containing 5	O	apoptosis inhibitor 4|baculoviral IAP repeat-containing protein 5|survivin variant 3 alpha	20090707	248.75	335.2	415.85	795.3	637.05	1078.85	406.1	360.4	500.6	505.35	395.35	183	352.05	233.85	351.05	78.55	65.3	250.15	275.65	318.8	375.6	246.1	840.85	530.55	418.8	895.6	503.25	243.25	405.7	279.05	1614.15	261.8
333	amyloid beta (A4) precursor-like protein 1	APLP1	APLP	HGNC:597|MIM:104775|Ensembl:ENSG00000105290|HPRD:00102	19	19q13.1	protein-coding	APLP1	amyloid beta (A4) precursor-like protein 1	O	amyloid precursor-like protein 1|amyloid-like protein 1	20090705	14.1	37.75	5372.5	20.4	1967.1	76.15	36.5	3357.35	36.95	21.5	16.4	10.45	976.5	11.5	16.4	4.1	3.15	929.45	16.9	5628	15.4	14.75	105	31.55	6304.4	33.95	9.6	17.3	28.5	21	100.3	17.9
334	amyloid beta (A4) precursor-like protein 2	APLP2	APPH|APPL2|CDEBP	HGNC:598|MIM:104776|Ensembl:ENSG00000084234|HPRD:00103	11	11q23-q25|11q24	protein-coding	APLP2	amyloid beta (A4) precursor-like protein 2	O	amyloid precursor protein homolog HSD-2	20090705	2621.6	1827.95	3721.25	1373.35	5055.4	2595.65	1653.1	3104.95	4710.4	1864.8	3103.1	1045.05	2935.45	789.3	1069.4	228.1	213.85	1247.85	2511.05	3876.2	2424.6	781.5	1101.2	1287.45	3575.5	1275.5	950.4	3679	820.85	1925.5	2288.85	1366.2
335	apolipoprotein A-I	APOA1	MGC117399	HGNC:600|MIM:107680|Ensembl:ENSG00000118137|HPRD:02517	11	11q23-q24	protein-coding	APOA1	apolipoprotein A-I	O	OTTHUMP00000069346|OTTHUMP00000069347|OTTHUMP00000069348	20090707	83.95	271.5	99.5	133.85	86.65	139.8	643.1	130.65	126	52654.8	59.8	45.2	63.6	37.8	133.65	26.5	33.9	47.5	69.3	116.15	280.75	72.1	309.15	103.55	105.9	3558.15	38.6	150.45	67	151	91.75	80.95
336	apolipoprotein A-II	APOA2	-	HGNC:601|MIM:107670|Ensembl:ENSG00000158874|HPRD:00129	1	1q21-q23	protein-coding	APOA2	apolipoprotein A-II	O	OTTHUMP00000032244	20090705	51.2	62.45	70.4	85.35	104.85	201.5	159.7	66.4	81	32748.9	68.05	39.75	63.35	65.15	74	14.5	31.3	69.45	56	73.8	198.35	46.8	706.75	148.15	63.65	112.9	29.5	161.65	98.3	116.1	338.45	56.4
337	apolipoprotein A-IV	APOA4	MGC142154|MGC142156	HGNC:602|MIM:107690|Ensembl:ENSG00000110244|HPRD:00130	11	11q23	protein-coding	APOA4	apolipoprotein A-IV	O	-	20090705	23.8	143.85	11.9	25.95	38.85	109.6	158.95	88.85	109.4	157.3	19.3	33.45	26.2	27.2	27.55	10.65	7.95	32.55	38.25	22.2	51.6	81.75	131.45	35.3	81.2	48.2	4.1	52.75	33	44.05	301.15	7.55
338	apolipoprotein B (including Ag(x) antigen)	APOB	FLDB|LDLCQ4	HGNC:603|MIM:107730|Ensembl:ENSG00000084674|HPRD:00133	2	2p24-p23	protein-coding	APOB	apolipoprotein B (including Ag(x) antigen)	O	OTTHUMP00000115994|apoB-100|apoB-48|apolipoprotein B|apolipoprotein B48	20090705	214.35	319.35	256.05	141.85	265.2	590.3	403.75	203.5	339.55	1927.95	89.3	13.8	186.15	98.55	154.7	38	22.55	122.35	171.4	174.6	123	159.4	477.45	400.35	117.85	222.55	72.6	160.2	228.75	238.35	692.6	180.35
339	apolipoprotein B mRNA editing enzyme, catalytic polypeptide 1	APOBEC1	APOBEC-1|BEDP|CDAR1|HEPR	HGNC:604|MIM:600130|Ensembl:ENSG00000111701|HPRD:02531	12	12p13.1	protein-coding	APOBEC1	apolipoprotein B mRNA editing enzyme, catalytic polypeptide 1	O	apolipoprotein B mRNA editing enzyme|apolipoprotein B mRNA editing enzyme complex-1	20090705	85.55	100.05	270.65	210.65	301.5	216.2	322.05	178.15	213.85	374.7	155.45	122.35	57.75	140.4	136.2	48.05	44.8	182.15	147.15	274.65	129.05	144.9	725.1	198.55	214.15	260.2	94.8	189.15	121.15	168.9	315.1	136.2
341	apolipoprotein C-I	APOC1	-	HGNC:607|MIM:107710|Ensembl:ENSG00000130208|HPRD:00131	19	19q13.2	protein-coding	APOC1	apolipoprotein C-I	O	-	20090705	2113.85	8793.7	851.55	611.15	400.85	1103.8	1097.55	1416.6	257.65	36940.4	2040.75	1061.65	1066.35	267.35	217.75	18.4	53.45	376.8	504.75	663.4	438	187.5	1381.1	616.45	803.75	767.05	352.65	425.1	388.6	306.25	1699.35	224.65
343	aquaporin 8	AQP8	-	HGNC:642|MIM:603750|Ensembl:ENSG00000103375|HPRD:04778	16	16p12	protein-coding	AQP8	aquaporin 8	O	-	20090625	94.75	60.85	52.25	168	84.65	486.6	53.05	66.7	223.7	48.2	33.9	83.8	160.9	49.75	1689.85	29.25	59.35	83.1	170.05	144.95	83.1	84.55	368.75	235.85	47.05	146	82.35	63.1	201.95	142.05	967.85	108.9
344	apolipoprotein C-II	APOC2	MGC75082	HGNC:609|MIM:608083|Ensembl:ENSG00000213044|HPRD:07457	19	19q13.2	protein-coding	APOC2	apolipoprotein C-II	O	-	20090705	58.45	100.85	304.8	48.1	162.05	164.5	62.3	406.45	119.4	25108.2	520.4	70.7	99.9	44.65	44.45	11.7	8.5	39.4	151.3	106.5	88.65	47.15	147.95	59.3	312.4	75.45	41.35	55.1	51.35	66.4	133.55	39.5
345	apolipoprotein C-III	APOC3	APOCIII|MGC150353	HGNC:610|MIM:107720|Ensembl:ENSG00000110245|HPRD:00132	11	11q23.1-q23.2	protein-coding	APOC3	apolipoprotein C-III	O	-	20090625	27.4	37.75	13.75	59.3	26.55	79.85	27.45	24.4	87.55	50235.6	18.85	9.75	39.75	16.4	13.4	6.15	7.35	20.45	34.8	16.2	171.85	77.75	179	160.7	25.5	53.15	28.9	88.15	43.1	24.7	78.05	20.7
346	apolipoprotein C-IV	APOC4	-	HGNC:611|MIM:600745|Ensembl:ENSG00000130207|HPRD:02848	19	19q13.2	protein-coding	APOC4	apolipoprotein C-IV	O	-	20090625	196	238.6	486.3	320.1	476.85	524.65	452	276.8	396.35	4828.95	253.3	157.25	326.7	142.2	237.95	70.7	76.25	348.1	227.4	309.25	375.15	128.45	1222.8	393.55	290.35	371.7	196.7	280.35	379.4	263.4	1051.45	217.25
347	apolipoprotein D	APOD	-	HGNC:612|MIM:107740|Ensembl:ENSG00000189058|HPRD:00134	3	3q26.2-qter	protein-coding	APOD	apolipoprotein D	O	-	20090705	7621.3	2002.7	5477.25	493.05	2284.8	32925.5	3725.35	6347.5	1298.15	209.8	908.05	852.35	34351.1	939.7	1286.2	78.5	48.1	1179.25	1996.6	5733.7	887.25	6179.45	10658.1	6398.3	13555.5	1412.9	1396.6	1962.45	2292.5	6365.4	28358.2	1340.35
348	apolipoprotein E	APOE	AD2|LDLCQ5|LPG|MGC1571	HGNC:613|MIM:107741|Ensembl:ENSG00000130203|HPRD:00135	19	19q13.2	protein-coding	APOE	apolipoprotein E	O	apolipoprotein E3	20090707	7144.85	8485.3	5680	511.35	3618.95	1492.15	2405.55	4771.15	5724.35	19468.6	2382	1137.6	1183.05	419.05	281.45	76.35	83.4	628	607	2489.85	440.45	448.25	709.85	780	2542.5	798.4	524.35	753.3	326.4	350.35	2257.9	410.35
350	apolipoprotein H (beta-2-glycoprotein I)	APOH	B2G1|BG	HGNC:616|MIM:138700|Ensembl:ENSG00000091583|HPRD:00728	17	17q23-qter	protein-coding	APOH	apolipoprotein H (beta-2-glycoprotein I)	O	apolipoprotein H	20090705	18.4	18.65	42.15	15.05	39.85	93.95	28.75	93.7	285.65	26287.2	19.05	16.7	28.25	75.25	105.5	7.65	25.95	18.6	23	18.5	77.15	55	160.9	204.65	42.75	12.5	4.3	95.65	48.8	10.7	122.65	17.8
351	amyloid beta (A4) precursor protein	APP	AAA|ABETA|ABPP|AD1|APPI|CTFgamma|CVAP|PN2	HGNC:620|MIM:104760|Ensembl:ENSG00000142192|HPRD:00100	21	21q21.2|21q21.3	protein-coding	APP	amyloid beta (A4) precursor protein	O	amyloid beta A4 protein|beta-amyloid peptide|cerebral vascular amyloid peptide|peptidase nexin-II|protease nexin-II	20090707	462.55	2055.8	3956.25	710.05	2325.7	2837.35	601.15	2044.9	1381.55	619.45	784.95	271.95	1427.7	459.1	859.65	108.7	84.7	2618.6	1120.3	3694.8	898.35	614.95	1156	916.9	4201.25	775.2	252.9	1995.7	537.75	1189.55	2276.35	760.75
353	adenine phosphoribosyltransferase	APRT	AMP|DKFZp686D13177|MGC125856|MGC125857|MGC129961	HGNC:626|MIM:102600|Ensembl:ENSG00000198931|HPRD:00029	16	16q24	protein-coding	APRT	adenine phosphoribosyltransferase	O	AMP diphosphorylase|AMP pyrophosphorylase|transphosphoribosidase	20090705	379.85	609.2	280.5	277.55	344.1	250.9	668.8	289.9	625.3	1237.85	847.05	324.6	192.4	131.65	327	307.75	282.1	294.45	332.3	317.95	720.25	221.35	275.85	275.95	377.8	301.65	435.5	549.9	594.25	397.5	199.3	244.35
354	kallikrein-related peptidase 3	KLK3	APS|KLK2A1|PSA|hK3	HGNC:6364|MIM:176820|Ensembl:ENSG00000142515|HPRD:01461	19	19q13.41	protein-coding	KLK3	kallikrein-related peptidase 3	O	P-30 antigen|gamma-seminoprotein|prostate specific antigen|semenogelase|seminin	20090706	41.8	26.9	52.5	79.7	61.05	85.95	105.7	25.1	43.25	64.35	29.5	17.3	35.45	16.2	81.5	16.85	10.05	31.1	15.85	32.35	21482.9	63.15	251.7	54.05	30.5	56.75	16.1	30.9	42.25	58.45	189.85	29.75
355	Fas (TNF receptor superfamily, member 6)	FAS	ALPS1A|APO-1|APT1|CD95|FAS1|FASTM|TNFRSF6	HGNC:11920|MIM:134637|Ensembl:ENSG00000026103|HPRD:00609	10	10q24.1	protein-coding	FAS	Fas (TNF receptor superfamily, member 6)	O	APO-1 cell surface antigen|CD95 antigen|Fas AMA|Fas antigen|OTTHUMP00000020045|OTTHUMP00000020046|OTTHUMP00000020051|OTTHUMP00000059646|apoptosis antigen 1|tumor necrosis factor receptor superfamily, member 6	20090718	422.05	202.4	241.55	190.75	325	453.85	178.55	111.95	147.25	176.55	78.7	210.9	179.6	201.3	133.7	195.15	156.35	159.4	103.25	206.7	144.4	202.05	479.55	507.9	183.55	185.35	107.55	209.1	262.1	176.4	832.95	250
356	Fas ligand (TNF superfamily, member 6)	FASLG	APT1LG1|CD178|CD95L|FASL|TNFSF6	HGNC:11936|MIM:134638|Ensembl:ENSG00000117560|HPRD:00610	1	1q23	protein-coding	FASLG	Fas ligand (TNF superfamily, member 6)	O	CD95 ligand|OTTHUMP00000032708|apoptosis (APO-1) antigen ligand 1|fas ligand|tumor necrosis factor (ligand) superfamily, member 6	20090705	212.45	205.6	310.2	226.35	418.5	1020.5	367.8	230.45	436.2	406.15	153.65	146.5	247.15	212.5	145.8	64.65	83.05	192.45	165.05	303.9	156.3	243.6	755.85	513.4	271.05	219.5	123.4	127	290.4	251.7	1306.6	127.4
357	shroom family member 2	SHROOM2	APXL|DKFZp781J074|FLJ39277|HSAPXL	HGNC:630|MIM:300103|Ensembl:ENSG00000146950|HPRD:02113	X	Xp22.3	protein-coding	SHROOM2	shroom family member 2	O	APX homolog of Xenopus|OTTHUMP00000022887|apical protein of Xenopus-like|apical protein, Xenopus laevis-like|apical protein-like	20090630	143.9	287.95	537	347.55	593.45	896.75	458.3	418.3	492.7	446.15	399.45	117.4	437.65	218.5	304.95	52.1	53.55	345.95	483.4	832.7	425.5	290.4	921.5	657.4	474.4	530.5	185.4	216.75	385.8	298.8	1804.3	265.35
358	aquaporin 1 (Colton blood group)	AQP1	AQP-CHIP|CHIP28|CO|MGC26324	HGNC:633|MIM:107776|Ensembl:ENSG00000106125|HPRD:00140	7	7p14	protein-coding	AQP1	aquaporin 1 (Colton blood group)	O	Colton blood group|aquaporin 1|aquaporin 1 (channel-forming integral protein, 28kDa, CO blood group)|channel-like integral membrane protein, 28-kDa	20090705	491.4	718	817.15	988.55	1609.65	2881.5	3019	1261.4	10437.1	436.85	4615.4	648.45	2017.45	462	799.7	50.4	48.05	405.1	437.45	768.3	702.1	567.3	1567.35	1237.85	4828.15	495.2	667.6	484	670.1	1420.2	1701.45	1021.2
359	aquaporin 2 (collecting duct)	AQP2	AQP-CD|MGC34501|WCH-CD	HGNC:634|MIM:107777|Ensembl:ENSG00000167580|HPRD:00141	12	12q12-q13	protein-coding	AQP2	aquaporin 2 (collecting duct)	O	aquaporin 2|aquaporin-CD|collecting duct water channel protein|water-channel aquaporin 2	20090705	349.75	537.1	452.35	498.75	786.3	1312.55	325.75	208.3	2262.9	483.05	369.1	200.2	394.85	180.75	209.3	112.95	95.05	335.95	386	440.9	514.25	233.45	657.95	110.7	398.15	586.9	234.6	189.5	473.55	361.85	852.95	301.4
360	aquaporin 3 (Gill blood group)	AQP3	GIL	HGNC:636|MIM:600170|Ensembl:ENSG00000165272|HPRD:08970	9	9p13	protein-coding	AQP3	aquaporin 3 (Gill blood group)	O	Gill blood group|OTTHUMP00000021206|aquaporin 3|aquaporin 3 (GIL blood group)	20090705	91.95	85.2	199.15	273.1	207.5	516.95	324.35	50.7	1564.45	1101.65	2268.25	138.35	143.95	165.25	338.65	489.6	327.25	168.9	344.05	136.65	1783.35	1604.75	1018.9	2697.15	69.2	147.05	2624.2	203.25	6881.8	3258.2	379.75	144.9
361	aquaporin 4	AQP4	HMIWC2|MGC22454|MIWC	HGNC:637|MIM:600308|Ensembl:ENSG00000171885|HPRD:02631	18	18q11.2-q12.1	protein-coding	AQP4	aquaporin 4	O	aquaporin type4|aquaporin-4|mercurial-insensitive water channel	20090707	52.45	38.85	1128.3	28.65	462.65	95.3	106.55	508.85	145.5	63.4	284.8	34.45	279.85	31.6	49.4	19.35	9.05	63.65	26.6	802	36.7	76.65	572.9	180.65	699.25	137.3	48.65	153.05	29.3	60.25	362.95	47.25
362	aquaporin 5	AQP5	-	HGNC:638|MIM:600442|Ensembl:ENSG00000161798|HPRD:02706	12	12q13	protein-coding	AQP5	aquaporin 5	O	Aquaporin-5	20090705	24.7	38.65	25.45	42.45	49.2	67.35	53.5	23.55	53.3	15.25	16.65	22.45	43.1	7.65	21.15	3.45	12.3	12.05	10.3	25.9	23.25	90	405.8	243.2	21.25	615.85	16.1	29.25	62.35	424.15	521.95	6.25
363	aquaporin 6, kidney specific	AQP6	AQP2L|KID	HGNC:639|MIM:601383|Ensembl:ENSG00000086159|HPRD:03226	12	12q13	protein-coding	AQP6	aquaporin 6, kidney specific	O	aquaporin 2-like, kidney specific|aquaporin 6|aquaporin-6, kidney specific	20090625	143.3	322.6	390.55	202.15	584.7	1023.05	437.35	466.7	690.6	353.55	230.1	149.65	219.65	128.2	194.7	36.95	44.1	339.35	164.9	367	74.8	200.3	568.4	510.6	504.5	262.4	130.75	120.95	123.5	383.15	1188.65	132.55
364	aquaporin 7	AQP7	AQP7L|AQP9|AQPap|MGC149555|MGC149556	HGNC:640|MIM:602974|Ensembl:ENSG00000165269|HPRD:04277	9	9p13	protein-coding	AQP7	aquaporin 7	O	OTTHUMP00000021220|aquaporin adipose	20090625	519	116.6	58.8	49.75	167	113.05	640.75	55.35	468.7	99.2	40.95	35.25	54.65	26.05	73.6	10.2	13.05	101.35	40.75	133.75	58.05	39.95	291.1	72.4	68.3	191.55	89.95	34.65	182.15	61.05	193	59.65
366	aquaporin 9	AQP9	HsT17287|SSC1	HGNC:643|MIM:602914|Ensembl:ENSG00000103569|HPRD:04223	15	15q22.1-q22.2	protein-coding	AQP9	aquaporin 9	O	-	20090625	32.9	102.1	21.4	598.3	53.4	96.1	30.5	36.7	35.85	1287.75	188	21.75	37.65	39.85	32.9	7.75	6.35	60.7	88.7	41.6	33.6	46.1	127.3	45.15	53.25	32.2	62.3	36.15	70.75	35.05	138.05	17.5
367	androgen receptor	AR	AIS|DHTR|HUMARA|HYSP1|KD|NR3C4|SBMA|SMAX1|TFM	HGNC:644|MIM:313700|Ensembl:ENSG00000169083|HPRD:02437	X	Xq11.2-q12	protein-coding	AR	androgen receptor	O	OTTHUMP00000023450|OTTHUMP00000061928|dihydrotestosterone receptor	20090707	366.95	162.05	199.3	186.45	254.25	425.7	287.15	178	233.2	648.15	143.3	62.2	191.95	125.85	140.95	50.9	42.4	225.6	124.2	325.7	479.15	183.25	477	409.05	165.8	261.95	97.6	145.05	240	179.55	987.75	351.85
368	ATP-binding cassette, sub-family C (CFTR/MRP), member 6	ABCC6	ABC34|ARA|EST349056|MLP1|MOATE|MRP6|PXE|PXE1	HGNC:57|MIM:603234|Ensembl:ENSG00000091262|HPRD:04453	16	16p13.1	protein-coding	ABCC6	ATP-binding cassette, sub-family C (CFTR/MRP), member 6	O	ATP-binding cassette, sub-family C, member 6|anthracycline resistance-associated protein	20090630	155.6	408.25	267.55	218.9	273.9	488.95	412.6	245.1	1529.55	2435.25	281.25	104.35	239.95	172.85	194.55	38.15	28.4	192	127.6	321.95	208.6	323.65	681.2	397.3	307.45	363.8	118.75	236	341.45	295.85	933.7	71.3
369	v-raf murine sarcoma 3611 viral oncogene homolog	ARAF	A-RAF|ARAF1|PKS2|RAFA1	HGNC:646|MIM:311010|Ensembl:ENSG00000078061|HPRD:02405	X	Xp11.4-p11.2	protein-coding	ARAF	v-raf murine sarcoma 3611 viral oncogene homolog	O	OTTHUMP00000023212|Oncogene ARAF1|Ras-binding protein DA-Raf|v-raf murine sarcoma 3611 viral oncogene homolog 1	20090705	649.15	771.05	454.8	689.45	764.5	1096.15	1501.05	480.65	1176.55	1747.75	761.7	413.55	630	314.05	553.3	342.85	307.15	462.2	953.75	675.7	535.1	429.7	1791.95	413	583.1	658.2	422.95	374.7	711.85	636.65	1015.25	358
372	archain 1	ARCN1	COPD	HGNC:649|MIM:600820|Ensembl:ENSG00000095139|HPRD:02893	11	11q23.3	protein-coding	ARCN1	archain 1	O	archain|archain vesicle transport protein 1|coatomer delta subunit|coatomer protein complex, subunit delta|coatomer protein delta-COP	20090705	382.35	597.35	750.2	304.3	570.75	290.75	190.35	549.75	314.75	221	291.6	344.15	442.9	174.95	394.35	218.65	219.3	944.05	687.85	611.95	345.05	434.45	173.95	284.05	542.25	466.95	245.75	365.7	380.2	591.85	106.35	545.9
373	tripartite motif-containing 23	TRIM23	ARD1|ARFD1|RNF46	HGNC:660|MIM:601747|Ensembl:ENSG00000113595|HPRD:03449	5	5q12.3	protein-coding	TRIM23	tripartite motif-containing 23	O	ADP-ribosylation factor domain protein 1|ADP-ribosylation factor domain protein 1, 64kDa|ARF domain protein 1|GTP-binding protein ARD-1|OTTHUMP00000123453|tripartite motif protein TRIM23	20090705	57.55	45.1	243	44.4	164.25	250.9	71.6	171.65	177.7	75.55	45.45	66	99.7	77.6	19.45	32.9	59.1	137.35	60.5	273.65	115.45	75.65	332.55	182.55	159.7	50.1	35.9	99	98.75	40.75	332.2	88.35
374	amphiregulin	AREG	AR|CRDGF|MGC13647|SDGF	HGNC:651|MIM:104640|Ensembl:ENSG00000109321|HPRD:00093	4	4q13-q21	protein-coding	AREG	amphiregulin	O	OTTHUMP00000160473|colorectum cell-derived growth factor|schwannoma-derived growth factor	20090705	22.35	90.25	74.7	98.3	106.15	80	46.1	62.1	52.6	62.4	138.65	14	64.75	49.55	200.15	19.85	19.2	51.05	564.6	87.1	68.8	124.9	192.15	114.25	77.15	166.9	40.5	11.3	65.45	108.7	349.8	81.45
375	ADP-ribosylation factor 1	ARF1	-	HGNC:652|MIM:103180|Ensembl:ENSG00000143761|HPRD:00054	1	1q42	protein-coding	ARF1	ADP-ribosylation factor 1	O	OTTHUMP00000035715	20090705	1229	3052.5	3126.5	1791.85	2778.35	893.75	4668.95	1689	2393.95	3875.75	4427	634.65	1322.4	502.05	949.6	1030.7	1062.85	1181.45	4831.5	3887.05	4410.35	788.7	1152.6	815.8	1223.05	3397.7	1321.95	1430.5	853.4	2201.05	1092.4	1536.35
377	ADP-ribosylation factor 3	ARF3	-	HGNC:654|MIM:103190|Ensembl:ENSG00000134287|HPRD:00056	12	12q13	protein-coding	ARF3	ADP-ribosylation factor 3	O	ADP-ribosylation factor protein 3|small GTP binding protein	20090705	649.8	1371.45	3979.1	1085.85	4117.6	1459.65	1024.4	1990.15	1883.65	1067.85	921.9	470.55	924.95	329.75	504.8	255.6	257.9	1308.3	1291.85	3330.8	862.75	558.7	876.9	683.15	1443.6	1459.15	753.2	711.25	562.8	1177.6	1907.55	524.1
378	ADP-ribosylation factor 4	ARF4	ARF2	HGNC:655|MIM:601177|Ensembl:ENSG00000168374|HPRD:03107	3	3p21.2-p21.1	protein-coding	ARF4	ADP-ribosylation factor 4	O	ADP-ribosylation factor 2	20090705	1889	2852.75	2296.15	1002.55	1708.2	1427.2	1049.35	1425.25	1409.1	2294.5	1598.85	734.35	1070.85	587.25	802.35	237.35	270.15	1683.5	3666.2	1466.05	1901	1157.95	856.65	811.8	1415.7	2070.05	729.9	941.35	698.4	2597.7	1507.1	1697.35
379	ADP-ribosylation factor-like 4D	ARL4D	ARF4L|ARL6	HGNC:656|MIM:600732|Ensembl:ENSG00000175906|HPRD:02842	17	17q12-q21	protein-coding	ARL4D	ADP-ribosylation factor-like 4D	O	ADP-ribosylation factor 4-like|ADP-ribosylation factor-like 6	20090705	231.7	341.8	446.7	436.45	756.85	923.2	610.55	304.2	693.25	761.35	308.8	175.85	361.4	285.1	221.5	73.95	63.95	342.9	231.45	583.25	249.15	362	1290.8	580.65	476.6	646.3	158.85	249.45	772.4	552.9	1024.25	288.8
381	ADP-ribosylation factor 5	ARF5	-	HGNC:658|MIM:103188|Ensembl:ENSG00000004059|HPRD:00055	7	7q31.3	protein-coding	ARF5	ADP-ribosylation factor 5	O	-	20090705	684.2	741.3	1107.15	722.65	1363.6	307.8	1306.1	775.2	932.05	1305.85	791.4	313.7	573.1	346.15	433.35	318.8	288.1	556.25	698.45	1113.15	779.85	175.35	534.85	257.15	646	946.55	505.85	467.25	571.05	555.7	649.2	630.7
382	ADP-ribosylation factor 6	ARF6	DKFZp564M0264	HGNC:659|MIM:600464|Ensembl:ENSG00000165527|HPRD:02714	14	14q21.3	protein-coding	ARF6	ADP-ribosylation factor 6	O	-	20090707	370.45	731.35	568.05	753.35	958.4	957.05	583.75	353.3	1053.7	635.9	835.1	349.25	444.6	168.6	333.25	425.5	464.15	511.45	926.15	514.75	742.45	543.9	263.3	907.4	487.25	1209.2	996.15	304.45	901.25	1028.9	1183.45	576.3
383	arginase, liver	ARG1	-	HGNC:663|MIM:608313|Ensembl:ENSG00000118520|HPRD:01947	6	6q23	protein-coding	ARG1	arginase, liver	O	OTTHUMP00000017209|arginase 1|liver-type arginase|type I arginase	20090625	136.85	168.8	143.55	1644.25	228.6	832.1	227.65	85.1	261.5	1273.25	81.05	58.8	173.55	153.65	49.6	24.45	30.8	81.05	93.2	136.1	133.8	189.35	492.05	579.1	171.25	200.75	50.45	136.45	316.75	93.95	800.85	55.6
384	arginase, type II	ARG2	-	HGNC:664|MIM:107830|Ensembl:ENSG00000081181|HPRD:00143	14	14q24.1-q24.3	protein-coding	ARG2	arginase, type II	O	L-arginine amidinohydrolase|L-arginine ureahydrolase|arginase 2|kidney arginase|nonhepatic arginase	20090625	267.8	373.6	366.45	403.85	650.85	917.95	590.65	394.7	615.75	429	239.45	184.5	237.7	173.3	208.2	33.15	53.25	442.95	304.8	364.95	690.95	312.75	1597.75	433.3	396.35	419.3	177.8	331.8	387.35	299.35	1680	256
387	ras homolog gene family, member A	RHOA	ARH12|ARHA|RHO12|RHOH12	HGNC:667|MIM:165390|Ensembl:ENSG00000067560|HPRD:01323	3	3p21.3	protein-coding	RHOA	ras homolog gene family, member A	O	Aplysia ras-related homolog 12|oncogene RHO H12|small GTP binding protein RhoA	20090707	3289.25	3853.45	3918.5	4901.1	5200.6	4556.35	3897.15	3369.6	3181.35	3159.4	3956.85	2073.45	3518.5	1594	1491.85	1294.7	1599.4	2183.55	6012.5	2855.7	1773.95	1399.25	1663.65	2038.95	4069.3	4316.45	4085.6	2175.25	1839.8	3237.35	2488.5	2893.5
388	ras homolog gene family, member B	RHOB	ARH6|ARHB|MST081|MSTP081|RHOH6	HGNC:668|MIM:165370|Ensembl:ENSG00000143878|HPRD:01321	2	2p24	protein-coding	RHOB	ras homolog gene family, member B	O	Aplysia RAS-related homolog 6|oncogene RHO H6	20090705	1261.35	9028.05	4166.65	1730.7	4575.9	2959.5	2392.1	2942	2126.2	3905.95	5252.25	495.4	4906.35	2358.3	710.8	82.65	113.4	939.5	5468.8	4100.4	2342.95	531.25	1769.25	1828.7	5680.15	1088.15	613.45	597.1	860.15	2891.8	2603.85	2340.15
390	Rho family GTPase 3	RND3	ARHE|Rho8|RhoE|memB	HGNC:671|MIM:602924|Ensembl:ENSG00000115963|HPRD:04233	2	2q23.3	protein-coding	RND3	Rho family GTPase 3	O	OTTHUMP00000162685|ras homolog gene family, member E|small GTP binding protein Rho8	20090705	828.9	375.5	529.6	120.5	252.95	798.1	289.4	360.75	278.6	184	118.35	185.2	589.55	175.4	241.6	34.5	34.6	276.9	358.2	440.8	389.15	282.35	788.35	831.15	409.05	209.2	96.25	142.05	930.6	701.8	1071.15	486.3
391	ras homolog gene family, member G (rho G)	RHOG	ARHG|MGC125835|MGC125836	HGNC:672|MIM:179505|Ensembl:ENSG00000177105|HPRD:01537	11	11p15.5-p15.4	protein-coding	RHOG	ras homolog gene family, member G (rho G)	O	OTTHUMP00000014180|OTTHUMP00000014181|ras homolog gene family, member G	20090705	863.65	1343.5	1265.35	2420.4	1938.75	1577.75	2628.7	1177.4	1433.8	1699.65	1414.8	732.95	1208.35	449.2	561.95	413.85	374.95	775.15	1399.45	1346.65	866	559.5	1748.75	963.3	1585.15	1116.15	815.55	632.95	1106.75	1071.3	2446.35	654.1
392	Rho GTPase activating protein 1	ARHGAP1	CDC42GAP|RHOGAP|RHOGAP1|p50rhoGAP	HGNC:673|MIM:602732|Ensembl:ENSG00000175220|HPRD:04108	11	11p12-q12	protein-coding	ARHGAP1	Rho GTPase activating protein 1	O	CDC42 GTPase-activating protein	20090705	429.15	509.6	772.55	712.45	1008.6	1121.9	967.8	396.45	671.25	1044.45	451.75	269.05	456.35	376.85	319.15	161.7	172.25	468.7	709.05	546.15	593.6	305.4	1300.8	840.5	372.95	836.5	227.15	509.25	727.9	687.25	1703.4	543
393	Rho GTPase activating protein 4	ARHGAP4	C1|KIAA0131|RGC1|RhoGAP4|p115	HGNC:674|MIM:300023|Ensembl:ENSG00000089820|HPRD:02063	X	Xq28	protein-coding	ARHGAP4	Rho GTPase activating protein 4	O	OTTHUMP00000026004|Rho-GAP hematopoietic protein C1	20090630	11.55	31.95	29.55	117.75	48.9	54.2	33.1	19.7	26.05	31.45	23.8	141.15	17.3	9.95	37.75	289.1	323.2	22.6	17	32.05	21.35	24.9	70.65	24.75	24.7	16.3	125.25	20.5	33.4	19.6	60.95	11.8
394	Rho GTPase activating protein 5	ARHGAP5	GFI2|RhoGAP5|p190-B	HGNC:675|MIM:602680|Ensembl:ENSG00000100852|HPRD:04060	14	14q12	protein-coding	ARHGAP5	Rho GTPase activating protein 5	O	Rho GTPase-activating protein|growth factor independent 2|p100 RasGAP-associated p105 protein|p105 RhoGAP	20090705	112.15	103.65	963.15	116.15	408.95	510.95	89.5	444.6	132.45	78	47.55	100.8	416.95	103.85	139.85	76.1	68.55	218.9	132.7	755.85	155.5	203.25	623.75	297.05	476.9	82.1	48.95	164.55	95.1	345.9	843.9	266.9
395	Rho GTPase activating protein 6	ARHGAP6	RHOGAP6|RHOGAPX-1	HGNC:676|MIM:300118|Ensembl:ENSG00000047648|HPRD:02124	X	Xp22.3	protein-coding	ARHGAP6	Rho GTPase activating protein 6	O	OTTHUMP00000022913|OTTHUMP00000022915|OTTHUMP00000022916|OTTHUMP00000022918|Rho-type GTPase-activating protein RhoGAPX-1	20090630	10.3	11	16.45	17.4	25.1	57.7	15.65	11.65	19.5	33.15	20.25	8.75	31.15	8.7	11.7	6.6	3.75	17.9	14.4	13.9	14.6	9.3	75.6	46.4	13.2	8.5	5.9	10.2	23	12.1	85.45	12.25
396	Rho GDP dissociation inhibitor (GDI) alpha	ARHGDIA	GDIA1|MGC117248|RHOGDI|RHOGDI-1	HGNC:678|MIM:601925|Ensembl:ENSG00000141522|HPRD:03565	17	17q25.3	protein-coding	ARHGDIA	Rho GDP dissociation inhibitor (GDI) alpha	O	-	20090705	1232.7	1703.4	2464.7	1464.3	1422.1	2335.45	1838.75	1439.55	2093	2179.5	2277.6	788.65	1367.7	699.6	788.05	583.5	501.45	1216.7	1612.5	2310.95	1494.15	508.5	1360.5	1563.6	1593.2	1281	840.45	1038.95	985.8	1276.9	2624.1	861.8
397	Rho GDP dissociation inhibitor (GDI) beta	ARHGDIB	D4|GDIA2|GDID4|LYGDI|Ly-GDI|RAP1GN1|RhoGDI2	HGNC:679|MIM:602843|Ensembl:ENSG00000111348|HPRD:04162	12	12p12.3	protein-coding	ARHGDIB	Rho GDP dissociation inhibitor (GDI) beta	O	Rho GDI 2|Rho GDP-dissociation inhibitor 2	20090705	28.25	760.1	267.35	5608.6	62.45	204.75	657.65	202.9	425.45	289.55	1079.95	1988.9	540.65	141.5	134.2	3395.8	3278.55	245.65	842.8	343.95	333.65	649.65	114.35	85.5	502.25	58.65	4192.65	322.15	52.3	608.5	129.5	339.2
398	Rho GDP dissociation inhibitor (GDI) gamma	ARHGDIG	RHOGDI-3	HGNC:680|MIM:602844|Ensembl:ENSG00000206156|HPRD:04163	16	16p13.3	protein-coding	ARHGDIG	Rho GDP dissociation inhibitor (GDI) gamma	O	OTTHUMP00000067352|RhoGDI gamma	20090705	100.05	117.6	1618.85	245.95	573.15	490.5	294.75	476.35	183.15	212.4	166.35	82.65	183.55	117.8	185.7	33.9	8.85	173.9	59.75	748.55	129.05	146.35	482.25	247.05	328.7	122.15	44.7	109.4	193.6	117.85	648.6	121.7
399	ras homolog gene family, member H	RHOH	ARHH|TTF	HGNC:686|MIM:602037|Ensembl:ENSG00000168421|HPRD:03616	4	4p13	protein-coding	RHOH	ras homolog gene family, member H	O	TTF, translocation three four|rho-related GTP-binding protein	20090705	69.6	66.65	77.35	424.85	95.55	168.8	58.5	91.95	98.25	102.75	100.85	415.3	251.25	60.25	114.5	551.65	564.85	93.85	182.7	37.4	275.55	248.75	167.95	101.55	177.45	133.85	800.1	193.7	240.85	250.05	633.8	68.55
400	ADP-ribosylation factor-like 1	ARL1	ARFL1	HGNC:692|MIM:603425|Ensembl:ENSG00000120805|HPRD:04574	12	12q23.2	protein-coding	ARL1	ADP-ribosylation factor-like 1	O	-	20090705	278.7	598.4	850.7	216.8	492.65	809.8	232.1	796.7	445.65	247.25	257.9	299.4	397.65	209.95	273.2	138.1	131.3	769.35	407.5	868.6	446.8	406.2	817.9	446.25	540.6	366.2	152.9	412.75	402.2	422.95	1227.1	474.45
401	paired-like homeobox 2a	PHOX2A	ARIX|CFEOM2|FEOM2|MGC52227|NCAM2|PMX2A	HGNC:691|MIM:602753|Ensembl:ENSG00000165462|HPRD:04129	11	11q13.2	protein-coding	PHOX2A	paired-like homeobox 2a	O	aristaless homeobox homolog|arix homeodomain protein	20090705	130.45	203.7	139.25	197.4	259.35	428.65	209.5	107.55	270.9	131.2	114.7	88.15	112.25	135.8	37.35	38.35	45.85	105.75	92.95	117.15	264.05	100.9	435.75	158.25	144.25	122.6	88.55	143.25	100.85	135.1	873.25	104.65
402	ADP-ribosylation factor-like 2	ARL2	ARFL2	HGNC:693|MIM:601175|Ensembl:ENSG00000213465|HPRD:11869	11	11q13	protein-coding	ARL2	ADP-ribosylation factor-like 2	O	-	20090705	695.95	933.45	1066.55	390.55	1431.8	575.85	1563.55	1184.25	1046.7	798.4	922.8	159	1226.05	263.95	291.9	103.55	121.55	688.15	657.05	1325.75	534.15	62.25	432.65	358	1310.7	1243.55	334.25	334	361.3	407.7	1193.5	540.8
403	ADP-ribosylation factor-like 3	ARL3	ARFL3	HGNC:694|MIM:604695|Ensembl:ENSG00000138175|HPRD:05260	10	10q23.3	protein-coding	ARL3	ADP-ribosylation factor-like 3	O	ARF-like 3|OTTHUMP00000020373	20090705	306.35	313.1	561.65	285.2	539.45	1091.8	319.75	573.9	555.2	322.4	228.25	146.9	581.75	218.1	198.05	86.65	86.75	557.75	266.65	633.1	306.55	219.05	1369.9	426.75	352.75	478.9	124.4	410.55	391.6	297.3	1416.85	351.15
405	aryl hydrocarbon receptor nuclear translocator	ARNT	HIF-1beta|HIF1B|HIF1BETA|TANGO|bHLHe2	HGNC:700|MIM:126110|Ensembl:ENSG00000143437|HPRD:00524	1	1q21	protein-coding	ARNT	aryl hydrocarbon receptor nuclear translocator	O	OTTHUMP00000032943|dioxin receptor, nuclear translocator|hypoxia-inducible factor 1, beta subunit	20090705	68.2	55.8	43.35	39.5	72.65	279.25	87.05	36.25	80.75	66.95	26.35	18.5	71.5	81.6	26.55	9.4	24.55	36.45	164.85	27.05	42.95	23.1	140.45	146.25	32.55	51.15	28.9	75.75	56.85	37.55	342.5	59.05
406	aryl hydrocarbon receptor nuclear translocator-like	ARNTL	BMAL1|BMAL1c|JAP3|MGC47515|MOP3|PASD3|TIC|bHLHe5	HGNC:701|MIM:602550|Ensembl:ENSG00000133794|HPRD:03973	11	11p15	protein-coding	ARNTL	aryl hydrocarbon receptor nuclear translocator-like	O	ARNT-like protein 1, brain and muscle|bHLH-PAS protein JAP3|basic-helix-loop-helix-PAS orphan MOP3|member of PAS superfamily 3	20090707	346.75	551.1	626.6	80.45	672.55	174	318	332.2	208.3	192.3	251.25	153.15	105	228.6	118.05	154.55	216.6	218.75	73.65	537.3	65.75	159.9	436.45	161.95	584.6	161.35	237.8	162.15	76	80.05	314.35	169.45
407	arrestin 3, retinal (X-arrestin)	ARR3	ARRX	HGNC:710|MIM:301770|Ensembl:ENSG00000120500|HPRD:02358	X	Xcen-q21	protein-coding	ARR3	arrestin 3, retinal (X-arrestin)	O	arrestin 4|cone arrestin	20090705	97.3	287.7	442.7	296.15	493.2	345	433.35	275.3	446.45	327.35	302.85	178.75	202.65	90.65	116.9	73.3	85.35	220.3	274.25	330.6	251.55	46.45	927.7	376.1	223.15	378.6	135.35	78.1	381.5	148.7	447.25	258.4
408	arrestin, beta 1	ARRB1	ARB1|ARR1	HGNC:711|MIM:107940|Ensembl:ENSG00000137486|HPRD:00146	11	11q13	protein-coding	ARRB1	arrestin, beta 1	O	arrestin 2|arrestin beta 1	20090705	26.85	54.35	62.3	36.9	78.2	83.3	30.65	35.75	59.95	49.3	99.55	12.3	31.2	21.45	22.1	5.8	5.7	37.05	52.65	48.15	33.05	26.35	145.15	51.2	35.75	57.25	18.05	19.9	23.2	27.2	73.75	31.5
409	arrestin, beta 2	ARRB2	ARB2|ARR2|BARR2|DKFZp686L0365	HGNC:712|MIM:107941|Ensembl:ENSG00000141480|HPRD:00147	17	17p13	protein-coding	ARRB2	arrestin, beta 2	O	arrestin 3	20090705	37.8	117.65	225.25	972.3	434.45	212.65	357.95	225.1	85.6	52.95	354.15	209.8	196.5	54.35	36.2	350.45	348.8	132.65	271	263.55	54.3	42.05	129.55	77.35	232.6	73.15	179.35	85.3	34.4	91.35	222.5	21.7
410	arylsulfatase A	ARSA	MLD	HGNC:713|MIM:607574|Ensembl:ENSG00000100299|HPRD:09617	22	22q13.31-qter|22q13.33	protein-coding	ARSA	arylsulfatase A	O	OTTHUMP00000196546|OTTHUMP00000196548	20090705	216.2	395.55	283.25	417.2	313.25	720.4	333.05	228.85	613.2	787.6	301.9	196.6	235.5	152.8	274.35	51.25	36.2	355.75	426.3	251.55	298.75	82.9	268.4	387.85	235.25	672.55	216.6	285.45	335.95	242.4	356.2	119.85
411	arylsulfatase B	ARSB	ASB|G4S|MPS6	HGNC:714|MIM:611542|Ensembl:ENSG00000113273|HPRD:08358	5	5q11-q13	protein-coding	ARSB	arylsulfatase B	O	N-acetylgalactosamine-4-sulfatase|OTTHUMP00000135268	20090625	141.25	107.1	194.15	201.1	242.7	605.35	158.95	155.8	253.1	205.3	97.25	88.65	70.75	117.2	65.7	44.75	27.1	137.2	108.2	162.1	97.5	123.25	511.9	312.8	115.75	149.7	76.45	120.95	256.15	150	998.4	145.25
412	steroid sulfatase (microsomal), isozyme S	STS	ARSC|ARSC1|ASC|ES|SSDD|XLI	HGNC:11425|MIM:300747|Ensembl:ENSG00000101846|HPRD:02389	X	Xp22.32	protein-coding	STS	steroid sulfatase (microsomal), isozyme S	O	OTTHUMP00000022868|arylsulfatase C|estrone sulfatase|steryl-sulfatase|steryl-sulfate sulfohydrolase	20090707	328.85	144.65	490.65	143.45	279.4	742.05	130.4	375.3	102.4	121.15	138.05	77.9	224	157.35	106.4	46.65	59.1	109.45	1447	682.55	138.8	100.55	485.6	706.7	265	187.9	72.5	134.05	283.75	222.8	1458.55	211.3
414	arylsulfatase D	ARSD	-	HGNC:717|MIM:300002|Ensembl:ENSG00000006756|HPRD:02048	X	Xp22.3	protein-coding	ARSD	arylsulfatase D	O	OTTHUMP00000022848|OTTHUMP00000022849	20090630	33.3	56.45	22.15	106.15	47.25	83.6	37.35	44.1	104.3	67.85	13.4	17.2	47.5	24.7	45.7	30.15	7.75	37.3	34.2	30.7	98.8	29.3	783.75	64.2	46.6	38.85	10.35	51.45	81.75	36.85	349.05	33.1
415	arylsulfatase E (chondrodysplasia punctata 1)	ARSE	CDPX|CDPX1|CDPXR|MGC163310	HGNC:719|MIM:300180|Ensembl:ENSG00000157399|HPRD:02171	X	Xp22.3	protein-coding	ARSE	arylsulfatase E (chondrodysplasia punctata 1)	O	OTTHUMP00000022851|arylsulfatase E|chondrodysplasia punctata 1	20090705	255.25	243.4	304.25	326.45	477.9	552.2	437.35	238.5	754.75	1656.8	245.6	137.8	335.75	144.3	563.6	54.4	53.45	193.8	236.1	296.6	231.8	190.1	788.85	322.85	148.4	235.3	41.65	209.85	373.5	298.5	1154.9	172.2
416	arylsulfatase F	ARSF	ASF	HGNC:721|MIM:300003|Ensembl:ENSG00000062096|HPRD:02049	X	Xp22.3	protein-coding	ARSF	arylsulfatase F	O	OTTHUMP00000022857|OTTHUMP00000022858	20090630	67.45	151.2	195.1	167.95	350.4	371.25	94.3	79.8	399	286.25	37.85	107.6	111.35	99.7	110.9	9.6	14.75	387.2	147	180.4	109.45	219.15	177.9	125.15	214.75	307.15	43.45	201.45	116.35	161	886.25	38.85
417	ADP-ribosyltransferase 1	ART1	ART2|CD296|MGC133217|RT6	HGNC:723|MIM:601625|Ensembl:ENSG00000129744|HPRD:03377	11	11p15	protein-coding	ART1	ADP-ribosyltransferase 1	O	ADP-ribosyltransferase 2|OTTHUMP00000013621	20090625	288.25	357	452.85	411.55	648.2	850.8	764.6	349.9	598.9	922.3	391	155.65	237.9	233.3	166.35	86.8	61.2	310.6	381.05	434.65	340.6	272.75	1209.8	596.65	449.8	410.8	202.8	226.8	557.9	386.35	930.05	257.35
419	ADP-ribosyltransferase 3	ART3	FLJ26404	HGNC:725|MIM:603086|Ensembl:ENSG00000156219|HPRD:04363	4	4p15.1-p14|4p15.1-p14|4p15.1-p14	protein-coding	ART3	ADP-ribosyltransferase 3	O	mono-ADP-ribosyltransferase	20090626	63.85	151.25	202.55	114.75	240.75	647.6	182.9	186.3	200.9	72.15	91.7	55.25	361.65	72.95	53.35	46	39.1	82.6	145.45	248.1	140.3	128.85	1034.8	383.9	287.1	616.85	51.9	75.35	239.3	121.55	687.45	123.9
420	ADP-ribosyltransferase 4 (Dombrock blood group)	ART4	CD297|DO|DOK1	HGNC:726|MIM:110600|Ensembl:ENSG00000111339|HPRD:04364	12	12p13-p12	protein-coding	ART4	ADP-ribosyltransferase 4 (Dombrock blood group)	O	ADP-ribosyltransferase 4|ADP-ribosyltransferase 4 (DO blood group)|Dombrock blood group carrier molecule|mono-ADP-ribosyltransferase 4	20090625	78.9	107.7	158.45	161.85	105.4	628.1	95.8	86.3	106	153.25	34.55	63.05	130.65	80.15	38.05	19.35	15.5	114.25	135.5	196.8	62.45	127.85	207.2	191.9	80.8	94	28.75	76.55	49.45	81.65	481.45	49.05
421	armadillo repeat gene deletes in velocardiofacial syndrome	ARVCF	FLJ35345	HGNC:728|MIM:602269|Ensembl:ENSG00000099889|HPRD:03778	22	22q11.21	protein-coding	ARVCF	armadillo repeat gene deletes in velocardiofacial syndrome	O	armadillo repeat protein	20090705	483.3	747	324.1	334.45	1641	1819.35	712.4	664.4	852.05	390.7	362.1	354.6	723.35	278.4	383.05	108.55	80.75	490.5	744.3	586.8	296.15	261.15	2335.5	1084.45	586.8	512.45	245.4	815.55	404.1	509.95	2322.95	365.6
427	N-acylsphingosine amidohydrolase (acid ceramidase) 1	ASAH1	AC|ASAH|FLJ21558|FLJ22079|PHP|PHP32	HGNC:735|MIM:228000|Ensembl:ENSG00000104763|HPRD:01969	8	8p22-p21.3	protein-coding	ASAH1	N-acylsphingosine amidohydrolase (acid ceramidase) 1	O	N-acylsphingosine amidohydrolase 1|OTTHUMP00000122482|acylsphingosine deacylase|putative 32 kDa heart protein	20090705	1693.7	1177.25	3730.9	782.3	1075.85	1538.45	1109	2703.8	3950.65	546.1	2052.9	2163.9	1755.8	226.15	589.9	310.2	333.05	2279.1	2195.55	2573.65	2747.4	968.85	1127	1106.35	5280.3	571.25	433.65	2660.2	1196.75	1712.05	1668.05	1807.85
429	achaete-scute complex homolog 1 (Drosophila)	ASCL1	ASH1|HASH1|MASH1|bHLHa46	HGNC:738|MIM:100790|Ensembl:ENSG00000139352|HPRD:00011	12	12q23.2	protein-coding	ASCL1	achaete-scute complex homolog 1 (Drosophila)	O	achaete scute protein|achaete-scute complex homolog 1|achaete-scute complex-like 1	20090705	139.1	192.25	536.6	299.3	450.05	624.65	114.7	314.75	330.6	120.35	138.55	82.75	196.6	58.65	104.1	58.55	47.85	259.45	149.4	540.25	117.85	124.2	912.5	402.25	581.9	219.2	238.9	256.15	205.7	214.5	791.35	159.65
430	achaete-scute complex homolog 2 (Drosophila)	ASCL2	ASH2|HASH2|MASH2|bHLHa45	HGNC:739|MIM:601886|Ensembl:ENSG00000183734|HPRD:03533	11	11p15.5	protein-coding	ASCL2	achaete-scute complex homolog 2 (Drosophila)	O	OTTHUMP00000011229|achaete-scute complex homolog-like 2|achaete-scute complex-like 2|mammalian achaete/scute homologue 2	20090705	2.45	5.15	4	5.6	5.55	4.8	6.15	1.8	6.85	4.6	3.25	1.65	0.8	0.8	2.8	0.95	0.55	7.25	1.95	1.75	2.45	4.1	3.5	52.9	14.2	4.85	2.2	3.05	1.5	15.25	4.25	4.3
432	asialoglycoprotein receptor 1	ASGR1	ASGPR|CLEC4H1|Hs.12056	HGNC:742|MIM:108360|Ensembl:ENSG00000141505|HPRD:00151	17	17p13.2	protein-coding	ASGR1	asialoglycoprotein receptor 1	O	C-type lectin domain family 4, member H1|hepatic lectin H1	20090705	13.05	45.2	107	29.3	112.5	102.55	24	65.6	84.75	2947.7	134.9	12.3	46.75	17.3	36.15	4.1	16.55	42.1	26.1	70	46.4	83.95	92.55	80	64.75	205.05	18.95	89.85	64.1	80.7	81.65	32.5
433	asialoglycoprotein receptor 2	ASGR2	ASGP-R|CLEC4H2|Hs.1259|L-H2	HGNC:743|MIM:108361|Ensembl:ENSG00000161944|HPRD:00152	17	17p	protein-coding	ASGR2	asialoglycoprotein receptor 2	O	C-type lectin domain family 4, member H2|OTTHUMP00000128352|OTTHUMP00000128353|asialoglycoprotein receptor H2|hepatic lectin H2	20090705	23.8	30.6	22.35	31.5	34.25	70.8	52.4	16.1	42.9	5987.2	15.7	14.3	30.45	8.75	35.6	13.15	6.7	40.1	20.35	28.15	25.3	26.85	141.4	49.65	30.3	26.05	14.15	17.4	36.95	27.7	83.3	18.55
434	agouti signaling protein, nonagouti homolog (mouse)	ASIP	AGSW|AGTI|AGTIL|ASP|MGC126092|MGC126093|SHEP9	HGNC:745|MIM:600201|Ensembl:ENSG00000101440|HPRD:02562	20	20q11.2-q12	protein-coding	ASIP	agouti signaling protein, nonagouti homolog (mouse)	O	OTTHUMP00000030681|agouti signaling protein|agouti switch protein	20090625	110.8	30.25	102.25	224.2	152.65	541.65	221.7	103.7	185.4	240.9	137.05	77.1	138.05	128.75	218.15	20.7	15.6	112.8	207.1	101.5	155.8	122.25	883.75	265.8	117.05	153.05	79.2	95.1	247.95	137.1	559.05	121.8
435	argininosuccinate lyase	ASL	ASAL	HGNC:746|MIM:608310|Ensembl:ENSG00000169910|HPRD:01948	7	7cen-q11.2	protein-coding	ASL	argininosuccinate lyase	O	OTTHUMP00000024494|OTTHUMP00000159903|argininosuccinase	20090705	160.1	147.55	164.7	282.45	205.45	262.8	351.65	212.5	782.45	5007.85	498.6	78.9	177.25	108.7	202.65	68.7	61.4	106.9	98.4	128.4	256.2	167.4	239.15	248.8	142.1	152.95	75.45	274.45	111	172.1	192.1	140.8
438	acetylserotonin O-methyltransferase	ASMT	ASMTY|HIOMT|HIOMTY	HGNC:750|MIM:300015|MIM:402500|Ensembl:ENSG00000196433|HPRD:02058	X|Y	Xp22.3 or Yp11.3	protein-coding	ASMT	acetylserotonin O-methyltransferase	O	Acetylserotonin methyltransferase (Y chromosome)|OTTHUMP00000022834|acetylserotonin N-methyltransferase	20090630	25.85	84.05	43.3	95.7	25.15	57.15	123.2	33.75	104.6	73.1	36.2	30.05	45.35	15.55	36	9.35	13.3	21.3	21.55	39.7	26.75	39.9	76.35	40.6	58.5	22.2	40.5	31.95	76.5	26.3	128.5	56.15
439	arsA arsenite transporter, ATP-binding, homolog 1 (bacterial)	ASNA1	ARSA-I|ARSA1|MGC3821	HGNC:752|MIM:601913|Ensembl:ENSG00000198356|HPRD:03555	19	19q13.3	protein-coding	ASNA1	arsA arsenite transporter, ATP-binding, homolog 1 (bacterial)	O	arsA arsenite transporter, ATP-binding, homolog 1	20090625	522.45	619.45	790.85	573.6	1306	586.65	1357.9	454.7	1077.7	871.65	476.5	276.9	347.05	178.1	253.45	103.95	113.2	449.7	576.2	734.9	395.5	177.95	511.1	223.65	529.65	828.7	357.6	438.8	148.35	391.6	256.55	327.9
440	asparagine synthetase	ASNS	TS11	HGNC:753|MIM:108370|Ensembl:ENSG00000070669|HPRD:00153	7	7q21.3	protein-coding	ASNS	asparagine synthetase	O	OTTHUMP00000024510|TS11 cell cycle control protein|glutamine-dependent asparagine synthetase	20090707	253.2	75.2	828.15	176.45	624.2	363.45	31.5	829.7	133.55	29.25	30.55	158.5	201.6	86.55	523.4	175.6	196.95	378.75	29.45	822.2	120.9	327.75	374.8	93.45	368.8	371.8	110.4	69.25	149.35	208.35	102.85	92.1
443	aspartoacylase (Canavan disease)	ASPA	ACY2|ASP	HGNC:756|MIM:608034|Ensembl:ENSG00000108381|HPRD:02033	17	17pter-p13	protein-coding	ASPA	aspartoacylase (Canavan disease)	O	aminoacylase 2|aspartoacylase	20090705	208.95	75.3	444	49.55	68.85	761.2	31	532.6	586.15	127.1	48.25	49.4	524	32.95	22.8	6.9	10	84.7	16.6	427.05	17.75	83.75	102	62.5	580.95	73.8	23.3	33.75	155.55	127.55	168.3	118.6
444	aspartate beta-hydroxylase	ASPH	BAH|CASQ2BP1|HAAH|JCTN|junctin	HGNC:757|MIM:600582|Ensembl:ENSG00000198363|HPRD:08996	8	8q12.1	protein-coding	ASPH	aspartate beta-hydroxylase	O	aspartyl/asparaginyl-beta-hydroxylase|humbug|junctate|peptide-aspartate beta-dioxygenase	20090626	1275.75	425.4	592.8	152.7	562.45	825.35	54.7	422.4	279.5	254.9	172.2	172.8	328.8	219.35	284.55	36	39.5	315.65	290.8	531.15	202.1	347.05	337	613.6	455.95	184.05	73.15	200.95	553.6	509.75	849.4	258.5
445	argininosuccinate synthetase 1	ASS1	ASS|CTLN1	HGNC:758|MIM:603470|Ensembl:ENSG00000130707|HPRD:04590	9	9q34.1	protein-coding	ASS1	argininosuccinate synthetase 1	O	OTTHUMP00000022362|OTTHUMP00000022363|OTTHUMP00000022364|citrulline-aspartate ligase	20090705	2459.9	1711.85	939.05	70.55	682.95	784.5	672.45	522.4	18464	20695.3	757.25	119.25	293.45	296.85	494.3	39.5	36.95	490.05	432	637.35	753.7	507.45	813.6	694.05	392.1	983.3	290.25	631.75	618.3	1160.8	1008.95	717.5
460	astrotactin 1	ASTN1	ASTN|KIAA1747	HGNC:773|MIM:600904|Ensembl:ENSG00000152092|HPRD:09019	1	1q25.2	protein-coding	ASTN1	astrotactin 1	O	OTTHUMP00000032985|astrotactin	20090625	395.6	533	1754.4	578.5	904.15	1331.4	341.4	834.6	781.8	539	248.55	213.6	289.15	314.4	302.55	73.15	78.6	300.75	12062.4	1126.55	380.9	310.5	1062.1	694.9	472.1	484.9	184.25	269.85	389.4	375.65	1439.35	302.9
462	serpin peptidase inhibitor, clade C (antithrombin), member 1	SERPINC1	AT3|ATIII|MGC22579	HGNC:775|MIM:107300|Ensembl:ENSG00000117601|HPRD:00122	1	1q23-q25.1	protein-coding	SERPINC1	serpin peptidase inhibitor, clade C (antithrombin), member 1	O	OTTHUMP00000035393|antithrombin (aa 375-432)|antithrombin III|coding sequence signal peptide antithrombin part 1|serine (or cysteine) proteinase inhibitor, clade C (antithrombin), member 1|serine-cysteine proteinase inhibitor clade C member 1|serpin peptidase inhibitor, clade C, member 1|signal peptide antithrombin part 1	20090625	12.5	17.05	28.1	18.5	27.15	62.6	35.2	14.4	37.3	11485.8	14.35	7.65	12.4	10.15	13.85	6.25	3.85	19.7	14.4	18.65	22.75	7.85	99.35	26.95	20.35	25.7	8	63.25	30.7	16.3	54.55	16.2
463	zinc finger homeobox 3	ZFHX3	ATBF1|ATBT	HGNC:777|MIM:104155|Ensembl:ENSG00000140836|HPRD:00075	16	16q22.3-q23.1	protein-coding	ZFHX3	zinc finger homeobox 3	O	AT motif-binding factor 1|AT-binding transcription factor 1|OTTHUMP00000174934	20090705	162.7	27.8	68.75	103.3	24.05	41	59.35	24.05	31.25	24.75	103.35	55.25	127.9	17.9	22.35	2.9	3.15	58.65	118.25	75	375.25	16.65	200.85	25.35	38.65	36.45	39.45	318.05	37.9	86.8	73.05	91.95
466	activating transcription factor 1	ATF1	EWS-ATF1|FUS/ATF-1|TREB36	HGNC:783|MIM:123803|Ensembl:ENSG00000123268|HPRD:00440	12	12q13	protein-coding	ATF1	activating transcription factor 1	O	-	20090705	21.8	56.45	79.6	17.15	41.45	38.7	13.75	58.15	52.45	20.3	22.45	73.15	112.35	19	33.35	95.3	98	54.3	95.25	39.3	86.35	56.2	194.25	40.1	94.45	34.15	57.1	63.65	35.65	134.75	57.4	150.85
467	activating transcription factor 3	ATF3	-	HGNC:785|MIM:603148|Ensembl:ENSG00000162772|HPRD:04395	1	1q32.3	protein-coding	ATF3	activating transcription factor 3	O	ATF3deltaZip2|ATF3deltaZip2c|ATF3deltaZip3|OTTHUMP00000034887|OTTHUMP00000034890	20090705	200.8	329.1	474.45	197.95	297.75	1032.9	361.65	415.5	870.3	531.6	830.75	404.8	1034.9	279.2	703.25	41.6	26.6	192.8	1572.4	390.2	441.95	311.5	1042.85	682.3	587.85	148.4	218.75	152.15	374.25	1239.35	1347.85	628.9
468	activating transcription factor 4 (tax-responsive enhancer element B67)	ATF4	CREB-2|CREB2|TAXREB67|TXREB	HGNC:786|MIM:604064|Ensembl:ENSG00000128272|HPRD:06817	22	22q13.1	protein-coding	ATF4	activating transcription factor 4 (tax-responsive enhancer element B67)	O	activating transcription factor 4|cAMP response element-binding protein 2	20090705	2769.9	2914.75	2060.5	3035.45	4093.2	3601.25	1228.3	4202.75	1843.35	2982.4	2629.75	1534.8	5016.9	1065.05	3182	1110.35	1110.5	2174.8	3310.85	3327.45	1961.8	3573.1	10333.1	2671.6	3803.7	2318.9	1931.75	2752.35	2749.9	2471.7	5606.5	2141.35
471	5-aminoimidazole-4-carboxamide ribonucleotide formyltransferase/IMP cyclohydrolase	ATIC	AICAR|AICARFT|FLJ93545|IMPCHASE|PURH	HGNC:794|MIM:601731|Ensembl:ENSG00000138363|HPRD:03434	2	2q35	protein-coding	ATIC	5-aminoimidazole-4-carboxamide ribonucleotide formyltransferase/IMP cyclohydrolase	O	AICARFT/IMPCHASE|phosphoribosylaminoimidazolecarboxamide formyltransferase/IMP cyclohydrolase	20090705	603.4	639.25	662.85	486.05	531.25	577.2	579.3	741.35	723.05	498.45	430.2	398.9	493	222.15	464.9	311.25	347.45	589	818.25	694.65	422.55	305.45	971.2	397.35	539.75	676.7	507.8	265.65	393.7	447.2	1045.5	362.4
472	ataxia telangiectasia mutated	ATM	AT1|ATA|ATC|ATD|ATDC|ATE|DKFZp781A0353|MGC74674|TEL1|TELO1	HGNC:795|MIM:607585|Ensembl:ENSG00000149311|HPRD:06347	11	11q22-q23	protein-coding	ATM	ataxia telangiectasia mutated	O	AT mutated|TEL1, telomere maintenance 1, homolog|ataxia telangiectasia mutated (includes complementation groups A, C and D)|human phosphatidylinositol 3-kinase homolog|serine-protein kinase ATM	20090705	137.1	265.1	493.9	201.05	338.9	820.8	348.25	426.55	399.35	245.7	293.4	294.65	337.95	160.9	145.9	1084.45	1336.4	254.65	220.45	302.3	381.65	232.1	539.65	511.7	271.55	190.25	174	202	223.3	251.35	875.05	280.45
473	arginine-glutamic acid dipeptide (RE) repeats	RERE	ARG|ARP|ATN1L|DNB1|FLJ38775|KIAA0458	HGNC:9965|MIM:605226|Ensembl:ENSG00000142599|HPRD:05566	1	1p36.2-p36.1	protein-coding	RERE	arginine-glutamic acid dipeptide (RE) repeats	O	OTTHUMP00000001701|atrophin 2|atrophin-1 like protein|atrophin-1 related protein	20090705	632.45	919.35	1474.5	562.75	2320.25	1426.8	1162.85	842.3	1433.65	881.6	762.25	535.6	1041.2	337.75	427	321.9	280.25	631.45	1156.7	2131.55	1190	493.6	2217	650.4	700.1	1082.7	381.35	781.3	595.2	682.95	1414.5	1193.3
474	atonal homolog 1 (Drosophila)	ATOH1	ATH1|HATH1|MATH-1|bHLHa14	HGNC:797|MIM:601461|Ensembl:ENSG00000172238|HPRD:03270	4	4q22	protein-coding	ATOH1	atonal homolog 1 (Drosophila)	O	atonal homolog 1	20090625	49.65	164.5	31.3	33.8	51.8	67.25	110.45	58.65	170.75	136.35	33.3	19.05	36.45	14.7	23.9	3.95	5.25	33.7	26.4	111.6	26.2	20.7	299.1	31.05	109.05	131.9	24.35	26	52.65	90.6	218	24.8
475	ATX1 antioxidant protein 1 homolog (yeast)	ATOX1	ATX1|HAH1|MGC138453|MGC138455	HGNC:798|MIM:602270|Ensembl:ENSG00000177556|HPRD:03779	5	5q32	protein-coding	ATOX1	ATX1 antioxidant protein 1 homolog (yeast)	O	antioxidant protein 1|copper transport protein|metal transport protein	20090705	526.05	346.85	164.45	99.6	151.75	177.3	422	590.35	691.35	1223.15	441.75	213.75	353.5	35.35	59	38.3	37.3	250.55	406.8	543.4	415	232.75	186.5	98.7	982.8	411.25	272.5	369.35	213.05	186.65	169.15	66.05
476	ATPase, Na+/K+ transporting, alpha 1 polypeptide	ATP1A1	MGC3285|MGC51750	HGNC:799|MIM:182310|Ensembl:ENSG00000163399|HPRD:01662	1	1p21	protein-coding	ATP1A1	ATPase, Na+/K+ transporting, alpha 1 polypeptide	O	Na+, K+ ATPase alpha subunit|Na+/K+ -ATPase alpha 1 subunit|Na+/K+ ATPase 1|Na, K-ATPase, alpha-A catalytic polypeptide|Na,K-ATPase alpha-1 subunit|Na,K-ATPase catalytic subunit alpha-A protein|OTTHUMP00000013935|sodium pump 1|sodium-potassium-ATPase, alpha 1 polypeptide	20090705	677.9	715.35	1847.6	696.45	4056.85	2498.15	509.5	1344.55	6207.85	579.75	1548.6	419.55	1880.5	344.25	1527.65	552.05	504.4	1428.45	1684.35	2629.1	1286.85	2002.6	1157	1571.85	1381.95	1347.8	510.7	2900.5	550.9	1397.4	1730.7	433.5
477	ATPase, Na+/K+ transporting, alpha 2 (+) polypeptide	ATP1A2	FHM2|MGC59864|MHP2	HGNC:800|MIM:182340|Ensembl:ENSG00000018625|HPRD:01665	1	1q21-q23	protein-coding	ATP1A2	ATPase, Na+/K+ transporting, alpha 2 (+) polypeptide	O	Na+/K+ -ATPase alpha 2 subunit|Na+/K+ ATPase, alpha-A(+) catalytic polypeptide|Na+/K+ ATPase, alpha-B polypeptide|OTTHUMP00000025754|sodium pump subunit alpha-2|sodium-potassium ATPase|sodium/potassium-transporting ATPase alpha-2 chain	20090625	207.5	97.95	5549.7	61.3	3922.05	1545.75	690.8	3859.4	117.3	158.95	180.55	62.1	3113.45	78.85	92.65	23.95	19.65	410.5	72.35	5136.55	222.6	146.25	4092.5	218.35	3837.25	177.85	79.9	141.2	936.8	180.9	2027.15	143.15
478	ATPase, Na+/K+ transporting, alpha 3 polypeptide	ATP1A3	DYT12|MGC13276|RDP	HGNC:801|MIM:182350|Ensembl:ENSG00000105409|HPRD:01666	19	19q13.31	protein-coding	ATP1A3	ATPase, Na+/K+ transporting, alpha 3 polypeptide	O	Na+/K+ -ATPase alpha 3 subunit|Na+/K+ ATPase 3|sodium pump 3|sodium-potassium-ATPase, alpha 3 polypeptide|sodium/potassium-transporting ATPase alpha-3 chain	20090625	25.85	159.15	3462.75	106.1	1608	556.6	695.2	963	206.2	52.85	24.35	24.6	137.05	39.05	111.9	34.15	26.15	104.85	46.6	1941.15	91.3	77.7	309.2	32.2	334.4	128.05	17.6	119.65	66	47.65	194.95	67
479	ATPase, H+/K+ transporting, nongastric, alpha polypeptide	ATP12A	ATP1AL1	HGNC:13816|MIM:182360|Ensembl:ENSG00000075673|HPRD:01667	13	13q12.12|13q12.1-q12.3	protein-coding	ATP12A	ATPase, H+/K+ transporting, nongastric, alpha polypeptide	O	ATPase, Na+/K+ transporting, alpha polypeptide-like 1|ATPase, Na+K+ transporting, alpha-1 polypeptide-like|OTTHUMP00000018132|OTTHUMP00000042326|hydrogen/potassium-exchanging ATPase 12A|non-gastric H(+)/K(+) ATPase alpha subunit|potassium-transporting ATPase alpha chain 2|proton pump|sodium/potassium ATPase, alpha polypeptide-like	20090625	110.3	98.35	261.5	199.05	324.05	476.8	233.3	145.45	279.4	356.15	123.35	112	135.45	132.1	123.75	53.05	35.6	183.85	71.75	252.85	59.85	147.85	427	393.6	97.25	149.6	99.35	96.75	371.5	1731.4	838.6	98.65
481	ATPase, Na+/K+ transporting, beta 1 polypeptide	ATP1B1	ATP1B|MGC1798	HGNC:804|MIM:182330|Ensembl:ENSG00000143153|HPRD:01663	1	1q24	protein-coding	ATP1B1	ATPase, Na+/K+ transporting, beta 1 polypeptide	O	Beta 1-subunit of Na(+),K(+)-ATPase|Na+/K+ -ATPase beta 1 subunit|Na, K-ATPase beta-1 polypeptide|Na,K-ATPase beta 1 subunit|OTTHUMP00000032537|OTTHUMP00000032538|adenosinetriphosphatase|sodium/potassium-dependent ATPase beta-1 subunit|sodium/potassium-transporting ATPase beta-1 chain	20090705	126.4	1253.3	6810	152.4	4927.95	1809.5	1003.7	8968.05	11748.8	887.8	1597	224.75	726.95	158.2	2254.35	68.8	21.7	2269.15	308.65	7984.05	997.65	2602.85	2996.75	960.95	5376.7	982.85	254.7	3175.75	1511.45	2107.1	872.7	1690.1
482	ATPase, Na+/K+ transporting, beta 2 polypeptide	ATP1B2	AMOG	HGNC:805|MIM:182331|Ensembl:ENSG00000129244|HPRD:01664	17	17p13.1	protein-coding	ATP1B2	ATPase, Na+/K+ transporting, beta 2 polypeptide	O	Na+/K+ -ATPase beta 2 subunit|Na, K-ATPase beta-2 polypeptide|adhesion molecule on glia|sodium/potassium-dependent ATPase beta-2 subunit|sodium/potassium-transporting ATPase beta-2 chain	20090625	171.3	269.95	1198	232.9	2646.85	764.5	260.9	1787.75	157.25	219.25	133.55	80.2	994.85	124.5	90.95	30.95	19.1	395.9	170.75	1907	86.9	221.6	455.65	445.85	1093.6	189.2	62.25	91.45	316.25	190.2	1235	69.55
483	ATPase, Na+/K+ transporting, beta 3 polypeptide	ATP1B3	ATPB-3|CD298|FLJ29027	HGNC:806|MIM:601867|Ensembl:ENSG00000069849|HPRD:03521	3	3q23	protein-coding	ATP1B3	ATPase, Na+/K+ transporting, beta 3 polypeptide	O	Na+/K+ -ATPase beta 3 subunit|Na, K-ATPase beta-3 polypeptide|sodium/potassium-dependent ATPase beta-3 subunit|sodium/potassium-transporting ATPase beta-3 chain	20090705	1539.6	4153.5	1981.55	1000.05	1636.15	2568.4	224.7	2415.1	1363.8	376.4	1796.55	570.3	2999	523.85	831.05	364.55	394.45	994.55	3510.65	1505.6	1346.55	795.65	1038.45	2569	1577.9	1504.2	1133.65	946.45	3220.2	1300.15	2697.95	1166.3
486	FXYD domain containing ion transport regulator 2	FXYD2	ATP1G1|HOMG2|MGC12372	HGNC:4026|MIM:601814|Ensembl:ENSG00000137731|HPRD:03487	11	11q23	protein-coding	FXYD2	FXYD domain containing ion transport regulator 2	O	ATPase, Na+/K+ transporting, gamma 1 polypeptide|FXYD domain-containing ion transport regulator 2|Sodium-potassium-ATPase, gamma polypeptide	20090625	111.1	160.9	90.45	144.15	258.3	364.05	292.55	137.1	11852.2	244.45	96.8	72	99.75	90.9	633.3	43.55	66.15	140.55	144.5	195.5	96.55	559.65	642.7	301.45	171.9	151.25	253.1	117.85	160.15	128.1	613.8	212.95
487	ATPase, Ca++ transporting, cardiac muscle, fast twitch 1	ATP2A1	ATP2A|SERCA1	HGNC:811|MIM:108730|Ensembl:ENSG00000196296|HPRD:00157	16	16p12.1	protein-coding	ATP2A1	ATPase, Ca++ transporting, cardiac muscle, fast twitch 1	O	ATPase, Ca++ transporting, fast twitch 1|OTTHUMP00000162562|SR Ca(2+)-ATPase 1|calcium pump 1|calcium-transporting ATPase sarcoplasmic reticulum type, fast twitch skeletal muscle isoform|endoplasmic reticulum class 1/2 Ca(2+) ATPase|sarcoplasmic/endoplasmic reticulum calcium ATPase 1	20090705	77.3	192.45	280.55	251.3	294.3	376.5	191.5	179.25	223.15	235.1	106.35	114.15	179.4	99.15	109	46.15	23.75	202	196.3	249.95	162.65	161.65	28839.8	149.6	248.45	752.05	106.85	347.35	4906.25	216.9	860.75	128.2
488	ATPase, Ca++ transporting, cardiac muscle, slow twitch 2	ATP2A2	ATP2B|DAR|DD|DKFZp686P0211|FLJ20293|FLJ38063|MGC45367|SERCA2	HGNC:812|MIM:108740|Ensembl:ENSG00000174437|HPRD:00161	12	12q23-q24.1	protein-coding	ATP2A2	ATPase, Ca++ transporting, cardiac muscle, slow twitch 2	O	ATPase, Ca++ dependent, slow-twitch, cardiac muscle-2|ATPase, Ca++ transporting, slow twitch 2|SR Ca(2+)-ATPase 2|calcium pump 2|calcium-transporting ATPase sarcoplasmic reticulum type, slow twitch skeletal muscle isoform|cardiac Ca2+ ATPase|endoplasmic reticulum class 1/2 Ca(2+) ATPase|sarcoplasmic/endoplasmic reticulum calcium ATPase 2	20090705	629.4	1427.9	3550.55	542.9	3375.7	965.15	3892.95	2379.8	1104.05	877.95	642.05	337.25	583.65	373.95	543.35	254.35	273.35	764.35	1224.15	3212.45	833.4	806.1	12872.8	1111	1101.5	2258.3	524.3	718.8	3304.15	1875.95	1338.45	699.4
489	ATPase, Ca++ transporting, ubiquitous	ATP2A3	SERCA3	HGNC:813|MIM:601929|Ensembl:ENSG00000074370|HPRD:03568	17	17p13.3	protein-coding	ATP2A3	ATPase, Ca++ transporting, ubiquitous	O	ATPase, Ca(2+)-transporting, ubiquitous|SR Ca(2+)-ATPase 3|adenosine triphosphatase, calcium|calcium pump 3|calcium-translocating P-type ATPase|sarco/endoplasmic reticulum Ca2+ -ATPase|sarco/endoplasmic reticulum Ca2+ ATPase|sarcoplasmic/endoplasmic reticulum calcium ATPase 3	20090705	36.3	75.05	55.95	493.8	316.95	242.5	251.55	84.95	91.35	52.65	152.8	549.35	141.95	28.55	138.35	498.7	492	113.4	58.05	33.05	325.85	283.4	202.05	63.7	32.55	68.15	1036.5	79.25	50.9	1718.1	217.6	48.55
490	ATPase, Ca++ transporting, plasma membrane 1	ATP2B1	PMCA1|PMCA1kb	HGNC:814|MIM:108731|Ensembl:ENSG00000070961|HPRD:00158	12	12q21.3	protein-coding	ATP2B1	ATPase, Ca++ transporting, plasma membrane 1	O	plasma membrane calcium ATPase 1|plasma membrane calcium pump|plasma membrane calcium-ATPase	20090707	251.8	116.7	1294.4	96.9	392.45	510.5	98.95	383.25	115.75	115.9	79.45	150.5	204.5	75.8	190.65	104.55	97.65	346.55	94.15	1459.3	181	136.35	538.95	291.7	213.45	131.85	119.45	220.8	189.85	195.3	817.05	240.5
491	ATPase, Ca++ transporting, plasma membrane 2	ATP2B2	PMCA2|PMCA2a|PMCA2i	HGNC:815|MIM:108733|Ensembl:ENSG00000157087|HPRD:00160	3	3p25.3	protein-coding	ATP2B2	ATPase, Ca++ transporting, plasma membrane 2	O	OTTHUMP00000178534|OTTHUMP00000178537|plasma membrane Ca(2+)-ATPase|plasma membrane Ca2+ pump 2|plasma membrane calcium ATPase 2|plasma membrane calcium pump	20090707	165.15	116.7	1579.75	252.5	5130.95	573.2	342.45	955.7	337.25	338.15	105.45	100.3	98.7	134	94.25	49.3	18.5	215.75	146.2	2978.05	69.25	470.6	601.6	293.8	294.75	140.3	127.2	125.75	235.15	173.45	1015.75	83.8
492	ATPase, Ca++ transporting, plasma membrane 3	ATP2B3	PMCA3|PMCA3a	HGNC:816|MIM:300014|Ensembl:ENSG00000067842|HPRD:02057	X	Xq28	protein-coding	ATP2B3	ATPase, Ca++ transporting, plasma membrane 3	O	OTTHUMP00000025917|plasma membrane calcium ATPase 3|plasma membrane calcium pump	20090630	124.2	170.8	530.5	137.65	922.65	246.1	95.9	233.25	106.95	279.25	149.65	58.65	49.4	97.8	200.15	25.25	14.8	74.5	47.05	722.05	134.25	44.8	297.95	105.7	81	138.25	56.95	56.45	115.1	93.2	337.75	45.2
493	ATPase, Ca++ transporting, plasma membrane 4	ATP2B4	ATP2B2|DKFZp686G08106|DKFZp686M088|MXRA1|PMCA4|PMCA4b|PMCA4x	HGNC:817|MIM:108732|Ensembl:ENSG00000058668|HPRD:00159	1	1q32.1	protein-coding	ATP2B4	ATPase, Ca++ transporting, plasma membrane 4	O	OTTHUMP00000034088|OTTHUMP00000034089|matrix-remodelling associated 1|plasma membrane calcium ATPase 4|plasma membrane calcium pump|sarcolemmal calcium pump	20090705	2002.85	1493.05	2126.25	760.2	1237.85	1278.9	535.5	1139.8	844.2	408.05	530	507.9	666.5	458.75	342.55	330.55	362.3	625	1033.8	1500.35	468.8	367.35	2187.5	1085.4	795.95	899	436.05	547.7	951.4	821.45	2371.2	1751.2
495	ATPase, H+/K+ exchanging, alpha polypeptide	ATP4A	ATP6A	HGNC:819|MIM:137216|Ensembl:ENSG00000105675|HPRD:00668	19	19q13.1	protein-coding	ATP4A	ATPase, H+/K+ exchanging, alpha polypeptide	O	ATPase, H+/K+ transporting, alpha polypeptide|OTTHUMP00000045780|gastric H+/K+ ATPase alpha subunit|gastric H,K-ATPase catalytic subunit|gastric hydrogen-potassium ATPase|hydrogen/potassium-exchanging ATPase 4A|potassium-transporting ATPase alpha chain 1|proton pump	20090625	114.1	344.1	64.85	143.35	262.45	349.3	104.9	131.55	137.05	175.2	97.05	62.9	150.2	72.3	80.25	26	10.55	18.4	33.6	99.65	41.9	45.95	176.55	318.35	190.1	71.3	69.4	58.7	131.75	138.4	444.6	55.85
496	ATPase, H+/K+ exchanging, beta polypeptide	ATP4B	ATP6B	HGNC:820|MIM:137217|Ensembl:ENSG00000186009|HPRD:00669	13	13q34	protein-coding	ATP4B	ATPase, H+/K+ exchanging, beta polypeptide	O	ATPase, H+/K+ transporting, beta polypeptide|gastric H+/K+ ATPase beta subunit|gastric hydrogen-potassium ATPase, beta|hydrogen/potassium-exchanging ATPase 4B|potassium-transporting ATPase beta chain|proton pump beta chain	20090625	93.75	221.5	191.4	161.9	171.1	542.25	280	168.75	221.2	310.35	67.9	44.7	72	149.6	113.95	22.7	16	52.95	65.4	112.1	113.6	67.9	345.95	183.9	161.1	59.1	65.95	99.4	121.95	107.15	1004.6	110.9
498	ATP synthase, H+ transporting, mitochondrial F1 complex, alpha subunit 1, cardiac muscle	ATP5A1	ATP5A|ATP5AL2|ATPM|MOM2|OMR|ORM|hATP1	HGNC:823|MIM:164360|Ensembl:ENSG00000152234|HPRD:01258	18	18q12-q21	protein-coding	ATP5A1	ATP synthase, H+ transporting, mitochondrial F1 complex, alpha subunit 1, cardiac muscle	O	ATP synthase alpha chain, mitochondrial|ATP synthase, H+ transporting, mitochondrial F1 complex, alpha subunit|ATP synthase, H+ transporting, mitochondrial F1 complex, alpha subunit, isoform 1, cardiac muscle|ATP synthase, H+ transporting, mitochondrial F1 complex, alpha subunit, isoform 2, non-cardiac muscle-like 2|ATP sythase (F1-ATPase) alpha subunit|mitochondrial ATP synthetase, oligomycin-re…	20090705	3004.3	2916.1	5173.25	1809.9	4285.15	2925.6	6492.3	5811.05	5707.9	1622.7	1521.5	1419.35	2249.35	699.35	1107.75	1423.05	1279.45	3467.15	2495.4	3914.15	1685.85	2520.7	4333.2	2017.95	2932.4	3471.3	2300.35	2089.5	3061.85	1990	2010	1884.95
501	aldehyde dehydrogenase 7 family, member A1	ALDH7A1	ATQ1|EPD|FLJ11738|FLJ92814|PDE	HGNC:877|MIM:107323|Ensembl:ENSG00000164904|HPRD:00124	5	5q31	protein-coding	ALDH7A1	aldehyde dehydrogenase 7 family, member A1	O	26g turgor protein homolog|P6c dehydrogenase|alpha-AASA dehydrogenase|alpha-aminoadipic semialdehyde dehydrogenase|antiquitin 1|delta1-piperideine-6-carboxylate dehydrogenease	20090630	296.65	272.2	365.05	161.9	242.7	747.7	308.5	302.7	653.45	332.8	187.7	92.3	343.65	473.75	188.4	43.05	31.95	247.4	261.45	459.95	269.4	254.6	401.45	269.1	504.3	160.35	98.15	214.35	329.7	191.3	1191.65	229.9
506	ATP synthase, H+ transporting, mitochondrial F1 complex, beta polypeptide	ATP5B	ATPMB|ATPSB|MGC5231	HGNC:830|MIM:102910|Ensembl:ENSG00000110955|HPRD:00044	12	12q13.13	protein-coding	ATP5B	ATP synthase, H+ transporting, mitochondrial F1 complex, beta polypeptide	O	mitochondrial ATP synthase beta subunit|mitochondrial ATP synthetase, beta subunit	20090705	6343.55	5413.2	4276.7	2362.8	9851.95	3050.4	13292.8	6392.3	11756	3895.35	2451.25	1223.75	1988.35	736.25	1738.2	965.75	944.4	3428.3	3586.4	3547.85	2059.2	2187.65	7418.45	2184.5	3680	4571.5	3430.05	3441.9	4719.15	2643.65	3194.95	1120.55
509	ATP synthase, H+ transporting, mitochondrial F1 complex, gamma polypeptide 1	ATP5C1	ATP5C|ATP5CL1	HGNC:833|MIM:108729|Ensembl:ENSG00000165629|HPRD:00156	10	10p15.1	protein-coding	ATP5C1	ATP synthase, H+ transporting, mitochondrial F1 complex, gamma polypeptide 1	O	ATP synthase gamma chain, mitochondrial|ATP synthase, H+ transporting, mitochondrial F1 complex, gamma subunit|OTTHUMP00000019068|OTTHUMP00000019069|mitochondrial ATP synthase, gamma subunit 1	20090705	2226.7	3704.45	3773.6	2991.15	3568.75	2940.6	6047.85	3118.35	4460.05	2033.9	1235.45	1005.15	1729.3	801.55	1192.6	712.05	641.9	1711.15	1597.15	2339.7	1776.5	1843.2	5636.95	1683	2583.6	2432.35	1269.65	2726.35	3363.05	2396.25	4141.95	1190.2
513	ATP synthase, H+ transporting, mitochondrial F1 complex, delta subunit	ATP5D	-	HGNC:837|MIM:603150|Ensembl:ENSG00000099624|HPRD:04397	19	19p13.3	protein-coding	ATP5D	ATP synthase, H+ transporting, mitochondrial F1 complex, delta subunit	O	mitochondrial ATP synthase complex delta-subunit precusor|mitochondrial ATP synthase, delta subunit	20090625	562.35	646.75	1357.65	339.75	644	773.45	4369.2	731.3	1210.6	2598.35	810.55	280.6	430.1	202.25	435.5	282.15	266.8	433.5	591.1	1306.4	1132.7	277.45	2644.5	551	638.65	313.95	442.15	600.3	1157.1	341.1	1016.95	460.55
514	ATP synthase, H+ transporting, mitochondrial F1 complex, epsilon subunit	ATP5E	ATPE|MGC104243	HGNC:838|MIM:606153|Ensembl:ENSG00000124172|HPRD:05856	20	20q13.32	protein-coding	ATP5E	ATP synthase, H+ transporting, mitochondrial F1 complex, epsilon subunit	O	F(0)F(1)-ATPase|H(+)-transporting two-sector ATPase|OTTHUMP00000031404|OTTHUMP00000174442|OTTHUMP00000174443|mitochondrial ATP synthase epsilon chain|mitochondrial ATPase	20090625	2687.3	2471.3	2830.35	2423.5	1922.15	2175.85	2056.95	3232.65	2208.15	1352.45	1285.35	1704.25	2261.85	691.3	1352.6	1337.75	1273.6	3140.85	1316.45	2893.95	1365.85	1752.85	2011.05	1252.1	2890.35	2074	1529.35	2504.8	2422.6	1615.35	2035.15	1308.8
515	ATP synthase, H+ transporting, mitochondrial F0 complex, subunit B1	ATP5F1	MGC24431|PIG47	HGNC:840|MIM:603270|Ensembl:ENSG00000116459|HPRD:04467	1	1p13.2	protein-coding	ATP5F1	ATP synthase, H+ transporting, mitochondrial F0 complex, subunit B1	O	ATP synthase B chain, mitochondrial|ATP synthase, H+ transporting, mitochondrial F0 complex, subunit b, isoform 1|H+-ATP synthase subunit b|OTTHUMP00000013469|cell proliferation-inducing protein 47	20090705	1652.75	1387.6	3129.85	979.1	1045.05	1023.85	980.95	2365.95	2086.85	367	640.75	745.15	1095.55	314.35	602.45	791.55	834.6	1535.45	1625.65	1825.85	1215.05	1252.55	1330.75	911.25	1592.6	1978.05	943.45	1098.25	1495.75	1413.1	1156.15	996.7
516	ATP synthase, H+ transporting, mitochondrial F0 complex, subunit C1 (subunit 9)	ATP5G1	ATP5A|ATP5G	HGNC:841|MIM:603192|Ensembl:ENSG00000159199|HPRD:04428	17	17q21.32	protein-coding	ATP5G1	ATP synthase, H+ transporting, mitochondrial F0 complex, subunit C1 (subunit 9)	O	ATP synthase lipid-binding protein, mitochondrial|ATP synthase proteolipid P1|ATP synthase, H+ transporting, mitochondrial F0 complex, subunit C1|ATP synthase, H+ transporting, mitochondrial F0 complex, subunit c (subunit 9), isoform 1|ATPase protein 9|ATPase subunit 9|ATPase subunit C|mitochondrial ATP synthase, subunit 9, isoform 1|mitochondrial ATP synthase, subunit C, isoform 1	20090625	371.7	665.05	971	547.4	895.9	1185.9	3117.9	905.8	1171.95	1003.65	380.8	261	449.45	233.1	305.2	159.15	105.4	526.55	483.5	994.65	386.1	365.1	2328.5	701.85	511.05	547.95	350.25	669.55	945.25	437.4	302.2	341.25
517	ATP synthase, H+ transporting, mitochondrial F0 complex, subunit C2 (subunit 9)	ATP5G2	-	HGNC:842|MIM:603193|Ensembl:ENSG00000135390|HPRD:04429	12	12q13.13	protein-coding	ATP5G2	ATP synthase, H+ transporting, mitochondrial F0 complex, subunit C2 (subunit 9)	O	ATP synthase lipid-binding protein, mitochondrial|ATP synthase proteolipid P2|ATP synthase, H+ transporting, mitochondrial F0 complex, subunit C2|ATP synthase, H+ transporting, mitochondrial F0 complex, subunit c (subunit 9), isoform 2|ATPase protein 9|ATPase subunit C|OTTHUMP00000164642|mitochondrial ATP synthase, subunit C (subunit 9), isoform 2	20090625	644.65	716.8	974.7	856.05	1045.95	784.05	4055.35	1129.15	775.1	1205.95	998.05	775.05	882.45	454.35	840	1022	952.75	879.7	692.25	1171.9	1089.6	729.2	2093.2	877.55	1063.25	730.75	1320.15	1246.55	1367.1	770.9	947.3	601.9
518	ATP synthase, H+ transporting, mitochondrial F0 complex, subunit C3 (subunit 9)	ATP5G3	MGC125738|P3	HGNC:843|MIM:602736|Ensembl:ENSG00000154518|HPRD:04112	2	2q31.1	protein-coding	ATP5G3	ATP synthase, H+ transporting, mitochondrial F0 complex, subunit C3 (subunit 9)	O	ATP synthase lipid-binding protein, mitochondrial|ATP synthase proteolipid P3|ATP synthase subunit 9|ATP synthase, H+ transporting, mitochondrial F0 complex, subunit C3|ATP synthase, mitochondrial, C subunit-3|ATPase protein 9|ATPase subunit C	20090705	1813.25	1644.55	3170.05	1146	2518.85	1214.4	15054.2	2685.35	4866.6	4077.35	1793.8	563.1	829.65	357.45	931.75	462.15	420	1139.9	1696	1831.45	1474.25	1270.7	1795.85	910.8	1595.75	1470.5	1600.2	1002.7	1722.15	1138.6	1332.35	861.35
520	ATP synthase, H+ transporting, mitochondrial F0 complex, subunit c (subunit 9) pseudogene 1	ATP5GP1	-	HGNC:844	1	1q32.2	pseudo	ATP5GP1	ATP synthase, H+ transporting, mitochondrial F0 complex, subunit c (subunit 9) pseudogene 1	O	-	20090625	73.85	213.7	95.65	90.3	172.6	342.5	375.45	106.05	217.6	147.85	28.45	74.55	105.45	60.6	62.55	29.5	32.2	71.25	96	138.5	97.3	114.25	606.05	109.25	162.2	70	83.6	143.65	157.35	117.85	166.85	49.8
521	ATP synthase, H+ transporting, mitochondrial F0 complex, subunit E	ATP5I	ATP5K|MGC12532	HGNC:846|MIM:601519|Ensembl:ENSG00000169020|HPRD:03308	4	4p16.3	protein-coding	ATP5I	ATP synthase, H+ transporting, mitochondrial F0 complex, subunit E	O	ATP synthase e chain, mitochondrial|F1F0-ATP synthase, murine e subunit	20090625	851.35	1253.85	2120.4	755	1494.5	1661.6	4211.35	2333.3	1842.85	1309.15	1046.25	577.15	1512.45	383.8	706.05	390.95	407.85	911	683.3	2265.15	1019.45	732.5	2413.65	890.95	2082.6	1029.7	722.7	930.35	1654.9	604.05	1713.1	704.8
522	ATP synthase, H+ transporting, mitochondrial F0 complex, subunit F6	ATP5J	ATP5|ATP5A|ATPM|CF6|F6	HGNC:847|MIM:603152|Ensembl:ENSG00000154723|HPRD:04399	21	21q21.1	protein-coding	ATP5J	ATP synthase, H+ transporting, mitochondrial F0 complex, subunit F6	O	OTTHUMP00000096107|OTTHUMP00000096108|OTTHUMP00000096110|OTTHUMP00000096111|OTTHUMP00000096112|mitochondrial ATP synthase, coupling factor 6|mitochondrial ATP synthase, subunit F6|mitochondrial ATPase coupling factor 6|proliferation-inducing protein 36	20090625	1234.8	1877.85	2029.2	377.55	1177.9	508.8	2013.2	1611.1	1675.7	1582.75	544.4	323.55	766.55	154.75	436.6	275.9	255.25	945.7	770.6	1561.5	543.1	525.8	1132.65	411.5	955.9	1593	582.4	581.95	1224.75	670.45	766.25	642.6
523	ATPase, H+ transporting, lysosomal 70kDa, V1 subunit A	ATP6V1A	ATP6A1|ATP6V1A1|HO68|VA68|VPP2|Vma1	HGNC:851|MIM:607027|Ensembl:ENSG00000114573|HPRD:06120	3	3q13.2-q13.31	protein-coding	ATP6V1A	ATPase, H+ transporting, lysosomal 70kDa, V1 subunit A	O	ATPase, H+ transporting, lysosomal V1 subunit A|ATPase, H+ transporting, lysosomal, alpha polypeptide, 70kD, isoform 1|ATPase, H+ transporting, lysosomal, subunit A1|H(+)-transporting two-sector ATPase, subunit A|H+-transporting ATPase chain A, vacuolar (VA68 type)|V-ATPase 69 kDa subunit 1|V-ATPase A subunit 1|vacuolar ATP synthase catalytic subunit A, ubiquitous isoform|vacuolar ATPase isoform …	20090625	718.8	963.45	4260.15	992.6	2393.2	1809.65	275.25	2670.65	1933.8	250.6	490.25	462.95	537.15	221.95	402.05	184.75	176.25	980.95	991.45	3110.15	768.4	660.5	415.05	952.35	1401.05	595.75	374.6	562.55	458.45	731.15	1386	677.5
525	ATPase, H+ transporting, lysosomal 56/58kDa, V1 subunit B1	ATP6V1B1	ATP6B1|MGC32642|RTA1B|VATB|VMA2|VPP3	HGNC:853|MIM:192132|Ensembl:ENSG00000116039|HPRD:01887	2	2p13.1	protein-coding	ATP6V1B1	ATPase, H+ transporting, lysosomal 56/58kDa, V1 subunit B1	O	H(+)-transporting two-sector ATPase, 58kD subunit|H+-ATPase beta 1 subunit|V-ATPase B1 subunit|endomembrane proton pump 58 kDa subunit|vacuolar proton pump 3|vacuolar proton pump, subunit 3	20090705	20.7	56.05	18.45	23.65	44.3	36.3	50.8	30.05	628.25	121.4	44.8	16.75	34.5	37	79	2.6	4.3	63.15	167.5	22.55	123.35	127.3	283.45	217.1	32.55	101.3	16.4	73	58.75	28.35	105.45	43.4
526	ATPase, H+ transporting, lysosomal 56/58kDa, V1 subunit B2	ATP6V1B2	ATP6B1B2|ATP6B2|HO57|VATB|VPP3|Vma2	HGNC:854|MIM:606939|Ensembl:ENSG00000147416|HPRD:06088	8	8p22-p21	protein-coding	ATP6V1B2	ATPase, H+ transporting, lysosomal 56/58kDa, V1 subunit B2	O	ATPase, H+ transporting, lysosomal (vacuolar proton pump), beta polypeptide, 56/58kD, isoform 2|ATPase, H+ transporting, lysosomal 56/58kDa, V1 subunit B, isoform 2|H+ transporting two-sector ATPase|V-ATPase B2 subunit|endomembrane proton pump 58 kDa subunit|vacuolar H+-ATPase 56,000 subunit|vacuolar H+ATPase B2	20090625	462.2	718.6	3391.65	923.7	2077.6	1584.45	309.2	3120.3	1576.85	355	669.1	348.55	554.6	339.35	244.95	237.4	170.8	1192.5	754.6	2974.9	390.25	456.3	573.45	577.75	994.65	1488.95	351.55	280.95	574.4	646.75	1182.4	339.65
527	ATPase, H+ transporting, lysosomal 16kDa, V0 subunit c	ATP6V0C	ATP6C|ATP6L|ATPL|VATL|Vma3	HGNC:855|MIM:108745|Ensembl:ENSG00000185883|HPRD:00162	16	16p13.3	protein-coding	ATP6V0C	ATPase, H+ transporting, lysosomal 16kDa, V0 subunit c	O	ATPase, H+ transporting, lysosomal (vacuolar proton pump) 16kD|ATPase, H+ transporting, lysosomal, V0 subunit c|H(+)-transporting two-sector ATPase, 16 kDa subunit|V-ATPase subunit c|vacuolar ATP synthase 16 kDa proteolipid subunit|vacuolar H+ ATPase proton channel subunit|vacuolar proton pump, 16 kDa subunit	20090705	1664.35	2813.7	9264.95	3011.75	7625	2780.65	4512.25	5059.6	4811.95	4751.2	5523.85	1127.65	2650.75	700.6	943.65	531.7	592	2277.5	3621.8	6352.95	3785.7	736.3	1855.25	1527.85	3769.35	3641.3	1592.8	1943.8	1698.15	1633	1951.3	1464.45
528	ATPase, H+ transporting, lysosomal 42kDa, V1 subunit C1	ATP6V1C1	ATP6C|ATP6D|FLJ20057|VATC|Vma5	HGNC:856|MIM:603097|Ensembl:ENSG00000155097|HPRD:04371	8	8q22.3	protein-coding	ATP6V1C1	ATPase, H+ transporting, lysosomal 42kDa, V1 subunit C1	O	ATPase, H+ transporting, lysosomal (vacuolar proton pump) 42kD|ATPase, H+ transporting, lysosomal 42kD, V1 subunit C, isoform 1|ATPase, H+ transporting, lysosomal 42kDa, V1 subunit C, isoform 1|ATPase, H+ transporting, lysosomal V1 subunit C1|H(+)-transporting two-sector ATPase, subunit C|H+ -ATPase C subunit|H+-transporting ATPase chain C, vacuolar|V-ATPase C subunit|subunit C of vacuolar proton…	20090625	247.4	241	685.25	209.25	349.85	686.5	352.45	520.75	444.6	262.9	154.95	141.4	321.2	116.7	148.35	80.2	79.95	345.85	300.6	753.35	204.75	214.25	892.15	305.85	397.95	299.85	105.15	136.5	353.8	189.25	1015.9	225.5
529	ATPase, H+ transporting, lysosomal 31kDa, V1 subunit E1	ATP6V1E1	ATP6E|ATP6E2|ATP6V1E|P31|Vma4	HGNC:857|MIM:108746|Ensembl:ENSG00000131100|HPRD:00163	22	22pter-q11.2|22q11.1	protein-coding	ATP6V1E1	ATPase, H+ transporting, lysosomal 31kDa, V1 subunit E1	O	ATPase, H+ transporting, lysosomal (vacuolar proton pump) 31kD|H(+)-transporting two-sector ATPase, 31kDa subunit|H+-transporting ATP synthase chain E, vacuolar|V-ATPase, subunit E|vacuolar H+ ATPase E1	20090705	611.05	515.05	926.35	242.85	207.7	508.45	65.9	2753.25	253.35	72.45	287.3	235.35	834.75	169.9	363.7	279.25	277.6	698.15	888.4	2893.05	21.7	91.05	458.4	210.2	1301.5	429.05	225.6	314.65	306.95	155.65	615.85	183.95
533	ATPase, H+ transporting, lysosomal 21kDa, V0 subunit b	ATP6V0B	ATP6F|HATPL|VMA16	HGNC:861|MIM:603717|Ensembl:ENSG00000117410|HPRD:04759	1	1p32.3	protein-coding	ATP6V0B	ATPase, H+ transporting, lysosomal 21kDa, V0 subunit b	O	ATPase, H+ transporting, lysosomal (vacuolar proton pump) 21kD|ATPase, H+ transporting, lysosomal 21kDa, V0 subunit c''|H(+)-transporting two-sector ATPase, subunit F|OTTHUMP00000010012|V-ATPase subunit c''|vacuolar ATP synthase 21 kDa proteolipid subunit|vacuolar proton pump, 21 kDa subunit	20090625	783.3	1667.75	2677.4	1045.85	2573.6	1015.55	3959.8	1949.1	2632.6	3723.95	2595.9	478.1	724.2	240.05	662.05	257.9	247.1	1171.25	2436.9	1798.25	2360.7	452.85	680.1	644.2	1244.7	1218.55	766.3	813.45	547.95	643.95	1350.55	739.05
534	ATPase, H+ transporting, lysosomal 13kDa, V1 subunit G2	ATP6V1G2	ATP6G|ATP6G2|NG38|VMA10	HGNC:862|MIM:606853|Ensembl:ENSG00000213760|HPRD:06030	6	6p21.3	protein-coding	ATP6V1G2	ATPase, H+ transporting, lysosomal 13kDa, V1 subunit G2	O	ATPase, H+ transporting, lysosomal (vacuolar proton pump) subunit G|ATPase, H+ transporting, lysosomal, V1 subunit G2|H(+)-transporting two-sector ATPase, subunit G2|OTTHUMP00000029286|OTTHUMP00000036058|OTTHUMP00000036060|V-ATPase 13 kDa subunit 2|V-ATPase G subunit 2|vacuolar ATP synthase subunit G 2|vacuolar proton pump G subunit 2	20090705	181.9	124.55	2261.65	206.3	5896	1111.35	298.95	1639.85	287.8	238.75	83.2	134.05	218.85	219.95	181.95	71.25	72	226.95	189.9	2264.5	171.75	232.65	595.4	514.6	627	186.65	74.45	173.75	271.7	260.25	1101.65	158.25
535	ATPase, H+ transporting, lysosomal V0 subunit a1	ATP6V0A1	ATP6N1|ATP6N1A|DKFZp781J1951|Stv1|VPP1|Vph1|a1	HGNC:865|MIM:192130|Ensembl:ENSG00000033627|HPRD:01886	17	17q21	protein-coding	ATP6V0A1	ATPase, H+ transporting, lysosomal V0 subunit a1	O	ATPase, H+ transporting, lysosomal (vacuolar proton pump) non-catalytic accessory protein 1A (110/116kD)|ATPase, H+ transporting, lysosomal non-catalytic accessory protein 1 (110/116kD)|H(+)-transporting two-sector ATPase, 116 kDa accessory protein A1|clathrin-coated vesicle/synaptic vesicle proton pump 116 kDa subunit|vacuolar proton pump, subunit 1|vacuolar proton translocating ATPase 116 kDa s…	20090625	425.2	1081.25	3596.25	726.45	3500.75	1785.55	1054.8	1932.7	1671.1	1269.55	695.55	357.15	918.1	358.2	505.75	129.95	108	849.35	844.85	3898.45	781.5	411.2	1684.45	803.7	1663.8	1032.8	378.15	657.65	733.8	751.2	2290.75	687.4
537	ATPase, H+ transporting, lysosomal accessory protein 1	ATP6AP1	16A|ATP6IP1|ATP6S1|Ac45|CF2|MGC129781|VATPS1|XAP-3|XAP3	HGNC:868|MIM:300197|Ensembl:ENSG00000071553|HPRD:02184	X	Xq28	protein-coding	ATP6AP1	ATPase, H+ transporting, lysosomal accessory protein 1	O	ATPase, H+ transporting, lysosomal (vacuolar proton pump), subunit 1|ATPase, H+ transporting, lysosomal interacting protein 1|H-ATPase subunit|OTTHUMP00000032115|V-ATPase S1 accessory protein	20090705	647.05	1320.4	2177.55	1142.15	2766.1	1210.95	1722	1727.15	2220.1	1471.35	2368.6	562.65	1069.6	351.7	627.5	312.85	306.35	1070.75	2627.35	2023.1	1708.55	645.85	166.45	739.5	1277.25	1159.9	676.85	915.95	665.5	1187.65	783.75	639.1
538	ATPase, Cu++ transporting, alpha polypeptide	ATP7A	FLJ17790|MK|MNK	HGNC:869|MIM:300011|Ensembl:ENSG00000165240|HPRD:02054	X	Xq13.2-q13.3	protein-coding	ATP7A	ATPase, Cu++ transporting, alpha polypeptide	O	Cu++-transporting P-type ATPase|Menkes disease-associated protein|OTTHUMP00000023593|OTTHUMP00000062077|copper pump 1|copper-transporting ATPase 1	20090705	115.95	233.2	121.4	132.3	210.45	541	258.95	157.95	279.25	119.05	124.25	94.95	131.1	75.05	90.55	69.15	73.6	237.1	137.6	189.8	274.8	105.6	712.65	311.85	113.3	407.5	150.5	202.45	240.6	188.8	537.95	142.7
539	ATP synthase, H+ transporting, mitochondrial F1 complex, O subunit	ATP5O	ATPO|OSCP	HGNC:850|MIM:600828|Ensembl:ENSG00000159186|HPRD:02899	21	21q22.1-q22.2|21q22.11	protein-coding	ATP5O	ATP synthase, H+ transporting, mitochondrial F1 complex, O subunit	O	human ATP synthase OSCP subunit|mitochondrial ATP synthase, O subunit|oligomycin sensitivity conferring protein	20090625	1440.85	1121.7	2983.95	865.45	1259.3	1506.65	1536	3061.65	2014.3	888.7	810.65	1175.45	1407.4	701.25	838.7	975.75	970.3	1190.7	932.55	2351.05	875.7	1334.45	4931.2	911.35	1815	1747.85	1046.5	1280.25	2420.4	1102.25	1065.85	1119.4
540	ATPase, Cu++ transporting, beta polypeptide	ATP7B	PWD|WC1|WD|WND	HGNC:870|MIM:606882|Ensembl:ENSG00000123191|HPRD:06050	13	13q14.3	protein-coding	ATP7B	ATPase, Cu++ transporting, beta polypeptide	O	ATPase, Cu(2+)- transporting, beta polypeptide|OTTHUMP00000040880|Wilson disease-associated protein|copper pump 2|copper-transporting ATPase 2	20090705	128.3	178.5	357.45	266.05	531.85	883.65	196.9	229	401.2	345.55	167.05	119.95	244.6	146.55	247	45	48.95	207.35	321.9	334.3	165.4	238.65	545.45	462.25	275.7	320.9	120.2	249.35	284.3	376.6	1485.4	183.25
545	ataxia telangiectasia and Rad3 related	ATR	FRP1|MEC1|SCKL|SCKL1	HGNC:882|MIM:601215|Ensembl:ENSG00000175054|HPRD:08369	3	3q22-q24	protein-coding	ATR	ataxia telangiectasia and Rad3 related	O	FRAP-related protein-1|MEC1, mitosis entry checkpoint 1, homolog|Rad3 related protein|ataxia telangiectasia and Rad3 related protein|protein kinase ATR	20090705	126.7	179.7	461.85	77.15	94.5	325.95	64.3	284.55	59.75	21.4	55.2	249.8	173.7	49.85	155.7	158.85	192.45	190.6	68.75	359.65	145.1	155.1	300.3	29.65	192.45	198.2	123.8	185.2	149.2	208	371.85	286.9
546	alpha thalassemia/mental retardation syndrome X-linked (RAD54 homolog, S. cerevisiae)	ATRX	ATR2|MGC2094|MRXHF1|RAD54|RAD54L|SFM1|SHS|XH2|XNP|ZNF-HX	HGNC:886|MIM:300032|Ensembl:ENSG00000085224|HPRD:02069	X	Xq13.1-q21.1	protein-coding	ATRX	alpha thalassemia/mental retardation syndrome X-linked (RAD54 homolog, S. cerevisiae)	O	DNA dependent ATPase and helicase|OTTHUMP00000024265|OTTHUMP00000062079|X-linked nuclear protein|Zinc finger helicase|helicase 2, X-linked|transcriptional regulator ATRX	20090705	318.35	425.7	1476.45	294.55	720.85	784.8	173.55	850	303.9	210.45	147.85	356.2	466.35	270.85	207.3	301.4	297.7	715.35	180.35	1479	371.85	429.45	862.9	510.5	712.9	255.85	216.5	266	364.2	533.25	1161	608.15
547	kinesin family member 1A	KIF1A	ATSV|C2orf20|DKFZp686I2094|FLJ30229|HUNC-104|MGC133285|MGC133286|UNC104	HGNC:888|MIM:601255|Ensembl:ENSG00000130294|HPRD:03156	2	2q37.3	protein-coding	KIF1A	kinesin family member 1A	O	axonal transport of synaptic vesicles|kinesin, heavy chain, member 1A, homolog of mouse|tmp_locus_27	20090625	88.35	85.75	853.65	88.5	553.4	507.45	191.7	386.25	99.5	76	49.75	76.35	362.1	99.15	52.35	34.05	31	163.6	54.35	389.7	212.55	132.55	580.35	392.45	239.4	124.5	44.05	99	164.15	94.25	524.05	82.65
549	AU RNA binding protein/enoyl-Coenzyme A hydratase	AUH	-	HGNC:890|MIM:600529|Ensembl:ENSG00000148090|HPRD:08987	9	9q22.31	protein-coding	AUH	AU RNA binding protein/enoyl-Coenzyme A hydratase	O	3-methylglutaconyl-CoA hydratase|AU RNA-binding protein/enoyl-Coenzyme A hydratase|AU-binding protein/Enoyl-CoA hydratase|AU-specific RNA-binding enoyl-CoA hydratase|OTTHUMP00000021631	20090705	257.6	450.35	815.7	166.35	557.2	773.85	257.15	532.4	530.4	212.5	116.1	161.1	336.8	127.5	186.35	82.65	111.9	346.65	356.45	523.75	578.4	313.6	673.75	390.15	436.2	239.2	125.8	342.3	243.75	253.7	788.65	239.9
551	arginine vasopressin	AVP	ADH|ARVP|AVP-NPII|AVRP|VP	HGNC:894|MIM:192340|Ensembl:ENSG00000101200|HPRD:01891	20	20p13	protein-coding	AVP	arginine vasopressin	O	OTTHUMP00000030089|antidiuretic hormone|arginine vasopressin-neurophysin II|neurohypophyseal|vasopressin-neurophysin II-copeptin	20090705	26.55	139.6	61.1	60.35	209.25	904.6	76.4	5838.95	87.7	49.7	17.05	16.2	71.75	12.7	61.55	15.1	10.45	84.85	99	141.2	59.85	58.7	651.05	128.5	161.1	80.6	45.65	25.35	144.1	44.05	431.15	62.85
552	arginine vasopressin receptor 1A	AVPR1A	AVPR1	HGNC:895|MIM:600821|Ensembl:ENSG00000166148|HPRD:02894	12	12q14-q15	protein-coding	AVPR1A	arginine vasopressin receptor 1A	O	SCCL vasopressin subtype 1a receptor|V1-vascular vasopressin receptor AVPR1A|V1a vasopressin receptor|antidiuretic hormone receptor 1A|vascular/hepatic-type arginine vasopressin receptor	20090705	95.75	88.1	106.15	80.85	136.4	411.8	161.6	79.8	150.85	112.95	47.45	32.8	85.65	83.6	62.4	23.25	36.1	30.15	78.9	146.5	69.4	111.8	247.65	218.1	112.3	109.9	15.9	74.9	124.65	75.7	615.9	86
553	arginine vasopressin receptor 1B	AVPR1B	AVPR3	HGNC:896|MIM:600264|Ensembl:ENSG00000198049|HPRD:02600	1	1q32	protein-coding	AVPR1B	arginine vasopressin receptor 1B	O	OTTHUMP00000034344|antidiuretic hormone receptor 1B|arginine vasopressin receptor 3|pituitary vasopressin receptor 3|vasopressin V1B receptor	20090705	278.2	419.7	298.25	156.5	352.75	813.6	359.35	158.1	343.8	972.6	265.45	90	419.05	100.3	328.05	15.5	17.4	607	187.45	164	120.2	204.3	660.35	177.35	276.55	302.6	90.6	202.15	555.5	158.45	1679.9	168.65
554	arginine vasopressin receptor 2	AVPR2	ADHR|DI1|DIR|DIR3|MGC126533|MGC138386|NDI|V2R	HGNC:897|MIM:300538|Ensembl:ENSG00000126895|HPRD:02368	X	Xq28	protein-coding	AVPR2	arginine vasopressin receptor 2	O	OTTHUMP00000026011	20090705	37	56.65	55.75	58.9	84.75	66.55	93.3	42.4	47.95	64.15	62.95	18.25	72.15	22.8	17.8	7.1	9.5	90.6	53.5	50	50.8	29.45	329.45	55.2	71.25	43.35	21.7	86.65	48.4	34.55	286.6	44.2
558	AXL receptor tyrosine kinase	AXL	JTK11|UFO	HGNC:905|MIM:109135|Ensembl:ENSG00000167601|HPRD:00171	19	19q13.1	protein-coding	AXL	AXL receptor tyrosine kinase	O	AXL transforming sequence/gene|oncogene AXL	20090705	574.9	458.4	353.2	250.25	740.55	1087.35	319.5	412.45	369.8	264.1	442.1	166.55	522.65	355.85	119.35	44.3	26.35	327.2	708.65	625.5	201.9	190.25	427.05	394.5	406.1	712.05	275.05	419.3	297.45	444.9	1242	456.7
563	alpha-2-glycoprotein 1, zinc-binding	AZGP1	ZA2G|ZAG	HGNC:910|MIM:194460|Ensembl:ENSG00000160862|HPRD:01910	7	7q22.1	protein-coding	AZGP1	alpha-2-glycoprotein 1, zinc-binding	O	Alpha-2-glycoprotein, zinc|Zn-alpha2-glycoprotein|alpha-2-glycoprotein 1, zinc	20090625	364.3	271.4	211.65	395.8	664.6	1242.7	472.15	276.95	1136.85	7392.9	157	101.9	1033.8	205.45	842.45	84.95	81.35	288.2	221.35	417.9	6409.25	2711.7	1039.5	793.25	391	288.2	116.15	342.45	362.15	3805.25	1641.35	108.3
566	azurocidin 1	AZU1	AZAMP|AZU|CAP37|HBP|HUMAZUR|NAZC	HGNC:913|MIM:162815|Ensembl:ENSG00000172232|HPRD:01221	19	19p13.3	protein-coding	AZU1	azurocidin 1	O	cationic antimicrobial protein 37|heparin-binding protein|neutrophil azurocidin	20090707	89.85	55.55	108.7	8393.5	91.65	36.7	40.25	50.25	102.6	112.35	82.45	54.25	47.5	29.05	73.55	21.95	12.75	80.7	37.65	57.55	103.25	106.2	300.3	155.3	36.8	110.65	92.4	33	203.95	91	287.1	87.15
567	beta-2-microglobulin	B2M	-	HGNC:914|MIM:109700|Ensembl:ENSG00000166710|HPRD:00189	15	15q21-q22.2	protein-coding	B2M	beta-2-microglobulin	O	beta chain of MHC class I molecules|beta-2-microglobin	20090705	9103.45	14761.9	6564.6	20359.4	4078.1	14328.5	3945.75	9651.05	12936.2	4554.3	11979	12784.5	9393.1	5403.95	5925.5	10836.4	11033.6	7683.7	13945.6	5229.6	12716.6	15983.5	3158.65	13882.6	12364.9	3650.15	9467.9	6308.8	7869.85	20757.8	13672.5	7859.9
570	bile acid Coenzyme A: amino acid N-acyltransferase (glycine N-choloyltransferase)	BAAT	BACAT|BAT|FLJ20300|MGC104432	HGNC:932|MIM:602938|Ensembl:ENSG00000136881|HPRD:08376	9	9q22.3	protein-coding	BAAT	bile acid Coenzyme A: amino acid N-acyltransferase (glycine N-choloyltransferase)	O	OTTHUMP00000021802|bile acid Coenzyme A: amino acid N-acyltransferase	20090705	12.65	21.45	35.9	15.55	28.8	61.85	89.3	19.35	50.8	261.95	18.05	13.35	19.15	10.2	22.75	7.15	5.1	14.7	14.85	19.55	20.45	21.55	155.2	43.6	39.9	35.95	13.15	19.7	29	26.45	80.1	10.7
571	BTB and CNC homology 1, basic leucine zipper transcription factor 1	BACH1	BACH-1	HGNC:935|MIM:602751|Ensembl:ENSG00000156273|HPRD:04127	21	21q22.11	protein-coding	BACH1	BTB and CNC homology 1, basic leucine zipper transcription factor 1	O	BTB and CNC homology 1 transcription factor|OTTHUMP00000096564|basic region leucine zipper transcriptional regulator BACH1	20090705	109.1	108.3	116.25	117.2	77.35	292.55	207.45	124.95	130.55	194.85	75.15	100	93.85	93.05	92.05	44.15	40.15	124.1	119.9	138.9	119.2	123	328.9	298.45	158.4	164.85	45.75	133.05	143.7	160.55	818.55	164.05
572	BCL2-associated agonist of cell death	BAD	BBC2|BCL2L8	HGNC:936|MIM:603167|Ensembl:ENSG00000002330|HPRD:04409	11	11q13.1	protein-coding	BAD	BCL2-associated agonist of cell death	O	BCL-X/BCL-2 binding protein|BCL2-antagonist of cell death protein|BCL2-binding component 6|BCL2-binding protein	20090705	196.3	302.45	561.2	116.2	447.6	278.5	712.3	494.6	362.55	497.7	520.6	54.85	276.75	48.35	102.2	51.2	63.95	129.3	527.2	660.05	377.2	74.95	320.4	125.75	574.3	334.75	256.05	219.05	160.7	114.7	135.4	210.1
573	BCL2-associated athanogene	BAG1	RAP46	HGNC:937|MIM:601497|Ensembl:ENSG00000107262|HPRD:03292	9	9p12	protein-coding	BAG1	BCL2-associated athanogene	O	BCL2-associated athanogene 1	20090705	569.1	745.45	905.3	974.65	983.4	997.25	929.65	715.3	1207.75	751.25	861.85	210.05	821.95	302.25	303	138.05	150.9	796.65	574.5	856.9	675.45	639.4	1824.1	665.55	805.2	1493.2	255.2	529.2	548.5	854.8	1396.65	322.95
574	B melanoma antigen	BAGE	BAGE1|CT2.1	HGNC:942|MIM:605167|HPRD:05523	21	21p11.1	protein-coding	BAGE	B melanoma antigen	O	cancer/testis antigen family 2, member 1	20090620	34.25	14.8	69	44	36.05	174.8	47.1	40.8	43.55	9.8	12.8	16.45	49.4	52	19.7	29.15	16.2	51.4	33	35.1	64.2	102.95	233.3	121.55	62.45	37.2	3.7	58.2	107.4	27.85	246.15	46.65
575	brain-specific angiogenesis inhibitor 1	BAI1	FLJ41988|GDAIF	HGNC:943|MIM:602682|HPRD:04062	8	8q24	protein-coding	BAI1	brain-specific angiogenesis inhibitor 1	O	-	20090705	95.85	77.45	170.35	166.9	54.3	124.5	169.3	119.15	86.7	60.95	31.65	25.2	51.55	22.45	49.7	11.1	11.75	117.75	17.55	422.45	21.3	88.4	319.6	123	186.5	67.3	20.05	17	50.95	40.4	247.35	29.75
576	brain-specific angiogenesis inhibitor 2	BAI2	-	HGNC:944|MIM:602683|Ensembl:ENSG00000121753|HPRD:04063	1	1p35	protein-coding	BAI2	brain-specific angiogenesis inhibitor 2	O	Brain-specific angiongenesis inhibitor-2	20090705	129.9	58.85	2305.65	81.3	611.15	270.85	503.9	451.95	269.65	172	82.75	30.6	167.6	72.5	67.65	16.95	31.95	126.45	23.8	1552.9	53.05	113.5	574.9	187.75	254.25	223.8	177.3	102.7	154.65	107.05	187.8	80.45
577	brain-specific angiogenesis inhibitor 3	BAI3	KIAA0550|MGC133100	HGNC:945|MIM:602684|Ensembl:ENSG00000135298|HPRD:04064	6	6q12	protein-coding	BAI3	brain-specific angiogenesis inhibitor 3	O	OTTHUMP00000016691|dJ91B17.1 (brain-specific angiogenesis inhibitor 3)	20090625	22.95	78.8	1193.95	93.9	431.9	563.45	147.65	574.55	82.55	85.35	105.3	38.35	144	73.6	38.85	22.8	11.65	260.7	51.9	1107.8	124.75	119.55	345.95	116.3	327.65	105.7	36.6	99.4	166	93.9	503.55	113.6
578	BCL2-antagonist/killer 1	BAK1	BAK|BAK-LIKE|BCL2L7|CDN1|MGC117255|MGC3887	HGNC:949|MIM:600516|Ensembl:ENSG00000030110|HPRD:02744	6	6p21.3	protein-coding	BAK1	BCL2-antagonist/killer 1	O	BCL2-like 7 protein|Bcl-2 homologous antagonist/killer|OTTHUMP00000016211|OTTHUMP00000039620|apoptosis regulator BAK|pro-apoptotic protein BAK	20090705	99.4	178.15	191.15	266.45	177.65	291.9	245.05	104.75	104.85	215.05	210.8	155.7	113.2	80.5	128.5	113.6	109.7	87.05	153.2	97.5	175.4	44.85	289.35	168.1	49.65	184.1	189.9	105.2	154	135.1	285.05	205.4
579	NK3 homeobox 2	NKX3-2	BAPX1|MGC138171|NKX3.2|NKX3B	HGNC:951|MIM:602183|Ensembl:ENSG00000109705|HPRD:09075	4	4p16.1	protein-coding	NKX3-2	NK3 homeobox 2	O	OTTHUMP00000115816|bagpipe homeobox 1|bagpipe homeobox homolog 1	20090625	25.2	22.5	63.2	42.2	99.65	75.8	53.05	33.3	43.55	44.45	21.5	19.55	34.8	21.85	19.45	9.65	7	57.7	22.35	30.6	37.9	19.65	228.6	124.05	70.5	111.95	21.25	83.2	72.25	33.4	234.05	40.65
580	BRCA1 associated RING domain 1	BARD1	-	HGNC:952|MIM:601593|Ensembl:ENSG00000138376|HPRD:03354	2	2q34-q35	protein-coding	BARD1	BRCA1 associated RING domain 1	O	BRCA1-associated RING domain gene 1	20090705	8.3	20.45	14.8	10.4	14.15	21.65	16.65	8.15	17.25	24.55	12.2	5.45	101.8	6.6	8.25	30.95	25.05	13	8	35.1	59	66.45	80.4	50.05	26.6	58.55	147.35	19.15	25.95	11.45	48.4	58.9
581	BCL2-associated X protein	BAX	BCL2L4	HGNC:959|MIM:600040|Ensembl:ENSG00000087088|HPRD:02498	19	19q13.3-q13.4	protein-coding	BAX	BCL2-associated X protein	O	apoptosis regulator BAX	20090705	88.65	92.55	79.9	18.9	72.75	81.3	141.05	122.1	95.8	105.95	116.55	50.6	113.95	97.2	58.2	75.95	62.9	22.45	41.8	22.95	88.75	88.35	243.05	96.6	70.3	121.65	104.55	65.35	163.95	102.2	553.2	36.9
582	Bardet-Biedl syndrome 1	BBS1	BBS2L2|FLJ23590|MGC126183|MGC126184|MGC51114	HGNC:966|MIM:209901|Ensembl:ENSG00000174483|HPRD:01950	11	11q13.1	protein-coding	BBS1	Bardet-Biedl syndrome 1	O	-	20090625	335.05	848.3	680.3	294.6	1208.8	921.05	381.2	778.75	1474.3	317.95	424.6	241.65	528.55	296.1	175.1	122.15	127.65	699.4	390.45	1052.65	502.6	329.05	731.25	514.9	624.75	660.3	245.15	561.35	282.35	393.55	1026.1	439.55
583	Bardet-Biedl syndrome 2	BBS2	BBS|MGC20703	HGNC:967|MIM:606151|Ensembl:ENSG00000125124|HPRD:05855	16	16q21	protein-coding	BBS2	Bardet-Biedl syndrome 2	O	Bardet-Biedl syndrome 2 protein	20090705	36.35	188.15	238.4	130.15	217.05	507.25	54.6	540.2	210.2	67.3	20	76	259.05	117	133.05	44.2	35.05	91.1	120.8	236.7	67.65	110.05	290.95	211.45	200.7	246.5	46.15	88.55	149.65	108.45	289.6	66.1
585	Bardet-Biedl syndrome 4	BBS4	-	HGNC:969|MIM:600374|Ensembl:ENSG00000140463|HPRD:08982	15	15q22.3-q23	protein-coding	BBS4	Bardet-Biedl syndrome 4	O	-	20090705	111.85	65.6	230.8	122.35	124.05	292.9	258.2	233	159.9	209.1	137.85	49.45	100.4	94.05	72.4	59.95	109.05	289.35	114.4	255.4	213.1	90	399.65	244.55	71.65	264.6	91.85	143.05	223.8	104.05	126.45	148.3
586	branched chain aminotransferase 1, cytosolic	BCAT1	BCT1|DKFZp686E12175|ECA39|MECA39|PNAS-121|PP18	HGNC:976|MIM:113520|Ensembl:ENSG00000060982|HPRD:00216	12	12p12.1	protein-coding	BCAT1	branched chain aminotransferase 1, cytosolic	O	branched-chain-amino-acid aminotransferase, cytosolic|placental protein 18	20090625	150.15	155.85	122.9	98.65	84.05	252.9	143.15	92.65	123.45	111.9	56.35	55.55	37.25	91.9	81.45	30.55	25.35	69.15	70.45	107.75	57.7	72.75	712.25	147.55	85.35	149.05	39.7	24.1	78.1	49.5	254.95	71.25
587	branched chain aminotransferase 2, mitochondrial	BCAT2	BCAM|BCT2	HGNC:977|MIM:113530|Ensembl:ENSG00000105552|HPRD:00217	19	19q13	protein-coding	BCAT2	branched chain aminotransferase 2, mitochondrial	O	-	20090705	289.1	856.1	194.2	242.5	482.3	311.45	957.95	251.65	612.45	289.15	433	56.85	279.3	172.7	227.2	104.75	83.35	342.5	496.7	381.95	462.7	88.85	569.2	135.8	315.65	255.65	126.85	406.25	276.3	125.15	604.7	238.7
590	butyrylcholinesterase	BCHE	CHE1|E1	HGNC:983|MIM:177400|Ensembl:ENSG00000114200|HPRD:01519	3	3q26.1-q26.2	protein-coding	BCHE	butyrylcholinesterase	O	-	20090705	68.3	125.8	321.9	68.25	177.05	144.9	85.75	232.65	113.8	442.65	66.7	4.8	60.7	62.2	74.6	20.5	30.05	86.9	43.5	183.1	66.9	82.8	151.5	240.05	121.5	56.55	46.7	70.05	15.3	83.5	332.65	422.7
593	branched chain keto acid dehydrogenase E1, alpha polypeptide	BCKDHA	BCKDE1A|FLJ45695|MSU|MSUD1|OVD1A	HGNC:986|MIM:608348|Ensembl:ENSG00000142046|HPRD:02009	19	19q13.1-q13.2	protein-coding	BCKDHA	branched chain keto acid dehydrogenase E1, alpha polypeptide	O	2-oxoisovalerate dehydrogenase (lipoamide)|branched-chain alpha-keto acid dehydrogenase complex E1 alpha subunit|maple syrup urine disease	20090705	310.9	506.15	403.8	360.4	554.45	459.75	1155	469.35	784.15	1344.7	497.8	155.6	425.45	166.75	202.45	153.8	162.75	237.45	419.3	471.15	489.6	135.75	1044.15	494.5	356.85	743.5	289.55	436.5	500.25	308	608.2	175.35
594	branched chain keto acid dehydrogenase E1, beta polypeptide	BCKDHB	E1B|FLJ17880|dJ279A18.1	HGNC:987|MIM:248611|Ensembl:ENSG00000083123|HPRD:02011	6	6q13-q15	protein-coding	BCKDHB	branched chain keto acid dehydrogenase E1, beta polypeptide	O	2-oxoisovalerate dehydrogenase beta subunit|E1b-beta subunit of the branched-chain complex|OTTHUMP00000018048|OTTHUMP00000018049|branched chain alpha-ketoacid dehydrogenase E1-beta subunit|branched chain keto acid dehydrogenase E1 beta|branched-chain alpha-keto acid dehydrogenase E1 component beta chain	20090630	238.8	88.9	141.05	64.8	138.65	209.45	72.65	89.75	237.9	269.25	57.05	47.1	32.8	18.7	125.75	66.65	46.5	116.8	104.4	38.55	47.6	52.5	186.6	59.2	81.1	215.6	50.8	32	44.15	199.75	135	44
595	cyclin D1	CCND1	BCL1|D11S287E|PRAD1|U21B31	HGNC:1582|MIM:168461|Ensembl:ENSG00000110092|HPRD:01346	11	11q13	protein-coding	CCND1	cyclin D1	O	B-cell CLL/lymphoma 1|G1/S-specific cyclin D1	20090705	661.8	262.4	289.65	84.45	135.3	362.3	209.55	212.9	387.45	359.45	504.95	48.4	390.6	60.5	167.65	38.75	34	209.1	387.9	206.75	915.75	125.2	328.1	549.1	208.9	30.9	96.65	255.5	166.35	248.55	435.15	204.1
596	B-cell CLL/lymphoma 2	BCL2	Bcl-2	HGNC:990|MIM:151430|Ensembl:ENSG00000171791|HPRD:01045	18	18q21.33|18q21.3	protein-coding	BCL2	B-cell CLL/lymphoma 2	O	B-cell lymphoma protein 2|OTTHUMP00000163680	20090707	183.75	215.2	342.15	155.1	286.75	641.5	366.3	489.25	301.95	155.9	128.65	361.2	550.6	98.45	113.1	373.45	362.5	218.4	562.8	555.65	266.55	215.15	657.8	314.5	425.95	144.6	185.35	683.15	192.4	204.6	620.6	335.95
597	BCL2-related protein A1	BCL2A1	ACC-1|ACC-2|BCL2L5|BFL1|GRS|HBPA1	HGNC:991|MIM:601056|Ensembl:ENSG00000140379|HPRD:03034	15	15q24.3	protein-coding	BCL2A1	BCL2-related protein A1	O	hematopoietic BCL2-related protein A1	20090705	7.55	57.3	22.7	393.05	26.8	87.3	41.35	56.45	90.8	19.2	95	148.15	92.55	9.1	43.5	70.7	54.9	96.9	43.4	24.3	36.7	79.15	97.8	48.45	85.9	45.55	15.9	12.65	81.35	90.95	296.7	27.45
598	BCL2-like 1	BCL2L1	BCL-XL/S|BCL2L|BCLX|Bcl-X|DKFZp781P2092|bcl-xL|bcl-xS	HGNC:992|MIM:600039|Ensembl:ENSG00000171552|HPRD:02497	20	20q11.21	protein-coding	BCL2L1	BCL2-like 1	O	OTTHUMP00000030550|OTTHUMP00000030551|OTTHUMP00000030553	20090707	166.6	253	388.5	1153.1	464.55	292.4	332.45	221.25	506	637.2	478.15	118.55	291.8	99.8	203.25	59.05	72.35	145	274.8	568.35	331.9	131.2	692.65	51.9	192.35	350.1	589.85	130.75	64.05	296.7	441.85	159.85
599	BCL2-like 2	BCL2L2	BCL-W|BCLW|KIAA0271	HGNC:995|MIM:601931|Ensembl:ENSG00000129473|HPRD:03569	14	14q11.2-q12	protein-coding	BCL2L2	BCL2-like 2	O	BCL2-like 2 protein|apoptosis regulator BCL-W	20090705	443.3	354	1499.5	273.45	1211.1	814.3	278.35	1272.4	516.85	239.85	305.5	162.95	672.45	291.8	255.8	55.45	43.7	387.25	458.25	1801.2	464.25	312.55	384.25	423.7	1071.25	222.75	127	228.75	313.65	381.9	794.25	328.7
602	B-cell CLL/lymphoma 3	BCL3	BCL4|D19S37	HGNC:998|MIM:109560|Ensembl:ENSG00000069399|HPRD:00179	19	19q13.1-q13.2	protein-coding	BCL3	B-cell CLL/lymphoma 3	O	B-cell leukemia/lymphoma 3|B-cell lymphoma 3-encoded protein|chronic lymphatic leukemia protein	20090705	251.7	179.05	244.35	235.85	246.3	408.3	432.1	143.55	255.1	355.1	257.2	195.85	195.25	166.25	172.15	45.45	44.9	212.3	254.8	344.25	279.95	140.2	1195.35	279.65	260.1	135.15	118.05	192.7	122.15	249	660	171
604	B-cell CLL/lymphoma 6	BCL6	BCL5|BCL6A|LAZ3|ZBTB27|ZNF51	HGNC:1001|MIM:109565|Ensembl:ENSG00000113916|HPRD:00180	3	3q27	protein-coding	BCL6	B-cell CLL/lymphoma 6	O	B-cell lymphoma 6 protein|B-cell lymphoma 6 protein transcript|cys-his2 zinc finger transcription factor|lymphoma-associated zinc finger gene on chromosome 3|zinc finger protein 51|zinc finger transcription factor BCL6S	20090705	926.55	441.9	788.25	874.05	2633.65	705.6	388.85	702.4	270.6	346.85	926.95	240.95	919.55	351.9	272.55	133.35	135.45	351.4	340.9	973.25	489	423.7	8184.45	1194	814.45	510.1	425.25	244.2	402.8	766.05	816.95	817.25
605	B-cell CLL/lymphoma 7A	BCL7A	BCL7	HGNC:1004|MIM:601406|Ensembl:ENSG00000110987|HPRD:03243	12	12q24.13	protein-coding	BCL7A	B-cell CLL/lymphoma 7A	O	B-cell CLL/lymphoma-7	20090705	110.55	177.85	325.65	145.85	691.55	463.55	228.35	133.1	402.25	278.5	143.95	90.6	155.5	79.9	124.7	32.3	28	151.65	213.1	655.5	176.45	90.6	462.25	287.45	232.25	215.85	301.2	189.65	127.3	232.55	474.3	153.5
607	B-cell CLL/lymphoma 9	BCL9	LGS|MGC131591	HGNC:1008|MIM:602597|Ensembl:ENSG00000116128|HPRD:04000	1	1q21	protein-coding	BCL9	B-cell CLL/lymphoma 9	O	OTTHUMP00000015909	20090705	56.5	243.55	190.75	151.5	562.55	221.1	66.4	205.1	199.5	50.7	147.1	100.35	201.55	81.75	78.1	94.15	36.6	192.05	104.3	244.9	169.95	95.9	372.2	197.45	110.3	214.65	185.7	128.1	182.3	114.5	531.9	198.45
608	tumor necrosis factor receptor superfamily, member 17	TNFRSF17	BCM|BCMA|CD269	HGNC:11913|MIM:109545|Ensembl:ENSG00000048462|HPRD:00144	16	16p13.1	protein-coding	TNFRSF17	tumor necrosis factor receptor superfamily, member 17	O	B cell maturation antigen|B-cell maturation factor|OTTHUMP00000160261	20090705	13.3	10.4	13.05	68.3	27.2	22.9	26	5.75	10	11.75	6.15	97.4	13.25	3.7	4.5	2.65	2.25	15.4	7.05	12.15	11.8	114.65	72.95	21.05	19.7	9.2	57.8	5.45	17.15	74.15	45.5	6.35
610	hyperpolarization activated cyclic nucleotide-gated potassium channel 2	HCN2	BCNG-2|BCNG2|HAC-1	HGNC:4846|MIM:602781|Ensembl:ENSG00000099822|HPRD:07213	19	19p13.3	protein-coding	HCN2	hyperpolarization activated cyclic nucleotide-gated potassium channel 2	O	brain cyclic nucleotide gated channel 2	20090718	61.5	60.6	377	71.85	189.9	212.2	205.75	181	86.35	126	56.4	16.2	31.05	47.25	27.45	25.15	25.65	104.3	48.05	346.25	34.3	31.95	457.4	19.15	191.5	84.3	14.5	69.05	126.15	54	605.75	13.35
611	opsin 1 (cone pigments), short-wave-sensitive	OPN1SW	BCP|BOP|CBT	HGNC:1012|MIM:190900|Ensembl:ENSG00000128617|HPRD:01836	7	7q32.1	protein-coding	OPN1SW	opsin 1 (cone pigments), short-wave-sensitive	O	blue cone photoreceptor pigment|blue-sensitive opsin	20090625	27.05	23.4	51.6	33.2	127.3	55.6	48.25	41.05	50.45	49	16.25	18.6	33.35	15.35	30.65	7.9	10.05	33.7	35.3	31.25	28.05	29.3	186.5	66.85	99.5	110.85	10.8	39.85	29.9	68.6	140.85	27
613	breakpoint cluster region	BCR	ALL|BCR1|CML|D22S11|D22S662|FLJ16453|PHL	HGNC:1014|MIM:151410|Ensembl:ENSG00000186716|HPRD:01044	22	22q11|22q11.23	protein-coding	BCR	breakpoint cluster region	O	-	20090705	255.2	435.55	1201.15	366.45	645.95	401.25	609.9	689.7	863.15	528.15	433.2	173.5	391.5	132.85	166.95	188.25	192.9	351.7	946.45	723.35	341.4	81.85	756	245.7	521.25	619.35	426.15	395.2	230.2	388.95	801.95	248.75
617	BCS1-like (yeast)	BCS1L	BCS|BCS1|BJS|FLNMS|GRACILE|Hs.6719|PTD|h-BCS	HGNC:1020|MIM:603647|Ensembl:ENSG00000074582|HPRD:04708	2	2q33	protein-coding	BCS1L	BCS1-like (yeast)	O	BCS1-like|BCS1-like protein|OTTHUMP00000164147|mitochondrial chaperone BCS1|mitochondrial complex III assembly	20090705	491.8	689.3	691.7	695.25	943.9	1155	1420.25	754.7	833.35	1074.75	428.2	394.2	637.6	287.45	397.8	257.75	237.75	637.5	453.7	864.35	532.9	327.7	2207.85	592.65	714.3	704.15	320.6	583	776.65	476.45	1219.55	468.95
622	3-hydroxybutyrate dehydrogenase, type 1	BDH1	BDH|MGC2723|MGC4347|MGC9788|SDR9C1	HGNC:1027|MIM:603063|Ensembl:ENSG00000161267|HPRD:04344	3	3q29	protein-coding	BDH1	3-hydroxybutyrate dehydrogenase, type 1	O	(R)-3-hydroxybutyrate dehydrogenase|3-hydroxybutyrate dehydrogenase (heart, mitochondrial)|D-beta-hydroxybutyrate dehydrogenase, mitochondrial|short chain dehydrogenase/reductase family 9C, member 1	20090625	87.4	153.7	324.2	213.5	415.4	629.5	505.55	340.15	319.2	1653.85	170.95	107.35	134.8	47.55	123.8	93.9	107.65	140.75	92	520.45	259.15	168.15	639.3	365.4	270.15	122.75	122.05	159.1	104	263.05	771.8	126.25
623	bradykinin receptor B1	BDKRB1	B1BKR|B1R|BKB1R|BKR1|BRADYB1	HGNC:1029|MIM:600337|Ensembl:ENSG00000100739|HPRD:02639	14	14q32.1-q32.2	protein-coding	BDKRB1	bradykinin receptor B1	O	BK-1 receptor|bradykinin B1 receptor|bradykinin receptor 1	20090705	43.35	223.6	251.1	94.25	370.95	333.65	325.8	164.3	379.35	157.15	78.4	115.45	88.15	138.1	108.15	36.2	18.9	221.2	170.15	236.5	196.6	194.05	199.3	320.2	238.9	180.6	103.1	56.5	259	117.2	549.85	52
624	bradykinin receptor B2	BDKRB2	B2R|BK-2|BK2|BKR2|BRB2|DKFZp686O088	HGNC:1030|MIM:113503|Ensembl:ENSG00000168398|HPRD:00213	14	14q32.1-q32.2	protein-coding	BDKRB2	bradykinin receptor B2	O	-	20090705	100.6	182.4	228.75	214.1	423.3	371.2	218.8	43.15	268.6	52.9	30.1	28.75	171.75	27.35	82.9	27.75	23.2	113.5	72.25	186.4	150.8	99.05	119.6	272.7	137.3	125.5	73.3	99.85	257.5	125.55	794.7	77.35
627	brain-derived neurotrophic factor	BDNF	MGC34632	HGNC:1033|MIM:113505|Ensembl:ENSG00000176697|HPRD:00214	11	11p13	protein-coding	BDNF	brain-derived neurotrophic factor	O	neurotrophin	20090707	17	54.8	370	58.9	312.15	315.7	33.95	196.8	94.6	111.2	79.95	28.85	63.55	69.5	50.4	14.1	15.65	94	97.15	135.1	75.75	59.7	321.55	135.7	20.7	146.45	30.55	39.15	33.45	100.3	57.95	36.65
629	complement factor B	CFB	BF|BFD|CFAB|FB|FBI12|GBG|H2-Bf|PBF2	HGNC:1037|MIM:138470|Ensembl:ENSG00000204359|HPRD:00718	6	6p21.3	protein-coding	CFB	complement factor B	O	B-factor, properdin|C3 proaccelerator|C3 proactivator|C3/C5 convertase|OTTHUMP00000029283|OTTHUMP00000174690|glycine-rich beta-glycoprotein	20090705	174.65	142.1	200.9	143.4	48.45	271.9	93.15	275	385.2	4613.3	155.25	148.65	270.7	97.35	507.45	21.15	9.6	160.7	1024.25	215.1	166.4	633.75	431.65	50.45	293.25	130.95	133.3	104.5	209.1	840.5	670.3	178.35
631	beaded filament structural protein 1, filensin	BFSP1	CP115|CP94|LIFL-H	HGNC:1040|MIM:603307|Ensembl:ENSG00000125864|HPRD:04494	20	20p11.23-p12.1	protein-coding	BFSP1	beaded filament structural protein 1, filensin	O	OTTHUMP00000030329|cytoskeletal protein, 115 KD|filensin	20090718	101.05	127	896.5	87.9	398.95	658.5	130.3	264.1	133.95	95.8	61.8	41.4	203.8	135.35	79.9	34.05	30.15	53.55	50.5	642.8	78.1	107.85	616.5	289.25	222.15	155.95	45.05	273.05	124.65	89.3	730.1	91.3
632	bone gamma-carboxyglutamate (gla) protein	BGLAP	BGP|OC|PMF1	HGNC:1043|MIM:112260|Ensembl:ENSG00000160783|HPRD:00205	1	1q25-q31	protein-coding	BGLAP	bone gamma-carboxyglutamate (gla) protein	O	OTTHUMP00000016586|bone Gla protein|bone gamma-carboxyglutamate (gla) protein (osteocalcin)|gamma-carboxyglutamic acid-containing protein|osteocalcin	20090625	50.15	91.45	105.55	164.35	199.55	220	274.4	149.4	41.65	177.55	91.9	50.9	125.85	51.4	88.7	71	61	89.15	87.75	164.55	108.5	65.6	273.65	134.75	191.45	86	51.5	85.05	85.3	119.1	337.75	96.35
633	biglycan	BGN	DSPG1|PG-S1|PGI|SLRR1A	HGNC:1044|MIM:301870|Ensembl:ENSG00000182492|HPRD:02359	X	Xq28	protein-coding	BGN	biglycan	O	OTTHUMP00000025928|biglycan proteoglycan|bone/cartilage proteoglycan-I|dermatan sulphate proteoglycan I|small leucine-rich protein 1A	20090705	352.35	2126.85	479.2	335.45	529.4	2054.45	1854.6	396	1376.1	1378.05	1605.55	440	734.3	339.15	531.7	85.65	85.35	471.2	3081.05	760.9	444.35	517.1	640.45	1314.1	650	925.6	228.95	1380.45	1374.75	1378.5	2151.7	679.45
634	carcinoembryonic antigen-related cell adhesion molecule 1 (biliary glycoprotein)	CEACAM1	BGP|BGP1|BGPI	HGNC:1814|MIM:109770|Ensembl:ENSG00000079385|HPRD:00191	19	19q13.2	protein-coding	CEACAM1	carcinoembryonic antigen-related cell adhesion molecule 1 (biliary glycoprotein)	O	CD66a antigen|antigen CD66|biliary glycoprotein adhesion molecule|carcinoembryonic antigen-related cell adhesion molecule 1	20090705	240.6	432.3	375.15	1072.65	607.2	868.7	578.25	328.1	534.35	430.45	238.1	186.3	317.7	201.3	538.65	62.85	67	285.75	578	352.9	294.85	372.6	1160.9	589.85	411.05	325.8	118.85	215.75	571.85	573.55	1344.8	231.4
635	betaine-homocysteine methyltransferase	BHMT	-	HGNC:1047|MIM:602888|Ensembl:ENSG00000145692|HPRD:04200	5	5q13.1-q15	protein-coding	BHMT	betaine-homocysteine methyltransferase	O	betaine homocysteine methyltransferase	20090705	79	397.2	343.3	132.7	392.65	409.3	121.9	79.35	5213.6	1678.75	115.15	86.3	218.55	109.1	80.1	50.8	15.7	100.25	160.35	201.5	67.7	138.65	566.15	492.95	80.85	153.3	105.35	280.85	380.2	421.8	1065.55	36.95
636	bicaudal D homolog 1 (Drosophila)	BICD1	BICD	HGNC:1049|MIM:602204|Ensembl:ENSG00000151746|HPRD:03730	12	12p11.2-p11.1	protein-coding	BICD1	bicaudal D homolog 1 (Drosophila)	O	bicaudal D homolog 1|cytoskeleton-like bicaudal D protein homolog 1	20090705	64.2	173.3	394.5	243.35	323.4	456.45	278.7	292.4	247.5	278.75	170.8	62.9	689.05	51.2	52.2	70.5	48.3	343.65	108.4	728.1	253.1	72.75	418.85	120.25	128.1	217.5	153.3	136.95	121.85	166.65	839.75	254.45
637	BH3 interacting domain death agonist	BID	FP497|MGC15319|MGC42355	HGNC:1050|MIM:601997|Ensembl:ENSG00000015475|HPRD:03590	22	22q11.1	protein-coding	BID	BH3 interacting domain death agonist	O	BH3-interacting domain death agonist|BID isoform ES(1b)|BID isoform L(2)|BID isoform Si6|Human BID coding sequence|OTTHUMP00000196197|apoptic death agonist|desmocollin type 4	20090705	73.2	15.55	181.9	170.1	117.65	60.6	170.4	66.45	31.45	212.55	45.6	38.1	16.2	10.85	60	31.75	37.1	23.15	59.1	114.15	42.85	59.85	87.65	36.8	70.9	18.45	98.25	12.05	25.8	137	571.1	14.75
638	BCL2-interacting killer (apoptosis-inducing)	BIK	BIP1|BP4|NBK	HGNC:1051|MIM:603392|Ensembl:ENSG00000100290|HPRD:04547	22	22q13.31	protein-coding	BIK	BCL2-interacting killer (apoptosis-inducing)	O	BCL2-interacting killer|OTTHUMP00000028974|apoptosis-inducing NBK	20090705	122.1	322.25	312.85	175	256.35	220.85	385.2	211.15	285.1	262.65	233.5	81	132.4	17.8	91.6	59.85	39.6	234.5	150.2	203.45	296.1	36.45	367.35	54.7	197.55	368.35	155.5	219.6	159.35	122.9	366.5	144.6
639	PR domain containing 1, with ZNF domain	PRDM1	BLIMP1|MGC118922|MGC118923|MGC118924|MGC118925|PRDI-BF1	HGNC:9346|MIM:603423|Ensembl:ENSG00000057657|HPRD:04572	6	6q21-q22.1	protein-coding	PRDM1	PR domain containing 1, with ZNF domain	O	B-lymphocyte-induced maturation protein 1|OTTHUMP00000016918|PR-domain zinc finger protein 1|PRDI-binding factor-1|beta-interferon gene positive-regulatory domain I binding factor|positive regulatory domain I-binding factor 1	20090705	75.85	72.85	58.7	107.75	85.95	379.5	125.05	90.05	93.1	155.05	111.7	65.9	93.7	148.5	129.85	131.4	100.85	31.8	249.9	144.35	35.6	64.85	564.65	333.5	169.4	78.7	45.5	219.7	227.15	114.45	592.55	36.5
640	B lymphoid tyrosine kinase	BLK	MGC10442	HGNC:1057|MIM:191305|Ensembl:ENSG00000136573|HPRD:01866	8	8p23-p22	protein-coding	BLK	B lymphoid tyrosine kinase	O	BLK nonreceptor tyrosine kinase	20090705	104.9	155.8	360.6	112.95	190.15	149	303.25	319.3	117.5	269.9	213.65	156.2	148.65	74.75	215.1	53.45	46.85	85.95	154.4	306.6	249.95	100.75	155.6	192.55	229	76.2	122.4	138.8	322.95	187.15	237.85	147.8
641	Bloom syndrome, RecQ helicase-like	BLM	BS|MGC126616|MGC131618|MGC131620|RECQ2|RECQL2|RECQL3	HGNC:1058|MIM:604610|Ensembl:ENSG00000197299|HPRD:05211	15	15q26.1	protein-coding	BLM	Bloom syndrome, RecQ helicase-like	O	Bloom syndrome protein	20090707	261.3	369.5	434.55	450.55	521.15	1231.35	363.5	405.4	537.55	274	209.05	229.95	433.3	221.15	207.9	111.25	117.15	343.7	251.45	441.55	177.7	493.25	1377.7	636.4	272.3	446.35	235.6	147.1	440.4	479.75	1227.35	233.7
642	bleomycin hydrolase	BLMH	BH|BMH	HGNC:1059|MIM:602403|Ensembl:ENSG00000108578|HPRD:03870	17	17q11.2	protein-coding	BLMH	bleomycin hydrolase	O	-	20090705	120.7	109.85	150.95	96.9	87.1	408.05	48.05	152.8	151.75	27.05	102.5	82.1	76.35	18.75	33.2	143.5	138.75	37.35	212.95	164.8	25.6	125.05	192.6	59.7	101.15	212.35	206.15	114.85	110.15	69.6	152.2	93.45
643	chemokine (C-X-C motif) receptor 5	CXCR5	BLR1|CD185|MDR15|MGC117347	HGNC:1060|MIM:601613|Ensembl:ENSG00000160683|HPRD:03367	11	11q23.3	protein-coding	CXCR5	chemokine (C-X-C motif) receptor 5	O	Burkitt lymphoma receptor 1|Burkitt lymphoma receptor 1, GTP binding protein (chemokine (C-X-C motif) receptor 5)|Burkitt lymphoma receptor 1, GTP-binding protein|C-X-C chemokine receptor type 5|monocyte-derived receptor 15	20090625	111.8	141.3	34.9	86.15	159.65	330.65	79.4	83.95	130.9	130.2	21.7	167.5	162.8	34.15	31.7	72.65	8	136.75	109.65	110.1	33.4	99.35	993.4	110.15	154.15	81.9	58.45	36.45	170.45	82.25	122.8	28.1
644	biliverdin reductase A	BLVRA	BLVR|BVR|BVRA	HGNC:1062|MIM:109750|Ensembl:ENSG00000106605|HPRD:11229	7	7p14-cen	protein-coding	BLVRA	biliverdin reductase A	O	-	20090625	517.35	584.45	787.85	835.8	704.75	1544.7	548.05	767.55	706.75	511.75	821.2	447.4	737.15	385.15	533.2	182.35	128.95	493.95	478.95	874.25	589.5	383.1	1169.4	940.1	687.35	372.2	342.2	505	788.6	576	1470.9	544.55
645	biliverdin reductase B (flavin reductase (NADPH))	BLVRB	BVRB|FLR|MGC117413|SDR43U1	HGNC:1063|MIM:600941|Ensembl:ENSG00000090013|HPRD:02967	19	19q13.1-q13.2	protein-coding	BLVRB	biliverdin reductase B (flavin reductase (NADPH))	O	flavin reductase (NADPH)|short chain dehydrogenase/reductase family 43U, member 1	20090707	403.15	482.6	381.25	3092.3	258.35	303.1	2696.75	244.85	1025.25	3182.6	1362.45	242.55	308.95	160.75	214.15	39.15	15.7	210.45	549.5	203.95	1093.2	264	1081.85	64.85	373.85	213.1	252.45	579.9	773.5	274.1	643	241.8
646	basonuclin 1	BNC1	BNC|BSN1|HsT19447	HGNC:1081|MIM:601930|Ensembl:ENSG00000169594|HPRD:11799	15	15q25.2	protein-coding	BNC1	basonuclin 1	O	zinc finger protein basonuclin	20090705	151.65	69.2	60.2	81.45	147.8	418.2	252.3	144.55	193.4	123.8	90.8	45.35	143.1	121.85	93.75	34.55	22.1	77.9	188.15	170.1	109.5	99.4	684.1	382.3	111.7	350.45	83.05	136.6	202.95	100	472.15	135.45
648	BMI1 polycomb ring finger oncogene	BMI1	MGC12685|PCGF4|RNF51	HGNC:1066|MIM:164831|Ensembl:ENSG00000168283|HPRD:01277	10	10p11.23	protein-coding	BMI1	BMI1 polycomb ring finger oncogene	O	B lymphoma Mo-MLV insertion region 1 homolog|flvi-2/bmi-1|murine leukemia viral (bmi-1) oncogene homolog|oncogene BMI-1|polycomb group protein Bmi1|polycomb group ring finger 4|ring finger protein 51	20090705	164.6	140	509.2	116.2	327.9	183.95	126.1	455.3	190.35	94.2	57.95	241.65	282.55	108.1	96.6	184.7	182.8	420.85	217.25	593.7	197.5	203.2	555.05	153.55	446.25	163.4	71.8	152.9	104.8	212.45	524.25	273
649	bone morphogenetic protein 1	BMP1	FLJ44432|PCOLC|PCP|TLD|pCP-2	HGNC:1067|MIM:112264|Ensembl:ENSG00000168487|HPRD:00209	8	8p21.3	protein-coding	BMP1	bone morphogenetic protein 1	O	procollagen C-endopeptidase|procollagen C-proteinase	20090705	386.65	544.4	259.65	327.25	516.65	973.8	254.6	314.4	469.6	476.75	292.75	205.5	329.75	237.35	151.6	64	39.8	135.85	2082.25	340.95	219.2	194.35	710.25	707.5	354.1	220.15	163.7	407.9	424.8	314.9	1724.15	348.75
650	bone morphogenetic protein 2	BMP2	BMP2A	HGNC:1069|MIM:112261|Ensembl:ENSG00000125845|HPRD:00206	20	20p12	protein-coding	BMP2	bone morphogenetic protein 2	O	OTTHUMP00000030228	20090705	71.5	163.5	109.25	135.15	188.15	257.95	159.3	126.05	199.55	110.2	187.55	92.5	198.5	71.3	138.65	26.8	10.3	120.6	343.15	174.15	136.35	97.8	435	204.9	181.95	72.85	65.2	170.45	264.7	145.9	159.7	102.65
651	bone morphogenetic protein 3	BMP3	BMP-3A	HGNC:1070|MIM:112263|Ensembl:ENSG00000152785|HPRD:00208	4	4q21	protein-coding	BMP3	bone morphogenetic protein 3	O	bone morphogenetic protein 3 (osteogenic)|bone morphogenetic protein-3|osteogenin	20090625	170.15	156.6	171.5	190.95	310.05	551.9	62.95	167.55	199.65	68.4	85.5	82.65	208.9	129.2	95.25	43.2	38	205.75	212.6	178.15	69.55	172.2	1394.9	208.25	216.35	156.6	69.05	166.5	284.5	217.6	460.65	88.65
652	bone morphogenetic protein 4	BMP4	BMP2B|BMP2B1|MCOPS6|OFC11|ZYME	HGNC:1071|MIM:112262|Ensembl:ENSG00000125378|HPRD:00207	14	14q22-q23	protein-coding	BMP4	bone morphogenetic protein 4	O	bone morphogenetic protein 2B	20090705	24	34.8	23.3	25.6	47.5	50.95	30.65	20.2	46.2	29	19.9	14.25	22.9	15.45	137.05	4.2	4.2	23.6	24.85	23.25	24.55	15.15	115.1	28.55	25.25	27.2	12.5	24.1	29.35	30	93.6	15.55
653	bone morphogenetic protein 5	BMP5	MGC34244	HGNC:1072|MIM:112265|Ensembl:ENSG00000112175|HPRD:00210	6	6p12.1	protein-coding	BMP5	bone morphogenetic protein 5	O	OTTHUMP00000016650	20090625	167.6	120.15	260.65	242.9	333.45	637.8	264.1	185.2	290.05	218.4	134.2	129.3	280.5	203.35	206.45	57.45	48.8	174.05	252.15	252.7	183.1	174.5	499.45	285.55	340.5	210.85	89.3	220	348.1	202.3	1217	124.95
654	bone morphogenetic protein 6	BMP6	VGR|VGR1	HGNC:1073|MIM:112266|Ensembl:ENSG00000153162|HPRD:00211	6	6p24-p23	protein-coding	BMP6	bone morphogenetic protein 6	O	OTTHUMP00000016006|Vg1-related sequence|vegetal related growth factor (TGFB-related)|vegetal-related (TGFB related) cytokine	20090705	245.6	315.75	390.1	198.15	264.5	700.35	280.3	284.8	438.2	310.1	173	142.95	238.95	224.55	163.95	32.2	39.7	206.9	506.95	411.55	240.15	256.85	501.7	430.2	324.85	276.25	135.3	169.45	274.7	376.05	648.65	203.65
655	bone morphogenetic protein 7	BMP7	OP-1	HGNC:1074|MIM:112267|Ensembl:ENSG00000101144|HPRD:00212	20	20q13	protein-coding	BMP7	bone morphogenetic protein 7	O	OTTHUMP00000031357|osteogenic protein 1	20090707	318.4	392.7	609.35	451.5	647.45	1589.75	291.95	638.5	421.25	315.6	184.55	190.7	629.1	197.1	246.9	111.8	125.15	381.95	441.8	569.6	210.4	351.15	1335	930.75	698.35	317.8	174.45	473.55	557.7	316.9	1476.15	124.75
656	bone morphogenetic protein 8b	BMP8B	BMP8|MGC131757|OP2	HGNC:1075|MIM:602284|Ensembl:ENSG00000116985|HPRD:03792	1	1p35-p32	protein-coding	BMP8B	bone morphogenetic protein 8b	O	OTTHUMP00000010836|bone morphogenetic protein 8 (osteogenic protein 2)|bone morphogenetic protein 8B|dJ118J21.1 (bone morphogenetic protein 8 (osteogenic protein 2))|osteogenic protein 2	20090625	27.2	41.25	78.35	128.05	78.4	262.55	125.9	74.85	130.45	135.8	49.85	34.15	80	49.55	67.8	37.8	16.3	55.65	85.35	127.8	66.75	27.2	172.55	199.25	77.15	127.7	38.15	60.3	109.05	88.25	460.55	48.5
657	bone morphogenetic protein receptor, type IA	BMPR1A	10q23del|ACVRLK3|ALK3|CD292|SKR5	HGNC:1076|MIM:601299|Ensembl:ENSG00000107779|HPRD:03192	10	10q22.3	protein-coding	BMPR1A	bone morphogenetic protein receptor, type IA	O	OTTHUMP00000020014|activin A receptor, type II-like kinase 3|serine/threonine-protein kinase receptor R5	20090705	140.15	203.15	293.45	61.15	210.45	432.7	108.7	224.15	192.9	61.85	109.35	108.65	192.05	118.4	77.45	30.6	35.8	215.45	141.95	243.85	275.85	214.8	193.15	267.55	368.85	153.8	50.75	200.95	214.9	224.95	303.1	307.35
658	bone morphogenetic protein receptor, type IB	BMPR1B	ALK-6|ALK6|CDw293	HGNC:1077|MIM:603248|Ensembl:ENSG00000138696|HPRD:04457	4	4q22-q24	protein-coding	BMPR1B	bone morphogenetic protein receptor, type IB	O	OTTHUMP00000161622|activin receptor-like kinase 6|serine/threonine receptor kinase	20090705	70.4	204.5	124.5	134.8	189.25	461.35	71.6	48.4	105.55	51.4	79.15	55.5	124.3	59.05	82.9	5.15	13.15	48.3	32.7	78.7	37.05	73.15	691.5	157.05	36.65	186.2	77.05	76.65	98.95	60.6	488.6	27.4
659	bone morphogenetic protein receptor, type II (serine/threonine kinase)	BMPR2	BMPR-II|BMPR3|BMR2|BRK-3|FLJ41585|FLJ76945|PPH1|T-ALK	HGNC:1078|MIM:600799|Ensembl:ENSG00000204217|HPRD:02880	2	2q33-q34	protein-coding	BMPR2	bone morphogenetic protein receptor, type II (serine/threonine kinase)	O	BMP type II receptor|bone morphogenetic protein receptor type II|bone morphogenetic protein receptor type-2|type II activin receptor-like kinase|type II receptor for bone morphogenetic protein-4	20090705	208.55	219.1	266	82.2	194	525.5	153.5	124.2	241.4	164.55	144.1	85.1	178.35	176	119.1	53.25	46.25	126.9	209.4	206.1	142.65	169.9	439.05	373.85	122.9	111.3	85.7	165.2	264.25	177.1	1036.35	144.4
660	BMX non-receptor tyrosine kinase	BMX	ETK|PSCTK2|PSCTK3	HGNC:1079|MIM:300101|Ensembl:ENSG00000102010|HPRD:02111	X	Xp22.2	protein-coding	BMX	BMX non-receptor tyrosine kinase	O	OTTHUMP00000022964|OTTHUMP00000022965|OTTHUMP00000022966	20090705	32.25	70.55	45.95	60.8	81	483.35	58	47.85	47.8	40.45	34.6	24.5	50.5	33.35	137.55	6.3	8.6	30.35	35.7	47.85	82.15	41	267.1	64.2	51.05	35.4	22.6	25.4	54.85	31.1	152.8	28.1
661	polymerase (RNA) III (DNA directed) polypeptide D, 44kDa	POLR3D	BN51T|RPC4|RPC53|TSBN51	HGNC:1080|MIM:187280|Ensembl:ENSG00000168495|HPRD:01755	8	8q21	protein-coding	POLR3D	polymerase (RNA) III (DNA directed) polypeptide D, 44kDa	O	BN51 (BHK21) temperature sensitivity complementing|polymerase (RNA) III (DNA directed) polypeptide D|temperature sensitive complementation, cell cycle specific, tsBN51	20090705	76.75	110.8	166.7	72.65	154.5	141.25	117.35	88.4	55.65	51.8	61.5	28.25	49.3	45.6	151.6	53.25	95.45	131.7	211.8	76	106.1	60.2	129.65	53.05	90.65	332.8	74.65	171	106.4	42.15	346.6	80.4
662	BCL2/adenovirus E1B 19kDa interacting protein 1	BNIP1	NIP1|SEC20|TRG-8	HGNC:1082|MIM:603291|Ensembl:ENSG00000113734|HPRD:04480	5	5q33-q34	protein-coding	BNIP1	BCL2/adenovirus E1B 19kDa interacting protein 1	O	BCL2/adenovirus E1B 19kD interacting protein 1|BCL2/adenovirus E1B 19kD-interacting protein 1|OTTHUMP00000161079	20090705	119.75	165.6	200.6	154.8	278.85	611.85	285.4	218.45	288.35	317.85	116.55	80.45	198.5	92.65	218.3	58.8	63	159.85	163.9	241.7	166.15	181.3	706.8	295.15	154.25	267.45	74.95	165.55	353.85	136.4	679.3	137.45
663	BCL2/adenovirus E1B 19kDa interacting protein 2	BNIP2	BNIP-2|NIP2	HGNC:1083|MIM:603292|Ensembl:ENSG00000140299|HPRD:04481	15	15q22.2	protein-coding	BNIP2	BCL2/adenovirus E1B 19kDa interacting protein 2	O	BCL2/adenovirus E1B 19kD interacting protein 2|BCL2/adenovirus E1B 19kD-interacting protein 2	20090705	98.9	34.6	78.55	128.9	12.8	107.85	22.9	61.35	32.05	8.65	51.3	168	51.4	63	58.7	107.55	103.2	109.9	177.95	14.1	84.35	119.25	114.65	166.65	53.9	80.4	65.75	155.3	78.95	121	332.3	157.3
664	BCL2/adenovirus E1B 19kDa interacting protein 3	BNIP3	NIP3	HGNC:1084|MIM:603293|Ensembl:ENSG00000176171|HPRD:04482	10	10q26.3	protein-coding	BNIP3	BCL2/adenovirus E1B 19kDa interacting protein 3	O	BCL2/adenovirus E1B 19kD-interacting protein 3|OTTHUMP00000020752	20090705	521.65	361.2	1897.5	137.75	772.3	636.5	404.95	842.4	750.2	477.85	176.75	85.6	349.6	479.55	661.45	112.75	95.55	338.8	226.2	1317.2	915.65	203.5	886.1	206.65	758.6	427.15	126	227.6	387.6	361.25	612.5	197.95
665	BCL2/adenovirus E1B 19kDa interacting protein 3-like	BNIP3L	BNIP3a|NIX	HGNC:1085|MIM:605368|Ensembl:ENSG00000104765|HPRD:07288	8	8p21	protein-coding	BNIP3L	BCL2/adenovirus E1B 19kDa interacting protein 3-like	O	BCL2/adenovirus E1B 19-kd protein-interacting protein 3a|BCL2/adenovirus E1B 19kD-interacting protein 3-like|adenovirus E1B19k-binding protein B5	20090705	1246.6	805.45	1556.35	2256.5	769.6	1315.2	465	1041.4	1331.7	439.75	500.45	307	755.85	595.35	282.85	178.6	195.6	516.4	1113.9	1226.35	694.5	406.85	1129.25	759.4	1045.85	910.65	464.55	491	907.2	876.85	1028	654.15
666	BCL2-related ovarian killer	BOK	BCL2L9|BOKL|MGC4631	HGNC:1087|MIM:605404|Ensembl:ENSG00000176720|HPRD:05657	2	2q37.3	protein-coding	BOK	BCL2-related ovarian killer	O	-	20090705	215.95	257.25	406.45	317.3	464.9	801.3	180.75	240.4	763.35	1620.6	384.75	96.35	379.4	241.5	127.65	7.95	31.1	163	148.2	700.05	218.05	40.95	279.7	242.75	640.6	350.8	85	157.1	160.9	255.45	282.7	169.3
667	dystonin	DST	BP240|BPA|BPAG1|CATX-15|D6S1101|DKFZp564B2416|DMH|DT|FLJ46791|KIAA0465|KIAA1470|MACF2	HGNC:1090|MIM:113810|Ensembl:ENSG00000151914|HPRD:00222	6	6p12.1	protein-coding	DST	dystonin	O	OTTHUMP00000016657|OTTHUMP00000040015|bullous pemphigoid antigen 1, 230/240kDa|dystonia musculorum of mouse, human homolog of|hemidesmosomal plaque protein|trabeculin-beta	20090705	616.9	599.8	3335.85	209.95	777.75	2613.5	367.35	3196.15	474.5	328	275.6	313.5	2073.95	398.9	341.85	56.8	63.05	816.95	193.85	3361.25	406.45	554.5	913.85	1224.8	2996.35	437.7	162.45	306.45	689.1	581.4	1568.1	2482.7
668	forkhead box L2	FOXL2	BPES|BPES1|PFRK|PINTO|POF3	HGNC:1092|MIM:605597|Ensembl:ENSG00000183770|HPRD:05723	3	3q23	protein-coding	FOXL2	forkhead box L2	O	forkhead transcription factor FOXL2	20090718	57.4	115.95	105.8	23.55	68.1	227.55	41.35	95.35	71.05	37.5	14.25	17.1	69.2	93.95	37.85	13	8.6	234.25	80.95	88.45	47.2	70.9	339.4	123.25	42.85	77.7	20.95	7.15	40.65	38.45	137.2	166.9
669	2,3-bisphosphoglycerate mutase	BPGM	-	HGNC:1093|MIM:222800|Ensembl:ENSG00000172331|HPRD:01961	7	7q31-q34	protein-coding	BPGM	2,3-bisphosphoglycerate mutase	O	bisphosphoglycerate mutase	20090625	106.5	160.3	213.1	749.35	212.25	568.2	121.45	256.05	262.1	124.05	88.8	98.2	182.85	49.95	76.6	37.6	48.65	186.9	1723.45	227.7	107.2	129.45	485.6	256.15	284.65	206.95	78.25	74.9	200	181.45	464.95	86.6
670	biphenyl hydrolase-like (serine hydrolase)	BPHL	BPH-RP|MCNAA|MGC125930|MGC41865|VACVASE	HGNC:1094|MIM:603156|Ensembl:ENSG00000137274|HPRD:04403	6	6p25	protein-coding	BPHL	biphenyl hydrolase-like (serine hydrolase)	O	OTTHUMP00000015959|biphenyl hydrolase-like|biphenyl hydrolase-related protein|breast epithelial mucin-associated antigen|valacyclovir hydrolase|valacyclovirase	20090718	128.15	203.35	229.55	45.8	158.3	184.7	111.2	187.3	913.9	415.55	108.35	80.75	139.75	55.15	195	15.7	44.35	112.15	57.35	183.75	207.95	23.95	148.55	43	148.6	131.85	102.1	21.2	154.75	114.1	210.6	102.35
671	bactericidal/permeability-increasing protein	BPI	-	HGNC:1095|MIM:109195|Ensembl:ENSG00000101425|HPRD:00174	20	20q11.23-q12	protein-coding	BPI	bactericidal/permeability-increasing protein	O	-	20090625	45.95	55.35	38.4	3873.75	122.45	74.9	47.7	25	83.05	274.8	59.95	23.9	42.55	85.35	26.8	9.15	6	46.45	39.35	38.15	57.65	35.7	228.55	102.4	47.25	642.6	27.55	64.1	31.85	33.4	470.8	25.2
672	breast cancer 1, early onset	BRCA1	BRCAI|BRCC1|BROVCA1|IRIS|PSCP|RNF53	HGNC:1100|MIM:113705|Ensembl:ENSG00000012048|HPRD:00218	17	17q21	protein-coding	BRCA1	breast cancer 1, early onset	O	BRCA1/BRCA2-containing complex, subunit 1|RING finger protein 53|breast and ovarian cancer susceptibility protein 1	20090718	43.75	66.2	107.15	207.7	156.65	525.95	105.85	192.45	55.4	139.9	74	84.1	62.2	28.75	103.15	31.35	27.15	175.75	48.55	143.7	35.6	71.45	550.6	105.65	83.95	126.1	94.7	134.2	173.65	86	248.35	49.45
673	v-raf murine sarcoma viral oncogene homolog B1	BRAF	B-RAF1|BRAF1|FLJ95109|MGC126806|MGC138284|RAFB1	HGNC:1097|MIM:164757|Ensembl:ENSG00000157764|HPRD:01264	7	7q34	protein-coding	BRAF	v-raf murine sarcoma viral oncogene homolog B1	O	94 kDa B-raf protein|B-Raf|B-Raf proto-oncogene serine/threonine-protein kinase (p94)|murine sarcoma viral (v-raf) oncogene homolog B1	20090707	177.1	174.2	327.95	217.8	412.25	846.8	378.15	268	303.2	325.65	191.05	120.45	279.2	151.3	99.5	75.15	84.8	247.8	207.05	296.1	210.35	98.95	786.95	314	230.6	383.65	77.45	218.4	430.8	209.05	899.9	183.2
675	breast cancer 2, early onset	BRCA2	BRCC2|BROVCA2|FACD|FAD|FAD1|FANCB|FANCD|FANCD1	HGNC:1101|MIM:600185|Ensembl:ENSG00000139618|HPRD:02554	13	13q12.3	protein-coding	BRCA2	breast cancer 2, early onset	O	BRCA1/BRCA2-containing complex, subunit 2|OTTHUMP00000018803|OTTHUMP00000042401|breast and ovarian cancer susceptibility gene, early onset|breast cancer 2 tumor suppressor|breast cancer susceptibility protein BRCA2	20090705	68.75	109.55	101.15	87.1	63.2	344.4	92.4	108.55	153.05	95.95	37.9	59.55	55.6	68.9	78.4	25.4	14.3	49.75	69.1	77.2	84.05	65.65	278.85	259.25	78.95	43.75	29.25	86.3	144.5	85.15	684.7	84.05
676	bromodomain, testis-specific	BRDT	BRD6|CT9	HGNC:1105|MIM:602144|Ensembl:ENSG00000137948|HPRD:03684	1	1p22.1	protein-coding	BRDT	bromodomain, testis-specific	O	OTTHUMP00000011809|cancer/testis antigen 9|testis-specific bromodomain protein	20090625	23.5	42.35	53.35	63.7	58.95	114.75	74.9	13.05	110.65	40.5	57.1	25.8	50.55	43.1	39.6	8.65	16.95	29.65	37.1	117.15	77.45	82.05	43.3	67.1	54.2	144.75	27.55	26.4	109.75	23.05	140.65	10.15
677	zinc finger protein 36, C3H type-like 1	ZFP36L1	BRF1|Berg36|ERF-1|ERF1|RNF162B|TIS11B|cMG1	HGNC:1107|MIM:601064|Ensembl:ENSG00000185650|HPRD:03041	14	14q22-q24	protein-coding	ZFP36L1	zinc finger protein 36, C3H type-like 1	O	EGF-response factor 1|butyrate response factor 1|early response factor Berg36|zinc finger protein, C3H type, 36-like 1	20090705	511.15	695.05	953.05	550.35	528	622	375	636.1	977	488.8	962.1	790	472.45	600.25	383.4	266.55	307.05	340.5	1912.5	659.55	1080.9	993.55	361.15	1129.95	1208.95	427.3	615	640.95	573.5	1507.9	1036.65	3028.9
678	zinc finger protein 36, C3H type-like 2	ZFP36L2	BRF2|ERF-2|ERF2|RNF162C|TIS11D	HGNC:1108|MIM:612053|Ensembl:ENSG00000152518|HPRD:18319	2	2p22.3-p21	protein-coding	ZFP36L2	zinc finger protein 36, C3H type-like 2	O	EGF-response factor 2|zinc finger protein 36, C3H type-like 1|zinc finger protein, C3H type, 36-like 2	20090626	1775.35	1538.15	538.5	2338.45	437.45	1743.15	485.15	953.15	944.4	319.8	1745.2	1609.9	1715.5	535.55	813	2473.35	2470.3	795.15	686.55	397.85	1145.15	1350.05	707.8	2903.3	1341.55	512.7	1746.5	3117.7	1185.85	1838.3	2631.95	1460.15
680	bombesin-like receptor 3	BRS3	-	HGNC:1113|MIM:300107|Ensembl:ENSG00000102239|HPRD:02116	X	Xq26-q28	protein-coding	BRS3	bombesin-like receptor 3	O	G-protein coupled receptor|OTTHUMP00000024342|bombesin receptor subtype 3	20090625	36	140.7	146.1	163.4	197.55	379.2	279.25	138.05	216.8	199.05	105.6	71.05	115.45	112.4	63.1	24	34.9	117.85	69.5	212.75	119.75	141.75	1191.85	289.25	102.2	163.05	35.4	184.4	212.25	97.6	536.65	92.55
682	basigin (Ok blood group)	BSG	5F7|CD147|EMMPRIN|M6|OK|TCSF	HGNC:1116|MIM:109480|Ensembl:ENSG00000172270|HPRD:00176	19	19p13.3	protein-coding	BSG	basigin (Ok blood group)	O	CD147 antigen|M6 leukocyte activation antigen|OK blood group antigen|basigin|collagenase stimulatory factor|extracellular matrix metalloproteinase inducer	20090707	815	1180.35	1644.45	1535.1	899.65	537.65	3783.1	657.2	1629.4	822.55	1184.05	299.2	333.65	376.2	341	144.2	125.2	766.85	1677.95	1432.9	937.9	112.55	551.05	168.05	518.95	1308.4	433.7	547.4	390.3	637.05	444.75	558.75
683	bone marrow stromal cell antigen 1	BST1	CD157	HGNC:1118|MIM:600387|Ensembl:ENSG00000109743|HPRD:02665	4	4p15	protein-coding	BST1	bone marrow stromal cell antigen 1	O	-	20090705	39.25	23.65	33.05	545.3	45.35	121.1	69.65	20.55	32.35	23.3	14.15	14.65	27.95	10.6	11.25	6.8	2.55	25.1	16.85	83.3	22.4	25.9	128.45	88.45	28.8	26.75	9.9	17.35	54.2	21.5	79.9	18.4
684	bone marrow stromal cell antigen 2	BST2	CD317	HGNC:1119|MIM:600534|Ensembl:ENSG00000130303|HPRD:02759	19	19p13.2	protein-coding	BST2	bone marrow stromal cell antigen 2	O	tetherin	20090630	16.25	1356.5	100.55	315.25	40.3	117.3	678.1	93.3	113.55	708.7	656.6	244.45	314.25	806.05	134.25	240.95	254.05	109.75	652.65	77.65	307.05	31.15	99.25	38.5	305.05	131.25	351.55	130.35	35.25	187.35	248.3	347.05
685	betacellulin	BTC	-	HGNC:1121|MIM:600345|Ensembl:ENSG00000174808|HPRD:02643	4	4q13-q21	protein-coding	BTC	betacellulin	O	OTTHUMP00000160600	20090625	15.9	8.3	6.05	24.1	19.2	170.05	16.85	9.4	15.25	37.45	18.5	14.75	43.65	29.75	52.75	1.95	8.35	5.85	21.45	32.35	22.2	27.15	37.95	26.8	8.55	21.15	8.6	57.55	33.8	37.15	496.4	15.3
686	biotinidase	BTD	-	HGNC:1122|MIM:609019|Ensembl:ENSG00000169814|HPRD:08359	3	3p25	protein-coding	BTD	biotinidase	O	-	20090625	198.55	226.05	172.15	127.8	141.45	530.95	281.45	187.1	312.3	420.45	135.85	90.65	191.65	69	121.6	68.3	36.1	90.15	289.1	161.8	102.2	51.4	332.35	170.1	175.75	273.95	82.85	138.95	79	135.4	643.8	88.3
687	Kruppel-like factor 9	KLF9	BTEB|BTEB1	HGNC:1123|MIM:602902|Ensembl:ENSG00000119138|HPRD:04211	9	9q13	protein-coding	KLF9	Kruppel-like factor 9	O	OTTHUMP00000021441|basic transcription element binding protein 1	20090705	275.75	424.45	336.05	226.1	774.3	836.7	312.1	237	502.25	370.25	525.65	117.4	747.1	245.15	181.15	85.85	72.2	321.35	202.6	577.55	298.05	194.65	1138.65	328.6	249.7	221.35	143.35	386.6	571.95	453.9	1243.9	418.35
688	Kruppel-like factor 5 (intestinal)	KLF5	BTEB2|CKLF|IKLF	HGNC:6349|MIM:602903|Ensembl:ENSG00000102554|HPRD:04212	13	13q22.1	protein-coding	KLF5	Kruppel-like factor 5 (intestinal)	O	GC box binding protein 2|Kruppel-like factor 5|OTTHUMP00000018502|basic transcription element binding protein 2|colon kruppel-like factor|intestinal-enriched kruppel-like factor|transcription factor BTEB2	20090705	162.6	326.4	191.25	292.75	388.1	1035.85	367.7	176.85	542.85	165.3	154.3	111.55	331	188.15	498.5	61.55	46.35	272.4	744.05	227	603.5	248.8	1122.55	1244.9	364.4	511.7	132.1	284.95	1682.05	1146.45	1358.4	130.4
689	basic transcription factor 3	BTF3	BETA-NAC|BTF3a|BTF3b|NACB	HGNC:1125|MIM:602542|Ensembl:ENSG00000145741|HPRD:03966	5	5q13.2	protein-coding	BTF3	basic transcription factor 3	O	OTTHUMP00000128197|RNA polymerase B transcription factor 3|nascent-polypeptide-associated complex beta polypeptide	20090705	3326.45	3199.4	2700.8	3481.25	2557.8	3495.85	1617.25	2470.1	3373.6	2104.25	2617.1	2042.7	3048.6	2855	1889.55	2736.5	2335.05	2431.85	4191.1	2109.65	2732.65	3301	3287.9	3048.1	2522	3053.95	3174.75	2813.45	3489.45	2954.05	3041.25	2980.4
694	B-cell translocation gene 1, anti-proliferative	BTG1	-	HGNC:1130|MIM:109580|Ensembl:ENSG00000133639|HPRD:15912	12	12q22	protein-coding	BTG1	B-cell translocation gene 1, anti-proliferative	O	B-cell translocation protein 1	20090705	1434.05	1565.85	728.8	2812.2	2894.25	1306.05	1177.8	410.95	1340.3	1462.45	6246.05	1672.3	1303.05	661.55	727.35	3833.05	3939.35	948.3	1763.7	646.05	2880.5	1317	605.65	1912.15	640.2	992.8	2927.4	515.35	572.65	1523	1531.9	2410.9
695	Bruton agammaglobulinemia tyrosine kinase	BTK	AGMX1|AT|ATK|BPK|IMD1|MGC126261|MGC126262|PSCTK1|XLA	HGNC:1133|MIM:300300|Ensembl:ENSG00000010671|HPRD:02248	X	Xq21.33-q22	protein-coding	BTK	Bruton agammaglobulinemia tyrosine kinase	O	B-cell progenitor kinase|OTTHUMP00000023676|OTTHUMP00000063593|dominant-negative kinase-deficient Brutons tyrosine kinase|tyrosine-protein kinase BTK	20090705	55.25	109.95	73.9	250.8	163.55	306.35	99	115.75	76.5	70.9	65.2	176.1	125.25	54.5	44.85	23.65	19.4	67.4	103.9	62.1	34.05	109.5	105.4	118.95	136.35	73.25	34.35	52.05	140.4	118.35	383.55	35.9
696	butyrophilin, subfamily 1, member A1	BTN1A1	BT|BTN	HGNC:1135|MIM:601610|Ensembl:ENSG00000124557|HPRD:03365	6	6p22.1	protein-coding	BTN1A1	butyrophilin, subfamily 1, member A1	O	OTTHUMP00000017981|bK14H9.2 (butyrophilin, subfamily 1, member A1)	20090625	322.15	483.2	739.25	430.5	1019.05	1083.3	281.75	560.95	483.85	245.15	283.15	450.15	460.8	258.7	353.65	432.7	425.55	463.75	532.25	563.05	363.35	454.25	961.3	592.35	516	499.75	322.3	528	486.2	423.9	1094.4	436.45
699	budding uninhibited by benzimidazoles 1 homolog (yeast)	BUB1	BUB1A|BUB1L|hBUB1	HGNC:1148|MIM:602452|Ensembl:ENSG00000169679|HPRD:03907	2	2q14	protein-coding	BUB1	budding uninhibited by benzimidazoles 1 homolog (yeast)	O	BUB1 budding uninhibited by benzimidazoles 1 homolog|budding uninhibited by benzimidazoles 1|mitotic spindle checkpoint kinase|putative serine/threonine-protein kinase	20090705	62.1	30.1	118.1	160.3	70.7	229.8	217.1	113.85	33.25	149.2	69.1	46.6	41.7	84.9	86.65	52.6	35.65	95.3	65.9	106.35	58.3	140.05	414.75	208.9	125.4	301.55	142.7	95.2	86.1	98.7	625.35	32.9
701	budding uninhibited by benzimidazoles 1 homolog beta (yeast)	BUB1B	BUB1beta|BUBR1|Bub1A|MAD3L|SSK1|hBUBR1	HGNC:1149|MIM:602860|Ensembl:ENSG00000156970|HPRD:04176	15	15q15	protein-coding	BUB1B	budding uninhibited by benzimidazoles 1 homolog beta (yeast)	O	BUB1 budding uninhibited by benzimidazoles 1 homolog beta|MAD3/BUB1-related protein kinase|budding uninhibited by benzimidazoles 1 beta|budding uninhibited by benzimidazoles 1, beta	20090705	56.4	78.65	122.7	199.85	97.45	102.35	217.5	86.55	97.9	137.15	35.25	81.65	43.8	49.9	66.95	13.6	36.45	58.75	90.05	60.5	89.5	42.1	411.95	110.75	41.65	433.95	230.15	22.8	155.05	86.3	585.3	58.5
705	bystin-like	BYSL	BYSTIN	HGNC:1157|MIM:603871|Ensembl:ENSG00000112578|HPRD:04848	6	6p21.1	protein-coding	BYSL	bystin-like	O	OTTHUMP00000039776|by the ribosomal protein s6 gene, drosophila, homolog-like|bystin	20090705	133.05	189	236.1	365.95	439.15	261.9	141.7	201.35	181.8	167.2	159.65	74.9	197.3	129.7	40.65	14.7	34.35	200.5	180.6	319.8	145.25	85.55	838.45	161.5	325.8	280.9	215.9	211.75	283.4	184.2	382.55	112.5
706	translocator protein (18kDa)	TSPO	BZRP|DBI|IBP|MBR|PBR|PKBS|PTBR|mDRC|pk18	HGNC:1158|MIM:109610|Ensembl:ENSG00000100300|HPRD:15913	22	22q13.31	protein-coding	TSPO	translocator protein (18kDa)	O	OTTHUMP00000028891|benzodiazepine peripheral binding site|mitochondrial benzodiazepine receptor|peripheral benzodiazepine receptor|peripheral-type benzodiazepine receptor|translocator protein	20090705	1014.9	628.6	568.2	1736.35	280.55	952.3	2786.65	394.75	448.95	949.65	3161.9	319	455.45	215.25	440.45	309.05	224.95	373.6	556.95	427.3	1872.05	350.45	935.9	1128.85	570.15	367.95	351.5	502.5	1429.15	552.9	1309.45	650.75
708	complement component 1, q subcomponent binding protein	C1QBP	GC1QBP|HABP1|SF2p32|gC1Q-R|gC1qR|p32	HGNC:1243|MIM:601269|Ensembl:ENSG00000108561|HPRD:03168	17	17p13.3	protein-coding	C1QBP	complement component 1, q subcomponent binding protein	O	C1q globular domain-binding protein|hyaluronan-binding protein 1|splicing factor SF2-associated protein	20090705	370.3	534.25	1351.85	338.15	595.35	342.25	606.3	543.1	624.5	740.55	480.5	190.85	242.1	122.3	159.45	198.95	185.3	329.6	346.4	411.45	526.75	231.2	249.3	203.65	413.35	510.6	457.75	291.9	405.9	341.4	513.6	394.15
710	serpin peptidase inhibitor, clade G (C1 inhibitor), member 1	SERPING1	C1IN|C1INH|C1NH|HAE1|HAE2	HGNC:1228|MIM:606860|Ensembl:ENSG00000149131|HPRD:06033	11	11q12-q13.1	protein-coding	SERPING1	serpin peptidase inhibitor, clade G (C1 inhibitor), member 1	O	complement component 1 inhibitor|plasma protease C1 inhibitor|serine/cysteine proteinase inhibitor clade G member 1|serpin peptidase inhibitor, clade G, member 1	20090705	3146.5	832.5	469.7	236.4	418.55	1938.85	1064.55	392.55	800.95	13575.4	2822.25	585.25	1394.85	1687.1	640.85	22.55	13.9	334.8	1425.8	566.75	588.9	355.75	1006.35	1380.6	924.3	391.15	358.35	914.6	890.55	1199	2459.05	1544.9
712	complement component 1, q subcomponent, A chain	C1QA	-	HGNC:1241|MIM:120550|Ensembl:ENSG00000173372|HPRD:00393	1	1p36.12	protein-coding	C1QA	complement component 1, q subcomponent, A chain	O	OTTHUMP00000002936|complement component 1, q subcomponent, alpha polypeptide|complement component C1q, A chain	20090705	127.55	840.1	404.8	574.5	351.35	1183.05	3228.05	295.95	285.45	995.9	2183.35	560.55	699.6	487.75	192.65	28.7	17.55	289.75	1571.55	439.05	290.4	202.2	380.3	417.25	694.7	272.45	432.35	262.6	291.75	406.7	467.9	335.3
713	complement component 1, q subcomponent, B chain	C1QB	-	HGNC:1242|MIM:120570|Ensembl:ENSG00000173369|HPRD:00394	1	1p36.12	protein-coding	C1QB	complement component 1, q subcomponent, B chain	O	OTTHUMP00000002940|complement component 1, q subcomponent, beta polypeptide|complement component C1q, B chain|complement subcomponent C1q chain B	20090625	150.8	549.3	548.75	324.5	359.3	1063.65	3349.8	552.1	161.2	1070.8	2225.3	408.75	653.35	367.95	302.25	19.9	18.15	376.95	1254.35	433.1	178.3	215.1	187.1	155.6	845.35	164.8	366.7	240.55	363.05	310.85	539.2	193
715	complement component 1, r subcomponent	C1R	-	HGNC:1246|MIM:216950|HPRD:01954	12	12p13	protein-coding	C1R	complement component 1, r subcomponent	O	-	20090705	3649.65	1038.15	206.9	183.65	270.05	1536.8	862.45	372.25	662	6223.3	1440.35	790.95	920.15	2186.1	868.35	34.35	18.05	623.4	623.75	344.05	774.4	301	636.3	995.8	689.4	652	737.05	1266.85	693.4	1212.3	1952.2	1177.85
716	complement component 1, s subcomponent	C1S	FLJ44757	HGNC:1247|MIM:120580|Ensembl:ENSG00000182326|HPRD:00397	12	12p13	protein-coding	C1S	complement component 1, s subcomponent	O	basic proline-rich peptide IB-1	20090705	5910.65	1261.05	171.4	70.8	103.15	2621.85	136.55	325.4	314.55	4076.35	1143.7	1303	2499.9	3320.8	913.8	11.55	7	467.7	568.9	545	414.8	1109.55	374.1	1380.7	938.25	659.15	718.55	1179.8	1387.5	1366.7	2996.35	1472.95
717	complement component 2	C2	CO2|DKFZp779M0311	HGNC:1248|MIM:217000|Ensembl:ENSG00000204364|HPRD:08939	6	6p21.3	protein-coding	C2	complement component 2	O	C3/C5 convertase|OTTHUMP00000029277|OTTHUMP00000062690|complement component C2	20090705	279.75	281.35	261	252.95	288.45	961.95	584.9	313.45	332.45	2525.55	457.65	317.95	276.85	188.2	283.9	57.75	64.65	215.6	629.2	242.95	206.65	160.6	1245.95	701.75	424.05	180.1	154.35	230.45	323.8	408.3	1616.85	133.65
718	complement component 3	C3	ARMD9|ASP|CPAMD1	HGNC:1318|MIM:120700|Ensembl:ENSG00000125730|HPRD:00400	19	19p13.3-p13.2	protein-coding	C3	complement component 3	O	acylation-stimulating protein cleavage product|complement component C3	20090705	2358.6	3405.1	1018.5	44.45	287.4	1207.6	1068.3	1804.3	97.75	28769.7	3322.1	1138.3	1186.35	6665.15	2647.4	9.25	11.35	410.2	441	559.1	344	1387.7	429.05	1219.65	1932.65	100.45	1066.05	1251.7	430.8	1529.65	979.5	711.4
719	complement component 3a receptor 1	C3AR1	AZ3B|C3AR|HNFAG09	HGNC:1319|MIM:605246|Ensembl:ENSG00000171860|HPRD:05581	12	12p13.31	protein-coding	C3AR1	complement component 3a receptor 1	O	complement component 3 receptor 1	20090625	142.65	216.8	178.7	640.45	205.5	422.55	314.5	259.25	267.05	208.25	389.85	137.8	331.65	102.75	94.55	63.25	67.7	136.65	426.85	187.9	53.45	112.1	454.45	387.7	386.5	178.05	103.75	119.7	291.85	235.35	664.65	84.2
720	complement component 4A (Rodgers blood group)	C4A	C4|C4A2|C4A3|C4A4|C4A6|C4S|CO4|CPAMD2|MGC164979|RG	HGNC:1323|MIM:120810|Ensembl:ENSG00000204319|HPRD:00401	6	6p21.3	protein-coding	C4A	complement component 4A (Rodgers blood group)	O	C4A anaphylatoxin|OTTHUMP00000029266|Rodgers form of C4|acidic C4|complement component 4A	20090705	254	4504.95	913.15	328.1	782.25	1271.45	1725.5	2177.5	1750.15	14570.8	1473.3	545.8	1947.1	618.95	984.7	74.1	73.6	850.5	310.15	1351.55	496.3	802.95	1629.75	326.05	2809.75	470.25	837.25	2423.35	300.7	452.4	2561.95	617.3
721	complement component 4B (Chido blood group)	C4B	C4B1|C4B12|C4B2|C4B3|C4B5|C4F|CH|CO4|CPAMD3|FLJ60561|MGC164979	HGNC:1324|MIM:120820|Ensembl:ENSG00000204342|HPRD:00402|HPRD:18631	6	6p21.3	protein-coding	C4B	complement component 4B (Chido blood group)	O	Chido form of C4|OTTHUMP00000029269|basic C4|complement C4B1a|complement component 4B	20090705	372.6	3738.55	1617.3	513.65	759.2	1892.7	1217.6	2001.05	3386	22366.8	1433.55	754.5	1952.35	1025.4	1248.3	45.45	46.8	1124.2	556.7	1864.1	867.2	746.8	1124.85	759.7	3950.65	512.5	1047.8	1956.55	343.5	583.15	3036.2	839.65
722	complement component 4 binding protein, alpha	C4BPA	C4BP|PRP	HGNC:1325|MIM:120830|Ensembl:ENSG00000123838|HPRD:00403	1	1q32	protein-coding	C4BPA	complement component 4 binding protein, alpha	O	C4b binding protein, alpha chain|OTTHUMP00000034376|complement component 4 binding protein, alpha chain|complement component 4-binding protein, alpha|proline-rich protein	20090705	183.5	169.9	561.15	255.6	427.85	699.65	225.45	253.65	345.4	3875.8	1463.15	196.3	275.35	193.6	291.95	39.25	31.75	221.45	344.35	233	333.1	190.8	665.05	569.5	263.15	513.9	178.4	163.5	520.3	314.9	1108.15	320.05
725	complement component 4 binding protein, beta	C4BPB	C4BP	HGNC:1328|MIM:120831|Ensembl:ENSG00000123843|HPRD:00404	1	1q32	protein-coding	C4BPB	complement component 4 binding protein, beta	O	C4b binding protein, beta chain|OTTHUMP00000034288|OTTHUMP00000034289|OTTHUMP00000034375|complement component 4 binding protein, beta chain|complement component 4-binding protein, beta	20090630	30.2	21.7	30.65	24.85	39.6	86.45	33.35	14.45	22.4	506.95	10.8	14.9	21.7	18.75	23.5	8	12.2	17.15	39.15	31.35	36.2	12.45	94.55	38.3	22.7	45.3	11.9	20.95	25.5	22.6	163.7	17.1
726	calpain 5	CAPN5	FLJ46245|HTRA3|nCL-3	HGNC:1482|MIM:602537|Ensembl:ENSG00000149260|HPRD:03963	11	11q14	protein-coding	CAPN5	calpain 5	O	-	20090625	280.3	408.7	368.45	315.3	402.95	750.5	365.9	304.8	452.95	406.25	148.4	96.35	282.3	166.5	148.8	49.05	64.2	206.95	232.55	304.35	218.45	166	1184.15	304.9	296.05	327.65	88.2	140.9	256.2	281.95	1323.45	112.85
727	complement component 5	C5	CPAMD4|FLJ17816|FLJ17822|MGC142298	HGNC:1331|MIM:120900|Ensembl:ENSG00000106804|HPRD:00405	9	9q33-q34	protein-coding	C5	complement component 5	O	OTTHUMP00000022001|anaphylatoxin C5a analog	20090705	76	87.2	142	87.7	169.35	426.95	147	172.65	107.2	348.9	53.85	85.7	219.3	98.3	134.3	50.75	21.75	113.85	54.1	293	107.85	105.55	382.55	386.7	198.45	71.25	47.35	96.25	175.55	135.2	676.75	105.65
728	complement component 5a receptor 1	C5AR1	C5A|C5AR|C5R1|CD88	HGNC:1338|MIM:113995|Ensembl:ENSG00000197405|HPRD:00224	19	19q13.3-q13.4	protein-coding	C5AR1	complement component 5a receptor 1	O	C5a anaphylatoxin receptor|C5a ligand|complement component 5 receptor 1	20090707	63.8	169.65	113.2	1259.95	127.1	203.45	181.05	161.2	154.3	121.95	499.35	94.35	205.95	87.1	44.2	16.5	11.05	244.2	241.35	90.9	80.4	87.5	238.3	35.3	185.5	60.35	79.4	93.85	23.55	213.4	221.1	105.5
729	complement component 6	C6	-	HGNC:1339|MIM:217050|Ensembl:ENSG00000039537|HPRD:01956	5	5p13	protein-coding	C6	complement component 6	O	OTTHUMP00000120010	20090705	632.7	283.35	193.95	296.25	380.4	816.05	266.7	206.55	377.9	3305.6	167.85	132.45	229.35	214.9	566.9	48.85	34.85	140.45	171.8	193.05	160.65	270.85	469.55	316.05	94.2	277.8	117.25	72.25	357	171.25	1181.35	159.95
730	complement component 7	C7	-	HGNC:1346|MIM:217070|Ensembl:ENSG00000112936|HPRD:01957	5	5p13	protein-coding	C7	complement component 7	O	complement component C7	20090705	208.6	5159.2	54.3	26.85	88.15	439.95	408.85	62.9	1649.25	149.65	360.7	1909.35	568.75	4315.3	1628	40.45	31	128.45	1620.9	129.35	284.5	435.75	201.1	308.9	300.7	346.45	346.7	1108.35	120.85	388.9	633.3	1558.45
731	complement component 8, alpha polypeptide	C8A	-	HGNC:1352|MIM:120950|Ensembl:ENSG00000157131|HPRD:00409	1	1p32	protein-coding	C8A	complement component 8, alpha polypeptide	O	OTTHUMP00000010016	20090705	80.45	96	51.8	56	87.5	101.8	59.35	52.6	100.35	1231.35	26.15	26.5	56.75	28.9	26.35	9.95	6.1	61.7	24.3	54.5	62.95	109.85	305.4	71.1	105.3	43.45	29.5	68.3	63.5	71.15	388.65	38.6
732	complement component 8, beta polypeptide	C8B	MGC163447	HGNC:1353|MIM:120960|Ensembl:ENSG00000021852|HPRD:00410	1	1p32	protein-coding	C8B	complement component 8, beta polypeptide	O	OTTHUMP00000010015	20090705	178.4	220.3	278.75	299.2	303.1	748.05	362.6	136.3	308.1	1999.25	152.15	96.45	215.75	79.2	48.05	29.2	45.35	188.1	127.3	228.95	187.25	139.9	382.1	413.2	69.3	191.6	85.8	163.45	266.55	222.25	733.95	113
733	complement component 8, gamma polypeptide	C8G	C8C|MGC142186	HGNC:1354|MIM:120930|Ensembl:ENSG00000176919|HPRD:00407	9	9q34.3	protein-coding	C8G	complement component 8, gamma polypeptide	O	OTTHUMP00000022634	20090705	5.7	6.2	17.65	6.4	12.2	16.25	20.35	4.7	9.25	4986.35	5.9	3.4	6.2	3.35	5.65	15	5.35	6.65	4.2	9.4	7.05	5.95	53.3	11.3	12.75	5.95	2.85	8.9	12.05	5.6	32.65	12.15
734	oxidative stress induced growth inhibitor family member 2	OSGIN2	C8orf1|hT41	HGNC:1355|MIM:604598|Ensembl:ENSG00000164823|HPRD:06853	8	8q21	protein-coding	OSGIN2	oxidative stress induced growth inhibitor family member 2	O	-	20090625	76.35	152.35	233.6	172	270.65	578.05	183.1	188.3	215.95	214.95	96	53	128.4	114.25	81.65	45.95	33	174	114.6	198.05	117.45	101.55	718.55	458.15	165.45	156.1	61.45	115.45	177.7	222.3	858.7	182.1
735	complement component 9	C9	-	HGNC:1358|MIM:120940|Ensembl:ENSG00000113600|HPRD:00408	5	5p14-p12	protein-coding	C9	complement component 9	O	-	20090705	79.45	11.7	44.85	37.3	75.4	169.3	30.25	19.55	65.15	274.4	29.6	15.3	36.35	42.2	27.3	3.55	6.15	7.85	55.45	28.1	43.25	39.8	246.3	40.9	41.5	27.8	5.6	34.4	30.6	59.2	358.15	24.3
738	chromosome 11 open reading frame2	C11orf2	ANG2|ANG3|C11orf3|FLJ13879|FLJ36472	HGNC:1172|Ensembl:ENSG00000149823|HPRD:12605	11	11q13	protein-coding	C11orf2	chromosome 11 open reading frame2	O	-	20090626	352.05	752.85	1191.7	558.45	1620.4	838.35	3448.85	955.85	1092.4	2991.5	1632.85	589.5	533	510.75	651.3	925.1	860.7	452.7	768.6	1248.05	1572.6	545.5	1285.4	691.85	723.45	1223.3	688.9	812.4	846.15	674.2	1027.8	881.2
740	mitochondrial ribosomal protein L49	MRPL49	C11orf4|L49mt|MGC10656|NOF|NOF1	HGNC:1176|MIM:606866|Ensembl:ENSG00000149792|HPRD:06037	11	11q13	protein-coding	MRPL49	mitochondrial ribosomal protein L49	O	neighbor of FAU|next to FAU	20090625	781.85	2234.15	755.8	779.65	1024.95	989.5	1314.4	643.05	1820.65	1328.65	1220.4	586.1	747.2	470.85	394.9	342.55	323.95	776.5	1435.35	951.95	883.55	566.5	1443.85	690.65	652.75	1177.65	723.9	808.3	713.75	1001.5	2284.75	487.6
741	zinc finger, HIT type 2	ZNHIT2	C11orf5|FON|MGC120285|MGC120286	HGNC:1177|MIM:604575|Ensembl:ENSG00000174276|HPRD:05200	11	11q13	protein-coding	ZNHIT2	zinc finger, HIT type 2	O	zinc finger, HIT domain containing 2	20090625	25.5	241.45	124.35	67.4	180.65	85.45	132	185.4	102.3	183.9	67.95	60.75	62.05	19.3	41.35	9.9	17.4	102.5	58.95	164.35	109.75	32.5	242.1	74.3	74.15	601.1	61.05	69.4	39.25	104.4	168.5	44.8
744	metallophosphoesterase domain containing 2	MPPED2	239FB|C11orf8	HGNC:1180|MIM:600911|Ensembl:ENSG00000066382|HPRD:02947	11	11p13	protein-coding	MPPED2	metallophosphoesterase domain containing 2	O	fetal brain protein 239	20090625	65.6	107.45	270.4	55.45	143.8	354.15	140.3	187.15	175.6	111.75	30.6	33.75	81	46.45	67.3	21	32.3	187.9	62.55	205.35	368.75	115.2	452.85	251.55	96.35	66.75	35.7	182.6	115.85	81.15	635.9	86.35
745	chromosome 11 open reading frame 9	C11orf9	KIAA0954|MGC10781	HGNC:1181|MIM:608329|Ensembl:ENSG00000124920|HPRD:12213	11	11q12-q13.1	protein-coding	C11orf9	chromosome 11 open reading frame 9	O	hypothetical protein LOC745	20090625	715.55	211.7	1056.6	196.8	602.7	617.25	482	1594.4	154.55	462.15	617.8	160.5	382.45	151.05	279.35	34.7	27.9	36	759.2	1317.55	104.55	97.95	518.25	127	2027.2	100.95	52.3	116.7	53.1	61.2	917.8	197.5
746	chromosome 11 open reading frame 10	C11orf10	-	HGNC:1164|Ensembl:ENSG00000134825|HPRD:12602	11	11q12-q13.1	protein-coding	C11orf10	chromosome 11 open reading frame 10	O	hypothetical protein LOC746	20090625	1379.75	2661.8	1175.1	1954.3	856.05	1206.85	2215.75	1689.75	1521.95	1977.4	2299.05	1079.35	2652.45	1141.05	1184.05	596.65	587.25	1338.55	2323.8	1607.85	1794.35	1406.75	418.8	501.5	1457.1	2535.9	1609.35	1337.3	679.55	2070.4	734.45	1201
747	diacylglycerol lipase, alpha	DAGLA	C11orf11|DAGL(ALPHA)|DAGLALPHA|NSDDR	HGNC:1165|Ensembl:ENSG00000134780|HPRD:07092	11	11q12.2	protein-coding	DAGLA	diacylglycerol lipase, alpha	O	neural stem cell-derived dendrite regulator	20090625	133.4	77.55	436.75	79.25	148.15	104.65	361.6	134.35	66.95	207.3	151.6	46.1	146.05	25.75	156.9	14.5	24	52.85	68.75	230.4	184.1	65.05	441.05	73.85	54.7	62	50.2	195.75	119.4	102.35	122.2	125.75
750	chromosome 16 open reading frame 3	C16orf3	MGC132509	HGNC:1197|MIM:605179|Ensembl:ENSG00000221819|HPRD:05534	16	16q24.3	protein-coding	C16orf3	chromosome 16 open reading frame 3	O	hypothetical protein LOC750	20090625	70.85	23.05	83.05	202.35	41.9	641.3	68.75	50.4	190.8	148.15	48.15	74.7	119.2	76.9	79.05	21.5	11.4	56	77.6	64.85	103.3	170	310.75	248.7	126.6	84.85	63.45	62.6	164.15	84.85	514.05	69.35
752	formin-like 1	FMNL1	C17orf1|C17orf1B|FHOD4|FMNL|KW-13|MGC133052|MGC1894|MGC21878	HGNC:1212|MIM:604656|Ensembl:ENSG00000184922|HPRD:06876	17	17q21	protein-coding	FMNL1	formin-like 1	O	CLL-associated antigen KW-13|leukocyte formin	20090705	39.35	40.5	100.95	151.85	81.15	48.35	67.85	50.35	42.1	36.65	205.65	187.2	39.35	13.45	19.5	416.55	348.75	41.65	111.8	34.15	74.35	29.4	146.3	42.25	65.7	40.6	178.9	29.95	60.35	67.25	160.2	28.2
753	chromosome 18 open reading frame 1	C18orf1	-	HGNC:1224|MIM:606571|Ensembl:ENSG00000168675|HPRD:07358	18	18p11.2	protein-coding	C18orf1	chromosome 18 open reading frame 1	O	clone 22|hypothetical protein LOC753	20090625	125.75	188.95	420.9	191.95	398.45	570.6	263.85	325.85	206	174.25	141.4	106.85	160.45	114.4	110.05	66.6	54.9	215.6	212.1	386.35	286.9	134.65	600.75	321.7	421.45	233.6	297.7	178.3	223.2	244.1	785.4	206.6
754	pituitary tumor-transforming 1 interacting protein	PTTG1IP	C21orf1|C21orf3|PBF	HGNC:13524|MIM:603784|Ensembl:ENSG00000183255|HPRD:04807	21	21q22.3	protein-coding	PTTG1IP	pituitary tumor-transforming 1 interacting protein	O	PTTG-binding factor|pituitary tumor-transforming gene 1 protein-interacting protein|pituitary tumor-transforming gene protein-binding factor	20090705	1898.6	1864.5	2272.75	974.05	1524.9	1980.2	1392.5	1803.6	2755.55	2082	2868	793.55	2275.3	756.6	1103.5	412.5	430.95	1083.9	5078.25	1867.1	1907.75	1223.35	1070.35	1447.95	2460.05	2219.4	909.6	2047.9	1210.8	1885.25	2664.55	1964.3
755	chromosome 21 open reading frame 2	C21orf2	A2|YF5	HGNC:1260|MIM:603191|Ensembl:ENSG00000160226	21	21q22.3	protein-coding	C21orf2	chromosome 21 open reading frame 2	O	hypothetical protein LOC755|nuclear encoded mitochondrial protein, cDNA A2-YF5	20090625	287.8	338.45	310.25	273.75	499.95	990.3	206.2	339.05	501.15	301.55	213.75	180.95	365.15	424.25	235.05	122.2	146.65	264.85	217.45	352.4	483.5	353.35	1512.95	542.05	466.6	305.8	129.95	484	413.9	332.1	1472.7	182.8
757	transmembrane protein 50B	TMEM50B	C21orf4|DKFZp686C2482|FLJ26146|HCVP7TP3	HGNC:1280|Ensembl:ENSG00000142188|HPRD:10747	21	21q22.11	protein-coding	TMEM50B	transmembrane protein 50B	O	HCV p7-transregulated protein 3|OTTHUMP00000067860	20090626	279.65	352.55	524.25	235.65	444.45	498.8	132.2	417.35	283.55	278.9	300.05	156.75	367.45	206.25	172.55	335.05	263.15	397.2	213.9	389.45	351.05	193.9	276.95	311.4	348.65	493.2	148.6	325	144.9	305.75	147.6	209.05
758	metallophosphoesterase domain containing 1	MPPED1	239AB|C22orf1|FAM1A|FLJ50009|FLJ54633|FLJ59965|FLJ78907|MGC88045	HGNC:1306|MIM:602112|HPRD:03663	22	22q13.31	protein-coding	MPPED1	metallophosphoesterase domain containing 1	O	OTTHUMP00000028881|adult brain protein 239	20090625	130	163.6	454.95	264.15	508.35	539.4	317.15	149.05	394.25	514.15	148.4	116.3	177.65	149.5	119.05	37.65	57.9	403.5	328.15	572.65	116.05	226.2	1017.7	325.5	63.6	229	60.8	107.5	344.65	417.45	1042.2	272.95
759	carbonic anhydrase I	CA1	Car1	HGNC:1368|MIM:114800|Ensembl:ENSG00000133742|HPRD:00265	8	8q13-q22.1	protein-coding	CA1	carbonic anhydrase I	O	carbonic dehydratase	20090625	240.65	361.95	251.95	14106.4	610.7	857.45	659.3	280.3	441.15	363.25	141.1	171.8	375.8	204.75	173.25	72.25	63.3	215.2	320.7	255.6	215.25	256.4	1256.65	497.65	308.3	409.65	146.7	302.75	337.7	168.1	1515.3	160.25
760	carbonic anhydrase II	CA2	CA-II|CAII|Car2	HGNC:1373|MIM:611492|Ensembl:ENSG00000104267|HPRD:02023	8	8q22	protein-coding	CA2	carbonic anhydrase II	O	carbonate dehydratase II|carbonic anhydrase B|carbonic dehydratase	20090705	23.5	13.95	1346.4	1938.9	512.45	78.25	89.55	1806.1	1329.3	937.3	172.15	74.45	381.7	12.55	122.45	13	5.65	15.35	76.4	667.75	71.9	380.75	248.1	389.75	755.4	382.4	19	102.5	37.75	1058.9	88.9	43.2
761	carbonic anhydrase III, muscle specific	CA3	CAIII|Car3	HGNC:1374|MIM:114750|Ensembl:ENSG00000164879|HPRD:00260	8	8q13-q22	protein-coding	CA3	carbonic anhydrase III, muscle specific	O	carbonic anhydrase III	20090625	11.55	39.1	52.9	93.95	44.6	140.05	50.1	22.4	60.6	46.8	50.05	33.25	44	44.25	17.75	3	2.05	44.9	11.65	23.4	153.05	34.15	1511.05	204.9	41.95	107.1	29.8	98.65	136.4	69.7	370.5	59.45
762	carbonic anhydrase IV	CA4	CAIV|Car4|RP17	HGNC:1375|MIM:114760|Ensembl:ENSG00000167434|HPRD:00261	17	17q23	protein-coding	CA4	carbonic anhydrase IV	O	carbonic anhydrase 4|carbonic dehydratase IV	20090707	165.6	243.5	481.4	434.65	1041.7	1095.45	1492.05	303.8	1104.9	235.6	4226.35	134.65	261.15	156.25	235.1	62.75	48.55	256.8	301.1	404.3	194.45	149.4	853.5	623.1	411.15	294.5	159.5	442.15	359.85	276.05	1281.6	245.05
763	carbonic anhydrase VA, mitochondrial	CA5A	CA5|CAV|CAVA	HGNC:1377|MIM:114761|Ensembl:ENSG00000174990|HPRD:00262	16	16q24.3	protein-coding	CA5A	carbonic anhydrase VA, mitochondrial	O	carbonic anhydrase V, mitochondrial|carbonic dehydratase	20090625	101.3	272	71.95	183.1	211.85	564.45	147.2	161.7	255.55	290.85	78.1	62.2	104.65	114.5	64.8	11.5	28.55	28.3	146.4	121	75.7	15.65	286.1	398.05	43.85	101.6	75.4	39.55	248.35	89.85	151.05	99.1
765	carbonic anhydrase VI	CA6	CA-VI|GUSTIN|MGC21256	HGNC:1380|MIM:114780|Ensembl:ENSG00000131686|HPRD:00264	1	1p36.2	protein-coding	CA6	carbonic anhydrase VI	O	OTTHUMP00000001699|carbonate dehydratase VI|salivary carbonic anhydrase|secreted carbonic anhydrase	20090625	42.8	174.35	215.8	230.1	125.2	517.15	240.7	318.75	323.2	228.3	117.1	88.3	178.5	128.15	165.2	57.45	79.15	299.45	84.55	255.5	370.7	25601.8	426.85	524.35	192.7	92.55	100.3	189	144.6	493.4	657	121.25
766	carbonic anhydrase VII	CA7	CAVII	HGNC:1381|MIM:114770|Ensembl:ENSG00000168748|HPRD:00263	16	16q22.1	protein-coding	CA7	carbonic anhydrase VII	O	carbonic anhydrase 7|carbonic dehydratase VII	20090625	356.8	561.55	676	352.5	952.9	1226.3	417.65	497.3	742.3	909.3	270.3	222.2	458.85	313.85	296.6	44.8	61	425.3	392.55	732.05	277.15	240.5	1117.1	716.6	507.05	417.6	224.9	196.2	552.9	329.45	871	220.95
767	carbonic anhydrase VIII	CA8	CA-VIII|CALS|CARP|MGC120502|MGC99509	HGNC:1382|MIM:114815|Ensembl:ENSG00000178538|HPRD:00266	8	8q11-q12	protein-coding	CA8	carbonic anhydrase VIII	O	CA-related protein|carbonate dehydratase|carbonic anhydrase-like sequence|carbonic anhydrase-related protein	20090705	75.8	135.75	123.35	25.25	681.65	384.8	82.55	84.85	199.5	139.5	87.1	38.5	115	99	68.4	30.25	11.45	196.5	188.5	33.9	86.9	76	650.2	43.45	95.05	148.75	50.45	64.95	145.15	136.95	619	38.45
768	carbonic anhydrase IX	CA9	CAIX|MN	HGNC:1383|MIM:603179|Ensembl:ENSG00000107159|HPRD:04417	9	9p13-p12	protein-coding	CA9	carbonic anhydrase IX	O	OTTHUMP00000022773|RCC-associated protein G250|carbonic dehydratase	20090705	80.1	129	227.3	299.55	296.35	628.55	382.45	102.85	275.65	158.5	282.65	70.5	284.25	109.1	116.8	62.85	44.45	109.4	115.25	323.35	157.7	96.75	899.85	349.6	158.2	284.05	99.75	171	231.35	326.1	661.05	134.85
770	carbonic anhydrase XI	CA11	CARPX1	HGNC:1370|MIM:604644|Ensembl:ENSG00000063180|HPRD:05225	19	19q13.3	protein-coding	CA11	carbonic anhydrase XI	O	carbonic anhydrase-related protein 2|carbonic anhydrase-related protein XI	20090705	175.95	120.05	2108.8	161.85	2370.35	557.45	495.05	537.8	301	45.75	212.65	170.5	483.1	187.65	141.55	80.35	74.25	498.7	210.3	2345.35	126.2	116.45	565.35	405.7	543.8	149.2	101.6	299.8	213.35	177.7	515.65	190.85
771	carbonic anhydrase XII	CA12	CAXII|FLJ20151|HsT18816	HGNC:1371|MIM:603263|Ensembl:ENSG00000074410|HPRD:04464	15	15q22	protein-coding	CA12	carbonic anhydrase XII	O	carbonic dehydratase	20090705	749.25	276.85	519.2	310.65	620.35	1012.25	457.5	585.05	6774.25	466.4	200.05	148.8	303.15	194.3	638.35	97.75	71.85	503.5	265.3	316.85	388.95	313.5	951.2	1694.8	312.95	326.05	163.2	190.95	1165.5	568.7	1055.6	494.15
773	calcium channel, voltage-dependent, P/Q type, alpha 1A subunit	CACNA1A	APCA|CACNL1A4|CAV2.1|EA2|FHM|HPCA|MHP|MHP1|SCA6	HGNC:1388|MIM:601011|HPRD:03004	19	19p13.2-p13.1	protein-coding	CACNA1A	calcium channel, voltage-dependent, P/Q type, alpha 1A subunit	O	brain calcium channel 1|calcium channel, L type, alpha-1 polypeptide|calcium channel, alpha 1A subunit	20090705	149.35	194.55	1117.65	187.9	3609.45	608.7	696.1	621.3	316.75	237	144.45	77.55	468.6	131.05	135.85	89.95	61	141.75	153.95	1858	171.5	188.35	379.75	296.05	438.95	277.05	66.15	78.45	174.15	161.65	826.9	138.55
774	calcium channel, voltage-dependent, N type, alpha 1B subunit	CACNA1B	BIII|CACNL1A5|CACNN|Cav2.2	HGNC:1389|MIM:601012|HPRD:03005	9	9q34	protein-coding	CACNA1B	calcium channel, voltage-dependent, N type, alpha 1B subunit	O	Cav2.2 voltage-gated Ca2+ channel|brain calcium channel III|calcium channel alpha12.2 subunit|calcium channel, L type, alpha-1 polypeptide|calcium channel, N type|calcium channel, voltage-dependent, L type, alpha 1B subunit|calcium channel, voltage-dependent, alpha 1B subunit, N type|voltage-gated calcium channel alpha subunit Cav2.2	20090705	27.6	76.85	47.7	38.2	143.25	67.1	57.9	26.65	194.95	44.7	15.8	17.45	14.55	82.9	51.2	14.8	5.65	36.4	14.6	50.4	19.2	34.75	111.05	25.55	69.3	130.2	19.05	46.7	51.2	20.5	188.7	19.6
775	calcium channel, voltage-dependent, L type, alpha 1C subunit	CACNA1C	CACH2|CACN2|CACNL1A1|CCHL1A1|CaV1.2|MGC120730|TS	HGNC:1390|MIM:114205|HPRD:00246	12	12p13.3	protein-coding	CACNA1C	calcium channel, voltage-dependent, L type, alpha 1C subunit	O	DHPR, alpha-1 subunit|calcium channel, L type, alpha 1 polypeptide, isoform 1, cardic muscle|calcium channel, cardic dihydropyridine-sensitive, alpha-1 subunit|voltage-gated L-type calcium channel Cav1.2 alpha 1 subunit, splice variant 10*|voltage-gated calcium channel alpha subunit Cav1.2	20090706	90.2	83.9	123.15	24.85	42.7	237.7	207.85	54.2	71.6	23.2	73.1	59.05	75.2	65.1	20.1	25.4	28.5	46.05	54.7	103.2	20.4	24.95	446.05	229.1	66.2	187.6	18.4	74.8	95.8	55.9	720.05	149.45
776	calcium channel, voltage-dependent, L type, alpha 1D subunit	CACNA1D	CACH3|CACN4|CACNL1A2|CCHL1A2|Cav1.3	HGNC:1391|MIM:114206|Ensembl:ENSG00000157388|HPRD:00247	3	3p14.3	protein-coding	CACNA1D	calcium channel, voltage-dependent, L type, alpha 1D subunit	O	calcium channel, L type, alpha-1 polypeptide, isoform 2|calcium channel, neuroendocrine/brain-type, alpha 1 subunit|voltage-gated calcium channel alpha 1 subunit|voltage-gated calcium channel alpha subunit Cav1.3	20090706	247.95	322.9	384	213.9	450	659.2	158.8	365.65	414.7	325.35	220.55	120.2	294.2	81.15	106.8	14.7	43.3	182.05	194.85	381.5	204.15	120.1	691.25	211.9	381.7	288.05	99.85	234.9	349.6	305.1	1097.8	168.85
777	calcium channel, voltage-dependent, R type, alpha 1E subunit	CACNA1E	BII|CACH6|CACNL1A6|Cav2.3	HGNC:1392|MIM:601013|HPRD:03006	1	1q25-q31	protein-coding	CACNA1E	calcium channel, voltage-dependent, R type, alpha 1E subunit	O	OTTHUMP00000042484|OTTHUMP00000042485|OTTHUMP00000042486|brain calcium channel II|calcium channel, R type, alpha-1 polypeptide, isoform 6|calcium channel, voltage-dependent, alpha 1E subunit|voltage-dependent calcium channel alpha 1E subunit|voltage-gated calcium channel alpha 1E subunit|voltage-gated calcium channel alpha subunit Cav2.3	20090705	24.5	42.25	61.95	165.6	80.35	94.6	79.4	26.95	86.5	78.35	16.8	24.1	23.85	17.15	72.4	8.15	13.45	50.15	29.8	37	45.45	36.25	296.8	48.55	39.35	39.5	19.05	112.9	44.15	39.4	45.4	22.35
778	calcium channel, voltage-dependent, L type, alpha 1F subunit	CACNA1F	AIED|COD3|CORDX|CORDX3|CSNB2|CSNB2A|CSNBX2|Cav1.4|JM8|JMC8|OA2	HGNC:1393|MIM:300110|Ensembl:ENSG00000102001|HPRD:02119	X	Xp11.23	protein-coding	CACNA1F	calcium channel, voltage-dependent, L type, alpha 1F subunit	O	Cav1.4alpha1	20090705	136.75	157.45	861	189.65	984.65	653.9	204.25	752.35	206.6	165.2	107.45	35.25	140.15	64	83.7	40.6	16.2	246.1	113.65	970.6	103.3	110.75	775.55	261.45	534.2	71.15	42.2	71	129.95	92.75	583.3	133.45
779	calcium channel, voltage-dependent, L type, alpha 1S subunit	CACNA1S	CACNL1A3|CCHL1A3|Cav1.1|HOKPP|MHS5|hypoPP	HGNC:1397|MIM:114208|Ensembl:ENSG00000081248|HPRD:00248	1	1q32	protein-coding	CACNA1S	calcium channel, voltage-dependent, L type, alpha 1S subunit	O	OTTHUMP00000033931|calcium channel, L type, alpha 1 polypeptide, isoform 3 (skeletal muscle, hypokalemic periodic paralysis)|dihydropyridine receptor|dihydropyridine-sensitive L-type calcium channel alpha-1 subunit|voltage-gated calcium channel subunit alpha Cav1.1	20090707	64	51.15	84.85	159.95	56.05	290.75	444	108.65	162.1	172	23.6	28.5	91.65	38.75	35.3	40.45	56.55	71.8	77.6	72.25	67.8	89.6	2482.65	149.75	248.95	119.95	46.7	139.2	518.65	46.55	606.65	48.35
780	discoidin domain receptor tyrosine kinase 1	DDR1	CAK|CD167|DDR|EDDR1|MCK10|NEP|NTRK4|PTK3|PTK3A|RTK6|TRKE	HGNC:2730|MIM:600408|Ensembl:ENSG00000204580|HPRD:02678	6	6p21.3	protein-coding	DDR1	discoidin domain receptor tyrosine kinase 1	O	OTTHUMP00000029343|OTTHUMP00000029344|OTTHUMP00000029345|OTTHUMP00000029346|OTTHUMP00000029347|PTK3A protein tyrosine kinase 3A|cell adhesion kinase|discoidin domain receptor family, member 1|discoidin receptor tyrosine kinase|epithelial discoidin domain receptor 1|mammarian carcinoma kinase 10|neuroepithelial tyrosine kinase|neurotrophic tyrosine kinase, receptor, type 4	20090705	570.15	1772.3	3119.6	639.35	2761.6	1546.7	1306.2	3596.45	2268.3	917.6	1547.95	444.75	1806.65	458.05	1126.55	155.05	106.85	1331.55	2439.3	3012.2	2149.5	930.65	1978.15	1590.6	4731.95	1127.1	1214.8	1900.35	1531.8	2160.9	2292.7	767.75
781	calcium channel, voltage-dependent, alpha 2/delta subunit 1	CACNA2D1	CACNA2|CACNL2A|CCHL2A	HGNC:1399|MIM:114204|Ensembl:ENSG00000153956|HPRD:00245	7	7q21-q22	protein-coding	CACNA2D1	calcium channel, voltage-dependent, alpha 2/delta subunit 1	O	calcium channel, L type, alpha 2 polypeptide|dihydropyridine-sensitive L-type, calcium channel alpha-2/delta subunit	20090625	166.75	131	239.2	154.5	313.35	482.9	261.4	170.85	166.25	234	83.8	69.05	192.1	103	113.4	33.45	12.1	149.25	124.6	228.95	98.5	145.6	792.15	179.75	59.25	114	101.25	100.65	252.4	143.1	413.05	70.5
782	calcium channel, voltage-dependent, beta 1 subunit	CACNB1	CAB1|CACNLB1|CCHLB1|MGC41896	HGNC:1401|MIM:114207|Ensembl:ENSG00000067191|HPRD:11743	17	17q21-q22	protein-coding	CACNB1	calcium channel, voltage-dependent, beta 1 subunit	O	OTTHUMP00000164286|calcium channel, L type, beta 1 polypeptide|dihydropyridine-sensitive L-type, calcium channel beta-1 subunit	20090625	265.1	218.95	836.65	347	549.85	682.1	321.7	401	327.1	403.2	240.2	189.15	298	132.95	227.4	73.75	94.05	226.25	222.15	923.5	321.5	224.6	1705.6	689.7	242.9	268.55	169.25	171.9	573.9	283.45	831.5	203
783	calcium channel, voltage-dependent, beta 2 subunit	CACNB2	CACNLB2|CAVB2|FLJ23743|MYSB	HGNC:1402|MIM:600003|Ensembl:ENSG00000165995|HPRD:02473	10	10p12	protein-coding	CACNB2	calcium channel, voltage-dependent, beta 2 subunit	O	OTTHUMP00000019254|OTTHUMP00000019255|OTTHUMP00000019256|OTTHUMP00000196786|myasthenic (Lambert-Eaton) syndrome antigen B	20090626	85.3	206.8	386.9	164.6	300.45	215.15	171.9	275.8	143	82.65	89.75	40.4	132.55	98	64.8	42.55	46.25	465.95	76.2	565.4	159.35	177.6	581.85	402.45	183.1	109.1	29.6	146.35	210.4	94.85	466.6	220.4
784	calcium channel, voltage-dependent, beta 3 subunit	CACNB3	CACNLB3	HGNC:1403|MIM:601958|Ensembl:ENSG00000167535|HPRD:11879	12	12q13	protein-coding	CACNB3	calcium channel, voltage-dependent, beta 3 subunit	O	-	20090705	124.6	251.05	701.95	119.1	918.4	677.65	40.65	333.9	161.05	157.6	219.45	115.35	230	195	98.6	46.75	40.95	163.4	200.75	706.05	203.45	148.2	911.85	215.85	175.5	209.3	119.15	167.65	396.35	265.2	874.05	316.2
785	calcium channel, voltage-dependent, beta 4 subunit	CACNB4	CAB4|CACNLB4|EA5|EJM	HGNC:1404|MIM:601949|Ensembl:ENSG00000182389|HPRD:09057	2	2q22-q23	protein-coding	CACNB4	calcium channel, voltage-dependent, beta 4 subunit	O	dihydropyridine-sensitive L-type, calcium channel beta-4 subunit|voltage dependent calcium channel beta 4 subunit	20090705	69.9	47	238.4	33.45	150.9	130.45	38.5	55.9	71.6	59.05	24.2	74.55	92.5	21.95	87	5.95	6.5	88.55	35.9	235.7	94.75	92.5	485.5	89.75	87.65	72.55	61.6	35.55	81.45	96.1	484.75	14.9
786	calcium channel, voltage-dependent, gamma subunit 1	CACNG1	CACNLG	HGNC:1405|MIM:114209|Ensembl:ENSG00000108878|HPRD:00249	17	17q24	protein-coding	CACNG1	calcium channel, voltage-dependent, gamma subunit 1	O	L-type calcium channel gamma polypeptide|dihydropyridine-sensitive L-type skeletal muscle calcium channel gamma subunit|neuronal dihydropyridine-sensitive calcium channel gamma subunit|voltage-dependent calcium channel gamma-1 subunit	20090625	12.2	18.65	32.85	54.35	57.25	51.05	96.95	12.2	37.05	159.75	23.55	33.6	42.55	26.75	57.55	24.25	13.75	26.2	19.4	52	35.7	44.9	1162.2	111.2	89.85	65.75	23.85	25.8	232.9	45.65	209.9	33.7
788	solute carrier family 25 (carnitine/acylcarnitine translocase), member 20	SLC25A20	CAC|CACT	HGNC:1421|MIM:212138|Ensembl:ENSG00000178537|HPRD:01953	3	3p21.31	protein-coding	SLC25A20	solute carrier family 25 (carnitine/acylcarnitine translocase), member 20	O	carnitine/acylcarnitine carrier protein|carnitine/acylcarnitine translocase	20090625	742.5	706.35	668.95	807.35	971.6	1659.6	898.5	656.7	728.1	1708.8	546.1	318.95	608.85	256.55	447.6	192.05	183.2	561.2	613.85	611.55	454.35	449.9	1504.3	1073.9	708.4	756.65	424.2	520.45	870.9	648.9	2608.05	577.85
790	carbamoyl-phosphate synthetase 2, aspartate transcarbamylase, and dihydroorotase	CAD	-	HGNC:1424|MIM:114010|Ensembl:ENSG00000084774|HPRD:06437	2	2p22-p21	protein-coding	CAD	carbamoyl-phosphate synthetase 2, aspartate transcarbamylase, and dihydroorotase	O	CAD trifunctional protein|carbamoylphosphate synthetase 2/aspartate transcarbamylase/dihydroorotase|multifunctional protein CAD	20090628	292.05	115.8	322	155.05	78.7	187.9	131.6	137.05	142.4	165.35	178.85	85.4	174.3	59.05	51.85	189.2	160.05	98.3	201.05	199.7	184.65	26.1	205.95	158.15	86.8	236.45	266.55	183.1	128.6	65.25	344.5	220.8
793	calbindin 1, 28kDa	CALB1	CALB	HGNC:1434|MIM:114050|Ensembl:ENSG00000104327|HPRD:00229	8	8q21.3-q22.1	protein-coding	CALB1	calbindin 1, 28kDa	O	RTVL-H protein|calbindin 1|calbindin 1, (28kD)	20090705	65.95	127.05	626.95	76.25	3035.35	344.95	145.8	946.75	1378.8	150.95	54.25	37.95	91.4	85	238.95	25.45	28.15	142.7	80.45	244.4	63.05	87.1	383.65	233.75	373.05	121.85	44.25	177.15	212.8	87.35	628.45	52.3
794	calbindin 2	CALB2	CAL2	HGNC:1435|MIM:114051|Ensembl:ENSG00000172137|HPRD:00230	16	16q22.2	protein-coding	CALB2	calbindin 2	O	calbindin 2, (29kD, calretinin)|calbindin D29K|calretinin	20090630	674.25	584.55	1116.85	368.3	1653.3	735	662.25	2479.6	446.8	317.45	224.3	82	169.65	118.45	201.95	54.5	35.85	455.75	205.85	485.4	127.6	207	569.4	386.5	927	796.9	137.3	161.2	249.55	237.4	705.85	109.5
795	S100 calcium binding protein G	S100G	CABP1|CABP9K|CALB3|MGC138379	HGNC:1436|MIM:302020|Ensembl:ENSG00000169906|HPRD:02360	X	Xp22.2	protein-coding	S100G	S100 calcium binding protein G	O	OTTHUMP00000022988|calbindin 3|calbindin 3, (vitamin D-dependent calcium-binding protein)|calbindin D9K|calbindin-D9K	20090625	15.75	24.9	30.85	74.45	50.1	79.2	47.15	27.6	41.9	54.45	11.15	7.9	21.45	19.7	8.75	7.5	5.75	23.4	20.1	37.65	15.1	23.6	183.95	20.55	37.55	20.3	7.7	19.95	33.65	11.9	183.55	24.5
796	calcitonin-related polypeptide alpha	CALCA	CALC1|CGRP|CGRP-I|CGRP1|CT|KC|MGC126648	HGNC:1437|MIM:114130|Ensembl:ENSG00000110680|HPRD:00238	11	11p15.2-p15.1	protein-coding	CALCA	calcitonin-related polypeptide alpha	O	calcitonin|calcitonin 1|calcitonin/calcitonin-related polypeptide, alpha|katacalcin	20090630	76.3	111.7	231.95	118	256.6	2776.05	396.05	128.15	276.25	202.55	60.15	65.85	228.5	190.75	83.9	39.8	32.3	113.75	111.9	200.4	133.95	174.85	623.45	397.3	477.5	124.85	55.5	168.4	220.25	163.25	2161.65	92.35
797	calcitonin-related polypeptide beta	CALCB	CALC2|CGRP-II|CGRP2|FLJ30166	HGNC:1438|MIM:114160|Ensembl:ENSG00000175868|HPRD:11742	11	11p15.2-p15.1	protein-coding	CALCB	calcitonin-related polypeptide beta	O	calcitonin 2|calcitonin-related polypeptide, beta	20090625	88.35	180.9	99.2	126.6	167.65	1698.5	74.3	198.8	206.2	164.05	118.95	52.15	63.25	135.45	67.7	24.55	32.5	153.45	133.7	159	122.8	145.2	554.65	308.4	188.4	110.75	39.55	164.9	178.9	103.7	1475.2	91.4
799	calcitonin receptor	CALCR	CRT|CTR|CTR1	HGNC:1440|MIM:114131|Ensembl:ENSG00000004948|HPRD:00239	7	7q21.3	protein-coding	CALCR	calcitonin receptor	O	OTTHUMP00000025217|OTTHUMP00000162535	20090705	116.05	152.6	256.75	179.9	261.85	253.65	168.75	266.75	122.75	92	81.5	98.3	229.25	68.65	160.5	21.9	41.25	240.65	177.8	203.7	220.1	181.25	798.95	225.25	246.55	107.85	70.4	119.8	297.9	142.1	828.3	208.8
800	caldesmon 1	CALD1	CDM|H-CAD|L-CAD|MGC21352|NAG22	HGNC:1441|MIM:114213|Ensembl:ENSG00000122786|HPRD:00251	7	7q33	protein-coding	CALD1	caldesmon 1	O	-	20090705	3140.8	694.5	746.5	88.2	464.2	1705.05	280.15	676.7	540.15	301.85	271.55	790.45	1632.9	1311.85	502.15	39.5	35.95	820.15	937.75	1105.1	1901.6	566.1	721.7	745.9	900.9	449.55	160.35	641.5	501.4	937.75	2417.85	4484.85
801	calmodulin 1 (phosphorylase kinase, delta)	CALM1	CALML2|CAMI|DD132|PHKD	HGNC:1442|MIM:114180|Ensembl:ENSG00000198668|HPRD:00241	14	14q24-q31	protein-coding	CALM1	calmodulin 1 (phosphorylase kinase, delta)	O	calmodulin 1|phosphorylase kinase, delta subunit	20090718	1022.15	1037.05	10399.6	1054.05	9013.1	3611	1116.15	7400.75	2336.3	1122.5	1577.55	778.35	2208.85	376.7	896.9	1324.2	1310.8	2332.25	2564.45	10457	2118.4	828.45	2495.8	1286.85	4371.85	1928.45	1020.3	850.8	1692.8	2294.2	2565.85	1470.2
805	calmodulin 2 (phosphorylase kinase, delta)	CALM2	CAMII|FLJ99410|PHKD|PHKD2	HGNC:1445|MIM:114182|Ensembl:ENSG00000143933|HPRD:00242	2	2p21	protein-coding	CALM2	calmodulin 2 (phosphorylase kinase, delta)	O	LP7057 protein|calmodulin 2|phosphorylase kinase delta	20090705	4270.55	7016.3	18535.3	3919.55	16627.9	17706.8	1406.9	19877.8	4457.6	1494.35	2481.1	3778.5	12837.3	2281.95	3421.5	2045.25	1898	11492.2	4152.5	18921.2	3858.65	5861.55	3480.05	4931.7	15841.8	10435.7	3957.55	5363.8	3434.05	7960.5	10662.7	4602.9
808	calmodulin 3 (phosphorylase kinase, delta)	CALM3	PHKD|PHKD3	HGNC:1449|MIM:114183|Ensembl:ENSG00000160014|HPRD:00243	19	19q13.2-q13.3	protein-coding	CALM3	calmodulin 3 (phosphorylase kinase, delta)	O	calmodulin 3	20090705	539.05	949.35	5708.45	800.55	2944.75	1476.55	1440.15	2065.25	1192.9	579.25	618.2	461.25	969	401.3	273.35	232.65	194.35	781.75	567.5	7012.25	461.7	62.35	593.1	320.1	1207.65	3988.9	622.5	1034.15	270.1	475.35	471.45	353.7
810	calmodulin-like 3	CALML3	CLP	HGNC:1452|MIM:114184|Ensembl:ENSG00000178363|HPRD:00244	10	10pter-p13	protein-coding	CALML3	calmodulin-like 3	O	-	20090705	108.15	227.2	140.5	315.25	276.95	700.65	318.6	178.65	549.4	320.85	137.1	100.35	180.6	122.7	135.55	42.9	60.7	107	104.5	149.55	217.1	298.45	636.85	407.7	198.4	220.3	1080.05	119.6	3016.55	253.85	144.95	111.45
811	calreticulin	CALR	CRT|FLJ26680|RO|SSA|cC1qR	HGNC:1455|MIM:109091|Ensembl:ENSG00000179218|HPRD:00169	19	19p13.3-p13.2	protein-coding	CALR	calreticulin	O	Sicca syndrome antigen A (autoantigen Ro; calreticulin)|autoantigen Ro	20090705	3694.3	906.75	290.1	1566.3	1074.55	1007.1	309.6	1031.1	1850.5	1104.2	500.1	1341.8	2420.05	549.65	1066.05	125.25	123.95	2104.95	2516.7	459.9	447.95	317.3	454.5	469.65	1766.2	1087.8	1156.9	11183	751.15	1363.25	1614.65	291.7
813	calumenin	CALU	FLJ90608	HGNC:1458|MIM:603420|Ensembl:ENSG00000128595|HPRD:04569	7	7q32.1	protein-coding	CALU	calumenin	O	crocalbin-like protein|multiple EF-hand protein	20090705	1588.4	380.4	535.75	280.7	458.8	1230.5	300.3	324.45	502.8	354.65	197.4	326.4	654.85	237.45	419.95	75.8	80.95	450.25	2125.55	539	485.55	388.3	704.95	574.05	595.4	327.65	242.1	543.85	409.2	607.1	890.35	690.7
814	calcium/calmodulin-dependent protein kinase IV	CAMK4	CaMK-GR|MGC36771	HGNC:1464|MIM:114080|Ensembl:ENSG00000152495|HPRD:07169	5	5q21.3	protein-coding	CAMK4	calcium/calmodulin-dependent protein kinase IV	O	CAM kinase IV|CAM kinase- GR|brain Ca(2+)-calmodulin-dependent protein kinase type IV|brain Ca++-calmodulin-dependent protein kinase type IV|calcium/calmodulin-dependent protein kinase type IV catalytic chain	20090625	194.35	209.05	360.1	124.15	386.3	496.95	162.55	186.5	249.7	172.9	78.1	70.05	290.55	81.9	166.7	135.25	148	153.25	111.5	190.45	125.95	142.9	539.3	288.2	211.5	502.35	152.35	204.55	186.15	122.8	476.05	100.7
815	calcium/calmodulin-dependent protein kinase II alpha	CAMK2A	CAMKA|KIAA0968	HGNC:1460|MIM:114078|Ensembl:ENSG00000070808|HPRD:06532	5	5q33.1	protein-coding	CAMK2A	calcium/calmodulin-dependent protein kinase II alpha	O	CaM kinase II alpha subunit|CaM-kinase II alpha chain|CaMK-II alpha subunit|CaMKIINalpha|OTTHUMP00000165787|OTTHUMP00000165788|calcium/calmodulin-dependent protein kinase (CaM kinase) II alpha|calcium/calmodulin-dependent protein kinase II alpha-B subunit|calcium/calmodulin-dependent protein kinase type II alpha chain	20090705	205.05	150.35	2351.15	54.9	791.05	801.4	322.85	897.95	267.65	113.2	15.3	86.15	102.6	141.35	166.05	28.55	16.75	288.6	180.45	3319.25	154.35	222.1	1292.65	366.9	413.95	245	61.9	169.4	440.8	489.6	623.55	122.1
816	calcium/calmodulin-dependent protein kinase II beta	CAMK2B	CAM2|CAMK2|CAMKB|MGC29528	HGNC:1461|MIM:607707|Ensembl:ENSG00000058404|HPRD:12127	7	22q12|7p14.3-p14.1	protein-coding	CAMK2B	calcium/calmodulin-dependent protein kinase II beta	O	CaM kinase II beta subunit|CaM-kinase II beta chain|OTTHUMP00000159355|OTTHUMP00000159356|calcium/calmodulin-dependent protein kinase type II beta chain|proline rich calmodulin-dependent protein kinase	20090705	376.15	759.55	3436.4	758.9	2552.25	1267.25	1357.4	1338.2	799.75	581.1	537.2	355.3	600.6	277.85	302.35	153.95	128.4	578.7	458.25	2628.85	431.35	358.65	1292.4	715.3	562.95	771.85	358.3	374.35	436.95	562.15	1856.25	333.6
818	calcium/calmodulin-dependent protein kinase II gamma	CAMK2G	CAMK|CAMK-II|CAMKG|FLJ16043|MGC26678	HGNC:1463|MIM:602123|Ensembl:ENSG00000148660|HPRD:03672	10	10q22	protein-coding	CAMK2G	calcium/calmodulin-dependent protein kinase II gamma	O	CaM kinase II|OTTHUMP00000019843|OTTHUMP00000019844|calcium/calmodulin-dependent protein kinase (CaM kinase) II gamma	20090705	358.9	409.2	1634.35	429.5	1190.9	1178.75	460.3	1237.1	636.4	552.85	349.7	238.85	437.8	226.15	382.6	332.5	383.45	413.4	826.25	2614.9	502.1	310.3	1144.7	553.3	1577.35	438.45	240	311.35	492.45	371	867	470.4
819	calcium modulating ligand	CAMLG	CAML|MGC163197	HGNC:1471|MIM:601118|Ensembl:ENSG00000164615|HPRD:03073	5	5q23	protein-coding	CAMLG	calcium modulating ligand	O	calcium-modulating cyclophilin ligand|calcium-signal modulating cyclophilin ligand|cyclophilin B-binding protein	20090705	342.25	420.85	1272.25	282.15	822.15	980.15	195.35	932.55	439.45	219.35	695.35	204.25	362.65	281.8	261.4	301.6	271.8	682.25	408.05	1565.7	659.65	221.85	380.7	414.3	518.65	1175.7	301.55	343.9	383.9	322.7	600.8	739.8
820	cathelicidin antimicrobial peptide	CAMP	CAP18|CRAMP|FALL-39|FALL39|HSD26|LL37	HGNC:1472|MIM:600474|Ensembl:ENSG00000164047|HPRD:02722	3	3p21.3	protein-coding	CAMP	cathelicidin antimicrobial peptide	O	-	20090630	64.5	142.15	51.3	12963.6	72.3	67.85	94.45	42.2	66.1	67.8	73.4	43	43.25	33.8	31.25	12.8	6.8	101.45	85.85	34.2	49.5	44.9	300.85	69.35	150.35	164.75	125.05	52.85	94.15	179.7	226.95	31.2
821	calnexin	CANX	CNX|FLJ26570|IP90|P90	HGNC:1473|MIM:114217|Ensembl:ENSG00000127022|HPRD:00252	5	5q35	protein-coding	CANX	calnexin	O	major histocompatibility complex class I antigen-binding protein p88	20090705	2647.55	4046.3	3035.55	2521.7	2470.8	3832.85	639.45	5754.8	4301.25	652.9	1049.1	1396.15	3180.3	1579.65	2483.7	665.45	768.45	3855.35	5800.05	3431.45	2180.15	3144.7	1334.9	2012.95	5617.85	1842.35	1159.9	3283.35	1269.2	5002.15	3399.35	2123.25
822	capping protein (actin filament), gelsolin-like	CAPG	AFCP|MCP	HGNC:1474|MIM:153615|Ensembl:ENSG00000042493|HPRD:01088	2	2p11.2	protein-coding	CAPG	capping protein (actin filament), gelsolin-like	O	actin-regulatory protein CAP-G|gelsolin-like capping protein|macrophage capping protein	20090625	272.6	153.25	290.35	557.85	239.45	419.9	294.9	271.15	422.95	345.2	1061.95	316.65	146.65	99	221.8	79.1	71.35	142.3	408.25	222.25	386.8	196.65	422.45	355.4	309.5	277	247.8	347.85	561.3	289.5	766	241.75
823	calpain 1, (mu/I) large subunit	CAPN1	CANP|CANP1|CANPL1|muCANP|muCL	HGNC:1476|MIM:114220|HPRD:00253	11	11q13	protein-coding	CAPN1	calpain 1, (mu/I) large subunit	O	calcium-activated neutral proteinase|calpain 1, large subunit|calpain, large polypeptide L1|cell proliferation-inducing protein 30	20090705	334.6	455.15	360.7	348.65	497	608.2	364.7	318.25	547.45	479.55	360.4	208.9	342.2	230.05	206.55	143.75	132.1	176.25	597	498.15	536.8	46.85	136.65	297.4	415.4	158.8	262.8	435.4	603.75	443.8	403.4	197.3
824	calpain 2, (m/II) large subunit	CAPN2	CANP2|CANPL2|CANPml|FLJ39928|mCANP	HGNC:1479|MIM:114230|Ensembl:ENSG00000162909|HPRD:00254	1	1q41-q42	protein-coding	CAPN2	calpain 2, (m/II) large subunit	O	M-calpain|OTTHUMP00000035497|calcium-activated neutral proteinase|calpain 2|calpain 2, large [catalytic] subunit|calpain 2, large subunit|calpain M-type|calpain, large polypeptide L2|millimolar-calpain	20090705	2940.45	2189.3	1601.65	601.55	1925.65	2758.9	607.75	1615.15	1953.8	527.05	2508.65	1005.45	1803.8	839.55	868.75	1511.6	1535.65	1225.35	1279.55	1527.6	820.45	1903.25	1444.95	1285.4	2538.6	719.35	457	2109.55	2105.9	3445.05	2395.4	1291.65
825	calpain 3, (p94)	CAPN3	CANP3|CANPL3|LGMD2|LGMD2A|MGC10767|MGC11121|MGC14344|MGC4403|nCL-1|p94	HGNC:1480|MIM:114240|Ensembl:ENSG00000092529|HPRD:00255	15	15q15.1-q21.1	protein-coding	CAPN3	calpain 3, (p94)	O	OTTHUMP00000161194|OTTHUMP00000161196|calpain 3|calpain p94, large [catalytic] subunit|calpain, large polypeptide L3|muscle-specific calcium-activated neutral protease 3 large subunit	20090707	188.65	177.55	757.9	417	532.15	595.2	394.7	1570.75	536.9	256.3	211.45	169.1	584.4	133.75	99.3	116.55	100.25	157.7	116.75	867	203.35	221.25	3266.7	418.5	1671.7	528.95	76.9	302.25	745.3	127.75	1218.55	210.25
826	calpain, small subunit 1	CAPNS1	30K|CALPAIN4|CANP|CANPS|CAPN4|CDPS	HGNC:1481|MIM:114170|Ensembl:ENSG00000126247|HPRD:00240	19	19q13.12	protein-coding	CAPNS1	calpain, small subunit 1	O	calcium-activated neutral proteinase|calcium-dependent protease, small subunit|calpain 4, small subunit (30K)|calpain, small polypeptide	20090705	1430.75	2004.95	2929	1356.75	3030.25	2561.05	5092.3	2139.1	3711.05	2661.4	3739.6	716.65	1732.3	756.15	688.8	592.75	521.5	1587.1	1904.4	3324.95	2358.6	163.9	925.95	513.55	2101.8	3121.5	1333.35	1427.15	1212.3	2349.15	1162.2	1277.1
827	calpain 6	CAPN6	CANPX|CAPNX|CalpM|DJ914P14.1	HGNC:1483|MIM:300146|Ensembl:ENSG00000077274|HPRD:02145	X	Xq23	protein-coding	CAPN6	calpain 6	O	OTTHUMP00000023858|calpain-like protease|calpamodulin	20090630	53.55	53.3	22.9	111.05	61.25	250.9	93.1	79.6	120.15	81.5	25.35	34.1	43.3	81.75	60.25	26.6	21.7	61.35	5798.3	87.45	75.7	131.15	372.45	146.75	131.65	97.45	37.7	86.15	151.5	116.2	526.8	103.85
829	capping protein (actin filament) muscle Z-line, alpha 1	CAPZA1	CAPPA1|CAPZ|CAZ1	HGNC:1488|MIM:601580|Ensembl:ENSG00000116489|HPRD:03347	1	1p13.2	protein-coding	CAPZA1	capping protein (actin filament) muscle Z-line, alpha 1	O	Cap Z|F-actin capping protein alpha-1 subunit|OTTHUMP00000013512	20090705	777.3	445.8	568.6	914	374.85	787.8	126	630	321.35	245.25	202.95	627.5	641.55	162.15	458.6	599.3	593.3	349.45	877.35	946.85	331.25	524.85	405.1	583.7	679.4	610.55	449	526.4	502.9	739.6	581.65	604.2
830	capping protein (actin filament) muscle Z-line, alpha 2	CAPZA2	CAPPA2|CAPZ	HGNC:1490|MIM:601571|Ensembl:ENSG00000198898|HPRD:11871	7	7q31.2-q31.3	protein-coding	CAPZA2	capping protein (actin filament) muscle Z-line, alpha 2	O	F-actin capping protein alpha-2 subunit	20090705	360.85	227.95	1229.9	256.9	385.15	425.45	190.95	549.45	316.95	142.35	128.15	195.8	295.65	133.05	160.75	166.05	168.4	216.45	367.1	442.45	238.45	234.3	598.55	219.65	383.55	161.7	116.05	186.1	270.1	400.15	605.1	443.1
831	calpastatin	CAST	BS-17|MGC9402	HGNC:1515|MIM:114090|Ensembl:ENSG00000153113|HPRD:00233	5	5q15	protein-coding	CAST	calpastatin	O	OTTHUMP00000158519|OTTHUMP00000158520|calpain inhibitor|heart-type calpastatin|sperm BS-17 component	20090705	502.9	300.05	435.85	319.7	252.25	954.55	377.25	424.4	247.8	306.65	272.1	352.25	630.4	271.05	310.4	394.8	401.5	448.85	621.75	545.85	495	489.4	979.9	743.3	587.3	836.8	115.7	452.85	620.4	717.9	1300.3	656.25
832	capping protein (actin filament) muscle Z-line, beta	CAPZB	CAPB|CAPPB|CAPZ|MGC104401|MGC129749|MGC129750	HGNC:1491|MIM:601572|Ensembl:ENSG00000077549|HPRD:11872	1	1p36.1	protein-coding	CAPZB	capping protein (actin filament) muscle Z-line, beta	O	Cap Z|F-actin capping protein beta subunit	20090705	1017.05	1745.2	2633.3	1848.35	2083.45	1448.5	1646.2	932.1	1526.65	1267.6	2281.5	831.15	1000.05	647.55	419	885.1	780.55	932.5	1776	1881.45	3284.3	423.15	1847.3	914	1571.4	2260.95	1593.65	874.5	860.15	1184.05	1663.4	1492.45
833	cysteinyl-tRNA synthetase	CARS	CARS1|CYSRS|MGC:11246	HGNC:1493|MIM:123859|Ensembl:ENSG00000110619|HPRD:00464	11	11p15.5	protein-coding	CARS	cysteinyl-tRNA synthetase	O	OTTHUMP00000012605|cysteine tRNA ligase 1, cytoplasmic|cysteine translase|cysteine-tRNA ligase	20090705	1094.7	669.45	1660.65	684.75	1332.85	1593.45	667.05	1730.2	693.6	1012.85	917.05	602.55	1486.85	258.25	704.85	534.35	574.4	810.3	963.55	1488	761.65	616.4	1773.3	811.65	968.65	1835.45	554.7	1097.15	707.8	1047.75	1660.55	586.9
834	caspase 1, apoptosis-related cysteine peptidase (interleukin 1, beta, convertase)	CASP1	ICE|IL1BC|P45	HGNC:1499|MIM:147678|Ensembl:ENSG00000137752|HPRD:00977	11	11q23	protein-coding	CASP1	caspase 1, apoptosis-related cysteine peptidase (interleukin 1, beta, convertase)	O	CASP1 nirs variant 1|IL1B-convertase|caspase 1|caspase 1, apoptosis-related cysteine protease (interleukin 1, beta, convertase)|interleukin 1-B converting enzyme|interleukin 1-beta convertase	20090705	287.8	292.3	417.2	479.25	466.7	1111.15	606.75	382.9	505.5	451.05	366	388	389.75	168.55	259.65	491.95	476.5	554.9	436.65	463.15	313.25	407.5	911.4	573.05	457.3	365.3	221.7	331.15	544.8	364.3	1822.1	284.3
835	caspase 2, apoptosis-related cysteine peptidase	CASP2	CASP-2|ICH-1L|ICH-1L/1S|ICH1|NEDD2	HGNC:1503|MIM:600639|Ensembl:ENSG00000106144|HPRD:02800	7	7q34-q35	protein-coding	CASP2	caspase 2, apoptosis-related cysteine peptidase	O	ICH-1 protease|NEDD2 apoptosis regulatory|caspase 2|neural precursor cell expressed, developmentally down-regulated 2	20090705	110.3	139	210.3	155.85	196.7	544.7	321.65	120.05	147.85	140.6	86.95	108.85	94.9	74.3	88.85	64.75	49.35	115.75	160.7	192	110.85	79.1	510.9	185.9	132.45	146.85	118.7	97.45	177.2	127.15	624.05	153.95
836	caspase 3, apoptosis-related cysteine peptidase	CASP3	CPP32|CPP32B|SCA-1	HGNC:1504|MIM:600636|Ensembl:ENSG00000164305|HPRD:02799	4	4q34	protein-coding	CASP3	caspase 3, apoptosis-related cysteine peptidase	O	OTTHUMP00000165054|PARP cleavage protease|SREBP cleavage activity 1|Yama|apopain|caspase 3|caspase 3, apoptosis-related cysteine protease|cysteine protease CPP32|procaspase3	20090707	202.6	33.05	257.1	174.95	353.25	64.25	264.3	237.25	98.9	147.9	91.25	151.95	90.8	65.05	93.65	89.1	91.4	113.7	227.6	376.95	202.4	73.8	384.7	164.35	307.75	158.75	124.85	93.95	100.6	204.85	195.2	179.55
837	caspase 4, apoptosis-related cysteine peptidase	CASP4	ICE(rel)II|ICEREL-II|ICH-2|Mih1/TX|TX	HGNC:1505|MIM:602664|Ensembl:ENSG00000196954|HPRD:04047	11	11q22.2-q22.3	protein-coding	CASP4	caspase 4, apoptosis-related cysteine peptidase	O	apoptotic cysteine protease Mih1/TX|caspase 4|caspase 4, apoptosis-related cysteine protease	20090705	179.8	142.65	178.6	229.85	163.3	369	232.15	143.6	224.1	175.15	109.1	190.7	196.45	117.75	244.5	189	173	143	337.85	221.75	118.15	280.8	692.85	273.75	253.85	154.25	112.35	206.55	237.25	185.35	510	127
838	caspase 5, apoptosis-related cysteine peptidase	CASP5	ICE(rel)III|ICEREL-III|ICH-3|MGC141966	HGNC:1506|MIM:602665|Ensembl:ENSG00000137757|HPRD:04048	11	11q22.2-q22.3	protein-coding	CASP5	caspase 5, apoptosis-related cysteine peptidase	O	OTTHUMP00000045729|TY protease|caspase 5|caspase 5, apoptosis-related cysteine protease	20090705	25.75	61.75	78.65	94.2	72.1	268.1	60.2	77.45	41.2	123.2	53.3	13.8	32.25	64.3	37.9	12.65	10.65	63.7	58.8	77.8	34.55	24	193.3	35.7	29.55	60.75	23.5	61.8	283.75	91	137	25.9
839	caspase 6, apoptosis-related cysteine peptidase	CASP6	MCH2	HGNC:1507|MIM:601532|Ensembl:ENSG00000138794|HPRD:03321	4	4q25	protein-coding	CASP6	caspase 6, apoptosis-related cysteine peptidase	O	apoptotic protease MCH-2|caspase 6|caspase 6, apoptosis-related cysteine protease	20090705	114.05	72.2	84.95	112.15	48.65	228.5	93.85	47.65	58	76.6	86.35	38.75	81.35	40.45	91.8	107.1	87.75	69.6	71.25	74.6	145.05	97.7	426.6	175.55	73.45	37.25	74.25	113.55	54.1	126.65	566	116.8
840	caspase 7, apoptosis-related cysteine peptidase	CASP7	CMH-1|ICE-LAP3|MCH3	HGNC:1508|MIM:601761|Ensembl:ENSG00000165806|HPRD:03457	10	10q25	protein-coding	CASP7	caspase 7, apoptosis-related cysteine peptidase	O	ICE-like apoptotic protease 3|Lice2 alpha/beta/gamma|OTTHUMP00000020510|OTTHUMP00000020511|OTTHUMP00000020512|OTTHUMP00000020514|apoptotic protease MCH-3|caspase 7|caspase 7 isoform delta|caspase 7, apoptosis-related cysteine protease	20090705	96.5	155.1	160.1	108.8	99.5	399.4	143.25	149.35	242.1	137.75	210.5	120.75	157.75	86.95	137.3	85.2	86.2	108.25	197.65	163.65	265.3	250.7	725.45	264.15	134.45	104.1	117.55	109.65	112.45	287.7	277.95	190.1
841	caspase 8, apoptosis-related cysteine peptidase	CASP8	ALPS2B|CAP4|Casp-8|FLICE|FLJ17672|MACH|MCH5|MGC78473	HGNC:1509|MIM:601763|Ensembl:ENSG00000064012|HPRD:03459	2	2q33-q34	protein-coding	CASP8	caspase 8, apoptosis-related cysteine peptidase	O	FADD-homologous ICE/CED-3-like protease|MACH-alpha-1/2/3 protein|MACH-beta-1/2/3/4 protein|OTTHUMP00000163718|OTTHUMP00000163719|OTTHUMP00000163720|caspase 8|caspase 8, apoptosis-related cysteine protease	20090707	24	146.2	204.45	178.05	243.25	660.55	197.3	52.8	199.8	43.05	107.4	106.55	158.95	86.55	65.75	247.5	295.6	123.5	110.4	102.55	65.75	135.85	939.95	219.6	64.75	53.45	124.7	52.7	237.7	184.2	546.9	76.75
842	caspase 9, apoptosis-related cysteine peptidase	CASP9	APAF-3|APAF3|CASPASE-9c|ICE-LAP6|MCH6	HGNC:1511|MIM:602234|Ensembl:ENSG00000132906|HPRD:03756	1	1p36.3-p36.1	protein-coding	CASP9	caspase 9, apoptosis-related cysteine peptidase	O	ICE-like apoptotic protease 6|OTTHUMP00000002322|OTTHUMP00000002323|OTTHUMP00000044594|apoptotic protease MCH-6|apoptotic protease activating factor 3|caspase 9|caspase 9, apoptosis-related cysteine protease	20090705	612.6	841.7	1011.65	697.15	803.65	1951.7	839.85	692.2	917.65	562.1	424.6	298.9	653.85	488.05	390.85	140.7	150.5	645.95	664.35	721.85	545.85	359.6	989.25	946.65	776.6	774.6	346.75	561.55	875.4	457	1492.15	503.45
843	caspase 10, apoptosis-related cysteine peptidase	CASP10	ALPS2|FLICE2|MCH4	HGNC:1500|MIM:601762|Ensembl:ENSG00000003400|HPRD:03458	2	2q33-q34	protein-coding	CASP10	caspase 10, apoptosis-related cysteine peptidase	O	FADD-like ICE2|Fas-associated death domain protein|ICE-like apoptotic protease 4|apoptotic protease MCH-4|caspase 10|caspase 10, apoptosis-related cysteine protease|interleukin-1B-converting enzyme 2	20090705	237.95	334.2	295.8	652.5	697.3	1032.65	343.8	226.65	608.55	293.8	172.45	160.65	178.15	166.15	194.05	128.4	94.05	388.25	225.85	430.8	150.7	222.9	1065.25	599.9	410.25	386.6	120.9	146.65	238.6	304	1144.1	113.8
844	calsequestrin 1 (fast-twitch, skeletal muscle)	CASQ1	CASQ|PDIB1	HGNC:1512|MIM:114250|Ensembl:ENSG00000143318|HPRD:15915	1	1q21	protein-coding	CASQ1	calsequestrin 1 (fast-twitch, skeletal muscle)	O	calmitine|calsequestrin 1	20090625	105.25	199.4	221	128.05	371	621.1	557.9	137.65	215.45	191.1	55.85	67.55	156.4	121	112.15	39.75	19.75	135.1	127.3	313.6	157.4	147.25	4055.25	333.1	140.2	212.4	71.5	155.45	1172.65	172.95	870.15	80.7
845	calsequestrin 2 (cardiac muscle)	CASQ2	FLJ26321|FLJ93514|PDIB2	HGNC:1513|MIM:114251|Ensembl:ENSG00000118729|HPRD:00256	1	1p13.3-p11	protein-coding	CASQ2	calsequestrin 2 (cardiac muscle)	O	OTTHUMP00000013749|calsequestrin 2, fast-twitch, cardiac muscle|cardiac calsequestrin 2	20090705	68.4	50.65	67.7	58.6	137.1	109.85	2199.05	62.2	82.95	64.15	45.5	27.05	65.4	69.55	42.2	9.05	8.3	108.9	51.7	47.65	85.2	57.4	1290.8	153.6	110.95	46	40.6	168.85	511.35	95.75	136.85	213.95
846	calcium-sensing receptor	CASR	CAR|FHH|FIH|GPRC2A|HHC|HHC1|MGC138441|NSHPT|PCAR1	HGNC:1514|MIM:601199|Ensembl:ENSG00000036828|HPRD:03122	3	3q13	protein-coding	CASR	calcium-sensing receptor	O	extracellular calcium-sensing receptor|parathyroid Ca(2+)-sensing receptor 1	20090705	136.1	247.6	274.6	247.35	643.45	353.95	351.6	168.25	525.6	350	154.45	90.1	116.85	171.65	166	68.95	36.2	281.75	209.25	185.3	175.15	83.25	284.7	289.75	232	110.3	156.2	79.35	162.25	310.9	154.6	105.9
847	catalase	CAT	MGC138422|MGC138424	HGNC:1516|MIM:115500|Ensembl:ENSG00000121691|HPRD:00282	11	11p13	protein-coding	CAT	catalase	O	-	20090705	2116.1	2987.35	1431.05	6862.95	597.65	2039.75	544.3	984.2	5786.6	4792.55	1738.4	874.85	1374.25	455.7	645.45	448.8	351.55	447.4	1159.25	872.65	995.4	1040.35	1569.8	1263.95	1388.75	503.1	748.2	1546.8	1070.55	1270.55	1982.45	942.95
856	CATR tumorigenicity conversion 1	CATR1	-	HGNC:1525|MIM:600676	7	7q32	unknown	CATR1	CATR tumorigenicity conversion 1	O	-	20090227	11.25	31.75	7.25	5.35	8.85	32.3	9.05	7.05	20.7	14.65	8.95	2.3	8.5	19.85	4.95	2.75	3.5	5.8	5.65	9.75	19.2	7.1	55.8	14.3	22.95	6.95	1.9	26.05	20.4	15	211.1	4.65
857	caveolin 1, caveolae protein, 22kDa	CAV1	BSCL3|CAV|CGL3|MSTP085|VIP21	HGNC:1527|MIM:601047|Ensembl:ENSG00000105974|HPRD:03028	7	7q31.1	protein-coding	CAV1	caveolin 1, caveolae protein, 22kDa	O	OTTHUMP00000025031|caveolae protein, 22-kD|caveolin 1|caveolin 1, alpha isoform|caveolin 1, beta isoform|cell growth-inhibiting protein 32	20090705	4673.95	353.45	265.8	75.1	68.3	963.35	668.1	259.7	115.35	99.55	2234.8	379.65	1093.35	270.8	157.15	15.65	16.45	151	3711.1	238.1	831.25	188.05	493.25	1154.8	409.95	376.85	224.95	846.8	684.4	970.45	1220.25	2341.8
858	caveolin 2	CAV2	CAV|MGC12294	HGNC:1528|MIM:601048|Ensembl:ENSG00000105971|HPRD:03029	7	7q31.1	protein-coding	CAV2	caveolin 2	O	caveolae protein, 20-kD|caveolin 2 isoform a and b	20090705	1014.1	266.95	310.75	147.9	205.6	1057.25	376.5	214.75	206.9	170.5	432.5	150.9	1236.55	166.65	166.4	31.05	22.7	234.55	588.05	345.45	345.6	281.55	562.25	702.9	472.5	228.9	97.7	728.8	495.85	413.45	1432.85	637.55
859	caveolin 3	CAV3	LGMD1C|LQT9|MGC126100|MGC126101|MGC126129|VIP-21|VIP21	HGNC:1529|MIM:601253|Ensembl:ENSG00000182533|HPRD:03154	3	3p25	protein-coding	CAV3	caveolin 3	O	M-caveolin	20090707	114.6	264.15	270.8	357.1	326.5	271.15	510.15	142.65	348.4	309.05	231.55	92.6	309.4	179.95	69.1	37.9	34	287.55	69.6	320.9	203.45	68.7	1823.85	104.5	103.4	254.45	130.95	260.6	694.35	194	806.3	76.65
860	runt-related transcription factor 2	RUNX2	AML3|CBFA1|CCD|CCD1|MGC120022|MGC120023|OSF2|PEA2aA|PEBP2A1|PEBP2A2|PEBP2aA|PEBP2aA1	HGNC:10472|MIM:600211|Ensembl:ENSG00000124813|HPRD:02566	6	6p21	protein-coding	RUNX2	runt-related transcription factor 2	O	CBF-alpha 1|OTTHUMP00000016533|SL3-3 enhancer factor 1 alpha A subunit|SL3/AKV core-binding factor alpha A subunit|acute myeloid leukemia 3 protein|core-binding factor, runt domain, alpha subunit 1|osteoblast-specific transcription factor 2|polyomavirus enhancer binding protein 2 alpha A subunit	20090718	74.15	220.3	223.3	207.7	295.9	463	372.05	183.3	269.45	235.1	122.95	75.4	143.95	112.25	85.1	46.05	35.4	191.95	162.2	179.65	141.95	157.95	491.65	278.1	230.35	208.2	78.45	166.3	148.95	248.15	672.65	122.5
861	runt-related transcription factor 1	RUNX1	AML1|AML1-EVI-1|AMLCR1|CBFA2|EVI-1|PEBP2aB	HGNC:10471|MIM:151385|Ensembl:ENSG00000159216|HPRD:01043	21	21q22.3	protein-coding	RUNX1	runt-related transcription factor 1	O	AML1-EVI-1 fusion protein|acute myeloid leukemia 1|aml1 oncogene|core-binding factor, runt domain, alpha subunit 2	20090707	209.85	156.85	217.5	286.9	288.5	778.45	301.7	153.8	378	306.85	175	130.05	169.15	130.25	139.55	169.25	169.8	182.2	185.9	175.95	159.15	188.65	911.75	600	200.5	257.55	237.3	200	405.5	255.2	1158.65	141.2
862	runt-related transcription factor 1; translocated to, 1 (cyclin D-related)	RUNX1T1	AML1T1|CBFA2T1|CDR|ETO|MGC2796|MTG8|MTG8b|ZMYND2	HGNC:1535|MIM:133435|Ensembl:ENSG00000079102|HPRD:00590	8	8q22	protein-coding	RUNX1T1	runt-related transcription factor 1; translocated to, 1 (cyclin D-related)	O	acute myelogenous leukemia 1 translocation 1 protein|acute myelogenous leukemia 1 translocation 1, cyclin-D related|core-binding factor, runt domain, alpha subunit 2; translocated to, 1; cyclin D-related|eight twenty one protein|myeloid translocation gene on 8q22	20090705	287.75	393.5	609.4	612.15	759.45	1446.15	286.05	448.2	538.85	544.7	221.85	202.75	349.75	287.45	210.1	96.25	76.2	320.35	360.1	519.15	196.8	318.85	751.8	669.45	302.25	374.15	136.9	241.9	438.45	416.35	1480.85	418.35
863	core-binding factor, runt domain, alpha subunit 2; translocated to, 3	CBFA2T3	ETO2|MTG16|MTGR2|ZMYND4	HGNC:1537|MIM:603870|Ensembl:ENSG00000129993|HPRD:04847	16	16q24	protein-coding	CBFA2T3	core-binding factor, runt domain, alpha subunit 2; translocated to, 3	O	MTG8-related gene 2|myeloid translocation gene on chromosome 16|zinc finger MYND domain-containing protein 4	20090705	51.8	100.25	313.15	244.9	394.7	319.2	472.1	149.15	110.95	297.4	242	183.2	100.2	53.55	72.9	45.65	42.75	97.85	123.15	230.05	284.05	135.25	143.2	110.4	115.9	188.5	515.55	48.1	98.15	174.9	264	122.75
864	runt-related transcription factor 3	RUNX3	AML2|CBFA3|FLJ34510|MGC16070|PEBP2aC	HGNC:10473|MIM:600210|Ensembl:ENSG00000020633|HPRD:02565	1	1p36	protein-coding	RUNX3	runt-related transcription factor 3	O	OTTHUMP00000003370|OTTHUMP00000003371|PEA2 alpha C|PEBP2 alpha C|acute myeloid leukemia gene 2|core-binding factor, runt domain, alpha subunit 3|polyomavirus enhancer-binding protein 2 alpha C subunit|transcription factor AML2	20090705	182.7	163.1	265.9	416.55	364	610.4	412.55	252.5	187.35	284.85	312.55	342.45	201.75	91.75	172.95	628.3	809.9	142.55	175	230.6	260.4	336.35	461.95	810.5	143.2	199.6	218.9	127.7	259.65	328.15	602.65	181.15
865	core-binding factor, beta subunit	CBFB	PEBP2B	HGNC:1539|MIM:121360|Ensembl:ENSG00000067955|HPRD:00418	16	16q22.1	protein-coding	CBFB	core-binding factor, beta subunit	O	SL3-3 enhancer factor 1 beta subunit|SL3/AKV core-binding factor beta subunit|polyomavirus enhancer binding protein 2, beta subunit	20090705	436.25	650.1	680.2	751	629.2	1213.45	365.8	640.8	616.25	315.5	265	490.25	541.2	280.35	344.8	622.2	630.75	795.9	589.8	816.65	398	572.3	1259.25	506.35	767.9	357.85	638.85	476.15	483.45	730.8	1052.65	475.2
866	serpin peptidase inhibitor, clade A (alpha-1 antiproteinase, antitrypsin), member 6	SERPINA6	CBG	HGNC:1540|MIM:122500|Ensembl:ENSG00000170099|HPRD:00419	14	14q32.1	protein-coding	SERPINA6	serpin peptidase inhibitor, clade A (alpha-1 antiproteinase, antitrypsin), member 6	O	corticosteroid binding globulin|serine (or cysteine) proteinase inhibitor, clade A (alpha-1 antiproteinase, antitrypsin), member 6|transcortin	20090625	43.25	249.6	154.85	130.05	107.3	99.6	104.2	72.3	978.8	2970.6	30.9	31.45	97.75	26	127.35	10.85	21.45	74.75	129.75	185.05	91.6	72.75	263.25	215.2	117.7	55.65	76.25	59.4	88.55	130.3	658	89.65
867	Cas-Br-M (murine) ecotropic retroviral transforming sequence	CBL	C-CBL|CBL2|RNF55	HGNC:1541|MIM:165360|Ensembl:ENSG00000110395|HPRD:01320	11	11q23.3	protein-coding	CBL	Cas-Br-M (murine) ecotropic retroviral transforming sequence	O	oncogene CBL2	20090714	61.6	170.45	87.45	162.55	157.45	236.4	58.05	94.35	87.75	234.95	57.3	82.75	148.65	86.35	91.6	49.55	30.25	50.85	80.7	176.85	85.8	86.35	525.5	145	119.95	261.4	79.05	147.95	128.55	129.7	281.4	63.65
868	Cas-Br-M (murine) ecotropic retroviral transforming sequence b	CBLB	DKFZp686J10223|DKFZp779A0729|DKFZp779F1443|FLJ36865|FLJ41152|Nbla00127|RNF56	HGNC:1542|MIM:604491|Ensembl:ENSG00000114423|HPRD:05136	3	3q13.11	protein-coding	CBLB	Cas-Br-M (murine) ecotropic retroviral transforming sequence b	O	Cas-Br-M (murine) ectropic retroviral transforming sequence b	20090705	199.2	318.45	198.05	141.6	463.1	465.25	232.95	130.45	204.25	180.4	163.45	186.8	223.4	181.1	88.15	312.05	424.35	165.3	350.35	253.35	211.05	191.8	455.35	305.25	146.95	266.45	169.05	160	232.2	281.15	791.4	293
869	cerebellin 1 precursor	CBLN1	-	HGNC:1543|MIM:600432|Ensembl:ENSG00000102924|HPRD:02697	16	16q12.1	protein-coding	CBLN1	cerebellin 1 precursor	O	cerebellin 1	20090625	96.15	31.8	141.2	181.15	5435.95	174.85	92.15	256.3	61.1	33.6	86.05	37.4	47.7	86.15	26.05	29.65	15.1	66.4	21.35	36.15	91.95	40	253.45	208.95	95.1	293.7	112.4	112.95	258.55	99.55	542.4	22.55
871	serpin peptidase inhibitor, clade H (heat shock protein 47), member 1, (collagen binding protein 1)	SERPINH1	AsTP3|CBP1|CBP2|HSP47|PIG14|PPROM|RA-A47|SERPINH2|gp46	HGNC:1546|MIM:600943|Ensembl:ENSG00000149257|HPRD:02968	11	11q13.5	protein-coding	SERPINH1	serpin peptidase inhibitor, clade H (heat shock protein 47), member 1, (collagen binding protein 1)	O	arsenic-transactivated protein 3|colligin-1|colligin-2|proliferation-inducing gene 14|rheumatoid arthritis antigen A-47|serine (or cysteine) proteinase inhibitor, clade H (heat shock protein 47), member 1, (collagen binding protein 1)|serine (or cysteine) proteinase inhibitor, clade H (heat shock protein 47), member 2, (collagen-binding protein 2)|serine (or cysteine) proteinase inhibitor, clade …	20090705	1591.3	52.65	55.65	31.05	60.5	109.1	61.5	25.75	53.2	89.95	151.25	21.05	46.65	17.75	67.55	5.95	5.8	58.4	1795.7	31.75	38.45	31	111.65	51.85	33.5	76.65	42.9	130.3	39.6	55.8	163.25	487.9
873	carbonyl reductase 1	CBR1	CBR|SDR21C1|hCBR1	HGNC:1548|MIM:114830|Ensembl:ENSG00000159228|HPRD:00267	21	21q22.13	protein-coding	CBR1	carbonyl reductase 1	O	carbonyl reductase (NADPH) 1|prostaglandin 9-ketoreductase|prostaglandin-E(2) 9-reductase|short chain dehydrogenase/reductase family 21C, member 1	20090705	169.75	120	556.9	75.55	247.1	495.95	78.55	604.45	342.45	577.75	317.5	46.3	278.8	19.9	40.05	42.2	29.5	141.55	190.2	344	367.9	64.9	170.05	313.6	337.1	22.8	50.8	36.4	173.45	178.95	153.9	73
874	carbonyl reductase 3	CBR3	SDR21C2|hCBR3	HGNC:1549|MIM:603608|Ensembl:ENSG00000159231|HPRD:07222	21	21q22.2	protein-coding	CBR3	carbonyl reductase 3	O	NADPH-dependent carbonyl reductase 3|carbonyl reductase (NADPH) 3|short chain dehydrogenase/reductase family 21C, member 2	20090705	196.6	43.55	197.8	29.1	67.5	251.2	110.3	118.45	72.8	28.35	58.85	21.2	72.25	11.45	21.2	26.65	47.15	22.3	25.75	207.85	134.55	162.65	100.45	99.4	52.05	44.6	25.6	40.5	652.6	344.1	107.8	60.4
875	cystathionine-beta-synthase	CBS	HIP4	HGNC:1550|MIM:236200|Ensembl:ENSG00000160200|HPRD:01994	21	21q22.3	protein-coding	CBS	cystathionine-beta-synthase	O	OTTHUMP00000109416|OTTHUMP00000109418|beta-thionase|cystathionine beta-synthase|methylcysteine synthase|serine sulfhydrase	20090705	246.45	123.75	740.9	125.75	793.15	138.35	290.4	387	216.5	1188	112.25	50.8	530.3	110.2	410.9	28.15	7.6	99.8	121.8	623.3	413.1	61.05	479.35	57.25	393.05	111.9	29.35	209.75	47.7	215.7	858.05	99.15
881	calicin	CCIN	-	HGNC:1568|MIM:603960|Ensembl:ENSG00000185972|HPRD:04907	9	9p13.3	protein-coding	CCIN	calicin	O	-	20090625	69.25	38.1	43.2	33	65.4	80.25	85.6	22.3	33.7	26.25	31.8	18.7	48.15	39.3	93.4	6.5	14.25	39.2	32.3	28.9	26.3	30.45	202.9	60.3	42.85	890.6	16.25	46.2	187.1	29.2	128.45	32.75
883	cysteine conjugate-beta lyase, cytoplasmic	CCBL1	FLJ95217|GTK|KAT1|KATI|MGC29624	HGNC:1564|MIM:600547|Ensembl:ENSG00000171097|HPRD:02769	9	9q34.11	protein-coding	CCBL1	cysteine conjugate-beta lyase, cytoplasmic	O	OTTHUMP00000022311|beta-lysase, kidney|cysteine conjugate-beta lyase; cytoplasmic (glutamine transaminase K, kyneurenine aminotransferase)|glutamine transaminase K|glutamine-phenylpyruvate aminotransferase|kyneurenine aminotransferase|kynurenine aminotransferase I	20090628	304.2	523.5	695.95	433.85	608.3	1348	597.25	447.35	744.7	553	245.65	234.65	426.5	322.55	236.8	134	154.25	439.7	354.9	698.1	325.75	314.45	1270.2	1019.7	543.55	538.9	280.8	236.55	505.45	397.9	1523.55	345.75
885	cholecystokinin	CCK	MGC117187	HGNC:1569|MIM:118440|Ensembl:ENSG00000187094|HPRD:00321	3	3p22-p21.3	protein-coding	CCK	cholecystokinin	O	OTTHUMP00000162607	20090705	132.7	51.4	3052.05	32	61.6	82.45	138	603	53.75	150.95	191.15	39.75	86.2	21.65	28.95	4.25	11.1	200.95	671.75	1990.25	782.45	33.55	98.25	38.65	247.2	262.85	30.4	55.5	21.6	27.45	490.25	107.65
886	cholecystokinin A receptor	CCKAR	CCK-A|CCK1-R|CCKRA	HGNC:1570|MIM:118444|Ensembl:ENSG00000163394|HPRD:00322	4	4p15.1-p15.2	protein-coding	CCKAR	cholecystokinin A receptor	O	cholecystokinin type-A receptor|cholecystokinin-1 receptor	20090705	79.15	71.5	77.75	52.7	255.4	460.45	141.1	80.25	129	174.65	24.2	30.8	75.45	98.1	97.25	38.7	32.65	68.05	98.7	216.7	143.1	106.5	813.8	189.85	92.05	103.2	63.25	188.3	328.65	82.2	637.55	115.2
887	cholecystokinin B receptor	CCKBR	CCK-B|CCK2R|GASR	HGNC:1571|MIM:118445|Ensembl:ENSG00000110148|HPRD:00323	11	11p15.4	protein-coding	CCKBR	cholecystokinin B receptor	O	CCK2 receptor|cholecystokinin-B receptor/gastrin receptor|gastrin receptor	20090705	146.35	275.05	600.9	286.4	753.85	597.95	123.45	203.65	314.7	240.95	161.9	100.35	180.4	108.2	161.9	47.15	36.75	178.35	180.4	553.7	162.8	129.6	1134.9	404.85	249.35	224.2	109.3	317.9	332.8	220.1	1333.85	136.5
889	KRIT1, ankyrin repeat containing	KRIT1	CAM|CCM1	HGNC:1573|MIM:604214|Ensembl:ENSG00000001631|HPRD:05020	7	7q21-q22	protein-coding	KRIT1	KRIT1, ankyrin repeat containing	O	ankyrin repeat-containing protein Krit1|cerebral cavernous malformations 1|krev interaction trapped 1	20090705	245.8	237.45	388.6	298.75	210.95	776.4	139.45	390.85	421.9	118.15	37.25	191.8	253.6	156.55	152.55	108.95	118.95	392	194.3	423	95.4	254.25	276.7	210.75	448.75	216.55	98.65	100.65	261.95	226.4	392.75	167.25
890	cyclin A2	CCNA2	CCN1|CCNA	HGNC:1578|MIM:123835|Ensembl:ENSG00000145386|HPRD:00453	4	4q25-q31	protein-coding	CCNA2	cyclin A2	O	cyclin A	20090705	133.65	169.45	173.75	345.7	297.75	572.55	314.5	117.3	203.15	260.65	43.4	98.5	71.15	96.3	66.5	46.65	38	128.4	116.05	132.25	109.9	99.1	277.65	251.45	111.15	210	317.9	127.9	228.9	159.6	488.4	110.7
891	cyclin B1	CCNB1	CCNB	HGNC:1579|MIM:123836|Ensembl:ENSG00000134057|HPRD:00454	5	5q12	protein-coding	CCNB1	cyclin B1	O	G2/mitotic-specific cyclin B1	20090705	118.95	153.05	224.75	341.9	233.05	390.6	179.8	169.15	222.05	192.95	86.4	78.8	84.2	109.05	147	16.45	27.6	112.35	214.65	157.45	153.9	80.05	381.25	196.8	119.7	539.95	347.25	152.6	134.35	267.35	754.85	66.65
892	cyclin C	CCNC	CycC	HGNC:1581|MIM:123838|Ensembl:ENSG00000112237|HPRD:00456	6	6q21	protein-coding	CCNC	cyclin C	O	OTTHUMP00000016897	20090705	435.9	337.9	902.2	208.2	511.15	587.25	214.55	582.5	595.2	185.3	171.2	304.9	308.05	192.4	463.8	206.75	236.45	518.2	414.8	507	650.35	612.5	735.25	567.3	370.95	239.4	209.35	504.05	493.75	751.6	904.5	447.5
894	cyclin D2	CCND2	KIAK0002|MGC102758	HGNC:1583|MIM:123833|Ensembl:ENSG00000118971|HPRD:00451	12	12p13	protein-coding	CCND2	cyclin D2	O	G1/S-specific cyclin D2	20090705	1115.05	2431.7	1222.25	821.35	1032.3	1382.25	454.45	665.4	431.55	180.05	374.65	554.4	1010.3	233.7	773.7	788.5	871.4	872.8	1042.4	1353.6	470.15	616.05	418.25	912.3	760.05	579.65	385.1	1011.4	557.8	735.35	1666.4	1135.75
896	cyclin D3	CCND3	-	HGNC:1585|MIM:123834|Ensembl:ENSG00000112576|HPRD:00452	6	6p21	protein-coding	CCND3	cyclin D3	O	D3-type cyclin|G1/S-specific cyclin D3|OTTHUMP00000016390	20090705	351.6	1608.05	930.35	1748.75	710.1	720.95	1252.7	463.1	612.85	464.85	1596.5	628.2	458.2	198.5	332.2	1264.3	1326.25	150.4	861.9	938.55	715.75	398.25	487.1	467.95	586	395.25	2609.6	438.85	389.8	555.45	1776	370.5
898	cyclin E1	CCNE1	CCNE	HGNC:1589|MIM:123837|Ensembl:ENSG00000105173|HPRD:00455	19	19q12	protein-coding	CCNE1	cyclin E1	O	cyclin Es|cyclin Et	20090705	84.1	76.25	167.25	166.4	117.35	153.5	83.9	75.65	76.5	39.65	37	40.35	66.8	42.75	14.3	54	49.55	62.45	540	169.7	58	34.3	167.6	48.4	190.15	525.7	91.95	163.55	117.8	25.95	123.5	103.05
899	cyclin F	CCNF	FBX1|FBXO1	HGNC:1591|MIM:600227|Ensembl:ENSG00000162063|HPRD:02574	16	16p13.3	protein-coding	CCNF	cyclin F	O	F-box only protein 1	20090705	57.2	140.15	36.9	247.7	116.2	219.4	77.45	88.65	73.55	54.15	34.4	79.05	136	64.15	85.8	66.3	43.2	32.5	118.8	75.6	60.25	44.55	316.9	349.3	59.6	149.2	199	134.5	103.2	45.05	403.15	43.65
900	cyclin G1	CCNG1	CCNG	HGNC:1592|MIM:601578|Ensembl:ENSG00000113328|HPRD:03345	5	5q32-q34	protein-coding	CCNG1	cyclin G1	O	-	20090705	1516.95	301.1	661.35	155.1	421	869.5	143.5	489.3	974.55	423.5	128	505.45	615.05	435	769.3	309.85	309.1	519.65	345.1	541.45	605.25	758	1452.75	413.9	736.15	283.7	290.85	539.8	527.65	652.65	749.75	815.35
901	cyclin G2	CCNG2	-	HGNC:1593|MIM:603203|Ensembl:ENSG00000138764|HPRD:04438	4	4q21.1	protein-coding	CCNG2	cyclin G2	O	OTTHUMP00000160592	20090705	363.25	204.75	492.15	299.9	926.3	662.1	224.7	276	781.25	180.9	207.45	204.5	173.95	185.15	94.3	70.55	92.2	176.35	472.2	449.2	717	218.6	323.85	409.15	198.45	229.95	269.5	237	236.9	288.05	1044.25	389.8
902	cyclin H	CCNH	CAK|p34|p37	HGNC:1594|MIM:601953|Ensembl:ENSG00000134480|HPRD:09059	5	5q13.3-q14	protein-coding	CCNH	cyclin H	O	CDK-activating kinase|MO15-associated protein|cyclin-dependent kinase-activating kinase	20090705	579	342.7	995.5	232.95	399.95	685.3	246.05	808.3	327.3	179.75	122.05	286.4	452.85	262.75	245.05	198.7	206.1	477.2	181.25	640.8	333.85	373.4	1328.65	489.15	795.05	1178.45	187.85	442.35	397.7	395.8	915.6	233.75
904	cyclin T1	CCNT1	CCNT|CYCT1|HIVE1	HGNC:1599|MIM:143055|Ensembl:ENSG00000129315|HPRD:03938	12	12q11-q13.3	protein-coding	CCNT1	cyclin T1	O	CDK9-associated C-type protein|Human immunodeficiency virus-1 expression|cyclin C-related protein|cyclin T1b|human immunodeficiency virus type 1 (HIV-1) expression (elevated) 1|subunit of positive elongation transcription factor b	20090705	28	180.5	202.15	86.75	258.8	283.35	90.45	160.4	280.6	135.2	111.35	101	197.65	38.15	168.4	77.35	74.25	352.85	114.7	236.35	208.3	104.55	178.75	283.05	77.1	221.95	126.55	109.6	222.15	248.6	504.7	139.25
905	cyclin T2	CCNT2	FLJ90560|MGC134840	HGNC:1600|MIM:603862|Ensembl:ENSG00000082258|HPRD:04839	2	2q21.3	protein-coding	CCNT2	cyclin T2	O	SDS-stable vimentin-bound DNA fragment HEF42VIM22|cyclin T2a|cyclin T2b|subunit of positive elongation transcription factor b	20090705	177	84.35	189.15	122.1	166.9	620.85	122.15	211	276.7	80.6	74.05	104	237.15	129.9	148.55	94.5	87.8	168.15	134.2	261.1	137.65	193.35	523.85	392.15	176.35	175.6	69.45	180.95	190.65	110.1	664.3	196.05
908	chaperonin containing TCP1, subunit 6A (zeta 1)	CCT6A	CCT-zeta|CCT-zeta-1|CCT6|Cctz|HTR3|MGC126214|MGC126215|MoDP-2|TCP-1-zeta|TCP20|TCPZ|TTCP20	HGNC:1620|MIM:104613|Ensembl:ENSG00000146731|HPRD:00089	7	7p11.2	protein-coding	CCT6A	chaperonin containing TCP1, subunit 6A (zeta 1)	O	T-complex protein 1, zeta subunit|acute morphine dependence related protein 2|amino acid transport defect-complementing|chaperonin containing T-complex subunit 6|chaperonin containing TCP1, subunit 6A|histidine transport regulator 3	20090705	241.6	219.5	510.2	162.75	140.1	284.7	164.6	547.15	336.7	76.5	125.55	154.25	216.15	121.15	236.95	141.75	134.95	259.15	223.95	752.6	209.2	140.75	414.9	276.95	282.8	236.05	127	311.05	321.05	161.7	763.9	366.55
909	CD1a molecule	CD1A	CD1|FCB6|HTA1|R4|T6	HGNC:1634|MIM:188370|Ensembl:ENSG00000158477|HPRD:01776	1	1q22-q23	protein-coding	CD1A	CD1a molecule	O	CD1A antigen|CD1A antigen, a polypeptide|OTTHUMP00000018907|T-cell surface antigen T6/Leu-6|T-cell surface glycoprotein CD1a|cluster of differentiation 1 A|cortical thymocyte antigen CD1A|differentiation antigen CD1-alpha-3|epidermal dendritic cell marker CD1a|hTa1 thymocyte antigen	20090625	339.05	570.35	633.85	591.85	901.15	1175.7	571.1	619.5	861	647.85	268.25	290.2	394.3	289.1	207.6	67.85	69.5	421.05	306	494.25	358.65	426.45	1437.95	956.8	450.5	573.8	3470.3	265.2	608.45	483.85	1927.15	245
910	CD1b molecule	CD1B	CD1|CD1A|MGC125990|MGC125991|R1	HGNC:1635|MIM:188360|Ensembl:ENSG00000158485|HPRD:01775	1	1q22-q23	protein-coding	CD1B	CD1b molecule	O	CD1B antigen|CD1B antigen, b polypeptide|OTTHUMP00000018908|T-cell surface glycoprotein CD1b|cortical thymocyte antigen CD1B|differentiation antigen CD1-alpha-3	20090630	93	34.3	51.75	165.15	84.2	249.65	123.6	112.4	56.6	143.5	118.45	88.15	124.75	117.6	23.8	13.7	20.45	116.25	146.45	45.5	267.85	126.8	386.15	220.25	50.6	43.4	1896.15	124.05	164.85	32.55	375.75	80.1
911	CD1c molecule	CD1C	BDCA1|CD1|CD1A|R7	HGNC:1636|MIM:188340|Ensembl:ENSG00000158481|HPRD:01772	1	1q22-q23	protein-coding	CD1C	CD1c molecule	O	CD1C antigen|CD1C antigen, c polypeptide|OTTHUMP00000018909|T-cell surface glycoprotein CD1c|cortical thymocyte antigen CD1C|differentiation antigen CD1-alpha-3	20090625	19.4	55.7	41.85	68.8	60.4	74.2	231.15	32.1	38.5	59.95	49.3	164.6	33.2	15.75	72.75	7.25	11.45	43.15	65.3	34.75	54	28.15	244.5	72.9	42.85	48.35	1534.1	47.4	49.9	35.75	250.75	23.45
912	CD1d molecule	CD1D	CD1A|MGC34622|R3	HGNC:1637|MIM:188410|Ensembl:ENSG00000158473|HPRD:01780	1	1q22-q23	protein-coding	CD1D	CD1d molecule	O	CD1D antigen|CD1D antigen, d polypeptide|HMC class I antigen-like glycoprotein CD1D|OTTHUMP00000024053|T-cell surface glycoprotein CD1d|differentiation antigen CD1-alpha-3|thymocyte antigen CD1D	20090705	82.6	108	42.65	105.7	104.6	341.55	69.9	11.8	60.05	150.95	67.2	104.05	33.85	52.25	16	18.7	12.9	56.7	19.55	81.35	41.3	84.2	68.75	222.85	21.2	71.9	347.05	96.3	141.75	41	279.9	45.15
913	CD1e molecule	CD1E	CD1A|R2	HGNC:1638|MIM:188411|Ensembl:ENSG00000158488|HPRD:01781	1	1q22-q23	protein-coding	CD1E	CD1e molecule	O	CD1E antigen|CD1E antigen, e polypeptide|OTTHUMP00000018910|OTTHUMP00000018913|OTTHUMP00000018914|OTTHUMP00000018915|OTTHUMP00000018916|OTTHUMP00000018920|T-cell surface glycoprotein CD1e|differentiation antigen CD1-alpha-3|leukocyte differentiation antigen|thymocyte antigen CD1E	20090625	50.7	56	122.9	133.15	132.7	336.85	182.35	114.9	76.3	105.05	79.9	46.9	101.35	52.95	113.8	24.25	34.95	122.1	45.3	112.75	227.8	63.15	173.25	168.45	112.15	176.75	4268.8	53.75	36.85	35.7	334.35	69.65
914	CD2 molecule	CD2	FLJ46032|SRBC|T11	HGNC:1639|MIM:186990|Ensembl:ENSG00000116824|HPRD:01750	1	1p13.1	protein-coding	CD2	CD2 molecule	O	CD2 antigen (p50), sheep red blood cell receptor|OTTHUMP00000024366|OTTHUMP00000059318|lymphocyte-function antigen-2	20090705	87.45	185.65	168.75	426.25	295.5	997.6	317.35	199.25	230.3	334.1	376	758.2	157.25	146.75	181.5	1394.85	1678.65	111.45	199.9	233.75	241.05	367.15	911.5	382.75	149.65	322.05	1744.55	118.65	228	348.1	1059.85	142.1
915	CD3d molecule, delta (CD3-TCR complex)	CD3D	CD3-DELTA|T3D	HGNC:1673|MIM:186790|Ensembl:ENSG00000167286|HPRD:01730	11	11q23	protein-coding	CD3D	CD3d molecule, delta (CD3-TCR complex)	O	CD3 antigen, delta subunit|CD3d antigen, delta polypeptide (TiT3 complex)|OKT3, delta chain|T-cell receptor T3 delta chain|T-cell surface glycoprotein CD3 delta chain	20090705	100	108.85	147.1	509.55	214.1	210.5	557.35	60.5	202.05	402.2	344.4	1484.55	229.2	129.85	81.1	3042.25	2913.55	116.3	147.9	186.4	450.9	305.5	977.95	276.55	264.5	307.25	6338	99.9	108.7	348.85	510.35	106
916	CD3e molecule, epsilon (CD3-TCR complex)	CD3E	FLJ18683|T3E|TCRE	HGNC:1674|MIM:186830|Ensembl:ENSG00000198851|HPRD:08923	11	11q23	protein-coding	CD3E	CD3e molecule, epsilon (CD3-TCR complex)	O	CD3-epsilon|CD3E antigen, epsilon polypeptide|CD3e antigen, epsilon polypeptide (TiT3 complex)|T-cell antigen receptor complex, epsilon subunit of T3|T-cell surface antigen T3/Leu-4 epsilon chain|T-cell surface glycoprotein CD3 epsilon chain	20090705	214.3	263.15	85.3	494.35	501.8	1139.6	413.75	259.85	350.6	388.55	331.15	553.05	348.3	131.85	288	649.75	814.15	197.95	369.7	178.25	312.9	487.55	772.95	708.55	121.6	172.4	1166.45	202.85	407.8	420.05	1777.4	118.7
917	CD3g molecule, gamma (CD3-TCR complex)	CD3G	CD3-GAMMA|FLJ17620|FLJ17664|FLJ79544|FLJ94613|MGC138597|T3G	HGNC:1675|MIM:186740|Ensembl:ENSG00000160654|HPRD:07037	11	11q23	protein-coding	CD3G	CD3g molecule, gamma (CD3-TCR complex)	O	CD3G antigen, gamma polypeptide|CD3g antigen, gamma polypeptide (TiT3 complex)|T-cell antigen receptor complex, gamma subunit of T3|T-cell receptor T3 gamma chain|T-cell surface glycoprotein CD3 gamma chain	20090705	27.2	108.6	36	53.7	77.6	131.75	85.9	35.65	77.15	45.3	31.2	231.75	36.8	36.05	22.25	331.5	325.45	33.7	30	34.7	72.05	66.75	188.6	78.6	37.35	77.95	946.55	56.85	150.7	38.6	302.55	23.35
919	CD247 molecule	CD247	CD3-ZETA|CD3H|CD3Q|CD3Z|T3Z|TCRZ	HGNC:1677|MIM:186780|Ensembl:ENSG00000198821|HPRD:01729	1	1q22-q23	protein-coding	CD247	CD247 molecule	O	CD247 antigen, zeta subunit|CD3Z antigen, zeta polypeptide (TiT3 complex)|OTTHUMP00000032544|T-cell antigen receptor complex, zeta subunit of CD3|T-cell receptor T3 zeta chain|T-cell receptor zeta chain|T-cell surface glycoprotein CD3 zeta chain	20090705	26.5	55.95	162	385.2	56.4	230.1	210.5	129	180.25	290.6	316.05	331.65	52.4	50.9	31.2	1538.55	1509.05	43.45	28.05	281	320.8	97.25	239.45	53.6	67.4	101.65	1371.55	50.4	40.4	103.75	239.25	72.9
920	CD4 molecule	CD4	CD4mut	HGNC:1678|MIM:186940|Ensembl:ENSG00000010610|HPRD:01740	12	12pter-p12	protein-coding	CD4	CD4 molecule	O	CD4 antigen|CD4 antigen (p55)|CD4 receptor	20090705	5.9	8.15	6.9	11.6	12.6	27.2	9.8	7.1	15.15	11.8	6.35	6.6	55.05	6.65	5.5	2.2	2.45	9.2	5.35	18.3	4.95	12.85	71.85	27.8	7.2	6.6	3.15	9.25	18.95	8.35	73.25	7.3
921	CD5 molecule	CD5	LEU1|T1	HGNC:1685|MIM:153340|Ensembl:ENSG00000110448|HPRD:01078	11	11q13	protein-coding	CD5	CD5 molecule	O	CD5 antigen (p56-62)	20090705	82.2	324.4	233.15	321	747.35	164.25	168	98.4	376.5	327.45	180.8	156.95	264.3	63.85	74.45	250.85	181.2	215.95	268.6	316.55	235.65	179.7	561.05	128.2	107.9	211.1	249.9	98.65	212.95	256.8	260.55	105.65
922	CD5 molecule-like	CD5L	AIM|API6|PRO229|SP-ALPHA|Spalpha	HGNC:1690|MIM:602592|Ensembl:ENSG00000073754|HPRD:03997	1	1q21-q23	protein-coding	CD5L	CD5 molecule-like	O	CD5 antigen-like (scavenger receptor cysteine rich family)|OTTHUMP00000024057|OTTHUMP00000060075|apoptosis inhibitor 6	20090625	51.95	34.45	69.35	226.5	87.3	573.15	346.85	75.2	63.35	162.8	47.05	173.8	37.55	61	34.95	35.5	25.9	98.2	111.25	41.35	33.2	143.85	313.2	226.75	102	132.75	80.8	126.6	125.7	71.3	164.65	81.3
923	CD6 molecule	CD6	FLJ44171|TP120	HGNC:1691|MIM:186720|Ensembl:ENSG00000013725|HPRD:01724	11	11q13	protein-coding	CD6	CD6 molecule	O	CD6 antigen	20090705	204	506.7	330.85	398.35	439.95	605.5	810.15	370.05	584	424.7	315.1	674.05	192.9	259.4	217.25	1452.8	1244.3	355	237	220.55	281.4	150.9	745.85	435.4	510.85	327.35	810.85	244.7	392.8	411.35	829.1	183.05
924	CD7 molecule	CD7	GP40|LEU-9|TP41|Tp40	HGNC:1695|MIM:186820|Ensembl:ENSG00000173762|HPRD:01732	17	17q25.2-q25.3	protein-coding	CD7	CD7 molecule	O	CD7 antigen|CD7 antigen (p41)|T-cell antigen CD7|T-cell leukemia antigen|p41 protein	20090705	19.5	26.55	31	60.7	63	73	234.9	29.35	32.1	89.6	64.35	143.65	39.4	18.7	17.95	416.4	442.35	12.35	17.4	29.3	45.75	66.5	180.2	51.95	43.2	51.45	283.75	42.1	41.6	54.35	140.65	25.2
925	CD8a molecule	CD8A	CD8|Leu2|MAL|p32	HGNC:1706|MIM:186910|Ensembl:ENSG00000153563|HPRD:01737	2	2p12	protein-coding	CD8A	CD8a molecule	O	CD8 antigen alpha polypeptide|CD8 antigen, alpha polypeptide (p32)|Leu2 T-lymphocyte antigen|OKT8 T-cell antigen|T cell co-receptor|T-cell antigen Leu2|T-cell surface glycoprotein CD8 alpha chain|T-lymphocyte differentiation antigen T8/Leu-2|T8 T-cell antigen	20090718	160.65	518.15	419.65	1269.35	647.85	469.05	749.25	302.6	584.5	691.05	446.6	578.7	312.55	138.85	147.4	1012.55	2019.8	379.9	287.85	447.3	491.9	299.2	1055.5	248.65	490.9	505.15	3564.1	244.4	327.6	439.55	583.8	276.95
926	CD8b molecule	CD8B	CD8B1|LYT3|Leu2|Ly3|MGC119115	HGNC:1707|MIM:186730|Ensembl:ENSG00000172116|HPRD:01725	2	2p12	protein-coding	CD8B	CD8b molecule	O	CD8 antigen, beta polypeptide (p37)|CD8 antigen, beta polypeptide 1 (p37)|CD8b antigen|OTTHUMP00000160761|T lymphocyte surface glycoprotein beta chain|T-cell surface glycoprotein CD8 beta chain	20090705	63.25	205.2	211.55	512.6	352.3	273.45	229.5	173.1	113.75	187.45	116.25	227.95	285.9	76.95	91.75	701.95	1463.75	157.75	37.25	130.2	268.5	61.75	629.5	240.8	158.35	275.15	2462.8	68.35	184.6	47.9	432.2	131.95
928	CD9 molecule	CD9	5H9|BA2|BTCC-1|DRAP-27|GIG2|MIC3|MRP-1|P24|TSPAN29	HGNC:1709|MIM:143030|Ensembl:ENSG00000010278|HPRD:00880	12	12p13.3	protein-coding	CD9	CD9 molecule	O	5H9 antigen|CD9 antigen|CD9 antigen (p24)|OTTHUMP00000041574|OTTHUMP00000041576|antigen defined by monoclonal antibody 602-29|growth-inhibiting gene 2 protein|leukocyte antigen MIC3|motility related protein|motility related protein-1|p24 antigen	20090705	281.9	1095	1311.95	146.3	638.2	2285.55	560.05	1590.35	1141.8	284.75	2989.2	345.2	4515.9	221	671.9	5.25	23.7	357.35	558.7	869.6	5101.9	1654.35	66.05	1293.2	2561.85	301.75	415.65	1103	2461.85	2166.8	1550.55	1575.35
929	CD14 molecule	CD14	-	HGNC:1628|MIM:158120|Ensembl:ENSG00000170458|HPRD:01151	5	5q22-q32|5q31.1	protein-coding	CD14	CD14 molecule	O	CD14 antigen|monocyte differentiation antigen CD14	20090705	11.35	1398.85	304.3	627	150.65	143.4	898.1	242.05	218.6	8622.1	1717.2	407.25	546.25	118.55	84.45	18.95	4.05	389.95	2239.25	204.9	348.3	246.75	182.35	27.35	392.2	145.3	313.9	187.9	131.95	274.9	227.15	337.6
930	CD19 molecule	CD19	B4|MGC12802	HGNC:1633|MIM:107265|Ensembl:ENSG00000177455|HPRD:00113	16	16p11.2	protein-coding	CD19	CD19 molecule	O	B-lymphocyte antigen CD19|CD19 antigen	20090705	115.75	181	224.55	215.1	319.55	231.4	354.45	125.85	309.8	109.9	76.8	651.3	219.9	69.15	111.35	46.05	25.3	67.3	135.9	152.6	106.25	219.2	635.05	129.5	262.1	275.9	80.85	51.15	325.8	154.3	393.3	48.45
931	membrane-spanning 4-domains, subfamily A, member 1	MS4A1	B1|Bp35|CD20|LEU-16|MGC3969|MS4A2|S7	HGNC:7315|MIM:112210|Ensembl:ENSG00000156738|HPRD:00204	11	11q12	protein-coding	MS4A1	membrane-spanning 4-domains, subfamily A, member 1	O	B-lymphocyte cell-surface antigen B1|CD20 antigen|CD20 receptor	20090705	250.95	272.8	356.2	370.35	490.25	1104.9	197.4	264.75	263.8	245.5	136.65	2135.3	267.15	270.15	157.8	129.15	110.25	252.75	204	410.1	165.85	817.3	1002.9	645.4	299.75	326	254.05	184.8	357.05	290.25	1314.7	181.5
932	membrane-spanning 4-domains, subfamily A, member 3 (hematopoietic cell-specific)	MS4A3	CD20L|HTM4	HGNC:7317|MIM:606498|Ensembl:ENSG00000149516|HPRD:09403	11	11q12.1	protein-coding	MS4A3	membrane-spanning 4-domains, subfamily A, member 3 (hematopoietic cell-specific)	O	CD20 antigen homolog|CD20 antigen-like|IgE receptor beta chain|IgE receptor beta subunit|hematopoietic cell 4 transmembrane protein|membrane-spanning 4-domains subfamily A member 3|membrane-spanning 4-domains, subfamily A, member 3	20090705	9.75	15.7	40.8	1942.3	18.65	73.7	40.35	10.5	13.75	26.05	8.95	15.8	41.45	14.45	43.45	15.15	6.6	8.2	24.75	25.8	22.45	10.5	161.75	118.8	20.65	25.3	15.25	7	14.9	15.6	70.3	33.5
933	CD22 molecule	CD22	FLJ22814|MGC130020|SIGLEC-2|SIGLEC2	HGNC:1643|MIM:107266|Ensembl:ENSG00000012124|HPRD:00114	19	19q13.1	protein-coding	CD22	CD22 molecule	O	CD22 antigen	20090705	228.35	485.75	508.8	449.7	747.65	1291.05	410.9	700.15	677.9	444.6	253.2	668.25	512.55	286.2	390.9	91.6	80.55	388.3	390.65	739.95	204.8	475.5	650.5	571.5	671.55	542.25	233.9	304.25	607.3	510.05	1646.25	214.8
934	NA	NA	NA	NA	NA	NA	NA	NA	NA	NA	NA		51.8	214.55	651.95	3227.95	162.85	519.3	71.05	360.45	4941.8	71.75	172.75	348.7	78	57.25	1880.55	18.6	18.9	155.3	641.95	81.55	713.55	1964.8	545.3	559.05	249	136.25	64.9	3722.8	1581.15	2808.2	1052.9	460.6
938	CD24 molecule-like 4	CD24L4	-	HGNC:1649	Y	Yq11.222	pseudo	CD24L4	CD24 molecule-like 4	O	-	20090714	13.15	83.9	203.9	684.05	16.2	158.1	26.1	34.75	677.55	46.7	57.25	106.95	4.55	19.4	434.05	5.3	8	85.45	189.2	44.05	253.75	282.15	226.9	191.2	85.55	67.8	22.85	533.1	371.4	864.75	367.65	139.65
939	CD27 molecule	CD27	MGC20393|S152|T14|TNFRSF7|Tp55	HGNC:11922|MIM:186711|Ensembl:ENSG00000139193|HPRD:01723	12	12p13	protein-coding	CD27	CD27 molecule	O	CD27 antigen|CD27L receptor|T cell activation antigen CD27|T cell antivation antigen S152|tumor necrosis factor receptor superfamily, member 7	20090705	114.4	117.3	80.45	371.45	236.75	133.4	593.3	73.6	167.4	67.05	220.8	752.85	123.3	60.7	46	836.9	989.2	113.4	180.5	316.8	57.7	339.4	209.05	74	298.35	175.8	470.65	141.3	326	444.75	653.5	125.8
940	CD28 molecule	CD28	MGC138290|Tp44	HGNC:1653|MIM:186760|Ensembl:ENSG00000178562|HPRD:01727	2	2q33	protein-coding	CD28	CD28 molecule	O	CD28 antigen|CD28 antigen (Tp44)|T-cell-specific surface glycoprotein	20090705	129.2	135.4	180.45	164.45	187.9	402.55	162.85	128.3	161.4	265.85	61.35	159.75	111.6	105.15	68.3	242.6	174.9	35.6	138.65	317.5	123.05	156.3	425.5	183.3	226.85	108.4	113.45	156.5	235.45	76.8	808.65	102.75
941	CD80 molecule	CD80	CD28LG|CD28LG1|LAB7	HGNC:1700|MIM:112203|Ensembl:ENSG00000121594|HPRD:00202	3	3q13.3-q21	protein-coding	CD80	CD80 molecule	O	B-lymphocyte activation antigen B7|CD80 antigen|CD80 antigen (CD28 antigen ligand 1, B7-1 antigen)|costimulatory factor CD80|costimulatory molecule variant IgV-CD80	20090705	268.95	398.3	534.3	360.3	682	832.7	475.85	364	745.75	734.6	246.85	211.2	380.15	316.05	241.35	79.8	101.55	323.6	335	450.85	227.35	286.95	908.8	546.55	475.45	428.15	199.9	343.9	532.1	365.3	1684.15	279.45
942	CD86 molecule	CD86	B7-2|B70|CD28LG2|LAB72|MGC34413	HGNC:1705|MIM:601020|Ensembl:ENSG00000114013|HPRD:03011	3	3q21	protein-coding	CD86	CD86 molecule	O	B-lymphocyte activation antigen B7-2|B7-2 antigen|CD28 antigen ligand 2|CD86 antigen|CD86 antigen (CD28 antigen ligand 2, B7-2 antigen)|CTLA-4 counter-receptor B7.2	20090705	111.35	164.85	243.35	276.5	198.25	804.95	285.65	161.9	443.05	371.75	180.05	120.6	204.1	166.05	83.55	47.85	43.05	142.4	168.95	164.3	174.2	211.05	630.05	255.95	286.45	140.9	90.5	173.9	266.55	63.15	608.4	142.8
943	tumor necrosis factor receptor superfamily, member 8	TNFRSF8	CD30|D1S166E|Ki-1	HGNC:11923|MIM:153243|Ensembl:ENSG00000120949|HPRD:01074	1	1p36	protein-coding	TNFRSF8	tumor necrosis factor receptor superfamily, member 8	O	CD30 antigen|CD30L receptor|Ki-1 antigen|OTTHUMP00000001783|cytokine receptor CD30|lymphocyte activation antigen CD30	20090707	178.1	200	300.6	268.75	322	570.2	291.35	198.95	246.05	336.85	196.3	110.55	159.75	133.45	138.8	47.4	47.35	200.55	224.75	285.85	240.65	181.25	801.1	358.7	301.5	189.15	112.85	231.5	342.1	265.2	313	243.35
944	tumor necrosis factor (ligand) superfamily, member 8	TNFSF8	CD153|CD30L|CD30LG|MGC138144	HGNC:11938|MIM:603875|Ensembl:ENSG00000106952|HPRD:04852	9	9q33	protein-coding	TNFSF8	tumor necrosis factor (ligand) superfamily, member 8	O	CD153 antigen|CD30 antigen ligand|CD30 ligand|OTTHUMP00000022762	20090705	183.3	207.3	255.35	322.55	394.35	877.4	201.85	216.05	291.05	390.35	107.95	106.1	166.15	237.7	177.25	156.4	119.55	224.9	203.8	296.95	283.05	186.8	858	402	353.7	158.35	165.6	57.9	280.75	248.1	1264.95	170.7
945	CD33 molecule	CD33	FLJ00391|SIGLEC-3|SIGLEC3|p67	HGNC:1659|MIM:159590|Ensembl:ENSG00000105383|HPRD:01165	19	19q13.3	protein-coding	CD33	CD33 molecule	O	CD33 antigen|CD33 antigen (gp67)	20090705	18.4	38.25	22.6	53.95	55.1	110.1	60.75	28.3	80.2	54.25	71.55	15	31.45	17.8	15.35	6.6	7.45	25.55	22.4	27	21.55	41.9	128.65	52.6	36.55	44.05	13.05	16.4	36	31.85	203.95	16.55
946	sialic acid binding Ig-like lectin 6	SIGLEC6	CD327|CD33L|CD33L1|CDw327|OBBP1|SIGLEC-6	HGNC:10875|MIM:604405|Ensembl:ENSG00000105492|HPRD:16058	19	19q13.3	protein-coding	SIGLEC6	sialic acid binding Ig-like lectin 6	O	CD33 antigen-like 1|CDw327 antigen|OTTHUMP00000164940|OTTHUMP00000164941|OTTHUMP00000164942|Obesity-binding protein 1	20090625	323.3	579.85	714.45	560.1	985.3	1764	537.9	383.3	694.1	746.8	304.2	232.9	430.35	397.4	244.7	100	97.55	475.3	1518.85	606.45	325.85	578.8	1126.4	985.2	574.95	494.2	256.5	379.5	774.65	485.5	1985.55	327.4
947	CD34 molecule	CD34	-	HGNC:1662|MIM:142230|Ensembl:ENSG00000174059|HPRD:00790	1	1q32	protein-coding	CD34	CD34 molecule	O	CD34 antigen|OTTHUMP00000034733|OTTHUMP00000034734|hematopoietic progenitor cell antigen CD34	20090705	594.75	406.15	441.6	358.7	475.8	837.2	437.95	271.5	853.2	373.55	394.55	267.35	423.2	297.75	203	67.55	69.4	212.3	1188.55	588.8	303.15	301	930.35	675.6	291.2	392.6	273.1	456.45	365.8	508.95	1099.1	344.35
948	CD36 molecule (thrombospondin receptor)	CD36	CHDS7|FAT|GP3B|GP4|GPIV|PASIV|SCARB3	HGNC:1663|MIM:173510|Ensembl:ENSG00000135218|HPRD:01430	7	7q11.2	protein-coding	CD36	CD36 molecule (thrombospondin receptor)	O	CD36 antigen|CD36 antigen (collagen type I receptor, thrombospondin receptor)|PAS-4 protein|cluster determinant 36|fatty acid translocase|glycoprotein IIIb|leukocyte differentiation antigen CD36|platelet glycoprotein IV|scavenger receptor class B, member 3	20090705	2573.95	163.15	158.5	327.6	62.35	512.25	247.65	111.8	65.25	91.9	81.05	195.1	84.05	81	171.3	28.1	25.15	60.15	382.75	110.5	85.15	87.95	1102.45	631.8	37.85	42.65	119.6	438.85	383.4	153.15	739.25	77.65
949	scavenger receptor class B, member 1	SCARB1	CD36L1|CLA-1|CLA1|MGC138242|SR-BI|SRB1	HGNC:1664|MIM:601040|Ensembl:ENSG00000073060|HPRD:03024	12	12q24.31	protein-coding	SCARB1	scavenger receptor class B, member 1	O	CD36 antigen (collagen type I receptor, thrombospondin receptor)-like 1|CD36 antigen-like 1|scavenger receptor class B type 1|scavenger receptor class B type III	20090705	284.5	9745.75	515.6	235.6	422.9	576.25	207.95	304.2	274.65	1870.8	413.9	205.5	287.75	127.2	441.2	40.6	37.45	231.05	2373.4	573.65	374.15	162.75	461.35	429.3	287.2	480.55	144.7	196.15	196	193.6	930.8	184.55
950	scavenger receptor class B, member 2	SCARB2	AMRF|CD36L2|HLGP85|LIMPII|SR-BII	HGNC:1665|MIM:602257|Ensembl:ENSG00000138760|HPRD:03772	4	4q21.1	protein-coding	SCARB2	scavenger receptor class B, member 2	O	85 kDa lysosomal sialoglycoprotein scavenger receptor class B, member 2|CD36 antigen (collagen type I receptor, thrombospondin receptor)-like 2 (lysosomal integral membrane protein II)	20090705	702.45	221.7	957.7	146.8	519.75	782.9	263.45	486.95	348.6	168.45	186.45	147.8	416.65	246.45	190.2	76.85	72.9	242.05	462.8	573.2	383.4	291.95	861.05	417.55	544.35	249.55	108.25	254.9	349.05	444.95	1069.3	267.15
951	CD37 molecule	CD37	GP52-40|MGC120234|TSPAN26	HGNC:1666|MIM:151523|Ensembl:ENSG00000104894|HPRD:01053	19	19q13.3	protein-coding	CD37	CD37 molecule	O	CD37 antigen|cell differentiation antigen 37|leukocyte surface antigen CD37|tetraspanin-26	20090625	59.25	84.2	137.25	922.1	131.9	261.85	647.1	105.05	115.3	154.65	620.75	913.95	177.55	40.2	88.55	726.45	626.85	79.1	149.05	135.7	105.35	214.9	477.85	143.75	147.25	102.9	653.15	64.75	70	135.8	499	85.2
952	CD38 molecule	CD38	T10	HGNC:1667|MIM:107270|Ensembl:ENSG00000004468|HPRD:00116	4	4p15	protein-coding	CD38	CD38 molecule	O	ADP-ribosyl cyclase/cyclic ADP-ribose hydrolase|CD38 antigen|CD38 antigen (p45)|cyclic ADP-ribose hydrolase	20090705	69.5	130.15	189.3	419.05	149.85	282.65	37.1	164.35	100.6	58.15	131.85	374.2	189.4	125.35	41.45	32.95	52.4	138.95	84.75	120.95	741.9	173.9	304	304.25	131.55	121.7	644.4	27.35	65.15	77.4	476.6	113.65
953	ectonucleoside triphosphate diphosphohydrolase 1	ENTPD1	ATPDase|CD39|DKFZp686D194|DKFZp686I093|FLJ40921|FLJ40959|NTPDase-1	HGNC:3363|MIM:601752|Ensembl:ENSG00000138185|HPRD:09047	10	10q24	protein-coding	ENTPD1	ectonucleoside triphosphate diphosphohydrolase 1	O	CD39 antigen|OTTHUMP00000020161|ecto-ATP diphosphohydrolase|ecto-apyrase|lymphoid cell activation antigen	20090714	107.55	144.7	251.65	350.25	100.1	574	137.2	155.7	177.95	55.6	82.2	159.5	216.95	84.15	103.55	31.9	32.6	135.6	539.9	256.75	186.55	108.9	548.8	335.15	208.4	216.4	75.3	138.75	263.2	236.5	874.65	255.8
954	ectonucleoside triphosphate diphosphohydrolase 2	ENTPD2	CD39L1|NTPDase-2	HGNC:3364|MIM:602012|Ensembl:ENSG00000054179|HPRD:03600	9	9q34	protein-coding	ENTPD2	ectonucleoside triphosphate diphosphohydrolase 2	O	CD39-like-1|OTTHUMP00000022628|OTTHUMP00000022629|ecto-ATPase	20090625	55.05	65.3	23.05	39.35	58.95	226.1	19.55	24	51.9	37.8	47.5	13.9	62.3	10.7	104.95	5.85	15.6	41.55	52.2	14.9	6.4	58.35	186.15	150.7	8.75	16.9	10.05	23.6	77.75	8.05	283.7	12.3
955	ectonucleoside triphosphate diphosphohydrolase 6 (putative function)	ENTPD6	CD39L2|DKFZp781G2277|DKFZp781K21102|FLJ36711|IL-6SAG|IL6ST2|NTPDase-6|dJ738P15.3	HGNC:3368|MIM:603160|Ensembl:ENSG00000197586|HPRD:16013	20	20p11.2-p11.22	protein-coding	ENTPD6	ectonucleoside triphosphate diphosphohydrolase 6 (putative function)	O	CD39-like 2|OTTHUMP00000030487|ectonucleoside triphosphate diphosphohydrolase 6|interleukin 6 signal transducer-2	20090625	44.85	427.45	753.7	64.05	763.15	676.3	458.2	776.35	377	374	306.5	151.6	142.65	118.5	385.7	186.3	152.8	310.35	280.35	1439.15	833.4	277.3	146.85	291.5	334.05	655.2	318.7	207.5	98.95	373.65	179.2	116.3
956	ectonucleoside triphosphate diphosphohydrolase 3	ENTPD3	CD39L3|FLJ93839|HB6|NTPDase-3	HGNC:3365|MIM:603161|Ensembl:ENSG00000168032|HPRD:16014	3	3p21.3	protein-coding	ENTPD3	ectonucleoside triphosphate diphosphohydrolase 3	O	CD39-like 3	20090625	146.05	298.7	820.8	259.7	503.55	1098.5	393.75	625.75	419.55	492.1	190.6	90.4	292.5	126.95	277.2	10.95	11.75	256.6	250.85	635.1	303.35	165.25	356.7	422.55	362	298.45	105.85	187.25	401	690.1	846.1	215.45
957	ectonucleoside triphosphate diphosphohydrolase 5	ENTPD5	CD39L4|MGC163357|MGC163359|NTPDase-5|PCPH	HGNC:3367|MIM:603162|Ensembl:ENSG00000187097|HPRD:16015	14	14q24	protein-coding	ENTPD5	ectonucleoside triphosphate diphosphohydrolase 5	O	CD39-like 4|Pcph proto-oncogene protein|proto-oncogene CPH	20090625	147.25	132.5	70.5	233.5	160.9	133.45	192.2	77.5	524.45	785.9	149.6	50.9	42.95	153.9	109.95	35.6	25.6	143.85	99.45	262.25	225.45	54.25	316.8	303.2	313.05	313.45	35.9	103.05	282.8	173	470	89.7
958	CD40 molecule, TNF receptor superfamily member 5	CD40	Bp50|CDW40|MGC9013|TNFRSF5|p50	HGNC:11919|MIM:109535|Ensembl:ENSG00000101017|HPRD:00178	20	20q12-q13.2	protein-coding	CD40	CD40 molecule, TNF receptor superfamily member 5	O	B cell surface antigen CD40|B cell-associated molecule|CD40 antigen|CD40 antigen (TNF receptor superfamily member 5)|CD40 type II isoform|CD40L receptor|OTTHUMP00000031699|OTTHUMP00000031700|nerve growth factor receptor-related B-lymphocyte activation molecule|tumor necrosis factor receptor superfamily, member 5	20090705	115.55	107.2	114.9	36.15	34.7	153.4	81.55	88.8	79.8	98.95	140.45	135.1	81.9	61.75	72.7	19.2	23.45	64.7	90.1	133.15	90.1	88.45	323	86.5	47.35	110.75	111.6	76.9	48.15	139.8	213.75	88.65
959	CD40 ligand	CD40LG	CD154|CD40L|HIGM1|IGM|IMD3|T-BAM|TNFSF5|TRAP|gp39|hCD40L	HGNC:11935|MIM:300386|Ensembl:ENSG00000102245|HPRD:02311	X	Xq26	protein-coding	CD40LG	CD40 ligand	O	CD40 antigen ligand|OTTHUMP00000024130|T-B cell-activating molecule|TNF-related activation protein|tumor necrosis factor (ligand) superfamily member 5	20090705	72.95	36.85	106.75	26.25	106.8	192.7	58.05	32	59	132.35	30.8	110.35	40.35	21.5	29.4	172.35	69	33.15	23.6	46.9	28.75	82.35	123.15	112.8	74.95	130.6	36.6	33.2	53.55	35.7	460.5	29
960	CD44 molecule (Indian blood group)	CD44	CDW44|CSPG8|ECMR-III|HCELL|IN|LHR|MC56|MDU2|MDU3|MGC10468|MIC4|MUTCH-I|Pgp1	HGNC:1681|MIM:107269|Ensembl:ENSG00000026508|HPRD:00115	11	11p13	protein-coding	CD44	CD44 molecule (Indian blood group)	O	CD44 antigen|CD44 antigen (homing function and Indian blood group system)|CDW44 antigen|GP90 lymphocyte homing/adhesion receptor|Hermes antigen|antigen gp90 homing receptor|cell adhesion molecule|cell surface glycoprotein CD44|chondroitin sulfate proteoglycan 8|extracellular matrix receptor-III|hematopoietic cell E- and L-selectin ligand|heparan sulfate proteoglycan|homing function and Indian blo…	20090707	726.55	445.8	305.35	776.95	314.55	725.35	365.1	352.2	388.85	338.8	933.3	439.15	561.45	177.8	388.25	581.4	529.75	192.1	730.75	316.85	481.85	811.7	914.8	913.35	1061.5	261.05	310.3	328.6	669	847.15	1060.75	971.4
961	CD47 molecule	CD47	IAP|MER6|OA3	HGNC:1682|MIM:601028|Ensembl:ENSG00000196776|HPRD:03017	3	3q13.1-q13.2	protein-coding	CD47	CD47 molecule	O	CD47 antigen|CD47 antigen (Rh-related antigen, integrin-associated signal transducer)|CD47 glycoprotein|Rh-related antigen|antigen identified by monoclonal antibody 1D8|antigenic surface determinant protein OA3|integrin associated protein|integrin-associated signal transducer|leukocyte surface antigen CD47	20090705	385.2	619.1	754.9	984.9	843.6	1076.85	316	800.9	638.4	546.5	1221.85	846.35	797.95	340.5	449.75	563.45	667.25	648.85	1177	593	1645.9	672.35	1276.9	959.35	705.4	874.65	704.35	497.05	1051.6	667.85	1228.15	472.8
962	CD48 molecule	CD48	BCM1|BLAST|BLAST1|MEM-102|SLAMF2|hCD48|mCD48	HGNC:1683|MIM:109530|Ensembl:ENSG00000117091|HPRD:00177	1	1q21.3-q22	protein-coding	CD48	CD48 molecule	O	CD48 antigen (B-cell membrane protein)|OTTHUMP00000025680|OTTHUMP00000060268	20090705	244.85	390.4	548.15	1316.85	772.8	998.3	460.55	366.7	549.8	596.5	451.15	1754.65	355.3	212.5	210.9	2834.45	2718.25	310.4	360.4	428.8	479.15	789	1103.7	589.2	395.85	345.85	954.55	311.55	575.75	512.65	1034.4	267.8
963	CD53 molecule	CD53	MOX44|TSPAN25	HGNC:1686|MIM:151525|Ensembl:ENSG00000143119|HPRD:01054	1	1p13	protein-coding	CD53	CD53 molecule	O	CD53 antigen|CD53 glycoprotein|CD53 tetraspan antigen|OTTHUMP00000013686|OTTHUMP00000059505|antigen MOX44 identified by monoclonal antibody MRC-OX44|cell surface antigen|leukocyte surface antigen CD53|tetraspanin-25|transmembrane glycoprotein	20090705	537.5	705.4	1128.8	4017.4	788.5	1721.85	867.75	749.6	911	713.7	1453.3	2524.2	853.85	398.95	538.35	1859.1	2086.15	495.25	1193.85	742.1	539.8	1224.35	1400.5	1101.15	1077.15	541.6	1337.6	599.4	836.15	701.45	2115.55	653.85
965	CD58 molecule	CD58	FLJ23181|FLJ43722|LFA-3|LFA3	HGNC:1688|MIM:153420|Ensembl:ENSG00000116815|HPRD:01081	1	1p13	protein-coding	CD58	CD58 molecule	O	CD58 antigen, (lymphocyte function-associated antigen 3)|OTTHUMP00000024363|surface glycoprotein LFA-3	20090718	151.7	127.8	149.8	167.2	135.2	295.35	189.9	66.45	176.85	100.8	99.7	89.95	211.3	83.55	79.15	89.75	131	108.35	90.5	100	104.45	144.3	670.65	213.65	180.55	120.4	45.65	101.4	183.8	169.85	652.9	150.1
966	CD59 molecule, complement regulatory protein	CD59	16.3A5|1F5|EJ16|EJ30|EL32|FLJ38134|FLJ92039|G344|HRF-20|HRF20|MAC-IP|MACIF|MEM43|MGC2354|MIC11|MIN1|MIN2|MIN3|MIRL|MSK21|p18-20	HGNC:1689|MIM:107271|Ensembl:ENSG00000085063|HPRD:00117	11	11p13	protein-coding	CD59	CD59 molecule, complement regulatory protein	O	20 kDa homologous restriction factor|CD59 antigen|CD59 antigen p18-20 (antigen identified by monoclonal antibodies 16.3A5, EJ16, EJ30, EL32 and G344)|CD59 glycoprotein|Ly-6-like protein|T cell-activating protein|human leukocyte antigen MIC11|lymphocytic antigen CD59/MEM43|membrane attack complex (MAC) inhibition factor|membrane inhibitor of reactive lysis|protectin|surface anitgen recognized by m…	20090707	2445.85	1526.25	1577.25	2424.2	1623.1	4385.9	627.55	1876.1	3278	672.9	1502.1	754.35	2766.1	628.8	894.55	153.75	112.3	2249.25	13940.2	1516.35	710.25	2517.05	1738.55	1588.05	1862.6	1451.4	765.4	1212.9	1141.9	3767.1	2529.45	978.8
967	CD63 molecule	CD63	LAMP-3|ME491|MLA1|OMA81H|TSPAN30	HGNC:1692|MIM:155740|Ensembl:ENSG00000135404|HPRD:01121	12	12q12-q13	protein-coding	CD63	CD63 molecule	O	CD63 antigen|CD63 antigen (melanoma 1 antigen)|granulophysin|lysosome-associated membrane glycoprotein 3|melanoma 1 antigen|melanoma-associated antigen ME491|melanoma-associated antigen MLA1|ocular melanoma-associated antigen|tetraspanin-30	20090705	7572.2	5701.95	2747.2	4350.25	2095.75	5348.95	6296.15	3004	3879.7	3964.4	4909.4	2243.35	5233.2	2308	3761.15	333.35	369.8	3585.05	10047.8	2903.35	2827.35	1908.3	3484.15	2133.8	3523.2	3961.1	1735.4	3580.35	1508.85	5359.15	3891.15	3059.1
968	CD68 molecule	CD68	DKFZp686M18236|GP110|SCARD1	HGNC:1693|MIM:153634|Ensembl:ENSG00000129226|HPRD:01093	17	17p13	protein-coding	CD68	CD68 molecule	O	CD68 antigen|OTTHUMP00000135285|macrophage antigen CD68|macrosialin|scavenger receptor class D, member 1	20090707	86.8	15.7	36.9	79.2	43.2	70.6	395	18.9	195.8	103.1	173.4	185.6	96.9	48.95	64.15	21.45	11.05	13.6	217.9	35.4	105.6	36.2	419.7	86.15	51.65	138.2	11.95	46.35	75.5	25.5	286.45	76.1
969	CD69 molecule	CD69	CLEC2C	HGNC:1694|MIM:107273|Ensembl:ENSG00000110848|HPRD:00119	12	12p13-p12	protein-coding	CD69	CD69 molecule	O	C-type lectin domain family 2, member C|CD69 antigen (p60, early T-cell activation antigen)|activation inducer molecule (AIM/CD69)|early lymphocyte activation antigen	20090718	19.55	50.55	85.65	118.2	50.65	73.45	56.3	53.9	78.15	84.5	65	420.6	111.6	68.15	41.5	690.3	820.2	23.9	38.45	19.65	49.65	131.8	51.9	167.5	82.7	36.45	66.65	76.1	56.85	114	313.05	115.2
970	CD70 molecule	CD70	CD27L|CD27LG|TNFSF7	HGNC:11937|MIM:602840|Ensembl:ENSG00000125726|HPRD:18515	19	19p13	protein-coding	CD70	CD70 molecule	O	CD27 ligand|CD70 antigen|Ki-24 antigen|surface antigen CD70|tumor necrosis factor (ligand) superfamily, member 7|tumor necrosis factor ligand superfamily, member 7	20090625	120.6	165.9	133.3	45.95	173.35	107.55	324.2	57.95	163.7	149.95	38.15	77.05	185.3	90.8	55.8	44.05	55.7	91.8	23.1	156.15	80.75	138.15	419.8	151.15	161.3	103.7	52.2	56.3	130	120.15	409.25	60.85
971	CD72 molecule	CD72	CD72b|LYB2	HGNC:1696|MIM:107272|Ensembl:ENSG00000137101|HPRD:00118	9	9p13.3	protein-coding	CD72	CD72 molecule	O	CD72 antigen|OTTHUMP00000021342|OTTHUMP00000045360	20090705	56.05	48.95	16.3	55.2	64.25	177.8	136.05	64.2	108.75	17.3	8.3	85	100.35	11.2	18.7	10.15	27.05	69.95	15.05	35.05	59.75	12.6	92.25	133.2	48.95	22.85	65.2	83.35	17.3	72.95	65.2	7.35
972	CD74 molecule, major histocompatibility complex, class II invariant chain	CD74	DHLAG|HLADG|Ia-GAMMA	HGNC:1697|MIM:142790|Ensembl:ENSG00000019582|HPRD:00825	5	5q32	protein-coding	CD74	CD74 molecule, major histocompatibility complex, class II invariant chain	O	CD74 antigen|CD74 antigen (invariant polypeptide of major histocompatibility complex, class II antigen-associated)|HLA-DR-gamma|Ia-associated invariant chain|MHC HLA-DR gamma chain|gamma chain of class II antigens	20090705	96.15	6824.75	2292.55	3383.2	1398.05	6987.15	6703.3	2348.2	4532.3	2874.05	12812	8980.55	5267.5	1018.8	617.2	795.9	686.9	2447.4	2883.45	1835.35	1562.3	5686.15	1569.75	2156.75	6952.75	880.8	6247.8	870.75	1439.65	8733.4	3255.05	1499.75
973	CD79a molecule, immunoglobulin-associated alpha	CD79A	IGA|MB-1	HGNC:1698|MIM:112205|Ensembl:ENSG00000105369|HPRD:00203	19	19q13.2	protein-coding	CD79A	CD79a molecule, immunoglobulin-associated alpha	O	B-cell antigen receptor complex-associated protein alpha chain|CD79A antigen|CD79a antigen (immunoglobulin-associated alpha)|MB-1 membrane glycoprotein|surface IgM-associated protein	20090705	117.4	96.75	333.4	718.35	435.4	310	1157	245.3	172.45	304.45	302.7	1015.05	85	123.85	217.4	70.15	100.6	85.45	104.7	272.8	257.3	356.5	1234.95	207.85	106.15	237.95	501.9	181.6	159.55	709.8	165.85	104.6
974	CD79b molecule, immunoglobulin-associated beta	CD79B	B29|IGB	HGNC:1699|MIM:147245|Ensembl:ENSG00000007312|HPRD:00922	17	17q23	protein-coding	CD79B	CD79b molecule, immunoglobulin-associated beta	O	B-cell antigen receptor complex-associated protein beta chain|B-cell-specific glycoprotein B29|CD79B antigen|CD79b antigen (immunoglobulin-associated beta)|Ig-beta|immunoglobulin-associated B29	20090707	65.3	27.15	58.5	121.2	35.8	360.15	415.95	19.55	103.95	137.7	10	263.95	88.35	12.8	34.75	92.45	53.35	59.55	16.95	103.6	12.05	182.5	969.1	183.1	94.85	56.7	63.85	70.2	108.95	16.7	364.15	46.15
975	CD81 molecule	CD81	S5.7|TAPA1|TSPAN28	HGNC:1701|MIM:186845|Ensembl:ENSG00000110651|HPRD:08924	11	11p15.5	protein-coding	CD81	CD81 molecule	O	26 kDa cell surface protein TAPA-1|CD81 antigen|CD81 antigen (target of antiproliferative antibody 1)|target of antiproliferative antibody 1	20090707	4049.9	2227.1	5449.5	650.7	3303.4	4362.85	7498.15	4344.25	3112.35	13098	7497.45	1576.65	5110.55	1264.4	1126.8	409.1	565.45	1509.95	3931.15	4768.5	5286.5	922.45	1466.35	1286.35	7246	3081.95	1227.65	2338.1	1358.65	3160.95	3595.55	5973.65
976	CD97 molecule	CD97	TM7LN1	HGNC:1711|MIM:601211|Ensembl:ENSG00000123146|HPRD:03130	19	19p13	protein-coding	CD97	CD97 molecule	O	CD97 antigen|leukocyte antigen CD97|seven transmembrane helix receptor|seven-span transmembrane protein|seven-transmembrane, heterodimeric receptor associated with inflammation	20090625	62.55	251.8	15.2	316.7	32.75	203.15	208.85	68.9	109.4	117.8	577.75	350.9	161	13.15	98.8	470.45	514.1	62.7	337.05	78.2	191.7	105.3	213.6	105	112.45	30.95	218.1	172.55	26.7	205.25	90.55	522
977	CD151 molecule (Raph blood group)	CD151	GP27|MER2|PETA-3|RAPH|SFA1|TSPAN24	HGNC:1630|MIM:602243|Ensembl:ENSG00000177697|HPRD:03763	11	11p15.5	protein-coding	CD151	CD151 molecule (Raph blood group)	O	CD151 antigen|CD151 antigen (Raph blood group)|OTTHUMP00000164434|hemidesmosomal tetraspanin CD151|membrane glycoprotein SFA-1|platelet surface glycoprotein gp27|platelet-endothelial cell tetraspan antigen 3	20090705	971.5	445	36.7	28.1	96.35	107.65	1915.1	42.4	534.9	655.3	930.35	33.1	248.2	18.7	340.6	5.5	4.55	111.45	456.3	59.4	543.15	63.3	148.2	53.7	43.45	255.8	14.55	319.7	94.05	354.3	118.85	786.95
978	cytidine deaminase	CDA	CDD	HGNC:1712|MIM:123920|Ensembl:ENSG00000158825|HPRD:11744	1	1p36.2-p35	protein-coding	CDA	cytidine deaminase	O	OTTHUMP00000002883|cytidine aminohydrolase|cytosine nucleoside deaminase|small cytidine deaminase	20090625	87.8	19.8	25.4	942.05	69.4	56.45	164.5	9.55	66.15	394.05	24.15	94.75	24.85	7.5	39.55	14.1	5.05	65.85	186.55	15.5	19.75	10.85	231.9	22.9	65.2	56.75	8.7	64.4	182.25	19.9	102.95	48.65
983	cell division cycle 2, G1 to S and G2 to M	CDC2	CDC28A|CDK1|DKFZp686L20222|MGC111195	HGNC:1722|MIM:116940|Ensembl:ENSG00000170312|HPRD:00302	10	10q21.1	protein-coding	CDC2	cell division cycle 2, G1 to S and G2 to M	O	OTTHUMP00000019660|cell cycle controller CDC2|cell division control protein 2 homolog|cell division cycle 2|cyclin-dependent kinase 1|p34 protein kinase	20090707	143.15	148.35	236.6	298	131.15	546.5	247.5	130	160.9	168.55	105.55	110.9	135	73.25	149.6	51.9	52.75	214.55	187.95	159.1	159.8	147.1	303.3	270.05	113	176.4	204.8	134.2	315.9	114.75	477.6	131.35
984	cell division cycle 2-like 1 (PITSLRE proteins)	CDC2L1	CDC2L2|CDK11|CDK11-p110|CDK11-p46|CDK11-p58|CLK-1|FLJ59152|PK58|p58|p58CDC2L1|p58CLK-1	HGNC:1729|MIM:176873|Ensembl:ENSG00000008128|HPRD:08909	1	1p36.33	protein-coding	CDC2L1	cell division cycle 2-like 1 (PITSLRE proteins)	O	CDC-related protein kinase p58|OTTHUMP00000000760|OTTHUMP00000000767|OTTHUMP00000000768|PITSLRE serine/threonine-protein kinase CDC2L1|PITSLREA|cell division cycle 2-like 2 (PITSLRE proteins)|cell division cycle 2-like protein kinase 1|galactosyltransferase-associated protein kinase p58/GTA	20090705	274.25	288.95	491.95	359.6	506.55	707.3	620.9	468.1	355.1	631.25	536.9	374.5	388.75	167.75	205.6	737.15	773	276.9	388.85	602.5	570.25	215.95	1577.6	405.45	482.55	643.5	288.95	372.95	432.85	293.3	602.1	343.45
987	LPS-responsive vesicle trafficking, beach and anchor containing	LRBA	BGL|CDC4L|DKFZp686A09128|DKFZp686K03100|DKFZp686P2258|FLJ16600|FLJ25686|LAB300|LBA|MGC72098	HGNC:1742|MIM:606453|Ensembl:ENSG00000198589|HPRD:07344	4	4q31.3	protein-coding	LRBA	LPS-responsive vesicle trafficking, beach and anchor containing	O	cell division cycle 4-like|vesicle trafficking, beach and anchor containing	20090705	265.2	337.35	382.35	387.6	501.8	1279.5	367.45	264.55	559.35	292.15	184.95	201.65	351.25	282.3	174.7	213.2	185.45	425.65	422.5	446.3	381.8	400.3	904.5	865.15	299.55	327.45	157.15	293.4	459.5	365.05	1326.3	319.25
988	CDC5 cell division cycle 5-like (S. pombe)	CDC5L	CEF1|KIAA0432|PCDC5RP|dJ319D22.1|hCDC5	HGNC:1743|MIM:602868|Ensembl:ENSG00000096401|HPRD:04184	6	6p21	protein-coding	CDC5L	CDC5 cell division cycle 5-like (S. pombe)	O	CDC5 (cell division cycle 5, S. pombe, homolog)-like|CDC5-like|Cdc5-related protein|Cell division cycle 5, S. pombe, homolog-like|OTTHUMP00000016529|dJ319D22.1 (CDC5-like protein)	20090705	1225.6	723.2	617.6	1090.5	1150.15	13739	957.95	723.75	1078.8	789.45	259.3	437.15	1230.55	2595.55	524.15	179.45	201.85	766.65	892.7	713.2	288.15	2304.85	2407.25	7133.4	716.9	930.5	485.2	1232.6	2926.65	636.1	10476.5	395.5
989	septin 7	2009-09-07	CDC10|CDC3|Nbla02942|SEPT7A	HGNC:1717|MIM:603151|HPRD:04398	7	7p14.3-p14.1	protein-coding	2009-09-07	septin 7	O	CDC10 (cell division cycle 10, S. cerevisiae, homolog)|CDC10 cell division cycle 10 homolog|cell division cycle 10	20090705	1431.55	612.2	5715.75	339.05	1720.6	2600.3	168.65	5277.4	425.65	172.85	240.5	1218.15	1984.45	654.75	487.1	1254.5	1251.95	1484.85	413.35	6674.75	550.65	942.7	927.8	1237.8	4639.9	526.65	487.35	879.5	799.45	786.3	2117.2	1778.15
990	cell division cycle 6 homolog (S. cerevisiae)	CDC6	CDC18L|HsCDC18|HsCDC6	HGNC:1744|MIM:602627|Ensembl:ENSG00000094804|HPRD:04022	17	17q21.3	protein-coding	CDC6	cell division cycle 6 homolog (S. cerevisiae)	O	CDC18 (cell division cycle 18, S.pombe, homolog)-like|CDC6 cell division cycle 6 homolog|CDC6-related protein|cell division cycle 6 protein	20090705	96.05	88.9	130.2	117.4	171.05	411.55	106.15	96.75	137.2	162.1	81.5	54.9	105.05	73.5	68.9	36.1	29.25	101.75	112.75	112.75	75.8	114.7	405.75	289.1	119.1	142.75	94.15	43.7	164.2	96.15	702.6	81.25
991	cell division cycle 20 homolog (S. cerevisiae)	CDC20	CDC20A|MGC102824|bA276H19.3|p55CDC	HGNC:1723|MIM:603618|Ensembl:ENSG00000117399|HPRD:04686	1	1p34.1	protein-coding	CDC20	cell division cycle 20 homolog (S. cerevisiae)	O	CDC20 cell division cycle 20 homolog|OTTHUMP00000008571|OTTHUMP00000008572|cell division cycle 20	20090705	84.85	63.85	74.8	576	107.2	131.65	61.75	56.2	57.75	27	17.9	68.35	45.15	52.2	47.05	15.6	18.7	73.3	172.1	95.25	103.85	41.6	99.5	195.8	15.05	1014.2	510.75	38	102.25	75.95	92.4	42.65
993	cell division cycle 25 homolog A (S. pombe)	CDC25A	CDC25A2	HGNC:1725|MIM:116947|Ensembl:ENSG00000164045|HPRD:00305	3	3p21	protein-coding	CDC25A	cell division cycle 25 homolog A (S. pombe)	O	M-phase inducer phosphatase 1|cell division cycle 25A|dual specificity phosphatase CDC25A	20090705	76	63.05	83.8	114.95	104.9	239.85	97.25	68.5	97.3	92.9	87.2	29.6	168.2	32.55	13.5	11.15	25.45	20.35	59	61.75	53.25	28.95	196.55	119.55	48.4	139.8	52.35	92.5	195.5	38.2	297.15	38.05
994	cell division cycle 25 homolog B (S. pombe)	CDC25B	-	HGNC:1726|MIM:116949|Ensembl:ENSG00000101224|HPRD:00307	20	20p13	protein-coding	CDC25B	cell division cycle 25 homolog B (S. pombe)	O	OTTHUMP00000030137|OTTHUMP00000030138|OTTHUMP00000030139|cell division cycle 25B	20090705	411.85	312.05	747.25	654.2	1023.55	1047.4	703	501.2	567.25	588.4	616.35	358.75	581	297.35	360.7	1055.5	1108.4	439.35	511.4	781.15	473.2	311.4	891.5	583.35	567	421.75	677.85	398.25	456.2	400.45	1104.4	494.85
995	cell division cycle 25 homolog C (S. pombe)	CDC25C	CDC25	HGNC:1727|MIM:157680|Ensembl:ENSG00000158402|HPRD:01146	5	5q31	protein-coding	CDC25C	cell division cycle 25 homolog C (S. pombe)	O	cell division cycle 25C|dual specificity phosphatase CDC25C|m-phase inducer phosphatase 3|mitosis inducer CDC25|phosphotyrosine phosphatase	20090705	116	82.2	219.35	196.35	191.5	641.4	177.35	82.3	137.3	178.05	72.5	56.8	136.75	136.55	81.6	35.45	37.45	100.6	141.85	113.95	144.6	112.2	408.35	347	170.75	277.85	83.05	98.05	154.65	182.75	857.7	90.45
996	cell division cycle 27 homolog (S. cerevisiae)	CDC27	APC3|CDC27Hs|D0S1430E|D17S978E|HNUC	HGNC:1728|MIM:116946|Ensembl:ENSG00000004897|HPRD:00304	17	17q12-q23.2	protein-coding	CDC27	cell division cycle 27 homolog (S. cerevisiae)	O	anaphase-promoting complex, protein 3|cell division cycle protein 27|nuc2 homolog	20090705	253.3	202.55	441.6	199.65	383.5	866.6	205.9	282.15	223.15	237.2	138.25	150.6	233.4	143.9	135.25	136.2	136.3	338.6	165.25	405.5	168.3	239.45	654.35	626.5	302.25	302.55	102.85	213.3	278.7	201.3	1194.4	256.7
997	cell division cycle 34 homolog (S. cerevisiae)	CDC34	E2-CDC34|UBC3|UBE2R1	HGNC:1734|MIM:116948|Ensembl:ENSG00000099804|HPRD:00306	19	19p13.3	protein-coding	CDC34	cell division cycle 34 homolog (S. cerevisiae)	O	ubiquitin carrier protein|ubiquitin-conjugating enzyme Cdc34|ubiquitin-conjugating enzyme E2-32 KDA complementing|ubiquitin-protein ligase	20090705	156.85	262.2	429.4	500.7	576.15	81.6	644.65	339.85	207.9	608.3	331.3	127.75	194.7	77.35	200.7	103.4	131.75	144.15	466.75	555.35	293.1	42.35	278.65	137.15	314.3	1136.05	134.75	194.6	96.9	191.7	185.45	233.7
998	cell division cycle 42 (GTP binding protein, 25kDa)	CDC42	CDC42Hs|G25K	HGNC:1736|MIM:116952|Ensembl:ENSG00000070831|HPRD:00309	1	1p36.1	protein-coding	CDC42	cell division cycle 42 (GTP binding protein, 25kDa)	O	GTP-binding protein, 25kD|OTTHUMP00000002834|OTTHUMP00000002926|cell division cycle 42|cell division cycle 42 (GTP binding protein, 25kD)|cell division cycle 42 (GTP-binding protein, 25kD)|dJ224A6.1.1 (cell division cycle 42 (GTP-binding protein, 25kD))|dJ224A6.1.2 (cell division cycle 42 (GTP-binding protein, 25kD))|growth-regulating protein|small GTP binding protein CDC42	20090707	723.55	755.8	1158.3	826.5	841.05	968.25	394.8	1034.05	734.8	337.45	861.65	405.55	763.1	228.1	397.25	279.9	601.55	398.5	644.4	698.5	472.95	294.6	680.05	396.1	820.6	316.55	380.35	591.85	465.3	710.05	1080.1	512.95
999	cadherin 1, type 1, E-cadherin (epithelial)	CDH1	Arc-1|CD324|CDHE|ECAD|LCAM|UVO	HGNC:1748|MIM:192090|Ensembl:ENSG00000039068|HPRD:01885	16	16q22.1	protein-coding	CDH1	cadherin 1, type 1, E-cadherin (epithelial)	O	cadherin 1, E-cadherin (epithelial)|cadherin 1, type 1|calcium-dependent adhesion protein, epithelial|cell-CAM 120/80|uvomorulin	20090707	38.75	49	58.65	108.6	42.75	797.85	103.9	14.75	766.2	514.8	586.7	121.4	672.35	34.15	893.65	15.1	5.3	503	1741.05	64.45	2271.2	592.1	116.9	655.25	94.7	83.7	219.55	1088.15	562.4	1231.75	568.85	123.3
1000	cadherin 2, type 1, N-cadherin (neuronal)	CDH2	CD325|CDHN|CDw325|NCAD	HGNC:1759|MIM:114020|Ensembl:ENSG00000170558|HPRD:00226	18	18q11.2	protein-coding	CDH2	cadherin 2, type 1, N-cadherin (neuronal)	O	N-cadherin 1|cadherin 2, N-cadherin (neuronal)|cadherin 2, type 1|calcium-dependent adhesion protein, neuronal|neural cadherin	20090705	196.35	532.25	906	180.5	457.95	648.95	403.5	348.7	335.35	300.95	82.4	86.6	227.35	107.45	111.45	29.3	27.1	272.75	180	777.05	161.25	138.6	630.55	315.15	248.3	374.6	63.1	119	180.9	148.15	371.15	96.2
1001	cadherin 3, type 1, P-cadherin (placental)	CDH3	CDHP|HJMD|PCAD	HGNC:1762|MIM:114021|Ensembl:ENSG00000062038|HPRD:00227	16	16q22.1	protein-coding	CDH3	cadherin 3, type 1, P-cadherin (placental)	O	cadherin 3, type 1|calcium-dependent adhesion protein, placental	20090705	27	26.6	68.1	28.9	75.95	105.75	53.9	46.6	114.35	54.65	25.95	10.85	22.35	39.7	81.15	10.4	4.7	21.6	25.85	34.6	147.45	58.05	115.15	58.05	33.7	42.55	354.85	20.95	48.8	169.45	147.05	66
1002	cadherin 4, type 1, R-cadherin (retinal)	CDH4	CAD4|FLJ22202|FLJ40547|MGC126700|MGC138355|RCAD	HGNC:1763|MIM:603006|Ensembl:ENSG00000179242|HPRD:04304	20	20q13.3	protein-coding	CDH4	cadherin 4, type 1, R-cadherin (retinal)	O	OTTHUMP00000031444|R-cadherin|cadherin 4, type 1|cadherin 4, type 1, preproprotein|retinal cadherin	20090705	230.1	446.05	638.9	307.25	670.95	1102.8	265.25	403.15	467.3	304.8	178.35	190.85	256.9	270.1	108.25	43.4	38.6	222.1	265.4	577.2	242.6	280	1273.35	519.2	295.55	309.9	168.7	108.05	464.45	284.1	1471.35	227.4
1003	cadherin 5, type 2 (vascular endothelium)	CDH5	7B4|CD144|FLJ17376	HGNC:1764|MIM:601120|Ensembl:ENSG00000179776|HPRD:03075	16	16q22.1	protein-coding	CDH5	cadherin 5, type 2 (vascular endothelium)	O	7B4 antigen|VE-cadherin|cadherin 5, type 2|cadherin 5, type 2, VE-cadherin (vascular epithelium)|cd144 antigen|endothelial-specific cadherin|vascular endothelial cadherin	20090707	5.8	175.4	128.8	68	33.7	340.25	467.45	73.3	160.2	82.55	1171.5	142.25	143.75	36.2	85.6	5.6	29.35	37.35	1861	229.45	63.05	67.6	116.15	125.05	112.55	71.8	65.5	212.3	145.7	106.15	83.4	185.45
1004	cadherin 6, type 2, K-cadherin (fetal kidney)	CDH6	KCAD	HGNC:1765|MIM:603007|Ensembl:ENSG00000113361|HPRD:04305	5	5p15.1-p14	protein-coding	CDH6	cadherin 6, type 2, K-cadherin (fetal kidney)	O	K-cadherin|cadherin 6, K-cadherin (fetal kidney)|cadherin 6, type 2|cadherin, fetal kidney|kidney cadherin	20090705	73.8	91.05	104.35	107.55	81.25	559.65	102.35	215.35	301.1	188.8	54.25	43.35	196.85	100.55	49.45	32.6	24.7	106.35	68.8	150	220.1	98.3	400.4	263.85	169.2	125.15	33.9	141.05	143.5	140.55	672.2	68.2
1005	cadherin 7, type 2	CDH7	CDH7L1	HGNC:1766|MIM:605806|Ensembl:ENSG00000081138|HPRD:12049	18	18q22-q23	protein-coding	CDH7	cadherin 7, type 2	O	OTTHUMP00000163685|cadherin-7	20090705	27.05	23.25	24.35	15.75	41.05	52.75	32.5	15.5	19.75	39.45	8.5	7	95.6	11.25	12.5	4.15	2.7	12.05	14.1	39.55	12.5	23.6	139.3	28.8	16.95	14.4	7.75	16.5	77.7	19.25	70.55	12.5
1006	cadherin 8, type 2	CDH8	Nbla04261	HGNC:1767|MIM:603008|Ensembl:ENSG00000150394|HPRD:04306	16	16q22.1	protein-coding	CDH8	cadherin 8, type 2	O	cadherin-8|putative protein product of Nbla04261	20090705	92.95	92.85	448.65	182.9	195.45	436.15	255.15	206.2	193.4	58.05	89.6	74.5	119.05	108.05	47.8	53.15	32.9	113.9	125.75	209.75	111	248.3	945.55	224.95	177.35	124.2	60.55	167.6	126.4	172.15	863.6	108.6
1007	cadherin 9, type 2 (T1-cadherin)	CDH9	MGC125386	HGNC:1768|MIM:609974|Ensembl:ENSG00000113100|HPRD:13021	5	5p14	protein-coding	CDH9	cadherin 9, type 2 (T1-cadherin)	O	T1-cadherin|cadherin 9, type 2|cadherin-9	20090705	42.05	104.75	148.45	170.2	279.25	227.1	90.2	119	210.25	149.2	64.6	50.05	87.5	63.8	12.9	10.5	22	116.3	28.75	116.6	42.9	81.5	631.8	161.6	15.85	64.65	41.3	71	90.35	83.4	267.1	21.35
1008	cadherin 10, type 2 (T2-cadherin)	CDH10	-	HGNC:1749|MIM:604555|Ensembl:ENSG00000040731|HPRD:05187	5	5p14-p13	protein-coding	CDH10	cadherin 10, type 2 (T2-cadherin)	O	T2-cadherin|cadherin 10, type 2|cadherin-10	20090705	176.3	301.85	932.45	240.35	650.15	756.4	186.65	491.35	367.9	317.35	108.65	88.3	224.6	148.1	144.1	47.65	41.25	136.65	131.8	1145.9	137.2	184.15	1450.45	480.3	492.9	226.05	101.45	163	266	188.8	1341.8	188.45
1009	cadherin 11, type 2, OB-cadherin (osteoblast)	CDH11	CAD11|CDHOB|OB|OSF-4	HGNC:1750|MIM:600023|Ensembl:ENSG00000140937|HPRD:08960	16	16q22.1	protein-coding	CDH11	cadherin 11, type 2, OB-cadherin (osteoblast)	O	OB-cadherin|cadherin 11, type 2|cadherin-11|osteoblast cadherin	20090705	1171	272.15	611.5	242.05	325.55	558.1	171.15	335.25	209.15	73.65	405.75	190.9	393.2	274.5	86.6	19.2	19.7	189.95	851.95	347.75	180.55	201.1	364	124.85	514.65	210.55	73.15	157.45	157.7	347.5	586.65	789
1010	cadherin 12, type 2 (N-cadherin 2)	CDH12	CDHB|FLJ34857	HGNC:1751|MIM:600562|Ensembl:ENSG00000154162|HPRD:11081	5	5p14-p13	protein-coding	CDH12	cadherin 12, type 2 (N-cadherin 2)	O	Br-cadherin|N-cadherin 2|OTTHUMP00000115709|brain-cadherin|cadherin 12, type 2|cadherin, neural type, 2|cadherin-12|neuronal cadherin 2	20090625	45.95	117.8	179.95	47.55	37.8	221.85	32.6	29.85	31.35	37.65	20.5	22	114.15	29.15	28.1	12.5	6.15	83.2	48.35	255.35	39.45	69.8	524.35	223.6	114.9	53.4	8.1	28.85	57.05	74.75	195.9	55.1
1012	cadherin 13, H-cadherin (heart)	CDH13	CDHH	HGNC:1753|MIM:601364|HPRD:03219	16	16q24.2-q24.3	protein-coding	CDH13	cadherin 13, H-cadherin (heart)	O	H-cadherin|P105|T-cad|T-cadherin|cadherin 13|heart-cadherin|truncated-cadherin	20090625	51.3	68.7	254.85	26.65	139.6	255.55	196.65	110.6	40.4	59.25	75	19.55	81.95	24.9	39.55	8.8	11.1	53.3	26.4	163.3	81.9	29.6	172	117.7	65.4	69.1	16.3	20.65	33	92.05	159.45	199.8
1013	cadherin 15, type 1, M-cadherin (myotubule)	CDH15	CDH14|CDH3|CDHM|MCAD|MRD3	HGNC:1754|MIM:114019|Ensembl:ENSG00000129910|HPRD:00225	16	16q24.3	protein-coding	CDH15	cadherin 15, type 1, M-cadherin (myotubule)	O	cadherin 15|cadherin-14|cadherin-3|muscle-cadherin	20090705	122.15	357.85	412.65	376.6	1051	211.45	387.85	202.7	418.35	225.9	279.5	73.5	96.6	219.8	96	22.2	27.6	283.3	254.3	261.45	286.8	44.7	647.1	158.2	110.8	393.15	181.7	166.75	114.95	246.3	627.85	130.95
1014	cadherin 16, KSP-cadherin	CDH16	-	HGNC:1755|MIM:603118|Ensembl:ENSG00000166589|HPRD:11929	16	16q22.1	protein-coding	CDH16	cadherin 16, KSP-cadherin	O	KSP-cadherin|cadherin 16|kidney-specific cadherin	20090625	71.25	8.65	22	21.3	34.2	56.5	49.25	75.95	4596.7	201.1	32.8	10	19.65	49.25	19.75	8.65	8.85	11.55	20.85	22.25	85.2	35.25	95.5	197.9	23.4	97.35	8	103.2	39	53.65	70.3	20.5
1015	cadherin 17, LI cadherin (liver-intestine)	CDH17	CDH16|FLJ26931|HPT-1|HPT1|MGC138218|MGC142024	HGNC:1756|MIM:603017|Ensembl:ENSG00000079112|HPRD:04312	8	8q22.1	protein-coding	CDH17	cadherin 17, LI cadherin (liver-intestine)	O	HPT-1 cadherin|LI cadherin|cadherin 17|cadherin-16|human intestinal peptide-associated transporter HPT-1|human peptide transporter 1|liver-intestine cadherin	20090705	29.65	80.95	54.2	56.95	62.6	263.45	127.5	212.25	54.85	66.4	40.95	67.35	56.6	20.6	889.65	7.05	3.55	43.95	22.55	77.15	84.1	27.75	189.05	228.25	40.65	87.55	39.95	105.65	66.1	48.55	149.2	75.4
1016	cadherin 18, type 2	CDH18	CDH14|CDH14L|CDH24|EY-CADHERIN	HGNC:1757|MIM:603019|Ensembl:ENSG00000145526|HPRD:04314	5	5p15.2-p15.1	protein-coding	CDH18	cadherin 18, type 2	O	OTTHUMP00000115690|cadherin-14|cadherin-18|cadherin-like 24	20090705	153.45	296.05	481.75	190.1	821.5	1009	288.3	540.15	337.9	213.9	115.9	52	224.3	232	128.45	29.15	45.95	481.4	46.45	860.7	182.35	111.6	418.4	505.25	226.45	324.65	45.4	156.35	320.25	166.4	715.25	130.6
1017	cyclin-dependent kinase 2	CDK2	p33(CDK2)	HGNC:1771|MIM:116953|Ensembl:ENSG00000123374|HPRD:00310	12	12q13	protein-coding	CDK2	cyclin-dependent kinase 2	O	cdc2-related protein kinase|cell devision kinase 2|p33 protein kinase	20090705	254.75	310.15	264.55	546.55	560.25	817.95	641.35	398.15	452.85	296.9	251.6	194	222.1	184.05	159.9	111.85	127.4	228.25	736.9	389.25	245.75	285.75	627.7	512.85	300.3	464.2	443.9	175.45	323.5	430.1	1398.65	290.45
1018	cyclin-dependent kinase 3	CDK3	-	HGNC:1772|MIM:123828|Ensembl:ENSG00000108504|HPRD:00446	17	17q22-qter	protein-coding	CDK3	cyclin-dependent kinase 3	O	-	20090705	192.85	199.75	179	149.05	146.55	593.7	126.05	182.4	81.35	120.25	46.7	100.35	134.25	110.95	160.85	68.25	65	109.2	141.05	141.25	187.7	48.35	186.1	323.2	172.85	168.2	37.15	43.7	70.25	125.9	242.9	110.3
1019	cyclin-dependent kinase 4	CDK4	CMM3|MGC14458|PSK-J3	HGNC:1773|MIM:123829|Ensembl:ENSG00000135446|HPRD:00447	12	12q14	protein-coding	CDK4	cyclin-dependent kinase 4	O	cell division kinase 4|melanoma cutaneous malignant, 3	20090705	739.75	1110.9	494.3	777.9	951.9	872.9	1538.75	588.05	1095.05	940.4	770.65	418.5	812.8	409.45	386	230.65	220.35	854.7	803.05	580.9	444.8	510.75	1727.4	706.9	822.55	620.2	598.65	674.1	664.8	605.55	949.95	475.2
1020	cyclin-dependent kinase 5	CDK5	PSSALRE	HGNC:1774|MIM:123831|HPRD:00449	7	7q36	protein-coding	CDK5	cyclin-dependent kinase 5	O	protein kinase CDK5 splicing	20090705	215.5	32.8	738.7	33.8	214.1	56.6	38.55	466.25	160.15	172	68.15	42.5	19.3	17.9	32.75	44.1	15.45	98.4	19.75	667.7	68.05	23.6	244.35	29.5	164.05	24.75	58.8	110.95	22.1	39.85	71.3	24.05
1021	cyclin-dependent kinase 6	CDK6	MGC59692|PLSTIRE	HGNC:1777|MIM:603368|Ensembl:ENSG00000105810|HPRD:04533	7	7q21-q22	protein-coding	CDK6	cyclin-dependent kinase 6	O	cell division protein kinase 6	20090718	53.15	102	85.4	47.85	101.4	260.5	172.25	27.15	100.6	166.45	67.35	29.75	46.9	35.4	59.5	23.05	38.1	67.8	90.8	56.3	79.25	85.95	365	68.7	73.1	207.9	28.3	49.6	58.8	90.95	160.95	19.1
1022	cyclin-dependent kinase 7	CDK7	CAK1|CDKN7|MO15|STK1|p39MO15	HGNC:1778|MIM:601955|Ensembl:ENSG00000134058|HPRD:15993	5	5q12.1	protein-coding	CDK7	cyclin-dependent kinase 7	O	39 KDa protein kinase|Cdk-activating kinase|cell division protein kinase 7|cyclin-dependent kinase 7 (MO15 homolog, Xenopus laevis, cdk-activating kinase)|homolog of Xenopus MO15 Cdk-activating kinase|kinase subunit of CAK|serine/threonine kinase stk1|serine/threonine protein kinase 1|serine/threonine protein kinase MO15	20090705	110.15	15.95	113.5	42.8	12.35	102.15	11.65	70.65	22.55	21.3	41.1	34.85	48.25	28.95	31.85	67.85	58.7	98.8	237	127.75	23.05	67.35	169.85	127.65	60.6	300.45	9.45	14.55	87.75	63.3	46	93.15
1025	cyclin-dependent kinase 9	CDK9	C-2k|CDC2L4|CTK1|PITALRE|TAK	HGNC:1780|MIM:603251|Ensembl:ENSG00000136807|HPRD:16016	9	9q34.1	protein-coding	CDK9	cyclin-dependent kinase 9	O	CDC2-related kinase|OTTHUMP00000022198|cell division protein kinase 9|serine/threonine protein kinase PITALRE	20090705	70.25	131.8	350.7	55.2	85.3	77.65	291.05	379.65	82.65	263.2	255.5	133.35	160.85	114.45	101.1	167.4	174.45	85.6	227.65	289.05	89.85	59.6	86.25	47.4	192.95	198.15	175.8	80	54.95	120.75	301.2	247.6
1026	cyclin-dependent kinase inhibitor 1A (p21, Cip1)	CDKN1A	CAP20|CDKN1|CIP1|MDA-6|P21|SDI1|WAF1|p21CIP1	HGNC:1784|MIM:116899|Ensembl:ENSG00000124762|HPRD:00298	6	6p21.2	protein-coding	CDKN1A	cyclin-dependent kinase inhibitor 1A (p21, Cip1)	O	CDK-interaction protein 1|DNA synthesis inhibitor|OTTHUMP00000016298|cyclin-dependent kinase inhibitor 1A|melanoma differentiation associated protein 6|p21Cip1/Waf1|wild-type p53-activated fragment 1	20090707	1388.55	864.7	284.1	41.5	89.15	846.8	636.2	315.3	302.45	458.75	927	295.85	1044.85	516.45	583.15	11.45	10.35	542.25	1293.05	393.55	636.4	219.55	1201.95	968.25	755.45	747.25	326.15	179.95	811.9	670.95	1453.2	491.05
1027	cyclin-dependent kinase inhibitor 1B (p27, Kip1)	CDKN1B	CDKN4|KIP1|MEN1B|MEN4|P27KIP1	HGNC:1785|MIM:600778|Ensembl:ENSG00000111276|HPRD:02867	12	12p13.1-p12	protein-coding	CDKN1B	cyclin-dependent kinase inhibitor 1B (p27, Kip1)	O	cyclin-dependent kinase inhibitor 1B	20090705	185.8	625.45	1357.45	483.55	2508.25	751.3	290.45	1146.55	382.25	171.2	375.15	435.1	1018.55	214.6	237.9	575.05	533.55	446.65	577.8	1282.9	658.85	340.85	535.15	489.3	1078.85	333.65	385.45	273.75	303.55	590.65	787.4	793.65
1028	cyclin-dependent kinase inhibitor 1C (p57, Kip2)	CDKN1C	BWCR|BWS|KIP2|WBS|p57	HGNC:1786|MIM:600856|Ensembl:ENSG00000129757|HPRD:02913	11	11p15.5	protein-coding	CDKN1C	cyclin-dependent kinase inhibitor 1C (p57, Kip2)	O	OTTHUMP00000011736|cyclin-dependent kinase inhibitor 1C	20090705	638.25	2572.05	960.15	283.35	969.05	2155.95	780.7	1387.45	1839.55	228.05	865.15	229.4	2440.1	578.7	327	87.95	68.6	495.7	9778.3	1187.85	812.4	418.65	1559.85	820.7	2544.35	457.15	221.9	501.1	885.6	504.65	2705.55	778.6
1029	cyclin-dependent kinase inhibitor 2A (melanoma, p16, inhibits CDK4)	CDKN2A	ARF|CDK4I|CDKN2|CMM2|INK4|INK4a|MLM|MTS1|TP16|p14|p14ARF|p16|p16INK4|p16INK4a|p19	HGNC:1787|MIM:600160|Ensembl:ENSG00000147889|HPRD:02542	9	9p21	protein-coding	CDKN2A	cyclin-dependent kinase inhibitor 2A (melanoma, p16, inhibits CDK4)	O	CDK4 inhibitor p16-INK4|OTTHUMP00000021147|OTTHUMP00000021148|cell cycle negative regulator beta|cyclin-dependent kinase inhibitor 2A|cyclin-dependent kinase inhibitor p16|multiple tumor suppressor 1	20090705	254.4	352.55	297.35	226.75	488.4	762.35	587.1	194.95	364.95	223.1	186.2	156.65	236.25	156.55	178.35	84.85	87.45	414.05	126.25	314.55	208.8	207.75	772.15	411.3	144.65	269.8	141.05	175.2	392.1	285.15	1505.25	129.3
1030	cyclin-dependent kinase inhibitor 2B (p15, inhibits CDK4)	CDKN2B	CDK4I|INK4B|MTS2|P15|TP15|p15INK4b	HGNC:1788|MIM:600431|Ensembl:ENSG00000147883|HPRD:02696	9	9p21	protein-coding	CDKN2B	cyclin-dependent kinase inhibitor 2B (p15, inhibits CDK4)	O	CDK inhibitory protein|CDK4B inhibitor|OTTHUMP00000021154|OTTHUMP00000021155|cyclin-dependent kinase 4 inhibitor B|cyclin-dependent kinase inhibitor 2B|cyclin-dependent kinases 4 and 6 binding protein|multiple tumor suppressor 2|p14_CDK inhibitor|p14_INK4B|p15 CDK inhibitor|p15_INK4B	20090705	8.45	25.7	7.35	32.35	11.75	87	43.2	12.85	21.15	11.75	6.1	5.25	23.35	5.85	7.65	4.5	3.3	15	11.3	8.35	9.45	10	60.95	21.75	18.35	11.85	4	10.75	26.3	15.95	37.45	15.5
1031	cyclin-dependent kinase inhibitor 2C (p18, inhibits CDK4)	CDKN2C	INK4C|p18|p18-INK4C	HGNC:1789|MIM:603369|Ensembl:ENSG00000123080|HPRD:04534	1	1p32	protein-coding	CDKN2C	cyclin-dependent kinase inhibitor 2C (p18, inhibits CDK4)	O	CDK6 inhibitor p18|OTTHUMP00000009730|OTTHUMP00000009731|OTTHUMP00000046546|cyclin-dependent inhibitor|cyclin-dependent kinase 4 inhibitor C|cyclin-dependent kinase 6 inhibitor p18|cyclin-dependent kinase inhibitor 2C	20090705	357.55	261.2	139.45	331.45	178	190.9	309.85	95.9	193.35	52.2	92.45	65.3	243	64.6	93.45	34	29.25	72	53.25	204.2	83.85	119.45	641.35	116.9	169.15	165.8	439.75	76.3	192.75	150.3	133.65	192.25
1032	cyclin-dependent kinase inhibitor 2D (p19, inhibits CDK4)	CDKN2D	INK4D|p19|p19-INK4D	HGNC:1790|MIM:600927|Ensembl:ENSG00000129355|HPRD:02957	19	19p13	protein-coding	CDKN2D	cyclin-dependent kinase inhibitor 2D (p19, inhibits CDK4)	O	CDK inhibitor p19INK4d|cell cycle inhibitor, Nur77 associating protein|cyclin-dependent kinase 4 inhibitor D p19|cyclin-dependent kinase inhibitor 2D|inhibitor of cyclin-dependent kinase 4d	20090705	40.1	63.1	674.5	345.35	312.25	247.75	32.15	301.3	77.2	162.35	151.3	66.05	157.1	32.2	61.6	117.95	133	57.95	55.4	321.4	104.05	65	403.2	296.3	167.95	214.85	257.95	27.65	61.5	76.5	482.9	33.15
1033	cyclin-dependent kinase inhibitor 3	CDKN3	CDI1|CIP2|FLJ25787|KAP|KAP1|MGC70625	HGNC:1791|MIM:123832|Ensembl:ENSG00000100526|HPRD:00450	14	14q22	protein-coding	CDKN3	cyclin-dependent kinase inhibitor 3	O	CDK2-associated dual specificity phosphatase|Cdk-associated protein phosphatase|cyclin-dependent kinase interacting protein 2|cyclin-dependent kinase interactor 1|kinase-associated phosphatase	20090705	223.15	162.85	306.9	571.8	509.95	531.8	241.8	261.1	372.65	240.1	135.8	159.85	101.5	114.9	213.1	48.9	44.95	186.3	263.75	315.05	136.2	209.55	1406.25	504.95	203	2164.25	272.55	167.05	410.95	149.35	368.3	56.7
1036	cysteine dioxygenase, type I	CDO1	-	HGNC:1795|MIM:603943|Ensembl:ENSG00000129596|HPRD:06806	5	5q22-q23	protein-coding	CDO1	cysteine dioxygenase, type I	O	cysteine dioxygenase	20090705	1256.15	307.75	1150.65	158.95	481.05	1250.25	236.85	673.45	309.3	753.1	105.3	132.5	747.2	145.1	138.95	51.15	45.15	399.65	924.05	676.95	159.9	194.95	755.85	544	625.05	197.2	99.55	181.4	294.45	349.8	976.75	234.7
1038	cerebellar degeneration-related protein 1, 34kDa	CDR1	CDR|CDR34|CDR62A	HGNC:1798|MIM:302650|Ensembl:ENSG00000184258|HPRD:02361	X	Xq27.1-q27.2	protein-coding	CDR1	cerebellar degeneration-related protein 1, 34kDa	O	Cerebellar degeneration-related protein-1 (34kD)|OTTHUMP00000024168|cerebellar degeneration-related protein (34kD)	20090630	22.95	8.95	37.1	16.3	917.75	21.65	6.45	20.1	4.9	8.85	8.55	8.1	4.35	7.05	1.85	2	0.65	2.25	15.95	3.25	14	14.85	119.5	91.55	10.7	28.55	0.75	76.45	38	4.35	171.6	18.45
1039	cerebellar degeneration-related protein 2, 62kDa	CDR2	CDR62|Yo	HGNC:1799|MIM:117340|Ensembl:ENSG00000140743|HPRD:06681	16	16p12.3	protein-coding	CDR2	cerebellar degeneration-related protein 2, 62kDa	O	Yo paraneoplastic antigen|cerebellar degeneration-related antigen-2 (62kD)|cerebellar degeneration-related protein (62kD)|cerebellar degeneration-related protein 2|major Yo paraneoplastic antigen|paraneoplastic cerebellar degeneration-associated antigen	20090705	57.7	182.15	251.15	99.1	126.8	129.2	30.05	253.6	192.65	114.5	178	185.85	47.3	32.95	156.7	272.5	293.55	330.7	144.7	285.55	200.5	102.6	176.75	290.05	93.45	845.75	170.8	296.85	37.4	208.9	130.15	264.7
1040	CDP-diacylglycerol synthase (phosphatidate cytidylyltransferase) 1	CDS1	CDS	HGNC:1800|MIM:603548|Ensembl:ENSG00000163624|HPRD:11944	4	4q21.23	protein-coding	CDS1	CDP-diacylglycerol synthase (phosphatidate cytidylyltransferase) 1	O	CDP-DAG synthase 1|CDP-DG synthetase 1|CDP-diacylglycerol synthase 1|CDP-diglyceride pyrophosphorylase 1|CDP-diglyceride synthetase 1|CTP:phosphatidate cytidylyltransferase 1|phosphatidate cytidylyltransferase 1	20090705	48.5	87.3	307.85	86.35	214.4	305.6	94.1	143.35	107	72.4	77.1	44.65	55	19.85	54.65	12.5	12.2	65.2	284.65	350.95	187.95	25.65	631.3	178.1	51.55	118.95	22.3	158.25	73.55	229.1	499.4	53.55
1041	corneodesmosin	CDSN	D6S586E|HTSS|S	HGNC:1802|MIM:602593|Ensembl:ENSG00000204539|HPRD:03998	6	6p21.3	protein-coding	CDSN	corneodesmosin	O	OTTHUMP00000029207|differentiated keratinocyte S protein	20090705	30	37	51.7	54.1	57.35	142.7	59.85	37.45	47.95	48.85	31.95	15.9	42.35	32.45	24.75	9.6	11	29.5	81.25	45.95	39.4	27.7	168.2	517.85	33.15	41.5	24.65	32.35	39.15	44.1	162.8	31.55
1043	CD52 molecule	CD52	CDW52	HGNC:1804|MIM:114280|Ensembl:ENSG00000169442|HPRD:00257	1	1p36	protein-coding	CD52	CD52 molecule	O	CD52 antigen|CD52 antigen (CAMPATH-1 antigen)|CDW52 antigen (CAMPATH-1 antigen)|OTTHUMP00000003570	20090625	21.95	27.85	18.9	779	38.6	77.15	430.85	24.65	64.6	49.75	1245.05	1461.55	26.75	22.6	18.95	3334.45	3048.2	26.55	34.9	21.75	61.6	136.15	121.75	48.5	27.9	45.85	2101.85	21.05	25.75	154	101.9	30.05
1044	caudal type homeobox 1	CDX1	MGC116915	HGNC:1805|MIM:600746|Ensembl:ENSG00000113722|HPRD:02849	5	5q31-q33	protein-coding	CDX1	caudal type homeobox 1	O	caudal type homeo box transcription factor 1|caudal type homeobox transcription factor 1|caudal-type homeobox protein CDX1	20090625	36.45	80.65	47.45	100.15	80.05	106.5	61.75	42.55	55.05	166.55	43.35	20.3	47.75	22.4	34.2	6.6	7.25	50.25	55.15	30.3	48.55	38.7	185.35	68.6	65.05	78.85	20.8	41.8	44.05	52.65	115.6	26.4
1045	caudal type homeobox 2	CDX2	CDX-3|CDX3	HGNC:1806|MIM:600297|Ensembl:ENSG00000165556|HPRD:02622	13	13q12.3	protein-coding	CDX2	caudal type homeobox 2	O	OTTHUMP00000018176|caudal type homeo box transcription factor 2|caudal type homeobox transcription factor 2	20090707	18.65	33.9	18.9	24.9	29.95	64.85	27.85	27.55	49.3	48.5	12.35	14.95	31.5	15.65	20.8	11.15	5.65	29.45	16	21.3	12	23.15	182.65	36.05	51.15	28.95	8.1	15.55	41.65	26.2	95.65	12.05
1046	caudal type homeobox 4	CDX4	-	HGNC:1808|MIM:300025|Ensembl:ENSG00000131264|HPRD:02065	X	Xq13.2	protein-coding	CDX4	caudal type homeobox 4	O	OTTHUMP00000023566|caudal type homeo box transcription factor 4|caudal type homeobox transcription factor 4	20090625	17.15	19.05	30.9	93.55	56.75	240.5	49.2	17.65	30.5	43.55	31.45	37.15	15.85	16.55	17.95	3.95	5.3	12.9	27.1	26.4	16.75	25.95	75.85	39.95	39.2	38.95	13.95	91.8	46.6	19.55	231.4	19.9
1047	calmegin	CLGN	-	HGNC:2060|MIM:601858|Ensembl:ENSG00000153132|HPRD:03513	4	4q28.3-q31.1	protein-coding	CLGN	calmegin	O	-	20090705	28.4	39.6	92.9	70	34.9	254.1	77.85	131.1	23.7	44.9	14.45	22.15	29.3	21.35	35.85	3.8	6.8	153.6	22.85	54.1	175.05	155	307.95	100.8	39.05	326.45	16.15	35.8	76.8	36.85	272.2	32.15
1048	carcinoembryonic antigen-related cell adhesion molecule 5	CEACAM5	CD66e|CEA|DKFZp781M2392	HGNC:1817|MIM:114890|Ensembl:ENSG00000105388|HPRD:00274	19	19q13.1-q13.2	protein-coding	CEACAM5	carcinoembryonic antigen-related cell adhesion molecule 5	O	-	20090705	273.7	302.6	392.35	348	479.2	799.95	290.95	333.7	511	307.6	477.05	213.25	342.95	272.8	1623.15	58.2	53.65	322.45	441.2	405.6	360.55	255.7	1224.2	741.35	309	295.9	229.7	379.15	933.55	2567.85	1685.45	289.05
1050	CCAAT/enhancer binding protein (C/EBP), alpha	CEBPA	C/EBP-alpha|CEBP	HGNC:1833|MIM:116897|Ensembl:ENSG00000184771|HPRD:00296	19	19q13.1	protein-coding	CEBPA	CCAAT/enhancer binding protein (C/EBP), alpha	O	CCAAT/enhancer binding protein alpha	20090705	1316.5	186.75	417.2	565.7	414.65	276.45	426.45	365.5	417.05	8308.65	799.15	165.1	215.25	73.65	114.6	10	25.2	162.65	1375.05	408.65	494.4	75.85	239.6	709.65	375.8	191.6	169.25	83.9	449.25	268.85	639.15	107.65
1052	CCAAT/enhancer binding protein (C/EBP), delta	CEBPD	C/EBP-delta|CELF|CRP3|NF-IL6-beta	HGNC:1835|MIM:116898|Ensembl:ENSG00000221869|HPRD:00297	8	8p11.2-p11.1	protein-coding	CEBPD	CCAAT/enhancer binding protein (C/EBP), delta	O	CCAAT/enhancer binding protein delta	20090705	1386.95	2360.5	1160.15	1672.85	356.95	2089.5	2532.15	803.95	1591.95	1783.85	8721.8	763.5	3908.05	2415.6	1322	142.85	231.3	1484.25	6202.7	1049.05	2493.65	1021.65	3539.8	1713.8	2427.85	640.2	1811.2	2263.6	1061.55	2983.05	8098.65	1729.9
1053	CCAAT/enhancer binding protein (C/EBP), epsilon	CEBPE	C/EBP-epsilon|CRP1	HGNC:1836|MIM:600749|Ensembl:ENSG00000092067|HPRD:02852	14	14q11.2	protein-coding	CEBPE	CCAAT/enhancer binding protein (C/EBP), epsilon	O	CCAAT/enhancer binding protein epsilon	20090705	124.2	122.05	155.2	463.65	137.65	93.9	467.35	109.45	176.2	157.65	71.7	97.1	116.35	24.55	57	73.25	47.75	124.2	130.95	123.9	119.35	77.1	188.85	46.9	183.9	82.65	47.8	167.9	121.05	86.25	559.85	48.7
1054	CCAAT/enhancer binding protein (C/EBP), gamma	CEBPG	GPE1BP|IG/EBP-1	HGNC:1837|MIM:138972|Ensembl:ENSG00000153879|HPRD:00738	19	19q13.11	protein-coding	CEBPG	CCAAT/enhancer binding protein (C/EBP), gamma	O	CCAAT/enhancer binding protein gamma	20090705	86.85	20.15	119.1	26.85	43.65	31.55	20.4	85.1	27.5	85.55	152.25	46.55	28.5	31.9	79.25	51.85	44.15	49.65	194.5	57	87.35	59.45	74.5	25.95	17.55	185.25	31.4	84.7	43.05	57.95	49.35	72.95
1056	carboxyl ester lipase (bile salt-stimulated lipase)	CEL	BAL|BSDL|BSSL|CELL|CEase|FAP|FAPP|LIPA|MODY8	HGNC:1848|MIM:114840|Ensembl:ENSG00000170835|HPRD:07509	9	9q34.3	protein-coding	CEL	carboxyl ester lipase (bile salt-stimulated lipase)	O	OTTHUMP00000022450|bile salt-dependent lipase, oncofetal isoform|bile salt-stimulated carboxyl ester lipase|bile salt-stimulated lipase|bile-salt-activated lipase|carboxyl ester hydrolase|carboxyl ester lipase|cholesterol esterase|fetoacinar pancreatic protein|lysophospholipase, pancreatic|sterol esterase	20090714	16.45	24.15	18.35	59.3	39.15	42.4	40.75	55.3	73.05	14.15	10.85	8.15	14.6	5.7	35433.5	5.6	10.25	1050.35	7.2	33.15	18.05	14.85	95.7	28.95	29.55	22.45	7.75	12.4	28.05	21.05	85.6	11.25
1058	centromere protein A	CENPA	CENP-A	HGNC:1851|MIM:117139|Ensembl:ENSG00000115163|HPRD:00313	2	2p24-p21	protein-coding	CENPA	centromere protein A	O	OTTHUMP00000122589|centromere protein A, 17kDa	20090705	213.05	270.45	316.15	442.25	464.45	653.05	497.65	215.1	463.85	463.3	232.7	164.85	177.95	210.55	200.55	56.55	78.1	232.4	312.8	185	295.45	263.25	851.7	608.75	193.6	349.95	310.3	147.85	531.75	284.65	1115.25	204.15
1060	centromere protein C 1	CENPC1	CENP-C|CENPC|MIF2|hcp-4	HGNC:1854|MIM:117141|HPRD:00315	4	4q12-q13.3	protein-coding	CENPC1	centromere protein C 1	O	centromere autoantigen C1	20090705	70.3	54.4	130.75	37	60.15	262.75	45.75	100.3	19.2	37.1	27.8	102.3	101.05	35.55	62.2	67.5	97.7	108.9	48.05	97	78.45	83.2	279.85	224.5	153.8	46	40	16.7	109.2	120.05	155.1	111.45
1062	centromere protein E, 312kDa	CENPE	KIF10	HGNC:1856|MIM:117143|Ensembl:ENSG00000138778|HPRD:00316	4	4q24-q25	protein-coding	CENPE	centromere protein E, 312kDa	O	Centromere autoantigen E (312kD)|centromere protein E|centromere protein E (312kD)|kinesin family member 10	20090705	18.25	21.95	64.2	31.25	56.2	122.45	42.5	28.1	31.65	18.15	16.3	18.85	19.65	36.1	16.3	6.6	4.6	27.65	25.65	46.95	23.35	14.9	117.85	54.75	25.9	33.85	19.05	17.4	47.05	26.45	113.95	14.6
1063	centromere protein F, 350/400ka (mitosin)	CENPF	CENF|PRO1779|hcp-1	HGNC:1857|MIM:600236|Ensembl:ENSG00000117724|HPRD:02582	1	1q32-q41	protein-coding	CENPF	centromere protein F, 350/400ka (mitosin)	O	AH antigen|CENP-F kinetochore protein|OTTHUMP00000035028|cell-cycle-dependent 350K nuclear protein|centromere protein F|mitosin	20090705	110.75	127.45	123.85	185.65	158.2	368.85	79.05	104.7	119	73.7	61.4	46.7	71.25	60.35	54.95	56.1	33.35	97.5	127.2	78.75	89.6	128.05	366.35	227.2	109.35	203.85	261.25	94.65	164.95	121.2	780.45	90.4
1066	carboxylesterase 1 (monocyte/macrophage serine esterase 1)	CES1	ACAT|CEH|CES2|HMSE|HMSE1|MGC117365|PCE-1|SES1|TGH	HGNC:1863|MIM:114835|Ensembl:ENSG00000196959|HPRD:00268	16	16q13-q22.1	protein-coding	CES1	carboxylesterase 1 (monocyte/macrophage serine esterase 1)	O	acyl coenzyme A:cholesterol acyltransferase|carboxylesterase 1|carboxylesterase 2 (liver)|cholesteryl ester hydrolase|egasyn|liver carboxylesterase|triacylglycerol hydrolase	20090705	329.25	218.1	47.25	55.3	52.4	464.1	241.6	55.65	84.15	11012	1012.1	34.55	164	85.65	82.65	27.5	24.55	178.5	166.4	46	110.15	367.35	431.6	341.05	66.8	33.8	19.05	33.55	311.9	757.8	519.7	258.4
1068	centrin, EF-hand protein, 1	CETN1	CEN1|CETN	HGNC:1866|MIM:603187|Ensembl:ENSG00000177143|HPRD:04425	18	18p11.32	protein-coding	CETN1	centrin, EF-hand protein, 1	O	Centrin-1|EF-hand protein|calcium binding protein|centrin 1	20090625	289.75	251.8	336.75	209.45	546.1	483.9	190.55	413	359.7	250	220.6	143.3	430.6	121.35	140.45	80.75	74.05	183.25	193	255	172.25	170.3	438.8	302.35	276.5	1071.9	100.55	137.7	95.4	274.05	1295.85	191.8
1069	centrin, EF-hand protein, 2	CETN2	CALT|CEN2	HGNC:1867|MIM:300006|Ensembl:ENSG00000147400|HPRD:02051	X	Xq28	protein-coding	CETN2	centrin, EF-hand protein, 2	O	OTTHUMP00000026058|caltractin|caltractin (20kD calcium-binding protein)	20090705	396.2	194.25	809.6	167.35	110.2	115.35	14.4	956.1	430.5	67.75	125.05	99.5	321.7	93.85	139.75	60.05	69.2	796.8	127.1	476.35	211.2	140.35	292.65	27.5	494.1	310.4	97.4	312.85	124.2	644.85	308.1	439.95
1070	centrin, EF-hand protein, 3 (CDC31 homolog, yeast)	CETN3	CEN3|MGC12502|MGC138245	HGNC:1868|MIM:602907|Ensembl:ENSG00000153140|HPRD:04216	5	5q14.3	protein-coding	CETN3	centrin, EF-hand protein, 3 (CDC31 homolog, yeast)	O	CDC31 yeast homolog|EF-hand superfamily member|centrin 3	20090705	82.9	75.3	369.35	91.5	125.5	261.8	78.45	259.85	85.55	74.7	27	101.65	184.05	57.6	68.85	81.05	81.9	333.2	83.75	293.4	139.65	100.45	228.05	265.85	209.15	676.8	47.05	111.4	167.7	163.05	586.2	205.55
1071	cholesteryl ester transfer protein, plasma	CETP	HDLCQ10	HGNC:1869|MIM:118470|Ensembl:ENSG00000087237|HPRD:00325	16	16q21	protein-coding	CETP	cholesteryl ester transfer protein, plasma	O	lipid transfer protein	20090705	19	20.3	20.55	52.4	35.8	65.15	30.65	19.25	44.75	198.75	14.9	186.4	24.3	14.65	8.05	2.75	2.4	25.55	123.65	21.45	12.05	13.3	86.25	44.75	40.9	32.45	11.1	17.5	18.35	17.1	76.2	11.25
1072	cofilin 1 (non-muscle)	CFL1	CFL	HGNC:1874|MIM:601442|Ensembl:ENSG00000172757|HPRD:03261	11	11q13	protein-coding	CFL1	cofilin 1 (non-muscle)	O	-	20090705	8040.9	9372.45	16101.6	21429	22990.9	7267.85	14204.2	15864.5	15610.5	14754.2	14278.2	5929.7	8167.3	2132.95	5844.15	3681.55	5311.8	4375.5	13454	20216.8	12524.5	4389.75	3414.4	4697.2	21591.6	16915.5	12624.6	7951	4529.6	8631.55	5540.1	8834.3
1075	cathepsin C	CTSC	CPPI|DPP1|DPPI|HMS|JP|JPD|PALS|PLS	HGNC:2528|MIM:602365|Ensembl:ENSG00000109861|HPRD:03841	11	11q14.1-q14.3	protein-coding	CTSC	cathepsin C	O	cathepsin J|dipeptidyl transferase|dipeptidyl-peptidase I	20090625	442.6	242.3	206.4	464.4	96.6	97.15	315.3	180.95	1307.7	209.3	1316	902.45	268.65	74.2	309.8	216.7	286.8	329.35	943.7	107.25	173.05	533.6	110.65	47.4	221.15	109.9	334.75	329	75	879.35	105.7	301.3
1080	cystic fibrosis transmembrane conductance regulator (ATP-binding cassette sub-family C, member 7)	CFTR	ABC35|ABCC7|CF|CFTR/MRP|MRP7|TNR-CFTR|dJ760C5.1	HGNC:1884|MIM:602421|Ensembl:ENSG00000001626|HPRD:03883	7	7q31.2	protein-coding	CFTR	cystic fibrosis transmembrane conductance regulator (ATP-binding cassette sub-family C, member 7)	O	ATP-binding cassette sub-family C, member 7|cystic fibrosis transmembrane conductance regulator	20090705	104.7	106.5	179.7	146.5	210.7	587.15	196.45	126.15	223.25	152	83.25	53.05	105.65	97.9	802.5	28.85	30.55	149.45	88.45	227.85	138.1	276.35	424.9	135.55	158.7	142.15	36.4	77.4	122.3	197	555.15	90.45
1081	glycoprotein hormones, alpha polypeptide	CGA	CG-ALPHA|FSHA|GPHA1|GPHa|HCG|LHA|TSHA	HGNC:1885|MIM:118850|Ensembl:ENSG00000135346|HPRD:00342	6	6q12-q21	protein-coding	CGA	glycoprotein hormones, alpha polypeptide	O	OTTHUMP00000016825|chorionic gonadotropin, alpha polypeptide|follicle-stimulating hormone alpha subunit	20090705	111.4	48.8	89.1	66.45	124	173.35	45.3	413.35	121.7	81.5	57.3	23.65	94.15	37.9	18.85	17.95	18.65	24492	22886.7	40.15	39.3	100.3	235.2	108.2	101.2	132.2	34.15	40	191.05	116.9	301.1	152.15
1082	chorionic gonadotropin, beta polypeptide	CGB	CGB3|hCGB	HGNC:1886|MIM:118860|Ensembl:ENSG00000104827|HPRD:00343	19	19q13.32	protein-coding	CGB	chorionic gonadotropin, beta polypeptide	O	chorionic gonadotropin beta 3 subunit|chorionic gonadotropin beta chain|chorionic gonadotropin beta subunit	20090705	29.85	24.8	8.5	11.7	22.75	66.4	19.05	17.35	36.65	16.2	11.2	4.8	27.85	8.15	39	7.85	2.9	140.1	3707	10.05	5.8	22.25	110.8	31.75	29.75	17.5	3	22.35	111.2	28.05	29.95	35.6
1084	carcinoembryonic antigen-related cell adhesion molecule 3	CEACAM3	CD66D|CEA|CGM1|MGC119875|W264|W282	HGNC:1815|MIM:609142|Ensembl:ENSG00000170956|HPRD:16450	19	19q13.2	protein-coding	CEACAM3	carcinoembryonic antigen-related cell adhesion molecule 3	O	CD66d antigen|carcinoembryonic antigen CGM1|carcinoembryonic antigen gene family member 1|nonspecific cross-reacting antigen	20090625	524.2	567.15	749.35	848.8	914.6	1336.2	838.95	550.7	723.95	743.95	405.15	275.3	529.35	374.45	354.05	127.8	145.8	435.85	415.25	575.65	423.95	358.7	2107.05	999.25	677.65	692.35	236.45	444.25	706.1	502.75	1428.25	355.25
1087	carcinoembryonic antigen-related cell adhesion molecule 7	CEACAM7	CEA|CGM2	HGNC:1819|Ensembl:ENSG00000007306|HPRD:07629	19	19q13.2	protein-coding	CEACAM7	carcinoembryonic antigen-related cell adhesion molecule 7	O	carcinoembryonic antigen gene family member 2	20090625	143.5	214.25	364.75	183.75	255.3	722.15	339.75	189.3	272.8	260.2	76	129.05	192.65	182.25	187.35	68	31.25	200.85	177.05	290.25	211.05	247.2	708.55	481.85	192.6	211.7	86.1	261.75	671.75	226.3	850.1	164.6
1088	carcinoembryonic antigen-related cell adhesion molecule 8	CEACAM8	CD66b|CD67|CGM6|NCA-95	HGNC:1820|Ensembl:ENSG00000124469|HPRD:07630	19	19q13.2	protein-coding	CEACAM8	carcinoembryonic antigen-related cell adhesion molecule 8	O	carcinoembryonic antigen gene family member 6	20090705	34.55	51.15	26	6038.8	25.95	161.4	14.1	43.75	46.85	48.95	8.5	3.9	45.7	19	13.1	3.75	1.9	17.25	13.5	44.5	28.75	13.35	318.75	68.1	65.1	11.8	27	15	74.3	20.75	138.2	26.8
1089	carcinoembryonic antigen-related cell adhesion molecule 4	CEACAM4	CGM7|CGM7_HUMAN|NCA	HGNC:1816|Ensembl:ENSG00000105352|HPRD:07628	19	19q13.2	protein-coding	CEACAM4	carcinoembryonic antigen-related cell adhesion molecule 4	O	Nonspecific cross-reacting antigen (NCA)|carcinoembryonic antigen gene family member 7|nonspecific cross-reacting antigen W236	20090625	306.55	236.7	427.5	575.3	561.4	798.25	510.9	220.7	412.15	477.45	273.2	241.2	461.05	187.75	214.35	69.6	55.7	489.1	253.05	405.8	207.25	276.4	1567.4	542.4	318	341.45	171.7	288.75	279.85	230.7	1931.5	226.35
1101	chondroadherin	CHAD	SLRR4A	HGNC:1909|MIM:602178|Ensembl:ENSG00000136457|HPRD:03711	17	17q21.33	protein-coding	CHAD	chondroadherin	O	chondroadherin proteoglycan	20090625	9.75	32.05	30.1	19.2	57.5	62.45	36.8	19.1	46.2	39.05	15.25	8.4	19.6	6.25	13.15	3.85	2.7	10.3	24.45	20.55	16.2	15.9	141.9	37.95	46.7	16.85	7.15	12.2	17.1	1050.75	115.35	13.8
1102	regulator of chromosome condensation (RCC1) and BTB (POZ) domain containing protein 2	RCBTB2	CHC1L	HGNC:1914|MIM:603524|Ensembl:ENSG00000136161|HPRD:04631	13	13q14.3	protein-coding	RCBTB2	regulator of chromosome condensation (RCC1) and BTB (POZ) domain containing protein 2	O	OTTHUMP00000018399|RCC1-like G exchanging factor RLG|chromosome condensation 1-like|regulator of chromosome condensation and BTB domain containing protein 2	20090705	102.5	132.85	338.4	109.4	196.6	374.3	92.35	399.55	211.95	61.6	80.2	223.15	272.3	32.05	102.7	89.95	100.5	305.65	143	256.45	199.8	261.95	51.65	129.85	310.9	161.75	131.95	168.85	130.35	228.45	266.8	306.45
1103	choline acetyltransferase	CHAT	CMS1A|CMS1A2	HGNC:1912|MIM:118490|Ensembl:ENSG00000070748|HPRD:07510	10	10q11.2	protein-coding	CHAT	choline acetyltransferase	O	OTTHUMP00000019583|OTTHUMP00000019584|acetyl CoA:choline O-acetyltransferase	20090625	184.3	178.1	169.85	234.8	160.95	536.95	175.6	75.5	195.6	401.55	319.4	73.9	98.15	110.6	119.7	9.9	29.45	119.95	141.85	116.6	184.45	91.35	397.25	306.85	41.25	204.55	93.05	105.65	140.5	95.7	705.55	101.95
1104	regulator of chromosome condensation 1	RCC1	CHC1|RCC1-I	HGNC:1913|MIM:179710|Ensembl:ENSG00000180198|HPRD:01559	1	1p36.1	protein-coding	RCC1	regulator of chromosome condensation 1	O	OTTHUMP00000003775|OTTHUMP00000003776|OTTHUMP00000003777|chromosome condensation 1|guanine nucleotide-releasing protein	20090705	376.85	299.75	139.2	372.6	522.2	682.25	454	177.7	388.5	270.6	238.6	122.8	342.65	207.1	144.55	91.55	59.25	213.5	296.45	264.9	188.6	197.75	1008.75	576.4	255.9	392.85	308.2	282.4	353.4	259.25	1079.3	202.7
1105	chromodomain helicase DNA binding protein 1	CHD1	DKFZp686E2337	HGNC:1915|MIM:602118|Ensembl:ENSG00000153922|HPRD:03668	5	5q15-q21	protein-coding	CHD1	chromodomain helicase DNA binding protein 1	O	-	20090705	93.15	139.55	105.9	52.9	136.85	312.7	46.3	133.75	84.2	55.7	42.15	158.15	171.15	128.75	121.5	256.35	254.85	158.55	107.65	281.35	118.35	122.7	467.45	140.85	117.7	59.6	336.45	106.2	169.3	106.6	567.35	208.1
1106	chromodomain helicase DNA binding protein 2	CHD2	DKFZp547I1315|DKFZp686E01200|DKFZp781D1727|FLJ38614	HGNC:1917|MIM:602119|Ensembl:ENSG00000173575|HPRD:03669	15	15q26	protein-coding	CHD2	chromodomain helicase DNA binding protein 2	O	-	20090625	85.45	276.8	333.85	199.85	423.6	796	124.75	223	350.9	280.5	119.55	86.6	198.2	233.3	51.6	38.4	44.8	127.55	134.6	319.35	100.7	174.7	915.2	398.65	215.95	231	109	235.65	329.35	183.95	1191.9	178.1
1107	chromodomain helicase DNA binding protein 3	CHD3	Mi-2a|Mi2-ALPHA|ZFH	HGNC:1918|MIM:602120|Ensembl:ENSG00000170004|HPRD:09071	17	17p13.1	protein-coding	CHD3	chromodomain helicase DNA binding protein 3	O	zinc-finger helicase (Snf2-like)	20090705	388.05	101.85	884.8	227.95	475.8	776.7	241.9	319.55	279.35	83.65	432.15	441.35	187.8	106.35	81.7	377.9	390.4	344.85	358.15	879.3	832.35	180.9	769.35	218.2	202.6	245.1	561.55	516.25	176	224.1	433.5	737.05
1108	chromodomain helicase DNA binding protein 4	CHD4	DKFZp686E06161|Mi-2b|Mi2-BETA	HGNC:1919|MIM:603277|Ensembl:ENSG00000111642|HPRD:04472	12	12p13	protein-coding	CHD4	chromodomain helicase DNA binding protein 4	O	Mi-2 autoantigen 218 kDa protein	20090705	936.3	1404.05	969.05	979.55	2060.2	1712.05	774.75	1080.85	1911.65	985.9	514.3	535.75	1186.2	483.25	625.85	479.2	516.1	935.4	1257.8	1048.3	727.8	392.05	2969.05	901.9	1157.85	1371.9	963.85	979.85	1350.75	995.8	2224.6	654.6
1109	aldo-keto reductase family 1, member C4 (chlordecone reductase; 3-alpha hydroxysteroid dehydrogenase, type I; dihydrodiol dehydrogenase 4)	AKR1C4	3-alpha-HSD|C11|CDR|CHDR|DD4|HAKRA|MGC22581	HGNC:387|MIM:600451|Ensembl:ENSG00000198610|HPRD:07040	10	10p15-p14	protein-coding	AKR1C4	aldo-keto reductase family 1, member C4 (chlordecone reductase; 3-alpha hydroxysteroid dehydrogenase, type I; dihydrodiol dehydrogenase 4)	O	3 alpha-hydroxysteroid dehydrogenase/dihydrodiol dehydrogenase 4|OTTHUMP00000018997|aldo-keto reductase family 1, member C4|chlordecone reductase|dihydrodiol dehydrogenase 4|dihydrodiol dehydrogenase isozyme DD4|type I 3-alpha-hydroxysteroid dehydrogenase	20090625	6.75	43.2	13.6	19.55	28.5	103.05	58.3	16.1	22.1	398.55	6.1	7	35.15	46.7	11.45	32.25	16.35	13.65	18.7	46.65	17.45	30.3	79.15	67.7	114.9	51.5	6.35	49.8	7.65	13.9	90.45	68.45
1111	CHK1 checkpoint homolog (S. pombe)	CHEK1	CHK1	HGNC:1925|MIM:603078|Ensembl:ENSG00000149554|HPRD:04356	11	11q24-q24	protein-coding	CHEK1	CHK1 checkpoint homolog (S. pombe)	O	Checkpoint, S. pombe, homolog of, 1|checkpoint kinase 1	20090705	79.6	107.1	105.9	98.85	69.45	303.8	105.2	54.55	94	71.4	60.55	43.15	89.55	76	54.65	36.6	25.4	57.6	32.75	72.75	77.95	103.35	544.35	211.7	120.5	80.1	52.9	105.35	97.15	81.25	782.4	51.5
1112	forkhead box N3	FOXN3	C14orf116|CHES1|PRO1635	HGNC:1928|MIM:602628|Ensembl:ENSG00000053254|HPRD:07533	14	14q31.3	protein-coding	FOXN3	forkhead box N3	O	checkpoint suppressor 1	20090625	615.3	1036.9	1231.25	1460.7	1590.95	1852.75	1127.15	865.65	1231.65	1061.15	580.15	503.95	986.1	496.3	610.15	200.3	271	753.7	691.35	756.25	625.2	507.1	2681.65	1243.55	811.3	991.35	452.95	560.75	1191.15	1277.8	2703.75	617.7
1113	chromogranin A (parathyroid secretory protein 1)	CHGA	CGA	HGNC:1929|MIM:118910|Ensembl:ENSG00000100604|HPRD:07170	14	14q32	protein-coding	CHGA	chromogranin A (parathyroid secretory protein 1)	O	betagranin (N-terminal fragment of chromogranin A)|chromogranin A|parathyroid secretory protein 1	20090705	153.75	5480.4	1884	68.4	167.5	524.25	96.6	1084.05	252.2	90.95	91.4	67	62.15	131.15	599.45	35.75	47.35	5301.9	64.8	3282.1	337.1	202.5	543.95	155.55	417	1873	41.15	455.3	125.75	150.55	207.4	77.65
[truncated: 13,960 more rows]
