# Supplementary material for: Association of tissue lineage and gene expression: conservatively and differentially expressed genes define common and special functions of tissues
Source: BMC Bioinformatics. 2010 Dec 14;11(Suppl 11):S1. doi: 10.1186/1471-2105-11-S11-S1 (PMC3024865; doi:10.1186/1471-2105-11-S11-S1)
Supplement: Additional file 5 — Mouse gene tissue expression distance [file 1471-2105-11-S11-S1-S5.xlsx]

## Sheet: Sheet1
Table S3. Mouse gene tissue expression
Gene_ID	description	Symbol	Synonyms	dbXrefs	chromosome	map location	type of gene	Symbol from nomenclature authority	Full name from nomenclature authority	Nomenclature status	Other designations	Modification date	Adipocyte	AdrenalGland	Amygdala	BoneMarrow	Cerebellum	DorsalRootGanglion	Heart	Hypothalamus	Kidney	Liver	Lung	lymphNode	OlfactoryBulb	Ovary	Pancreas	PB.CD4.Tcells	PB.CD8.Tcells	Pituitary	Placenta	PrefrontalCortex	Prostate	SalivaryGland	SkeletalMuscle	Skin	SpinalCord	Testis	Thymus	Thyroid	Tongue	Trachea	TrigeminalGanglion	Uterus
19791	18S RNA	Rn18s	-	MGI:97943	17	-	rRNA	Rn18s	18S RNA	O	-	20090617	233.1	3045.85	197.75	5530.8	6351.3	4884.9	414.3	316.2	915.5	405.15	587.95	4340.45	4084.95	5895.75	1931.05	7963.8	8049.65	8750.75	4527.35	1602.35	816.7	1307.1	9564.7	566.2	282.5	458.2	275.8	500.25	331.6	207.75	167	265.35
74754	24-dehydrocholesterol reductase	Dhcr24	2310076D10Rik|5830417J06Rik|mKIAA0018	MGI:1922004|Ensembl:ENSMUSG00000034926	4	4 C7	protein-coding	Dhcr24	24-dehydrocholesterol reductase	O	3-beta-hydroxysterol delta-24 reductase|OTTMUSP00000008616|seladin-1	20090715	424.65	988.3	597.7	169.55	579.1	2021.75	219.3	898.15	1289.85	3724.7	655.7	423.9	787.55	812.1	299.7	444.95	407.2	361.3	991.5	654.4	314.2	367.5	105.3	3617.35	1326.88	405.15	565.05	332.85	989.3	966.5	1249.75	1629.85
232449	2-deoxyribose-5-phosphate aldolase homolog (C. elegans)	Dera	2010002D22Rik|2500002K03Rik|DEOC	MGI:1913762|Ensembl:ENSMUSG00000030225	6	6 G1	protein-coding	Dera	2-deoxyribose-5-phosphate aldolase homolog (C. elegans)	O	deoxyribose-phosphate aldolase-like	20081216	46.3	19.25	37.6	33.55	41.9	68.65	48.8	47.3	35.55	152	18.6	30.2	34	31.1	117.5	20.95	38.25	25.8	28.75	35	19.1	51.1	64.6	78.8	47.85	18.85	77	62.35	19.75	39.5	27	18.7
56794	2-hydroxyacyl-CoA lyase 1	Hacl1	1600020H07Rik|Hpcl|Phyh2	MGI:1929657|Ensembl:ENSMUSG00000021884	14	14 B	protein-coding	Hacl1	2-hydroxyacyl-CoA lyase 1	O	2-hydroxyphytanoyl-CoA lyase|OTTMUSP00000029439|phytanoyl-CoA 2-hydroxylase 2	20090626	223.65	241.35	198	301.5	176.4	261.3	189.95	205.85	255.95	416.1	248.8	255.95	187.85	197.75	650.25	292.05	298.55	181.85	343.3	220.8	248.05	243.3	178.2	241.15	247.6	210.35	200.6	344.75	194.75	229.45	222	270
66627	2-oxoglutarate and iron-dependent oxygenase domain containing 2	Ogfod2	1300006G11Rik|5730405M13Rik|AU041636|AW552395	MGI:1913877|Ensembl:ENSMUSG00000023707	5	5 F	protein-coding	Ogfod2	2-oxoglutarate and iron-dependent oxygenase domain containing 2	O	-	20090715	212.8	249.05	246.15	186.4	282.85	217.6	212.5	229.2	199.65	146.85	168.35	165.1	226.1	189.7	211	211.1	175.95	359.95	173.6	222.3	377.1	128.8	141.4	155.15	233.75	228.9	155.9	200.05	105.15	158.7	244.8	168.3
15357	3-hydroxy-3-methylglutaryl-Coenzyme A reductase	Hmgcr	HMG-CoAR|MGC103269|Red	MGI:96159|Ensembl:ENSMUSG00000021670	13	13 D1|13 49.0 cM	protein-coding	Hmgcr	3-hydroxy-3-methylglutaryl-Coenzyme A reductase	O	3-hydroxy-3-methylglutaryl-CoA reductase	20090626	50.2	81.95	95.75	83.25	79	55.6	26.2	45.35	50.45	64.1	88.85	83.8	99.2	52.2	112.2	36.6	37.95	77.3	61.6	85.6	91.85	155.8	46.7	48.55	66.88	85.25	96.75	89.25	39.55	52.6	93.95	57.25
15360	3-hydroxy-3-methylglutaryl-Coenzyme A synthase 2	Hmgcs2	1300002P16|mHS	MGI:101939|Ensembl:ENSMUSG00000027875	3	3 F2.2|3 48.0 cM	protein-coding	Hmgcs2	3-hydroxy-3-methylglutaryl-Coenzyme A synthase 2	O	hydroxymethylglutaryl-CoA synthase 2	20090617	224.2	118.4	136.8	248.05	148.8	219.65	266.9	153.75	151.5	1867.55	153.8	216.8	178.35	310.9	421.1	95.6	153.45	160.65	163.5	151.45	292.05	304.7	176	259.1	154.7	253.35	124.8	460.65	139.8	241.4	243.05	185.45
69772	3-hydroxybutyrate dehydrogenase, type 2	Bdh2	1810026B04Rik|Dhrs6	MGI:1917022|Ensembl:ENSMUSG00000028167	3	3 H2	protein-coding	Bdh2	3-hydroxybutyrate dehydrogenase, type 2	O	dehydrogenase/reductase (SDR family) member 6	20090613	24.1	25.1	27.1	100.85	26.35	27.4	48.15	79.45	2674.05	229.4	32.35	53.75	27.15	23.65	37.05	105.05	102.95	282.35	38.45	26.2	27.2	38.1	30.75	37.9	32.83	21.15	30.1	33.9	32.9	90.95	29	71.35
227095	3-hydroxyisobutyryl-Coenzyme A hydrolase	Hibch	2610509I15Rik|AI648812|MGC31364	MGI:1923792|Ensembl:ENSMUSG00000041426	1	1 C1.1	protein-coding	Hibch	3-hydroxyisobutyryl-Coenzyme A hydrolase	O	HIBYL-COA-H	20090613	1610.85	642.05	180.65	214	247.65	370.45	807.75	248.1	537.55	532.8	181.8	233.2	201.55	498	565.2	239.2	214.75	246.1	188.9	168.25	392.25	540.8	802.1	155.35	278.08	96.95	286.2	358.35	393	693.2	264.45	220.35
208982	3-hydroxymethyl-3-methylglutaryl-Coenzyme A lyase-like 1	Hmgcll1	BC037381|MGC36512	MGI:2446108|Ensembl:ENSMUSG00000007908	9	9 D	protein-coding	Hmgcll1	3-hydroxymethyl-3-methylglutaryl-Coenzyme A lyase-like 1	O	-	20090614	133	161.25	237.55	218.8	217.05	174	236	197.05	188.95	173.1	163.5	173.15	236.3	123.85	133	136.6	148.3	192.7	148.8	203.45	131.75	147.2	250.6	160.65	211.28	102.5	133.4	205.2	208.8	180.7	190.4	144.75
71147	3-oxoacyl-ACP synthase, mitochondrial	Oxsm	4933425A18Rik|C80494	MGI:1918397|Ensembl:ENSMUSG00000021786	14	14 A2	protein-coding	Oxsm	3-oxoacyl-ACP synthase, mitochondrial	O	OTTMUSP00000027084|OTTMUSP00000027085|OTTMUSP00000027087	20090613	217.75	114.7	58.15	63.6	27.65	69.9	140.25	93.1	265	192.65	79.1	54.7	26.6	89.5	22.1	121.1	94.05	99.7	123.65	60.65	95.55	66.15	124.85	82.35	72.55	102.45	78	23.8	101.25	137.1	89.4	61
23972	3'-phosphoadenosine 5'-phosphosulfate synthase 2	Papss2	1810018P12Rik|AI159688|AtpsU2|Atpsk2|Sk2|bm|code642	MGI:1330223|Ensembl:ENSMUSG00000024899	19	19 C1|19 32.0 cM	protein-coding	Papss2	3'-phosphoadenosine 5'-phosphosulfate synthase 2	O	brachymorphic	20090614	110.3	59.95	122.25	47.75	40.25	92.6	38.1	91.75	62.1	261.2	70.4	71.5	57	32.75	28.35	72.5	101.85	75.7	203.7	57.85	78.35	58	86.2	38.7	75.2	40.75	76.9	88.85	75.25	41.75	124.2	51.7
18607	3-phosphoinositide dependent protein kinase-1	Pdpk1	Pdk1	MGI:1338068|Ensembl:ENSMUSG00000024122	17	17 A3.3	protein-coding	Pdpk1	3-phosphoinositide dependent protein kinase-1	O	OTTMUSP00000017452|OTTMUSP00000022124|Pkb kinase	20090712	935.35	774.05	1046.7	627.15	867.8	1268.3	771.4	1126.3	714.5	745.1	707	604.05	918.85	647.5	439.3	981.4	1028.5	884.15	771.9	1107.3	952.2	612.85	613.9	814.4	894.25	540.15	1325.85	517.3	760.35	840.7	1071.1	601.55
76478	4HAUS augmin-like complex, subunit 8	Haus8	2410004L22Rik|Hice1	MGI:1923728|Ensembl:ENSMUSG00000035439	8	8 C1	protein-coding	Haus8	4HAUS augmin-like complex, subunit 8	O	HEC1/NDC80 interacting, centrosome associated 1	20090708	137.75	123.75	141.8	194.4	123	152.95	205.6	160.5	135.5	175.3	179.7	249.2	156.55	154.8	380.65	253.35	229.05	150.95	156.5	131.15	151.2	339.05	161.25	168.15	155.13	186.55	226.9	259.55	149.95	189.9	168.8	225.45
70859	4leucine rich repeat containing 63	Lrrc63	4921509B22Rik	MGI:1918109	14	14 D2|14	protein-coding	Lrrc63	4leucine rich repeat containing 63	O	-	20090610	16	16.75	15.8	17.25	25.75	9	64.65	22.95	19.1	57.35	14.95	44.25	14.6	11.3	20.35	37.9	16.3	22.5	26.75	49.35	68.2	26.7	12.25	33.25	23.68	882.95	12	41.85	17.6	18.15	17.05	42.75
103850	5',3'-nucleotidase, mitochondrial	Nt5m	2010013E09Rik|AI846937|dNT-2	MGI:1917127|Ensembl:ENSMUSG00000032615	11	11 B	protein-coding	Nt5m	5',3'-nucleotidase, mitochondrial	O	5',3'-deoxyribonucleotidase, mitochondrial|OTTMUSP00000008461	20090524	328.5	330.05	440.75	398.15	571.15	466.85	314.75	410.55	210.35	157.7	215.45	199.9	541.25	269.4	889.55	407.7	307.15	518.15	436.2	467.95	303.25	253.65	325	222.85	385.98	788.5	242.25	224.5	387.6	312.8	431.85	365.45
24128	5'-3' exoribonuclease 2	Xrn2	-	MGI:894687|Ensembl:ENSMUSG00000027433	2	2 H1	protein-coding	Xrn2	5'-3' exoribonuclease 2	O	OTTMUSP00000016705	20081221	632.85	483.9	333.8	361.6	293.35	252.15	349.3	388.2	325.1	372.45	446.5	640.9	379.85	605.75	138.25	1329	1705.8	422.8	313.7	327.45	465.4	285.45	222.95	352.8	280.98	255.95	821.4	213.3	366.7	587.25	269.5	606.65
27215	5-azacytidine induced gene 2	Azi2	AA410145|AZ2	MGI:1351332|Ensembl:ENSMUSG00000039285	9	9 F3	protein-coding	Azi2	5-azacytidine induced gene 2	O	5-azacytidine induced 2	20090606	246.7	235.85	340.2	270	248.45	492.35	360.4	326.2	242.75	417.2	396.6	379.95	229.95	300.4	549.15	449.7	622.35	283.7	346.55	307.75	338.45	619.9	429.15	352.75	306.4	279.05	427.15	435.3	471.65	322.65	392.6	370.2
210009	5-methyltetrahydrofolate-homocysteine methyltransferase reductase	Mtrr	4732420G08	MGI:1891037|Ensembl:ENSMUSG00000034617	13	13 B3|13 41.0 cM	protein-coding	Mtrr	5-methyltetrahydrofolate-homocysteine methyltransferase reductase	O	-	20090613	130.35	145.7	176.4	132.15	209.4	133.2	212	175.5	202.95	50.9	125.35	161.15	158.35	121.05	77.3	114.3	100.9	133.75	158.5	167.25	141.85	291.25	151.4	173.55	149.73	187.45	141.65	263.95	142.2	151.65	184.05	171.3
76952	5'-nucleotidase, cytosolic II	Nt5c2	2010002I23Rik|GMP|NT5B|PNT5|cN-II	MGI:2178563|Ensembl:ENSMUSG00000025041	19	19 D2	protein-coding	Nt5c2	5'-nucleotidase, cytosolic II	O	-	20090613	175.75	184.35	252.6	142.2	263.3	155.45	192.05	260.5	156.95	146.55	228.1	232.3	268.25	204.4	142.55	190.45	213.6	219.75	202.3	248.6	195.1	194.2	162.95	162.35	255.98	179.6	185.35	184.6	140.5	186.2	215.6	224.85
107569	5'-nucleotidase, cytosolic III	Nt5c3	1600024P05Rik|2610206B05Rik|3110004A18Rik|AI842776|Nt5y|PN-1|PN-I|PSN1|UMPH|Umph-1|Umph1|cN-III|lupin|p36	MGI:1927186|Ensembl:ENSMUSG00000029780	6	6 B3	protein-coding	Nt5c3	5'-nucleotidase, cytosolic III	O	5'-nucleotidase, pyrimidine|OTTMUSP00000026957|uridine monophosphatase 1	20090606	22.5	21.4	22.8	22.3	19.25	12.8	31.7	17.45	24.55	19.45	18.6	24.45	20.1	15.95	36.45	20.05	23.55	19.85	18.75	18.6	20.75	20.65	62.85	15.4	21.98	14.65	18.65	26.75	24.75	18.75	21.9	15.2
68106	5'-nucleotidase, cytosolic III-like	Nt5c3l	2610037D24Rik|AI841843|C330027I04Rik	MGI:1915356|Ensembl:ENSMUSG00000017176	11	11 D	protein-coding	Nt5c3l	5'-nucleotidase, cytosolic III-like	O	-	20090614	424.3	600.2	510.95	407.5	485.45	265.6	491.45	506.6	238.15	309.35	385	343.65	414.2	745	542.35	740.75	559.2	436.2	222.85	564.2	261.05	452.25	351.7	296	481.43	673.15	825.95	393.45	433.1	417	438.45	514.25
18639	6-phosphofructo-2-kinase/fructose-2,6-biphosphatase 1	Pfkfb1	-	MGI:107816|Ensembl:ENSMUSG00000025271	X	X F2	protein-coding	Pfkfb1	6-phosphofructo-2-kinase/fructose-2,6-biphosphatase 1	O	OTTMUSP00000020709|PFK-2/FBPase-2 gene A	20090613	70.95	25.2	34.85	65.95	29.05	35.7	45.8	6.1	47.9	85.65	40.8	36.1	26.55	20.05	44.15	11.7	57.85	20.75	47.15	13.7	9.75	8.4	52.25	40.15	11.25	20.15	30.2	72	13.75	11.3	65.1	16.5
18640	6-phosphofructo-2-kinase/fructose-2,6-biphosphatase 2	Pfkfb2	4930568D07Rik	MGI:107815|Ensembl:ENSMUSG00000026409	1	10000	protein-coding	Pfkfb2	6-phosphofructo-2-kinase/fructose-2,6-biphosphatase 2	O	PFK-2/FBPase-2 gene B	20090710	226.3	189.45	203.65	216.05	248.3	148.5	270.95	261.6	213.95	268.35	215.4	230.95	222.95	185.95	148.75	267.45	306.4	190.35	218.8	221.25	266.8	225.7	263.6	257.65	251.85	212.25	221.35	319.1	295.8	177	200.5	180.55
270198	6-phosphofructo-2-kinase/fructose-2,6-biphosphatase 4	Pfkfb4	C230090D14	MGI:2687284|Ensembl:ENSMUSG00000025648	9	9 F2	protein-coding	Pfkfb4	6-phosphofructo-2-kinase/fructose-2,6-biphosphatase 4	O	-	20090613	228.8	187.5	245.1	307	240.65	323.95	156.05	284.35	211.2	173	399.1	201.55	203.45	248.65	108.85	226.7	165.75	252.55	250.55	261.65	423.55	47.75	534	223.55	251.18	424.5	131	453.55	351.25	182.05	245.45	186.5
66171	6-phosphogluconolactonase	Pgls	1110030K05Rik|AI447866|Plgs	MGI:1913421|Ensembl:ENSMUSG00000031807	8	8 C1|8	protein-coding	Pgls	6-phosphogluconolactonase	O	-	20090513	37.65	48.7	66.6	39.2	43.85	47.45	63.6	155.7	46.05	261.2	168.6	22.25	121.9	30.1	67.4	43.1	61.65	34.7	67.7	141.75	28.75	33.75	38.6	102.6	90.6	89.35	34.9	76.35	148.15	31.6	49.7	23.5
19286	6-pyruvoyl-tetrahydropterin synthase	Pts	PTPS	MGI:1338783|Ensembl:ENSMUSG00000032067	9	9 A5.3	protein-coding	Pts	6-pyruvoyl-tetrahydropterin synthase	O	6-pyruvoyltetrahydropterin synthase	20090522	586.3	352.4	276.1	206.5	168.05	278.15	457.15	293.4	519.25	435.8	307.2	342.5	189.75	464.25	23.1	483.45	295.3	288.2	166.15	262.9	255.65	237.2	177.1	204.4	211.98	57.35	673.55	209.25	170.6	717.3	293.25	378
11487	a disintegrin and metallopeptidase domain 10	Adam10	1700031C13Rik|MADM|kuz|kuzbanian	MGI:109548|Ensembl:ENSMUSG00000054693	9	9 D|9 41.0 cM	protein-coding	Adam10	a disintegrin and metallopeptidase domain 10	O	ADAM metallopeptidase domain 10|a disintegrin and metalloprotease domain (ADAM) 10|a disintegrin and metalloprotease domain 10	20090707	482.95	299.9	319.05	656.85	371.3	359.25	495.6	441	483.55	279.4	550.85	434.5	378.3	450.4	71.2	576.2	472	175.75	795.25	404.05	440.25	126.4	308.3	315.4	353.63	125.85	406.3	493.3	227.35	484.7	482.85	701.1
11491	a disintegrin and metallopeptidase domain 17	Adam17	CD156b|Tace	MGI:1096335|Ensembl:ENSMUSG00000052593	12	12 A1.3|12 3.0 cM	protein-coding	Adam17	a disintegrin and metallopeptidase domain 17	O	OTTMUSP00000023111|TNF-alpha converting enzyme|a disintegrin and metalloprotease domain 17|a disintegrin and metalloprotease domain 17; TNF-alpha converting enzyme|a disintegrin and metalloproteinase domain 17	20090630	397.45	331.85	143.35	149.05	157.85	226.35	296.55	154.25	300.65	189.25	356.85	386.75	139.1	316.55	31.2	304.7	362.75	181.85	421.15	138.95	199.4	133.7	274.65	348.85	169.83	128.55	413.8	118.5	235.05	320.5	219.2	333.6
11492	a disintegrin and metallopeptidase domain 19 (meltrin beta)	Adam19	AL024287|M[b]|Mltnb	MGI:105377|Ensembl:ENSMUSG00000011256	11	11 A5-B1.1|11 20.0 cM	protein-coding	Adam19	a disintegrin and metallopeptidase domain 19 (meltrin beta)	O	ADAM metallopeptidase domain 19|OTTMUSP00000005634|a disintegrin and metalloproteinase domain 19 (meltrin beta)|meltrin beta	20090614	363.85	154.5	214.85	249.6	155.25	589.55	71.2	169.5	127.9	71.75	449.75	469.05	204.35	208.85	56.3	378.1	520.2	269.6	1101.95	183.75	151.95	166.7	142.5	209.55	248.65	61.4	280.45	81	119.9	336.5	399.9	359
280667	a disintegrin and metallopeptidase domain 1b	Adam1b	Adam1|Ftna	MGI:2429506|Ensembl:ENSMUSG00000062438	5	5 F	protein-coding	Adam1b	a disintegrin and metallopeptidase domain 1b	O	OTTMUSP00000027518|PH-30 alpha|a disintegrin and metalloproteinase domain 1b|fertilin alpha	20090711	168.9	100	122.6	273.8	157.2	112.1	246.4	161	163.65	174.2	135.1	219.8	142.35	119.95	88.4	187.45	136	142.9	170.7	185.85	153.45	79.65	221.95	177.1	156.13	565.55	134.25	234.45	191.4	71	118.35	176.4
11495	a disintegrin and metallopeptidase domain 2	Adam2	AI323749|Ftnb|Ph30-beta	MGI:1340894|Ensembl:ENSMUSG00000022039	14	14 D1|14 28.0 cM	protein-coding	Adam2	a disintegrin and metallopeptidase domain 2	O	a disintegrin and metalloprotease domain 2|a disintegrin and metalloprotease domain 2 (fertilin beta)|fertilin beta	20090626	139.55	161.4	145.3	205.8	162.85	75.35	95.55	129.5	105.35	168.4	70.5	133.65	136.9	114.3	181.85	105.05	148.75	116.9	103.7	131.55	106.15	205.75	74.85	166.95	155.43	3153.15	151.05	123.6	125.45	106.1	145.45	130
11496	a disintegrin and metallopeptidase domain 22	Adam22	2900022I03Rik|AI854032|MDC2	MGI:1340046|Ensembl:ENSMUSG00000040537	5	5 A1|5 0.0 cM	protein-coding	Adam22	a disintegrin and metallopeptidase domain 22	O	OTTMUSP00000017550|a disintegrin and metalloprotease domain (ADAM) 22|a disintegrin and metalloprotease domain 22	20090628	126.6	151.6	1315.4	87.75	1310.65	1095.15	265.05	966.1	150.25	183.4	207.75	173.35	763.3	119.65	62.75	99.35	72.2	312.95	96.2	1085.1	205.8	306.6	103.4	139.05	859.95	124.25	97	36.9	91.45	159.5	1013.65	242.45
23792	a disintegrin and metallopeptidase domain 23	Adam23	AW046396|MDC3	MGI:1345162|Ensembl:ENSMUSG00000025964	1	1 C2|1 31.5 cM	protein-coding	Adam23	a disintegrin and metallopeptidase domain 23	O	OTTMUSP00000002359|a disintegrin and metalloprotease domain 23|metalloproteinase-like, disintegrin-like, and cysteine-rich protein 3	20090613	352	278.15	940.95	181.85	1095.85	2454.25	158.05	839.5	155	258.9	147.75	251.2	498.75	175.25	185.95	151.35	194.35	389.35	326.15	1093.25	161.15	148.9	183.7	322.6	1613.75	204.2	170.5	147.25	171.45	267.45	2040.05	160.1
13525	a disintegrin and metallopeptidase domain 26A (testase 3)	Adam26a	Adam26|Dtgn4	MGI:105985|Ensembl:ENSMUSG00000048516	8	8 A4	protein-coding	Adam26a	a disintegrin and metallopeptidase domain 26A (testase 3)	O	a disintegrin and metalloprotease domain 26|disintegrin 4|testase 3	20090614	14.5	10.65	21.5	26.8	11.8	46.35	11.75	8.85	28.15	84.6	8.65	13	15.85	11.45	44.75	36.8	54.4	56.45	64.15	17.25	17.85	45.2	31.55	20.35	20.38	450.85	4.55	32.45	22.95	10.85	6.95	14.8
71078	a disintegrin and metallopeptidase domain 30	Adam30	4933424D07Rik|MGC132801|MGC132802|svph4	MGI:1918328|Ensembl:ENSMUSG00000043468	3	3 F3	protein-coding	Adam30	a disintegrin and metallopeptidase domain 30	O	a disintegrin and metalloproteinase domain 30	20090606	191.8	183.3	185.7	188.75	156	119	275.1	104.75	239.6	222.85	171.35	167.6	134.65	216.05	403.85	213.35	244.45	203.6	210.7	139.8	154.4	166.55	249.05	229.85	180.68	312.2	129.45	187.75	244.85	184.05	184.3	171.25
546055	a disintegrin and metallopeptidase domain 39	Adam39	1700056P18Rik	MGI:3045694|Ensembl:ENSMUSG00000054033	8	8 A4	protein-coding	Adam39	a disintegrin and metallopeptidase domain 39	O	testase 9	20090606	112.95	155.3	167.35	158.05	135.2	100.85	160.55	134.55	164.5	255.05	154.2	180.95	120.2	159.9	305.5	183	137.1	163.9	157.5	157.85	111.75	215.15	223.1	178.65	154.18	998.55	176.45	214.3	194.7	116	204.8	104.05
11499	a disintegrin and metallopeptidase domain 5	Adam5	tMDCII	MGI:104730|Ensembl:ENSMUSG00000031554	8	8 A2|8 8.0 cM	protein-coding	Adam5	a disintegrin and metallopeptidase domain 5	O	a disintegrin and metalloprotease domain (ADAM) 5|a disintegrin and metalloprotease domain 5	20090613	111.8	168	135	177.55	142.1	186.75	129.55	79.9	68.55	214.6	85.9	118.85	135	110.5	33.25	88	103.1	202.8	182.95	104.2	221.6	33.75	139.4	154.25	90.08	3658.25	125.55	53.15	118.25	76.3	135.4	114.55
11504	a disintegrin-like and metallopeptidase (reprolysin type) with thrombospondin type 1 motif, 1	Adamts1	ADAM-TS1|ADAMTS|ADAMTS-1|C3-C5|METH-1|METH1	MGI:109249|Ensembl:ENSMUSG00000022893	16	16 C3-C5|16 53.4 cM	protein-coding	Adamts1	a disintegrin-like and metallopeptidase (reprolysin type) with thrombospondin type 1 motif, 1	O	OTTMUSP00000021492|a disintegrin-like and metalloprotease (reprolysin type) with thrombospondin type 1 motif, 1	20090613	351.85	533.3	189.55	251.45	219.2	217.8	441.3	178	435.65	268.75	934.9	215.7	175.75	453.1	292.25	163.4	168.5	174.65	631.05	193.85	331	186.4	496.15	411.5	224.4	112.2	124.25	240.1	278.55	622.7	218.7	805.7
271127	a disintegrin-like and metallopeptidase (reprolysin type) with thrombospondin type 1 motif, 16	Adamts16	MGC37086	MGI:2429637|Ensembl:ENSMUSG00000049538	13	13 C1|13 42.0 cM	protein-coding	Adamts16	a disintegrin-like and metallopeptidase (reprolysin type) with thrombospondin type 1 motif, 16	O	OTTMUSP00000022999|a disintegrin-like and metallopetidase (reprolysin type) with thrombospondin type 1 motif, 16|a disintegrin-like and metalloprotease (reprolysin type) with thrombospondin type 1 motif, 16|a disintegrin-like and metalloprotease (reprolysin type) with thrombospondin type 1 motif, 16 preproprotein	20090614	214.15	266	350.4	340.35	290.35	308.4	269.65	300.8	250.8	456.15	271.85	253.9	298.35	231.75	387.75	268.05	317	386.55	349.3	319.55	436.9	377.4	331.85	382.25	356.38	232.55	325.55	465.95	266.75	249.8	308.35	279.3
240322	a disintegrin-like and metallopeptidase (reprolysin type) with thrombospondin type 1 motif, 19	Adamts19	4831407I23Rik|AU015154|D230034E10Rik	MGI:2442875|Ensembl:ENSMUSG00000053441	18	18 D3	protein-coding	Adamts19	a disintegrin-like and metallopeptidase (reprolysin type) with thrombospondin type 1 motif, 19	O	a disintegrin-like and metalloprotease (reprolysin type) with thrombospondin type 1 motif, 19	20090711	40.45	81.15	52.05	33.7	29.8	22.7	124.85	63.85	80.85	104.95	96.4	52.2	315.2	389.5	47.55	29.05	44.05	123.6	56.5	35.5	29.05	27.75	28.75	60.85	49.1	60.5	55.05	45.5	24.4	34.15	17.05	261.65
330119	a disintegrin-like and metallopeptidase (reprolysin type) with thrombospondin type 1 motif, 3	Adamts3	1100001H14Rik|6330442E02Rik|MGC189989	MGI:3045353|Ensembl:ENSMUSG00000043635	5	50	protein-coding	Adamts3	a disintegrin-like and metallopeptidase (reprolysin type) with thrombospondin type 1 motif, 3	O	ADAM metallopeptidase with thrombospondin type 1 motif, 3|a disintegrin-like and metalloprotease (reprolysin type) with thrombospondin type 1 motif, 3	20090614	130.4	144.8	115.25	48.45	113.35	109	59.8	134.9	76.6	121.35	157.35	201.7	164.55	98.8	266.6	140.65	166.2	106.65	156.75	122.5	197.35	232.8	21.75	174.85	135.03	115.3	136.15	113.9	114.95	142.7	177.6	166.5
23794	a disintegrin-like and metallopeptidase (reprolysin type) with thrombospondin type 1 motif, 5 (aggrecanase-2)	Adamts5	9530092O11Rik|ADAM-TS5|ADAMTS1|ADAMTS11|AI481094|ASMP-2	MGI:1346321|Ensembl:ENSMUSG00000022894	16	16 C3.3|16 62.0 cM	protein-coding	Adamts5	a disintegrin-like and metallopeptidase (reprolysin type) with thrombospondin type 1 motif, 5 (aggrecanase-2)	O	a disintegrin-like and metalloprotease (reprolysin type) with thrombospondin type 1 motif, 5 (aggrecanase-2)|implantin	20090711	114.55	113.4	124.9	92.55	106.3	166.45	94.05	131.3	123.35	183.7	84.7	124.85	117.05	120.35	222.95	152.9	193.55	158.7	183.4	127.75	137.85	169.85	133.15	140.95	145.9	76.85	122.9	140.55	125.25	82	101.9	106.7
108154	a disintegrin-like and metallopeptidase (reprolysin type) with thrombospondin type 1 motif, 6	Adamts6	5031426K13|A930019D11Rik|ADAM-TS6	MGI:1347348|Ensembl:ENSMUSG00000046169	13	13 D1	protein-coding	Adamts6	a disintegrin-like and metallopeptidase (reprolysin type) with thrombospondin type 1 motif, 6	O	a disintegrin-like and metalloprotease (reprolysin type) with thrombospondin type 1 motif, 6	20090613	212.7	268.05	241.15	262.25	144.75	171.8	212.2	179.15	242.6	296.65	208.4	234.15	206.55	274.15	303.6	183.3	192.35	223.3	257.2	237.3	177.75	238.5	256.9	268.75	229.08	133.5	283.55	226.75	242.5	220	175.15	210.25
101401	a disintegrin-like and metallopeptidase (reprolysin type) with thrombospondin type 1 motif, 9	Adamts9	1810011L16Rik|8430403M15Rik|AW743315|E030027K14Rik	MGI:1916320	6	6 D1	protein-coding	Adamts9	a disintegrin-like and metallopeptidase (reprolysin type) with thrombospondin type 1 motif, 9	O	a disintegrin-like and metalloprotease (reprolysin type) with thrombospondin type 1 motif, 9	20090613	236.2	247.8	235.5	169.35	253.1	157.2	235.85	227.25	286.5	246.55	211.6	238.15	237.9	196.35	295.3	210.65	225.65	186	270.05	242.45	401.75	460.4	243.75	299.35	279.5	240.85	221.35	292.1	252.55	182.25	292.35	288.35
100986	A kinase (PRKA) anchor protein (yotiao) 9	Akap9	5730481H23Rik|AKAP450|AW545847|C79026|mKIAA0803	MGI:2178217|Ensembl:ENSMUSG00000040407	5	5 A2	protein-coding	Akap9	A kinase (PRKA) anchor protein (yotiao) 9	O	OTTMUSP00000017425	20090705	316.55	446.7	396.9	217	295.45	294.2	203.2	424.2	292.7	122.4	352	132.7	275.95	346.75	167.55	213.9	285.75	307	190.4	358.6	586.2	370.6	292.9	231.6	239.25	131.95	279.25	278.1	324.15	457	237.75	312.55
56697	A kinase (PRKA) anchor protein 10	Akap10	1500031L16Rik|B130049N18Rik|D-AKAP2	MGI:1890218|Ensembl:ENSMUSG00000047804	11	11 B2	protein-coding	Akap10	A kinase (PRKA) anchor protein 10	O	OTTMUSP00000006045|protein kinase A anchoring protein	20090606	262.4	291.8	372.55	318.35	323.7	345.3	311.1	327.65	313.75	298.4	336.2	325.7	314.25	250.45	429.4	347.95	331.65	331.3	338.3	353.25	257.55	456.65	344.5	318.4	384.6	399.9	407.45	409.5	318.85	249.4	359.35	297.2
219181	A kinase (PRKA) anchor protein 11	Akap11	6330501D17Rik|AKAP220|Gm80|PRKA11|mKIAA0629	MGI:2684060	14	14 D3	protein-coding	Akap11	A kinase (PRKA) anchor protein 11	O	-	20090610	131.95	226.95	383.45	75.1	171.85	334.55	112.75	226.3	193.5	81.7	171.55	128.95	205.15	194.1	20.75	123.4	149.5	225.85	102.2	224.45	56.95	155.6	128.25	109.05	220.95	100.9	184.45	74	76.55	103.9	198.25	168.35
75547	A kinase (PRKA) anchor protein 13	Akap13	1700026G02Rik|5730522G15Rik|5830460E08Rik|AKAP-Lbc|BRX|Ht31|LBC|PROTO-LB|PROTO-LBC	MGI:2676556	7	7 D2	protein-coding	Akap13	A kinase (PRKA) anchor protein 13	O	type II cAMP-dependent protein kinase anchoring protein Ht31	20090614	166.65	99.8	101.45	313.75	68.55	131.25	211.9	87.8	105.9	126.85	226.8	260.6	156.9	108.1	133.75	265.05	256.7	134.25	192.6	95.25	252.65	204.1	194.7	155.2	125.75	120	402.85	178.85	188.45	180.8	104.7	174.35
434756	A kinase (PRKA) anchor protein 14	Akap14	-	MGI:3618288|Ensembl:ENSMUSG00000036551	X	X A3.3	protein-coding	Akap14	A kinase (PRKA) anchor protein 14	O	A-kinase anchor protein 28|OTTMUSP00000018616	20090711	156.9	144.65	245.1	172.4	237.65	192.6	234.15	203.65	175.5	170.9	189.05	247.1	246.2	186.35	400.1	138.3	184.75	178	223.95	252.35	212.5	271.75	221.65	241.8	233.9	171.3	207.7	338	174.1	146.8	212.25	213.35
238276	A kinase (PRKA) anchor protein 5	Akap5	3526401B18Rik|AKAP150|BB098886|Gm258	MGI:2685104	12	12 C3	protein-coding	Akap5	A kinase (PRKA) anchor protein 5	O	-	20090617	54.5	42.9	771.2	65.85	49.2	20.7	82.45	186.2	52.3	22.25	1911.2	40.75	224.35	48.95	97.95	13.85	18.8	34.85	36.9	651.2	33.1	124.55	46.9	47.6	112.45	55.85	70	31.85	49.25	21.9	81	44.3
238161	A kinase (PRKA) anchor protein 6	Akap6	AI482140|Akapalpha|Akapbeta|MGC73457|PRKA	MGI:3050566|Ensembl:ENSMUSG00000061603	12	12 C1	protein-coding	Akap6	A kinase (PRKA) anchor protein 6	O	A-kinase anchoring protein alpha|A-kinase anchoring protein beta|anchor protein 6	20090613	293.25	320.4	1070.1	416.75	790.45	1993.3	1285.85	1207.15	423.85	382.75	302.35	344.3	795.3	316.85	440.25	291.8	240.95	414.6	324.6	982.4	458.55	567.8	630.5	474.5	958.4	356.55	284.5	744.6	579.2	323.6	1560.6	372.25
57869	aarF domain containing kinase 2	Adck2	AA408112|BB006057	MGI:1889336|Ensembl:ENSMUSG00000046947	6	6 B1	protein-coding	Adck2	aarF domain containing kinase 2	O	OTTMUSP00000028790	20090613	64.35	100.2	104.05	131.85	75.4	44.2	79.4	111.4	69.45	90.5	103.7	71.3	60.4	99.7	179	83.7	90.9	78.1	102.4	103.3	65.8	187.75	86.85	69.55	101.1	29	94.95	148.65	148.05	105.65	104.95	133.65
52906	Abelson helper integration site 1	Ahi1	1700015F03Rik|Ahi-1|D10Bwg0629e	MGI:87971|Ensembl:ENSMUSG00000019986	10	10 A3|10 16.0 cM	protein-coding	Ahi1	Abelson helper integration site 1	O	jouberin	20090121	196.2	443.4	2597.7	287.2	915.65	453.7	177.1	6535.7	205.7	155.9	222.5	214.7	1385.6	252.85	57.05	179.8	225.6	1199.7	135.35	1609.85	210.6	182.4	131	212.55	1297.6	840.7	349.8	100.75	153.9	186.1	662.45	240.4
213012	abhydrolase domain containing 10	Abhd10	D230019K24Rik|D630018L06	MGI:2442422|Ensembl:ENSMUSG00000033157	16	16 B5	protein-coding	Abhd10	abhydrolase domain containing 10	O	OTTMUSP00000028715	20090606	211.4	249.45	235.75	194.95	239.6	226.15	217.75	284.2	208.1	108.8	168.75	196.7	273.3	174.65	167.45	162.45	199.1	267.65	212.2	258.25	178.35	361.7	202.85	233	260.2	184.05	213.1	199.95	156.55	181.1	263.1	192.4
68758	abhydrolase domain containing 11	Abhd11	1110054D16Rik|A630008N09Rik|Wbscr21	MGI:1916008|Ensembl:ENSMUSG00000040532	5	5 G2	protein-coding	Abhd11	abhydrolase domain containing 11	O	OTTMUSP00000031798|Williams Beuren syndrome chromosome region 21|Williams-Beuren syndrome critical region 21	20090614	340	214.5	236.55	316.45	378.25	188.9	342.15	215.6	287.7	637.2	291.15	232.75	146.95	246.05	85.15	59.05	175	444.1	344.1	91.55	245.2	476.65	219.35	269.9	184.18	382.35	57.75	302.85	296.75	202.25	335	252.45
68904	abhydrolase domain containing 13	Abhd13	1110065L07Rik|AI463703|AI788994	MGI:1916154|Ensembl:ENSMUSG00000040396	8	8 A2	protein-coding	Abhd13	abhydrolase domain containing 13	O	-	20090613	159.05	146	132.95	93.15	191.35	81.05	80.1	135.05	82.3	169.2	174.2	125.05	167.15	125.6	310.1	134.25	127.8	146.25	132.35	115.7	130.8	205.25	79.35	193.15	148.98	69.4	237.55	194.4	124.05	140.8	82.7	113.75
68644	abhydrolase domain containing 14A	Abhd14a	1110013B16Rik|AW558221|Dorz1	MGI:1915894|Ensembl:ENSMUSG00000042210	9	9 F1	protein-coding	Abhd14a	abhydrolase domain containing 14A	O	down-regulated in Zic1 deficient cerebellar primordium|downregulated in Zic1 deficient cerebellum	20090613	269.65	261.65	377.55	46.9	303.95	424	236.5	356.1	949.1	244.9	286.95	147.15	266.35	599	147.15	154.2	129.75	311.95	71.4	296.05	351.35	484.75	172.3	201.35	279.13	1564.15	93.95	119.2	237.7	332.45	445.8	391.45
76491	abhydrolase domain containing 14b	Abhd14b	1810013B01Rik	MGI:1923741|Ensembl:ENSMUSG00000042073	9	9 F1	protein-coding	Abhd14b	abhydrolase domain containing 14b	O	-	20090606	490.65	509.5	367.55	500.1	404.3	471.7	493.3	354.55	2806.3	2117.4	446.95	377.55	347.35	496.35	499.4	299.55	228.35	455	340.75	311.35	1438.8	685.95	366	492.15	437.45	246.65	286.75	741.65	388.8	405	346.55	466.45
67469	abhydrolase domain containing 5	Abhd5	1300003D03Rik|2010002J10Rik|CDS|CGI-58|IECN5|NCIE2	MGI:1914719|Ensembl:ENSMUSG00000032540	9	9 F4	protein-coding	Abhd5	abhydrolase domain containing 5	O	OTTMUSP00000026078	20090715	897.15	451.15	274.1	329.1	294.45	455.4	468.25	286.95	460.65	399.5	557.4	237.8	341.3	527.3	75.3	124	155.9	261.65	517.35	402.7	333.15	398.1	435.25	715.1	366.9	240.6	254.7	255.55	592.15	486.4	419.95	332.15
66082	abhydrolase domain containing 6	Abhd6	0610041D24Rik|AA673485|AV065425	MGI:1913332|Ensembl:ENSMUSG00000025277	14	14 A1	protein-coding	Abhd6	abhydrolase domain containing 6	O	-	20090705	299.35	723.95	227.15	60.9	288.15	181	153.35	170.2	287.35	556.2	104.5	149.35	245.65	240.8	46.35	111.8	102.3	244.95	655.1	290.95	133.95	49.55	124.4	199.65	249.98	129.15	126.75	72.3	339.85	274.5	208.45	208.95
64296	abhydrolase domain containing 8	Abhd8	0910001L24Rik|AB030191	MGI:1918946|Ensembl:ENSMUSG00000007950	8	8 C1	protein-coding	Abhd8	abhydrolase domain containing 8	O	-	20090613	124.05	367.9	737.9	127.35	1106.55	545.9	154.45	799.55	135.4	61.1	122.95	341.8	858.5	200.85	135.25	881.5	690.25	875.4	179.3	1067.45	138.85	67.1	212	127.95	563.7	1645.35	624.1	47.6	144.05	137.45	419.9	183.1
66610	ABI gene family, member 3	Abi3	2210414K06Rik|AI987680|NESH	MGI:1913860|Ensembl:ENSMUSG00000018381	11	11 D	protein-coding	Abi3	ABI gene family, member 3	O	NESH protein|OTTMUSP00000001693	20090718	116.05	55.65	39.45	211.95	64.7	34	189.2	77.2	118.6	84.95	60.85	162.5	159.9	33.7	464.35	93.7	133.95	147.25	71.15	37.05	97.5	96.5	66.85	45.9	63.28	43.15	160.55	162.85	58.8	48.2	78.8	49.45
11308	abl-interactor 1	Abi1	E3B1|MGC6064|NAP1|Ssh3bp1	MGI:104913|Ensembl:ENSMUSG00000058835	2	2 A3|2 15.0 cM	protein-coding	Abi1	abl-interactor 1	O	abelson interactor 1|ablphilin-1|eps8 binding protein|spectrin SH3 domain binding protein 1	20090621	519.4	391.9	459	476.65	309.55	387.65	222.05	430.45	275.5	278.1	661.9	549	326.65	495.2	208	983.4	869.65	338.75	357.45	507.35	617.2	374.1	194.95	458.55	328.25	171.8	888.3	333.3	591.75	629.4	401.75	602.7
329165	abl-interactor 2	Abi2	8430425M24Rik|AI839867|C130078H13|MGC90836|MGC90855	MGI:106913|Ensembl:ENSMUSG00000026782	1	1 C2	protein-coding	Abi2	abl-interactor 2	O	-	20081221	132.1	118.1	733.25	220.85	281.75	290.45	39.2	408.2	100.15	96.2	99.05	83.15	581.95	143.05	35.05	106.45	116.9	152.05	173.55	539.05	131.5	91.55	104.5	182.85	350.48	137.95	162.25	115	80.4	99.05	232.75	105.3
383619	absent in melanoma 2	Aim2	Gm1313	MGI:2686159|Ensembl:ENSMUSG00000037860	1	1 H3	protein-coding	Aim2	absent in melanoma 2	O	-	20090510	14.95	5.95	18.6	53.35	20.95	6.35	9.35	23.1	29.6	7.95	23	10.15	13.05	5.15	73.55	8.15	19.2	16	7.15	9.8	44.1	23.95	37.25	11.2	10.78	22.65	11.4	35.5	17.55	15.75	18.9	25.2
78894	acetoacetyl-CoA synthetase	Aacs	2210408B16Rik|SUR5	MGI:1926144|Ensembl:ENSMUSG00000029482	5	5 F	protein-coding	Aacs	acetoacetyl-CoA synthetase	O	OTTMUSP00000027664	20090613	1455.7	761.1	447.85	311.2	335.7	978.75	394.85	434.45	1169.95	930.95	335.45	388.15	362.4	606.4	169.05	436.05	335.4	332.6	293.7	398	557.05	331.9	416.6	679.65	396.73	340.35	411.8	359.6	528.45	638.25	649.4	527.75
113868	acetyl-Coenzyme A acyltransferase 1A	Acaa1a	Acaa|Acaa1|D9Ertd25e|MGC7090|PTL	MGI:2148491|Ensembl:ENSMUSG00000036138	9	9 F4|9 71.0 cM	protein-coding	Acaa1a	acetyl-Coenzyme A acyltransferase 1A	O	3-ketoacyl-CoA thiolase A|acetyl-Coenzyme A acyltransferase 1|peroxisomal 3-ketoacyl-CoA thiolase|peroxisomal 3-oxoacyl-Coenzyme A thiolase|thiolase A	20090613	1374.4	1220.35	427.95	839.25	567	574.2	736.85	567.9	3883	11798.8	1028.35	702.05	543	1150.55	788.1	970.7	831.75	792.9	753.1	490.35	1193.95	1245.85	759.8	990.6	527.88	268.9	774.15	811.45	1012	1049.3	444.95	948.8
235674	acetyl-Coenzyme A acyltransferase 1B	Acaa1b	MGC29978	MGI:3605455|Ensembl:ENSMUSG00000010651	9	9 F3	protein-coding	Acaa1b	acetyl-Coenzyme A acyltransferase 1B	O	3-ketoacyl-CoA thiolase B|thiolase B	20090614	326	292.55	72.3	81.2	22.65	72.65	63.6	68.45	4057.05	16042.9	143.1	88.7	51.9	208.3	50.2	91.8	46.8	46.1	71.7	61.8	87.45	204.95	79.85	216.6	69.95	69.2	117.2	91.85	69.5	184.8	53.5	37.1
17172	achaete-scute complex homolog 1 (Drosophila)	Ascl1	AI225900|ASH1|Mash1|bHLHa46	MGI:96919|Ensembl:ENSMUSG00000020052	10	10 C1	protein-coding	Ascl1	achaete-scute complex homolog 1 (Drosophila)	O	OTTMUSP00000029198|achaete-scute complex homolog 1|achaete-scute complex homolog-like 1|mammalian achaete scute homolog 1	20090704	61.75	93.25	118	59.4	146.35	56.7	68.15	107	60.8	44.45	68.3	69.2	109.25	74.85	119.4	25.65	35.05	757.9	72.15	141.55	51.45	70.25	68	74.5	81.15	68.45	185.35	209.7	36.15	26.75	97.85	43.7
17173	achaete-scute complex homolog 2 (Drosophila)	Ascl2	2410083I15Rik|Mash2|bHLHa45	MGI:96920|Ensembl:ENSMUSG00000009248	7	7 F5|7 69.3 cM	protein-coding	Ascl2	achaete-scute complex homolog 2 (Drosophila)	O	OTTMUSP00000020359|achaete-scute complex homolog 2|achaete-scute complex homolog-like 2|long transient receptor potential-related channel 5|mammalian achaete scute homolog 2	20090719	11.9	11.65	9.85	45.2	11.9	12.7	14.65	16.05	16	12.8	9.8	15.45	14.1	14.5	14.2	14	18.95	10.9	21.85	9.2	21.15	36.5	37.7	32.85	16.15	15.25	6.05	38.2	114.2	14.2	16.45	13.55
66659	acid phosphatase 6, lysophosphatidic	Acp6	5730559A09Rik|ACPL1|AU022842|mPACPL1	MGI:1931010|Ensembl:ENSMUSG00000028093	3	3 F2.1	protein-coding	Acp6	acid phosphatase 6, lysophosphatidic	O	OTTMUSP00000025435|acid phosphatase like 1	20090618	162.1	122	33.85	164.05	111.3	54.5	139.55	78.1	275.7	173.5	62.05	52.2	28	218.2	78	135.8	83.3	33.1	29.55	45	149.5	66.15	224.05	54.9	59.35	39.85	84.1	86.15	206.15	152.15	32.7	67.45
235534	acid phosphatase-like 2	Acpl2	9430094M07Rik|BB177120|C130099A20Rik|DKFZp434B2119|MGC38214	MGI:2442444|Ensembl:ENSMUSG00000043587	9	9 E3.3	protein-coding	Acpl2	acid phosphatase-like 2	O	-	20090614	257.8	320.6	301.25	572	406.5	267.9	384.8	335.85	340.45	285.15	326.3	310.2	319.55	300.95	724.3	348.1	326.95	378.8	403.35	345.3	430.35	387.9	351.3	382.6	317.98	331.6	360.45	506.2	311.65	315.15	351.05	350.25
67628	acidic (leucine-rich) nuclear phosphoprotein 32 family, member B	Anp32b	2410015B15Rik|MGC103080|PAL31|PHAPI2a|Ssp29	MGI:1914878|Ensembl:ENSMUSG00000028333	4	4 B2	protein-coding	Anp32b	acidic (leucine-rich) nuclear phosphoprotein 32 family, member B	O	OTTMUSP00000007314|acidic nuclear phosphoprotein 32 family, member B|acidic protein rich in leucines|proliferation related acidic leucine rich protein PAL31	20081216	384.9	375.8	391.45	227.65	367.1	325.9	326.85	334.55	342.25	315.25	408.75	494	411.55	366.35	647.3	393.6	333.15	330.45	412.6	382.9	384.5	296.45	319.1	482.35	391.93	311.1	301.35	493.85	412.95	296.05	435.05	445.3
104923	acireductone dioxygenase 1	Adi1	AL024210	MGI:2144929|Ensembl:ENSMUSG00000020629	12	12 A2	protein-coding	Adi1	acireductone dioxygenase 1	O	OTTMUSP00000026510	20090628	128.3	170.2	87.1	102.95	116.05	76.95	90.65	112.1	166.8	477.2	128.05	113.05	71.25	140.2	75.8	168.2	114.5	195.9	99.45	120.95	865.85	128.4	230.7	57.4	132.63	52.15	114.65	217.55	142.45	119.65	69.1	99.25
11429	aconitase 2, mitochondrial	Aco2	Aco-2|Aco3|D10Wsu183e	MGI:87880|Ensembl:ENSMUSG00000022477	15	150	protein-coding	Aco2	aconitase 2, mitochondrial	O	OTTMUSP00000017637	20090613	79.7	119.8	106.25	56.3	102.45	124.15	150.3	136.95	120.7	194.7	134.7	148.1	99.45	85.55	89.25	90.3	88.2	127.55	116.75	106.35	143.85	148.35	92.8	150.15	140.53	97.45	77.15	137.7	96.25	120.45	143.6	112.6
226250	actin filament associated protein 1-like 2	Afap1l2	AU041783|C86904|KIAA1914|MGC28084|mKIAA1914	MGI:2147658|Ensembl:ENSMUSG00000025083	19	19 D2	protein-coding	Afap1l2	actin filament associated protein 1-like 2	O	-	20090201	140	235.7	108.85	136	750.6	225	197.25	142.4	192.05	191.75	147.05	200.1	244.95	422.85	44.55	37.2	60.1	46.55	1007.15	109	171.1	65.2	41.55	371.1	151.75	73.15	220.95	31.85	410.25	303.2	387.9	211.65
74192	actin related protein 2/3 complex, subunit 5-like	Arpc5l	2010015J01Rik|AI852867|ARC16-2|AW555592|AW742746	MGI:1921442|Ensembl:ENSMUSG00000026755	2	2 B	protein-coding	Arpc5l	actin related protein 2/3 complex, subunit 5-like	O	-	20081221	781.4	686.85	648.2	522.9	1021	653.4	796.5	887.7	691.05	543.6	378.3	996.5	736.25	654.05	349.55	1149.25	822.15	851.35	381.4	882.1	622.4	356.7	1007.1	383.65	543.95	1120.45	589	323	532.2	774.65	502	591.75
76652	actin related protein M1	Arpm1	1700119I24Rik|MGC130225	MGI:1923902|Ensembl:ENSMUSG00000037737	3	3 A3	protein-coding	Arpm1	actin related protein M1	I	-	20090614	32.4	22.8	23.65	37.45	20.1	22.95	36.55	22.5	51.9	48.5	27.7	22.25	21.5	22.55	43.9	22.65	22.7	35.2	42.55	22.8	28.8	30.75	36.75	26.55	24.03	21.7	16.6	29.15	24.75	18.95	24.8	23.45
11475	actin, alpha 2, smooth muscle, aorta	Acta2	0610041G09Rik|Actvs|SMalphaA|a-SMA	MGI:87909|Ensembl:ENSMUSG00000035783	19	19 C3	protein-coding	Acta2	actin, alpha 2, smooth muscle, aorta	O	actin, alpha, vascular smooth muscle	20090719	2438.45	794.75	228.85	648.45	244.2	528.3	1723.85	233.5	772.45	145.35	1968.9	652.6	183.3	10188.1	111.15	150.75	124.4	184.4	3375.9	191.35	6956.45	916.1	1504.3	1542.45	463.85	943.05	374.5	4041.7	978.85	5073.95	264.35	14996
11461	actin, beta	Actb	Actx|E430023M04Rik|beta-actin	MGI:87904|Ensembl:ENSMUSG00000029580	5	5 G2|5 80.0 cM	protein-coding	Actb	actin, beta	O	A-X actin-like protein|actin, beta, cytoplasmic|melanoma X-actin	20090706	15505.5	14715.6	7000.8	26566.7	8670.35	11865.3	11746.2	11223.4	10236	10318.8	13665.5	20486.8	9954.05	16355.8	3367.9	21484.7	18551	9378.8	13408.7	11257	13054.5	9217.3	17202.7	10423.1	9204.18	7890.85	13707.8	8943.55	10527.5	7345.1	11125.1	21950.4
226251	actin-binding LIM protein 1	Ablim1	2210411C18Rik|2610209L21Rik|4833406P10Rik|9330196J19Rik|AV079770|AW060987|AW215784|Limab1|abLIM-L|abLIM-M|abLIM-S|mKIAA0059	MGI:1194500|Ensembl:ENSMUSG00000025085	19	19 D2|19 53.0 cM	protein-coding	Ablim1	actin-binding LIM protein 1	O	OTTMUSP00000017615|actin-binding double zinc finger protein	20090613	8.9	8.85	14.75	26.05	25.15	14.75	19.9	27.8	18.85	53.85	20.75	17.25	12.75	16.8	40.9	15.6	21.25	24.4	26.4	31.45	32.1	176.15	17.6	23.4	24.28	24.3	23.4	150.15	39.25	12.9	11.95	19.4
60595	actinin alpha 4	Actn4	C77391|MGC102374	MGI:1890773|Ensembl:ENSMUSG00000054808	7	7 A3	protein-coding	Actn4	actinin alpha 4	O	OTTMUSP00000018457	20090705	105.1	97.4	146	109.3	156.7	114.8	33.9	90.25	57.05	44.55	241.1	119.35	110.4	165.05	217.55	142.7	147.85	120.85	99.8	100.7	147.4	246.75	83.9	164.45	168.08	79.95	199.6	182.1	189.95	93.35	171.15	178.95
109711	actinin, alpha 1	Actn1	3110023F10Rik|Actn1a	MGI:2137706|Ensembl:ENSMUSG00000015143	12	12 C3|12 35.0 cM	protein-coding	Actn1	actinin, alpha 1	O	alpha actinin 1a	20090606	103.2	96.1	118.3	225.85	151.35	153.65	64.3	150.5	89.9	179.45	299	290.3	147.55	192.3	348.45	407.3	324.2	93.25	181.9	135.7	136.85	154.6	146.7	249.45	137.85	98.75	152.45	209	98.85	75.05	119.4	258.55
56456	actin-like 6A	Actl6a	2810432C06Rik|AI851094|ARP4|Actl6|Baf53a|C79802	MGI:1861453|Ensembl:ENSMUSG00000027671	3	3 A3	protein-coding	Actl6a	actin-like 6A	O	BRG1/brm-associated factor 53A|OTTMUSP00000024516|actin-like 6	20090705	84.15	94	48.3	165.45	100	111.5	54.2	67.6	26.95	37.75	50.05	132.6	45.55	84	145.05	27.6	46.2	50	77.5	26.05	43.9	59.9	44.55	60.35	41.48	57.55	210	117.95	45.95	48.75	47.65	48.1
11471	actin-like 7b	Actl7b	MGC151192|MGC151194|Tact1	MGI:1343053|Ensembl:ENSMUSG00000070980	4	4 B3|4 27.0 cM	protein-coding	Actl7b	actin-like 7b	O	OTTMUSP00000007742|t-actin 1	20090614	35.65	37.75	34.55	74.55	30.15	33.1	36.3	39	31.85	33.4	48.2	45.05	37.35	30.5	39.95	28.75	21.8	32.2	38.15	39	40.7	63.8	25.95	43.2	39.4	35.4	27.35	77.1	28.25	46	40.25	28.4
69481	actin-like 9	Actl9	1700029I08Rik|AV259599	MGI:1916731	17	17 B1	protein-coding	Actl9	actin-like 9	O	actin-like 7A; actin-like 7-alpha	20090603	11.7	12.45	12.15	14.1	10.4	13.9	18.7	13.1	14.45	14.05	11.05	12.95	13.1	10	61.85	13.8	14.8	12.4	15.8	12.9	15.5	19.8	16.55	16.3	13.05	2497	8.65	21.7	17.55	9.8	12.45	12.55
73360	actin-related protein T1	Actrt1	1700061J02Rik|Arp-T1|MGC144637|MGC144638	MGI:1920610|Ensembl:ENSMUSG00000046615	X	X A3.1	protein-coding	Actrt1	actin-related protein T1	O	OTTMUSP00000019207	20090606	58.85	37.25	18.35	86.8	81.25	28.3	53.6	22.7	25.95	62.6	28.05	41.35	23.35	24.7	161	29.7	17.35	32.45	31.7	29.55	31.15	56.4	84.95	45.3	30	270.95	19	180.25	71.7	53.5	35.85	31.45
69090	activating signal cointegrator 1 complex subunit 1	Ascc1	1810015P09Rik|AI550520|ASC1p50|CGI-18	MGI:1916340|Ensembl:ENSMUSG00000044475	10	10 B4	protein-coding	Ascc1	activating signal cointegrator 1 complex subunit 1	O	-	20090116	195.2	254.6	215.4	417.75	107.25	229.65	303.35	227.9	796.9	269.5	271.35	87.2	132.25	239.6	194.25	278.9	247.05	246.9	116.2	172.35	227.55	261.15	338.15	84.8	155.78	385.9	137.1	110.25	291.95	67.7	184.75	139.1
75452	activating signal cointegrator 1 complex subunit 2	Ascc2	1700011I11Rik|2610034L15Rik|AI482016|ASC1p100|AW046480|FLJ21588	MGI:1922702|Ensembl:ENSMUSG00000020412	11	11 A1	protein-coding	Ascc2	activating signal cointegrator 1 complex subunit 2	O	ASC-1 complex subunit P100|OTTMUSP00000005258	20090614	362.6	502.85	364.45	463.8	258.35	366.2	355.75	445.9	370.55	263.05	648.2	372.35	357.05	409.9	437.4	433.15	496.5	356	465.15	309.45	585.1	322.75	354.85	467	338.43	541.95	454.15	485.3	385.05	476.85	357.05	472.65
77987	activating signal cointegrator 1 complex subunit 3	Ascc3	ASC1p200|B630009I04Rik|BC023451|D630041L21|Helic1|RNAH	MGI:1925237	10	10 B3	protein-coding	Ascc3	activating signal cointegrator 1 complex subunit 3	O	helicase, ATP binding 1	20090609	104.85	74.95	105.1	83	89.45	98.95	115.85	111.85	112.2	143.95	125.85	115.85	83.95	124.65	135.4	168.25	195.55	120.3	141.7	124.6	157.4	115.45	127.75	77	103.8	115.4	103.55	131.45	131.65	98.15	73.55	157.5
11910	activating transcription factor 3	Atf3	LRG-21	MGI:109384|Ensembl:ENSMUSG00000026628	1	1 H6|1 103.2 cM	protein-coding	Atf3	activating transcription factor 3	O	OTTMUSP00000023761	20090613	9.75	12.1	10.5	14.55	8.35	17.5	25.4	12.4	12.65	17.2	12.45	14.65	13.25	10.35	137.65	9.8	13.35	8.25	215.9	9.8	20.95	15.4	16.7	15.35	15.15	11.15	12	80.1	26.6	30.95	12.8	22.15
226641	activating transcription factor 6	Atf6	9130025P16Rik|9630036G24|AA789574|Atf6alpha|ESTM49	MGI:1926157|Ensembl:ENSMUSG00000026663	1	1 H3|1 85.0 cM	protein-coding	Atf6	activating transcription factor 6	O	-	20090613	302.25	297.25	230.95	152.45	139.05	65	393.05	183.85	234.1	402.15	496.75	306.3	254.65	234.2	994.65	76.55	82.75	386.4	320.25	253.45	301.7	90.1	259.7	269.5	187.6	68.05	77.9	332	219.1	322.3	156.85	225.85
12915	activating transcription factor 6 beta	Atf6b	AA617266|ATF6beta|Creb-rp|Crebl1	MGI:105121|Ensembl:ENSMUSG00000015461	17	17 B1|17 18.85 cM	protein-coding	Atf6b	activating transcription factor 6 beta	O	cAMP response element binding protein-related protein|cAMP responsive element binding protein-like 1	20090719	190.55	192.4	294.15	223.2	341.45	227.35	91.35	185.85	235.3	52.85	374.75	333.9	295.45	291.95	100.3	355.1	448.4	484.1	259.4	323.2	365.45	527.15	54.3	388.9	155.65	281.5	435.4	27.35	266.5	203.1	188.8	300.2
223922	activating transcription factor 7	Atf7	1110012F10Rik|9430065F09Rik|AI549878|C130020M04Rik|MGC31554	MGI:2443472|Ensembl:ENSMUSG00000052414	15	15 F3	protein-coding	Atf7	activating transcription factor 7	O	-	20090718	667.4	448.5	364.35	654.25	374.5	436.9	528.9	381.35	372.4	568.85	667.35	633.65	341.85	713.1	507.3	677.4	618.55	411.05	595.3	331.25	449.4	845.9	460.65	494.15	395.25	423.15	555.75	968.25	639.85	770.35	393.65	765.9
54343	activating transcription factor 7 interacting protein	Atf7ip	2610204M12Rik|AM|Mcaf1	MGI:1858965|Ensembl:ENSMUSG00000030213	6	6 G1	protein-coding	Atf7ip	activating transcription factor 7 interacting protein	O	ATFa-associated Modulator	20090604	789.15	493.65	492.85	625.1	668.45	373	728.2	509.6	331.6	295.7	777.15	841.95	633.9	610.6	42.25	797.35	988.45	521	394.2	469.8	663.9	501.7	400.25	579.35	480.78	408.7	933.85	323.2	525.3	728.25	385.75	426.2
75329	activating transcription factor 7 interacting protein 2	Atf7ip2	4930558K11Rik|BC018510|Get-1|MGC6783|PSM2	MGI:1922579|Ensembl:ENSMUSG00000039200	16	16 A3	protein-coding	Atf7ip2	activating transcription factor 7 interacting protein 2	O	-	20090513	148.4	211	280.65	250.45	258.05	227.15	231.75	271.1	218.15	258	178.1	276.4	247.9	235.25	552.1	194.15	211.3	137.55	211.55	285.05	193.3	252.05	234.7	286.6	263.63	399.85	201.6	237.2	239.55	149.75	282.15	241.5
503692	activator of yeast meiotic promoters 1	Aym1	-	MGI:1891321|Ensembl:ENSMUSG00000053873	5	5 F|5 65.0 cM	protein-coding	Aym1	activator of yeast meiotic promoters 1	O	-	20090116	221.2	192.85	293.5	159.3	154.95	250	221.85	284.6	86.75	204.35	279.75	287.65	349.6	164.25	231.5	309.7	333.75	284.8	197.75	225.4	252.65	302.15	235.65	318.85	227.98	963.2	147.75	451.35	238.6	209.5	290.45	207.3
109934	active BCR-related gene	Abr	6330400K15Rik|AU042359	MGI:107771|Ensembl:ENSMUSG00000017631	11	11 B5|11 45.0 cM	protein-coding	Abr	active BCR-related gene	O	OTTMUSP00000006538|OTTMUSP00000006539|active BCR-related	20090606	157.6	149.65	199.4	257.95	163.5	170.65	226.4	205.5	181.85	177.85	161.45	211.25	234.35	140.45	201.75	242.9	231.35	203.75	205.4	242.75	208.95	261.65	209.1	218.2	221.13	205.85	136.3	233.1	185.85	121	214.9	142.95
11479	activin A receptor, type 1B	Acvr1b	6820432J04|ActR-IB|ActRIB|Acvrlk4|Alk4|SKR2	MGI:1338944|Ensembl:ENSMUSG00000000532	15	15 F2|15 60.4 cM	protein-coding	Acvr1b	activin A receptor, type 1B	O	-	20090613	248.55	115.8	760.2	116.45	614.2	290	111.3	632.35	290.45	116.35	504.25	200.15	645	284.75	108.1	397.2	241.7	292	407.75	679.15	219.95	204.3	322.3	417.3	377.88	104.65	300.05	53.7	466.65	430.55	338.5	429.25
269275	activin A receptor, type IC	Acvr1c	ACVRLK7|ALK7|Alk-7|C230097P10	MGI:2661081|Ensembl:ENSMUSG00000026834	2	2 C1.1	protein-coding	Acvr1c	activin A receptor, type IC	O	activin receptor-like kinase 7	20090626	597.7	319.45	298.75	61.7	156.3	61.15	28.45	180.75	77.7	125.05	35.95	104.05	235.7	224.5	65	23.75	42.95	194.1	46.2	308.1	183.6	44	85.95	164.1	133.43	36.95	124.25	34.55	23.25	102.35	31.75	71
11480	activin receptor IIA	Acvr2a	ActrIIa|Acvr2|TactrII	MGI:102806|Ensembl:ENSMUSG00000052155	2	2 C1.1|2 30.0 cM	protein-coding	Acvr2a	activin receptor IIA	O	OTTMUSP00000013280|activin A receptor, type IIA	20090711	123.45	118.5	123.1	256.55	231.45	93.35	59.4	128.85	110.7	144.35	104.4	150.95	205.4	95.3	286.45	113.35	131	188.35	141.8	160.3	105.65	156.25	133.1	173.55	170.48	87.9	192.65	130.8	162.5	148.95	143.15	123.45
264895	acyl-CoA synthetase family member 2	Acsf2	MGC25878	MGI:2388287|Ensembl:ENSMUSG00000076435	11	11 D	protein-coding	Acsf2	acyl-CoA synthetase family member 2	O	OTTMUSP00000001958	20090606	383.75	461.2	242.8	397.9	260.8	202.35	350.05	309.45	324.25	870.95	398.1	348.95	282.8	295.9	379.6	359.35	339.65	409.5	277.5	230.45	417.95	372.6	213.6	335.75	303.63	273	286	497.3	221	385.85	297	364.75
257633	acyl-CoA synthetase family member 3	Acsf3	BB101783|MGC37904	MGI:2182591|Ensembl:ENSMUSG00000015016	8	80	protein-coding	Acsf3	acyl-CoA synthetase family member 3	O	-	20090614	89.7	116.8	23.25	25	23.5	75.65	25.7	27.45	209.2	110.95	21.2	27.35	18.05	85.85	36	89.85	41.55	68.55	25.9	18.7	60.8	17.6	32.45	18.65	29.23	90.25	18.5	39.4	36.35	45.45	32.75	22.75
14081	acyl-CoA synthetase long-chain family member 1	Acsl1	Acas|Acas1|Acs|FACS|Facl2	MGI:102797|Ensembl:ENSMUSG00000018796	8	8 B2	protein-coding	Acsl1	acyl-CoA synthetase long-chain family member 1	O	OTTMUSP00000025909|OTTMUSP00000025910|acetate-CoA ligase|acetyl-CoA synthetase|acetyl-Coenzyme A synthetase 1 (ADP forming)|fatty acid Coenzyme A ligase, long chain 2	20090614	8261.5	2818.7	320.2	712.9	240.05	408.75	5140	311.75	1891.55	5693.2	562.95	631.25	178.15	1773.8	172.55	131.55	133.65	289.35	223.7	321.15	951.15	1179.3	2644.5	1451.75	455.68	212.35	407.7	688.3	1668.85	3140.05	351.45	184.55
50790	acyl-CoA synthetase long-chain family member 4	Acsl4	9430020A05Rik|ACS4|AU018108|Facl4|Lacs4	MGI:1354713|Ensembl:ENSMUSG00000031278	X	X F2	protein-coding	Acsl4	acyl-CoA synthetase long-chain family member 4	O	OTTMUSP00000020369|OTTMUSP00000020370|OTTMUSP00000020371|OTTMUSP00000020372|fatty acid-Coenzyme A ligase, long chain 4	20090613	218.15	2079.55	476	262.25	181.95	515.5	176.05	431.2	329.85	511.65	805.6	233.45	232.4	478.85	30.05	389.3	370.95	202.75	369.2	441.4	861.7	140.85	237.6	313.05	279.58	128.55	317.25	206.2	148.9	299.55	357.4	361.7
433256	acyl-CoA synthetase long-chain family member 5	Acsl5	1700030F05Rik|ACS2|ACS5|Facl5	MGI:1919129|Ensembl:ENSMUSG00000024981	19	19 D2	protein-coding	Acsl5	acyl-CoA synthetase long-chain family member 5	O	fatty acid Coenzyme A ligase, long chain 5	20090613	224	151.1	157.05	198.45	163.95	188.25	220.15	174.2	252.95	314.7	231.7	220.6	190.25	187.75	289.65	178.6	201.05	193.85	233.65	185.95	214.8	380.5	210.7	224.6	171.05	190.85	194.35	212.5	184.45	187.35	205.1	318.75
216739	acyl-CoA synthetase long-chain family member 6	Acsl6	A330035H04Rik|AW050338|Facl6|LACS|Lacsl|MGC36650|mKIAA0837	MGI:894291|Ensembl:ENSMUSG00000020333	11	11 B1.3|11 29.35 cM	protein-coding	Acsl6	acyl-CoA synthetase long-chain family member 6	O	Lacs-like|OTTMUSP00000005836|OTTMUSP00000005837|OTTMUSP00000005838|OTTMUSP00000005843|OTTMUSP00000023673|OTTMUSP00000029330|OTTMUSP00000029331|fatty acid Coenzyme A ligase, long chain 6|long-chain acyl-CoA synthetase|long-chain acyl-CoA synthetase-like	20090614	43.2	39.55	313.6	36.65	457.8	257.6	11.45	534.35	14.35	43.4	8.5	16.65	497.4	26.9	11.35	58.4	41.3	168.7	44.55	510.85	11.2	9.45	120.1	36.35	772.33	229.1	5.75	18.1	163.35	27.9	236	20
233799	acyl-CoA synthetase medium-chain family member 2	Acsm2	AI315615|BC031140|MGC37245	MGI:2385289|Ensembl:ENSMUSG00000030945	7	7 F2	protein-coding	Acsm2	acyl-CoA synthetase medium-chain family member 2	O	acyl-CoA synthetase medium-chain family member 2A	20090613	75.35	76.85	66.9	67.3	49.2	81.9	66.6	58.6	6934.55	87.35	49.7	87	71.1	39.4	102.5	90.45	89.2	62.6	98.4	60.3	43.2	151.95	84.5	96.8	85.53	58.05	36.75	142.1	60.85	65.25	67.7	75.6
20216	acyl-CoA synthetase medium-chain family member 3	Acsm3	Sa|Sah	MGI:99538|Ensembl:ENSMUSG00000030935	7	7 F3	protein-coding	Acsm3	acyl-CoA synthetase medium-chain family member 3	O	OTTMUSP00000031187|OTTMUSP00000031188|OTTMUSP00000031190|SA hypertension-associated homolog	20090613	144.25	286.85	14.2	21.9	8.1	17.2	19	15	4105	556.75	20.6	18.6	11.7	49.35	30.45	14.3	13.55	9	15.95	10.45	101.05	17.4	41.65	66.4	12.5	16.3	50.75	175.35	14.2	198.35	16.2	13.4
380660	acyl-CoA synthetase short-chain family member 3	Acss3	8430416H19Rik|Gm874	MGI:2685720|Ensembl:ENSMUSG00000035948	10	10 D1	protein-coding	Acss3	acyl-CoA synthetase short-chain family member 3	O	OTTMUSP00000026617	20090614	148.65	88.05	41.15	26.15	52.7	77	97.35	50.75	120	45.2	72	94.45	80.15	69.8	66.45	23.9	43.15	25	67.95	57.3	63.4	47.15	67.25	41.65	89.83	16.65	36.5	58.85	68.3	58.2	94.2	57.4
329910	acyl-CoA thioesterase 11	Acot11	1110020M10Rik|2010309H15Rik|AW060409|BFIT|BFIT1|MGC25974|Thea|Them1|mKIAA0707	MGI:1913736|Ensembl:ENSMUSG00000034853	4	4 C7	protein-coding	Acot11	acyl-CoA thioesterase 11	O	OTTMUSP00000008559|thioesterase, adipose associated	20090715	204	315.9	499.9	452.2	458.95	321.55	304.25	485.55	411.45	305.85	354.15	228.75	416.4	295.3	841.7	263.6	335.4	358	306	525	515.55	337.95	305.8	264.6	558.5	186.4	372.65	328.8	290.25	347.55	351.6	290.2
74156	acyl-CoA thioesterase 12	Acot12	1300004O04Rik|4930449F15Rik|AV027244|Cach|mCACH-1	MGI:1921406|Ensembl:ENSMUSG00000021620	13	13 C3	protein-coding	Acot12	acyl-CoA thioesterase 12	O	OTTMUSP00000028669|cytosolic acetyl-CoA hydrolase	20090513	39.6	24.8	20.65	107.45	24.5	16.25	23.05	27.45	738.1	641.6	24	81.95	18	22.95	27.15	25.75	21.15	15.3	30.45	40.65	29.95	39.45	32.65	25.9	23.65	29.35	51.7	21.7	37.6	14.65	13.55	20.25
66834	acyl-CoA thioesterase 13	Acot13	0610006O17Rik|Them2	MGI:1914084|Ensembl:ENSMUSG00000006717	13	13 A3.2	protein-coding	Acot13	acyl-CoA thioesterase 13	O	OTTMUSP00000000564|thioesterase superfamily member 2	20090628	856.15	720.7	1074	503.2	1098.75	1047.4	4772.7	1071.3	2452.65	1235.85	510.25	515.5	808.3	710.5	622.5	677.15	623.9	854.45	431.4	1015	736.25	745.75	1976.85	604.6	938.43	357.7	599.45	1104.4	1270.25	1082	967.35	641.2
171281	acyl-CoA thioesterase 3	Acot3	AW108394|PTE-Ia|Pte2a	MGI:2159619|Ensembl:ENSMUSG00000021228	12	12 D1	protein-coding	Acot3	acyl-CoA thioesterase 3	O	peroxisomal acyl-CoA thioesterase 2A	20090711	96.6	137.95	44.55	101.95	46.65	100.75	37.05	45.1	178.8	194.6	43.75	65.55	108.2	65.15	41.85	88.7	62.25	54.35	125.1	123.75	49.55	155.65	40.4	109.1	77.6	30.45	46.85	21.5	37.9	32.35	49.65	53.85
217700	acyl-CoA thioesterase 6	Acot6	4632408A20Rik|A330054B07|BE688602	MGI:1921287|Ensembl:ENSMUSG00000043487	12	12 D1	protein-coding	Acot6	acyl-CoA thioesterase 6	O	-	20090606	451.6	517.35	506.95	536.8	600.3	540.05	594.9	515.25	644.1	633.05	415.65	399.75	604.55	570.45	749.3	500.9	485.1	591.95	559.55	558	793.8	568.5	704.15	496.9	561.25	387.35	514	606.55	503.65	402.55	489.65	526.3
245532	acyl-CoA wax alcohol acyltransferase 2	Awat2	9430062J17Rik|Dgat2l4	MGI:3045345|Ensembl:ENSMUSG00000031220	X	X C3	protein-coding	Awat2	acyl-CoA wax alcohol acyltransferase 2	O	OTTMUSP00000019820|diacylglycerol O-acyltransferase 2-like 4|wax synthase|wax synthase 2	20090711	45.05	54.15	45.8	28.85	31.55	45.25	35.4	83.65	36.35	43.3	42.6	43.1	30	38.45	82.4	42.15	37.25	29.05	32	39.9	201.7	48.15	41.5	127.3	40.3	32.4	42	56.25	74.2	41.4	48.9	35.65
209186	acyl-coenzyme A amino acid N-acyltransferase 2	Acnat2	C730036D15Rik	MGI:2444345|Ensembl:ENSMUSG00000060317	4	4 B1	protein-coding	Acnat2	acyl-coenzyme A amino acid N-acyltransferase 2	O	OTTMUSP00000007321|acyl-CoA:amino acid N-acyltransferase 2	20090613	5.85	13.25	10.25	11.95	7.7	14.9	15.35	12.05	117.05	61.15	10.15	10.7	7	6.4	56.85	14.8	9.75	16.1	25.1	7.55	17.9	102.95	13.65	12.5	11.58	8.7	10.4	11.5	8.55	11.05	13.2	13.15
170760	acyl-Coenzyme A binding domain containing 3	Acbd3	60kDa|8430407O11Rik|D1Ertd10e|GCP60|GOLPH1|Gocap1|Pap7	MGI:2181074|Ensembl:ENSMUSG00000026499	1	1 H4|1 98.7 cM	protein-coding	Acbd3	acyl-Coenzyme A binding domain containing 3	O	PBR associated protein|golgi complex associated protein 1, 60 kDa|peripherial benzodiazepine receptor associated protein	20090509	477.75	446.1	466.05	286.5	463.8	553.5	388.6	488.2	371.15	252.05	586.25	512.2	417	508.75	354.4	494.3	418.3	677.75	633.85	501.25	537.45	373.55	316.6	501.95	503.98	348.6	453	571.4	434.7	456.9	539.05	569.2
67131	acyl-Coenzyme A binding domain containing 4	Acbd4	2010009P05Rik|2010015A21Rik|AI849317	MGI:1914381|Ensembl:ENSMUSG00000056938	11	11 D	protein-coding	Acbd4	acyl-Coenzyme A binding domain containing 4	O	OTTMUSP00000003287	20081216	744.6	559.75	216.65	41.5	314.25	527	187.5	278.35	700.25	438.9	226.75	142.4	248.6	366.55	106.85	79.2	148.4	256.85	138.45	235.1	276.9	184.2	84.85	230.95	239.08	37.8	145.65	59.9	251.9	210.8	294.8	200.7
74159	acyl-Coenzyme A binding domain containing 5	Acbd5	1300014E15Rik|MGC90942	MGI:1921409	2	2 A3	protein-coding	Acbd5	acyl-Coenzyme A binding domain containing 5	O	-	20090609	645.1	600.8	399	177.45	434	701.35	139.85	595.95	857.95	1847.3	550.75	167.9	262.95	436.1	5.75	243.1	229.9	522.15	290.5	522.4	559.9	272.5	300.9	273.05	635.95	100.65	299.2	210.95	289.9	438.85	824.9	242.6
72482	acyl-Coenzyme A binding domain containing 6	Acbd6	0610010G04Rik|2610100E10Rik|MGC106946|MGC144461|MGC144462	MGI:1919732|Ensembl:ENSMUSG00000033701	1	1 G3	protein-coding	Acbd6	acyl-Coenzyme A binding domain containing 6	O	-	20090311	108.9	32.3	101.7	22.55	167.8	120.8	60	197.1	63.5	94.75	24.6	31.35	209.95	179.35	79.95	145.3	113.6	438.9	27.65	179.6	27.45	41	100.7	72.35	94.9	1261.55	153.75	23.65	110.8	93.8	78.35	107
78245	acyl-Coenzyme A binding domain containing 7	Acbd7	9230116B18Rik	MGI:1925495|Ensembl:ENSMUSG00000026644	2	2 A1	protein-coding	Acbd7	acyl-Coenzyme A binding domain containing 7	O	OTTMUSP00000011570	20090521	112.35	92.1	97.9	60.75	101.95	118.3	125.65	124.85	114.35	132.85	108	156.25	189.45	100.95	126.35	118.15	187.8	140.4	167.15	118.6	129.65	48.9	147.75	132.75	129.33	125.1	133.15	64.35	151.55	98.45	112	120.6
229211	acyl-Coenzyme A dehydrogenase family, member 9	Acad9	2600017P15Rik|4732402K02|C630012L17Rik|NPD002	MGI:1914272|Ensembl:ENSMUSG00000027710	3	3 B	protein-coding	Acad9	acyl-Coenzyme A dehydrogenase family, member 9	O	OTTMUSP00000027654|very-long-chain acyl-CoA dehydrogenase VLCAD homolog	20090215	198.4	168.4	168.95	53.25	226.55	166.25	173.75	138.7	273.55	128.5	182.85	135.65	115.3	258.7	74.5	185.9	185.35	180.5	184.2	188.25	79.05	329.3	154.8	349.35	178.45	57.55	182.45	241.5	205.15	150.5	86.8	212.4
11364	acyl-Coenzyme A dehydrogenase, medium chain	Acadm	AU018656|MCAD	MGI:87867|Ensembl:ENSMUSG00000062908	3	3 H3|3 73.6 cM	protein-coding	Acadm	acyl-Coenzyme A dehydrogenase, medium chain	O	medium-chain acyl-CoA dehydrogenase	20090513	1062.55	1462.55	105.15	191.15	48.5	203.8	2301.85	91.8	2879.9	716.25	318.8	185.55	110.65	714.5	42.85	206.15	248.6	73.25	583.05	96.3	283.45	199.25	1817.65	217.7	171.1	64.3	355.95	187.75	719.85	1368.7	171	107.25
80911	acyl-Coenzyme A oxidase 3, pristanoyl	Acox3	BI685180|EST-s59|PCOX	MGI:1933156|Ensembl:ENSMUSG00000029098	5	-	protein-coding	Acox3	acyl-Coenzyme A oxidase 3, pristanoyl	O	OTTMUSP00000027748|OTTMUSP00000027751|acyl-Coenzyme A oxidase 3|pristanoyl-CoA oxidase	20090324	16.55	25.2	23.15	121.35	18.6	9.95	36.4	37.15	48.75	11.55	7.9	18	14.35	9.3	19.05	14.15	11.65	11.1	16.85	29.9	13.75	34.45	20.6	13.9	36.4	9.2	6.4	13.65	23.75	9.85	9	15.4
74121	acyl-Coenzyme A oxidase-like	Acoxl	1200014P05Rik|AV025673	MGI:1921371|Ensembl:ENSMUSG00000027380	2	2 F1	protein-coding	Acoxl	acyl-Coenzyme A oxidase-like	O	OTTMUSP00000017216	20090719	108.75	128	106.5	79.15	48.35	89.9	54	125.95	61.9	64.3	605.85	156.65	86.05	105.45	416.45	287.8	273.75	70.9	136.3	107	36.2	220.55	115.45	372	100.05	199.55	198.5	230.2	149.35	24.6	103.35	139.05
69923	acylglycerol kinase	Agk	2610037M15Rik|6720408I04Rik|AI465370|Mulk	MGI:1917173|Ensembl:ENSMUSG00000029916	6	6 B1	protein-coding	Agk	acylglycerol kinase	O	multi-substrate lipid kinase|multiple substrate lipid kinase	20090613	335.45	332.15	471.8	157.95	447.7	465.55	363.25	380.5	318.8	147.25	345.1	339.05	415.1	415.95	267.45	404.05	406.45	216.05	339	414.2	335.4	365.5	266.4	410	367.25	337.6	435.25	319	301.95	307.65	416.65	378.7
27052	acyloxyacyl hydrolase	Aoah	4930433E13Rik|MGC107583	MGI:1350928|Ensembl:ENSMUSG00000021322	13	13 A2	protein-coding	Aoah	acyloxyacyl hydrolase	O	-	20090606	89	96.55	85.9	118.45	102.95	71.9	160.85	56.15	167.25	188.1	70.45	123.7	78.4	39.1	106.65	65.2	78.3	69.5	128.25	85.55	80.3	168.7	71.95	138	95.95	106.25	61.7	236.85	60.25	83.7	105	109.7
66204	acylphosphatase 1, erythrocyte (common) type	Acyp1	1110039O14Rik|AI325944	MGI:1913454|Ensembl:ENSMUSG00000008822	12	12 D2	protein-coding	Acyp1	acylphosphatase 1, erythrocyte (common) type	O	acylphosphatase 1	20090203	257.7	283.45	33.25	191	321.7	240.75	200.75	145.75	292.45	193.45	116.6	102	19.55	207.3	22.4	474.95	296.05	291.85	81.55	221.2	320.35	158.7	394.15	86.35	160.35	2553.7	303.3	75.85	93.25	176.35	292.3	182.2
75572	acylphosphatase 2, muscle type	Acyp2	2310004B09Rik	MGI:1922822|Ensembl:ENSMUSG00000060923	11	11 A4	protein-coding	Acyp2	acylphosphatase 2, muscle type	O	acylphosphatase 2	20090513	437.3	640.8	397.3	322.8	688.65	1276.35	1575.55	694.9	761.35	166.9	353.4	156.3	439.6	414.9	113.3	83.6	121.95	536.35	403.45	352	293.4	93.15	3798.4	501.7	1141.43	358.7	209.15	190.4	1151.8	410.8	1248.65	340.3
70902	acyltransferase like 1B	Aytl1b	4921521K07Rik	MGI:1918152|Ensembl:ENSMUSG00000033794	5	500000	protein-coding	Aytl1b	acyltransferase like 1B	O	-	20090719	223.95	167.75	110.5	294.05	165.55	142.05	182.45	156.6	136.55	474.95	117.7	280.6	194.05	129.1	575.5	211.05	55.45	72.25	180.55	102	228.9	32.35	97.75	215.4	169.28	177.8	105.55	202.6	233.2	150	131.85	177.35
77739	ADAMTS-like 1	Adamtsl1	5930437A14Rik|6720426B09Rik	MGI:1924989|Ensembl:ENSMUSG00000066113	4	4 C4	protein-coding	Adamtsl1	ADAMTS-like 1	O	OTTMUSP00000024006|punctin-1	20090613	88.55	92.25	99.8	48.9	71.75	50.9	44.2	117.75	35.75	59.95	48.4	75.5	83.25	123.05	225.6	63	60.8	43.15	56.4	79.15	138.05	42.3	62	97.35	94.78	69.9	52.95	29.3	119.35	47.85	79.05	137.35
269959	ADAMTS-like 3	Adamtsl3	9230119C12Rik|C130057K09|KIAA1233|mKIAA1233	MGI:3028499	7	7 D3	protein-coding	Adamtsl3	ADAMTS-like 3	O	a disintegrin-like and metalloprotease (reprolysin type) with thrombospondin type 1 motif like, 3|punctin-2	20090617	253.45	256.2	281.3	244.35	278.25	322.85	392.35	272.45	318.8	47.95	322.55	252.85	299.95	224.55	317.9	120.75	178.05	157.1	256.4	314.55	267.4	299.7	327.9	354.35	377.73	256.4	282.85	360.15	374.15	454.7	374.4	84
229595	ADAMTS-like 4	Adamtsl4	MGC28749|Tsrc1	MGI:2389008|Ensembl:ENSMUSG00000015850	3	3 F2.1	protein-coding	Adamtsl4	ADAMTS-like 4	O	thrombospondin repeat containing 1|thrombospondin repeat protein 1	20090606	358	223	139.15	104.65	259.85	191.1	737.55	242.6	148.3	69.8	821.2	234.15	226.9	251.9	278.75	237.75	197.15	228.7	301.75	243.05	326.5	319.35	346.5	583.35	508.68	149.7	114.6	302.25	842.9	446.4	248.45	236.55
11765	adaptor protein complex AP-1, gamma 1 subunit	Ap1g1	AA409002|AU041323|AW551707|Adtg|D8Ertd374e	MGI:101919|Ensembl:ENSMUSG00000031731	8	8 D3|8 53.0 cM	protein-coding	Ap1g1	adaptor protein complex AP-1, gamma 1 subunit	O	gamma-adaptin	20090715	120.35	132.25	164.5	165.55	99.65	105.9	163.75	127.05	111.55	122	116.8	185.5	142.35	124.95	160.6	140.85	125.45	146.25	159.35	130	143.1	185.6	145.25	161.35	147.05	101.75	133.25	179.6	99.7	121.6	153.4	110.6
11772	adaptor protein complex AP-2, alpha 2 subunit	Ap2a2	2410074K14Rik|AF006990|AW146353|Adtab|C78001|L25	MGI:101920|Ensembl:ENSMUSG00000002957	7	7 F5	protein-coding	Ap2a2	adaptor protein complex AP-2, alpha 2 subunit	O	adaptor-related protein complex AP-2, alpha 2 subunit|alpha-C adaptin|alpha-adaptin C	20090705	583.8	153.95	948.65	328.15	595.35	1462.8	85.7	598.25	524.4	104.1	244.55	91.3	650.2	291	17.35	150.5	65.6	139.35	416.2	580.4	419.3	42.25	244.95	171.05	193.55	21.4	319.45	36.4	90.2	219.3	623	323.3
11773	adaptor protein complex AP-2, mu1	Ap2m1	MGC102136	MGI:1298405|Ensembl:ENSMUSG00000022841	16	16 A3	protein-coding	Ap2m1	adaptor protein complex AP-2, mu1	O	OTTMUSP00000031894|adaptor-related protein complex AP-2, mu1|clathrin-associated AP-2	20090705	910.8	1174.15	2288.6	1286.1	1892.15	2616.45	1173.35	1997	1530	1448.45	1236.7	1508.25	2015.15	1372.9	670.15	1519.85	1300.5	2352.45	1515.2	2076.95	1022.7	815.65	1142	1137.95	1785.38	816.1	1269	828.95	1250.05	1110.9	2871.75	1833.3
72993	adaptor protein, phosphotyrosine interaction, PH domain and leucine zipper containing 1	Appl1	2900057D21Rik|7330406P05Rik|AI585782|AW209077|BB022931|C88264|DIP13	MGI:1920243|Ensembl:ENSMUSG00000040760	14	14 B	protein-coding	Appl1	adaptor protein, phosphotyrosine interaction, PH domain and leucine zipper containing 1	O	DIP13 alpha|OTTMUSP00000017569|adaptor protein APPL like	20081216	97.6	212.3	262.65	56.75	218.3	313.55	155.4	258.5	48.4	44.55	104.65	114.45	204.95	117.3	18.1	132.2	115.9	192.8	95	208.65	74.75	27.15	123.8	121.7	179.45	54.65	180.1	25.9	79	120.15	212.3	110.35
108012	adaptor-related protein complex 1, sigma 2 subunit	Ap1s2	1500012A13Rik|AI853648|EST1	MGI:1889383|Ensembl:ENSMUSG00000031367	X	X F5	protein-coding	Ap1s2	adaptor-related protein complex 1, sigma 2 subunit	O	OTTMUSP00000021047|adaptor-related protein complex 1 sigma 2 subunit	20090506	580.95	628.45	1015.15	843.3	1064.05	1746.7	837.2	1923.4	382.8	390.4	748.6	704.85	1383.8	543.95	725.35	769.05	600.6	1117.65	413.4	988.35	471.5	356.15	1110.85	728.95	1331.78	344.95	617.05	528.3	910.25	638.25	1482.2	664.8
11774	adaptor-related protein complex 3, beta 1 subunit	Ap3b1	AP-3|AU015684|C78395|Hps2|beta3A|pe|pearl|rim2	MGI:1333879|Ensembl:ENSMUSG00000021686	13	13 D1|13 47.0 cM	protein-coding	Ap3b1	adaptor-related protein complex 3, beta 1 subunit	O	adaptor-related protein complex AP-3, beta 1 subunit|recombination induced mutation 2	20090118	154	221.35	1072.75	420.5	987.75	1576.65	242.65	883.4	235.1	250.8	205.5	245.35	1142.4	263.05	295.1	140.4	104.8	1065.7	233.7	922.45	224.75	124.2	202.75	194.4	871.15	146.6	209.15	86.75	213.85	154.4	1096.25	312.2
11775	adaptor-related protein complex 3, beta 2 subunit	Ap3b2	AI549966|AU042881|MGC36656|Naptb|[b]-NAP|beta-NAP|beta3B	MGI:1100869|Ensembl:ENSMUSG00000062444	7	7 D3|7 38.0 cM	protein-coding	Ap3b2	adaptor-related protein complex 3, beta 2 subunit	O	adaptor-related protein complex AP-3, beta 2 subunit	20090705	84.2	64.65	53.05	117.35	70	58.45	156.4	118.9	129.5	142.15	47.2	72.8	66.35	51.5	134	49.7	72.8	61.4	37.1	69.1	115.25	115.7	81.9	82.75	104.88	45.2	81.45	207.55	93.55	40.55	76.75	52.45
11778	adaptor-related protein complex 3, sigma 2 subunit	Ap3s2	[s]3B	MGI:1337060|Ensembl:ENSMUSG00000063801	7	7 D3	protein-coding	Ap3s2	adaptor-related protein complex 3, sigma 2 subunit	O	adaptor-related protein complex AP-3, sigma 2 subunit|sigma 3B	20081221	111.5	93.8	115.3	93.15	158.75	109.05	116.45	122.9	86.85	88.85	131.4	148.25	135.15	145.15	213.8	125.85	128.25	188.15	157.05	116.95	107.45	91.15	254.3	187.2	125.13	152.45	159.1	155.05	202.05	129.65	104.7	154.35
252903	adaptor-related protein complex AP-1, sigma 3	Ap1s3	1190009B22|Jr2|[s]3A	MGI:1891304|Ensembl:ENSMUSG00000054702	1	1 C4	protein-coding	Ap1s3	adaptor-related protein complex AP-1, sigma 3	O	-	20090331	92.95	136	134.35	35.65	114.9	109.9	87.55	70.2	92.2	70.5	88.95	153.3	97.2	66.45	147.9	109.75	105.25	80.15	179.35	113.05	84.1	225.1	197.95	202.8	143.08	77.5	106.65	131.7	153.15	113.3	66.55	102.3
67489	adaptor-related protein complex AP-4, beta 1	Ap4b1	1810038H16Rik|AV004952|Ap4b4	MGI:1337130|Ensembl:ENSMUSG00000032952	3	3 F2.2	protein-coding	Ap4b1	adaptor-related protein complex AP-4, beta 1	O	AP-4 beta-4|OTTMUSP00000025535|OTTMUSP00000025538	20090719	261.8	216.95	258	348.4	255.75	271.2	301.25	267.3	218.45	219.6	173.95	335.5	206.35	248.3	262.35	355.75	329.8	155.35	285.45	249.6	257.05	235.5	295	288.9	245.28	475.1	217.2	180.25	295.05	236.25	234.45	162.9
108011	adaptor-related protein complex AP-4, epsilon 1	Ap4e1	2310033A20Rik|9930028M04Rik|AV087807	MGI:1336993|Ensembl:ENSMUSG00000001998	2	2 F1|2 61.9 cM	protein-coding	Ap4e1	adaptor-related protein complex AP-4, epsilon 1	O	OTTMUSP00000017114	20090116	142	161.55	134.9	272.55	146.45	199.8	177.2	124.7	186.1	167.8	181.1	177.9	179.25	158.3	200.6	160.85	184.05	117.7	153.9	154	164.3	180.05	224.95	217.15	165.8	124	236.8	183.45	195.05	150.65	198.9	146.85
11781	adaptor-related protein complex AP-4, mu 1	Ap4m1	4930443L05Rik|Ap4m4	MGI:1337063|Ensembl:ENSMUSG00000019518	5	5 G1	protein-coding	Ap4m1	adaptor-related protein complex AP-4, mu 1	O	OTTMUSP00000025920|adaptor-related protein complex AP-4 mu4 subunit	20081221	37.55	27.1	28.35	36.45	36.5	95.2	33.2	27.25	29.65	53.55	28.25	29.8	28.45	27.6	66.05	33.2	29.2	30.2	33.2	26.6	30	108.6	34.6	28.3	34.93	79.7	27.6	36.95	25.3	24.35	37.5	29.35
228790	additional sex combs like 1 (Drosophila)	Asxl1	DKFZp434N0535|mKIAA0978	MGI:2684063|Ensembl:ENSMUSG00000042548	2	2 H1	protein-coding	Asxl1	additional sex combs like 1 (Drosophila)	O	OTTMUSP00000018159|additional sex combs like 1	20090517	18.3	18.9	14.3	14.85	16.55	16.8	15.45	17.1	20.75	18.3	17.65	20.65	18.4	17.85	23.35	23.35	22.1	13.45	24.85	18.15	21.15	11.15	19.3	13.75	16.25	18.45	16.9	19.1	12.05	10.6	19.15	16.7
75302	additional sex combs like 2 (Drosophila)	Asxl2	4930556B16Rik|MGC176101|mKIAA1685	MGI:1922552|Ensembl:ENSMUSG00000037486	12	12 A1.1	protein-coding	Asxl2	additional sex combs like 2 (Drosophila)	O	polycomb group protein ASXH2 homolog	20090517	14.1	10.6	6.4	53.85	12.4	12.4	36.2	14.25	8.75	15.75	7.95	21.85	16.05	8.95	24.55	18.95	25.3	6.2	19.95	11.2	8.8	21.75	13.15	22.5	15.15	17.2	10.95	38.9	7.7	6.35	15.95	19.5
211961	additional sex combs like 3 (Drosophila)	Asxl3	C230079D11Rik|D430002O22Rik|D930044O18Rik|Gm329|Gm945	MGI:2685175	18	18 A2	protein-coding	Asxl3	additional sex combs like 3 (Drosophila)	O	polycomb group protein	20090609	112.15	114.3	173.75	129.15	160.3	229.1	118.2	164.1	150.15	205.4	105.75	149.8	280.7	103.75	276.25	157.3	133.1	81.45	254.5	149.8	135.5	215.45	228.7	169.5	183.88	71.4	136.45	66.7	152	104.15	183.35	124.2
11519	adducin 2 (beta)	Add2	2900072M03Rik	MGI:87919|Ensembl:ENSMUSG00000030000	6	6 D1|6 35.0 cM	protein-coding	Add2	adducin 2 (beta)	O	snoRNA MBII-396	20090513	275.55	318.75	1177.6	450.85	831.35	2066.05	274.55	961.4	352.95	345.3	267.5	327.05	1217.05	279.35	743.55	285.5	362.95	433.45	323.15	1241.65	320.8	326.9	262.15	309.75	1004.4	220.65	268.85	400.75	292.4	232.2	1031.25	505.7
27360	adducin 3 (gamma)	Add3	AI463285|R75380	MGI:1351615|Ensembl:ENSMUSG00000025026	19	19 D2|19 47.0 cM	protein-coding	Add3	adducin 3 (gamma)	O	cytoskeletal protein|gamma adducin	20090613	1274.05	646.45	1029.25	1068.6	1300	669.4	784.3	1031.45	1193.85	283.2	1275.75	1594.35	1196.05	1145.95	211.7	2840.45	2658.3	639.45	728.85	1008.7	1060.05	818.35	489.4	922.35	1024.2	551.55	674.35	397.4	704.6	1782.4	831	1233.7
11821	adenine phosphoribosyl transferase	Aprt	C85684|MGC11749	MGI:88061|Ensembl:ENSMUSG00000006589	8	8 E1|8 67.0 cM	protein-coding	Aprt	adenine phosphoribosyl transferase	O	adenine phosphoribosyltransferase	20090613	540.5	736.85	625.5	831.15	583.15	834.25	638.35	593.3	888.15	792.3	658.55	755.3	573.9	1152.05	795.05	1193.3	1071.55	842.6	2367.85	526.15	574.2	434.5	803.8	678.65	521.45	2247.9	682.9	154.9	833.45	776.3	757	1657.85
11789	adenomatosis polyposis coli	Apc	AI047805|AU020952|AW124434|Min	MGI:88039|Ensembl:ENSMUSG00000005871	18	18 B1|18 15.0 cM	protein-coding	Apc	adenomatosis polyposis coli	O	multiple intestinal neoplasia	20090715	21.65	44.05	84.5	38.1	23.7	82.4	28.3	125.25	19.15	28.25	24.05	25.75	284	17.05	292.95	50.55	72.8	21.5	68.85	39.7	34.4	49.95	16.85	63.85	150.83	53.65	23.8	139.05	24.5	12.95	28.9	15.95
494504	adenomatosis polyposis coli down-regulated 1	Apcdd1	AB023957|AU041258|Drapc1|EIG180	MGI:3513977|Ensembl:ENSMUSG00000071847	18	180	protein-coding	Apcdd1	adenomatosis polyposis coli down-regulated 1	O	ethanol induced gene product EIG180	20090403	49.35	62.95	59.6	73.2	92	79.35	62.75	51.35	52.7	129.45	72.65	84.3	55.5	77.8	44.65	42.25	42.6	47.25	72.85	36.1	26.6	16.65	100.8	121.8	62.2	76.8	57.5	24.85	110.95	52.8	66.05	64.95
11542	adenosine A3 receptor	Adora3	1700001D09Rik|4930578J19Rik|A3AR|A3R|AA3R|ARA3|Gpcr2|MGC118217	MGI:104847|Ensembl:ENSMUSG00000000562|Ensembl:ENSMUSG00000074344	3	3 F2.2|3 55.7 cM	protein-coding	Adora3	adenosine A3 receptor	O	G-protein coupled receptor 2|Gpcr 2	20090621	108.9	165.4	111	47.05	149.65	133.9	130.5	129.05	107.8	183.2	115.65	74.95	112.8	81.25	237.45	96.45	101.75	128.9	178.15	160.45	133.25	307.3	119.7	143.85	160.65	1359.9	127.4	186.75	132.6	153.45	126.55	148.55
75773	adenosine deaminase domain containing 2	Adad2	4930403J07Rik	MGI:1923023|Ensembl:ENSMUSG00000024266	8	80	protein-coding	Adad2	adenosine deaminase domain containing 2	O	-	20090613	141	169.45	207.8	252.8	145.75	167.05	206.7	171.75	229.55	73.4	160.15	180.6	93.45	111.9	52.2	212.75	163.9	175.3	150.95	226.1	89.15	178.15	219.5	131.25	172.15	496.55	139.1	153.75	89.3	140.55	181.9	130.85
110532	adenosine deaminase, RNA-specific, B1	Adarb1	1700057H01Rik|AW124433|AW558573|Adar2|BB220382|D10Bwg0447e|Red1	MGI:891999|Ensembl:ENSMUSG00000020262	10	10 41.4 cM	protein-coding	Adarb1	adenosine deaminase, RNA-specific, B1	O	OTTMUSP00000022332|OTTMUSP00000022333|OTTMUSP00000022334|OTTMUSP00000022335|OTTMUSP00000022336|OTTMUSP00000022337|RNA-editing deaminase 1|RNA-editing enzyme 1|double-stranded RNA-specific editase 1|dsRNA adenosine deaminase	20090613	269.8	320.65	465.9	237.3	564.05	418.65	356.65	434.55	242.55	438	526.95	188.45	551.15	301.85	342.1	130.35	193	253.5	386.55	544.6	261.8	198.9	226.55	406.3	475.93	168.3	225.9	234.65	500.3	326.4	497.6	222.5
66757	adenosine deaminase, tRNA-specific 2, TAD2 homolog (S. cerevisiae)	Adat2	4933426M09Rik|Deadc1	MGI:1914007|Ensembl:ENSMUSG00000019808	10	10 A2	protein-coding	Adat2	adenosine deaminase, tRNA-specific 2, TAD2 homolog (S. cerevisiae)	O	OTTMUSP00000022778|adenosine deaminase, tRNA-specific 2, TAD2 homolog|deaminase domain containing 1	20081216	195.1	118.45	185.7	192.05	126.75	174.4	147.8	211.35	232.3	184.1	151.25	228.1	228.45	187.2	293.9	226.65	161.05	191.25	175.95	192.95	181.65	184.2	191.65	174.55	206.5	355.85	162.95	213.95	186	203.85	172.05	285.75
75894	adenosine deaminase-like	Adal	4930578F03Rik|MGC62428|MGC63264	MGI:1923144|Ensembl:ENSMUSG00000027259	2	2 F1	protein-coding	Adal	adenosine deaminase-like	O	OTTMUSP00000017049	20081216	23	22.75	18.3	28.05	97.6	33	24.4	39.85	24.2	25.2	9.65	20.25	40.7	20.85	28.35	16.25	21.7	23.65	21	11.9	84.65	21.05	61.15	19.95	24.75	13.85	27.05	42.1	28.05	25.95	29.7	20.3
11534	adenosine kinase	Adk	2310026J05Rik|5033405D03Rik|AI255373|AI987814|Ak|MGC6593	MGI:87930|Ensembl:ENSMUSG00000039197	14	14 A2-B	protein-coding	Adk	adenosine kinase	O	-	20090517	597.55	726.45	436.45	473.4	611.15	1743.85	1287.55	578.1	1167.1	4189.05	941.3	264.55	849.85	650.5	606.65	466.65	308.35	512.75	284.8	507.8	1285.5	471.1	910.25	483.5	727	381.7	489.05	382	624.9	556.7	1014.45	564.35
109674	adenosine monophosphate deaminase 2 (isoform L)	Ampd2	1200014F01Rik|AI552571|Ampd-2	MGI:88016|Ensembl:ENSMUSG00000027889	3	3 F2.3|3 50.4 cM	protein-coding	Ampd2	adenosine monophosphate deaminase 2 (isoform L)	O	AMP deaminase 2|OTTMUSP00000007620|OTTMUSP00000007621	20090513	182.35	930.1	361.65	163.3	410	360.4	15.9	636.75	43.25	134.9	83.75	108.35	1159.9	282.15	219.05	202.4	240.55	374.4	257.25	342.25	35.7	46	19.75	43.9	386.3	14.05	197.05	37.4	101.75	207.4	228.15	328.85
11717	adenosine monophosphate deaminase 3	Ampd3	-	MGI:1096344|Ensembl:ENSMUSG00000005686	7	7 E2-E3|7 52.0 cM	protein-coding	Ampd3	adenosine monophosphate deaminase 3	O	AMP deaminase 3|OTTMUSP00000027595	20090201	200.35	242.25	239	263.6	178.35	293.8	264.95	188.6	219.5	286.55	404.6	207.2	238	517.65	149.85	304.25	82.45	142.7	615.25	215.1	164.8	160.7	227.2	185.15	204.75	55.35	120.85	111.95	195.65	179.1	301.9	703.35
432530	adenylate cyclase 1	Adcy1	AC1|D11Bwg1392e|I-AC|KIAA4070|brl|mKIAA4070	MGI:99677|Ensembl:ENSMUSG00000020431	11	11 A2	protein-coding	Adcy1	adenylate cyclase 1	O	OTTMUSP00000005342|barrelless	20090712	83	113.15	147.25	133.5	252.3	61.7	176.95	118.95	279.1	256.7	203.95	69.8	152.85	198.45	349	119.45	199.3	112	237.6	288.05	52.5	159.5	168	138.75	215.6	135.7	140.8	139.85	276.5	128.1	146.15	95.75
271639	adenylate cyclase 10	Adcy10	4930431D04Rik|4931412F17|Sacy|sAC	MGI:2660854|Ensembl:ENSMUSG00000026567	1	1 H2.3	protein-coding	Adcy10	adenylate cyclase 10	O	OTTMUSP00000023839|testicular soluble adenylyl cyclase	20090613	96.3	182.05	184.35	225	163.8	159.95	78.9	146.45	101.35	260.9	206.2	224.3	143.35	153.05	243.65	230.6	199.4	144.8	111.55	140.15	213.7	231.4	192.05	237.25	200.85	1044	107.7	284.35	106.55	149.25	215.2	93.95
210044	adenylate cyclase 2	Adcy2	MGC47193|mKIAA1060	MGI:99676|Ensembl:ENSMUSG00000021536	13	13 C1	protein-coding	Adcy2	adenylate cyclase 2	O	-	20090614	57.2	55	604.65	392.1	417.15	367.85	75.45	703.15	45.4	49	318.8	49.1	825.55	115.1	66.4	45.9	46.3	413.4	77.55	851.5	72.95	331.15	448.7	94.5	470.58	63.5	36.75	171.9	387.2	333.55	487.75	40.25
224129	adenylate cyclase 5	Adcy5	AW121902|Ac5	MGI:99673|Ensembl:ENSMUSG00000022840	16	16 B-5	protein-coding	Adcy5	adenylate cyclase 5	O	-	20090630	649	251.15	1624.1	192.55	481	434.65	542.4	841.95	200.25	191.75	292.2	265.2	604.9	521.75	216.6	256.2	288.05	558.35	253.25	1335.7	387	247.55	310.45	325.7	556.88	196.4	168.85	455.25	344.4	482.4	401.55	667.5
11517	adenylate cyclase activating polypeptide 1 receptor 1	Adcyap1r1	2900024I10Rik|AI846590|PAC1|PAC1R|PACAP1-R	MGI:108449|Ensembl:ENSMUSG00000029778	6	6 B3	protein-coding	Adcyap1r1	adenylate cyclase activating polypeptide 1 receptor 1	O	-	20090614	167.4	352.1	876.3	72.55	620.25	68.9	143.1	1548.7	163.4	52.45	11.7	182.85	1865.7	178.8	244.8	134.1	108.9	293.5	92.85	711.3	93.3	15.25	315.6	70.65	864.03	79.85	108.3	341.4	85.2	28.5	75.45	176.7
11637	adenylate kinase 2	Ak2	Ak-2|D4Ertd220e	MGI:87978|Ensembl:ENSMUSG00000028792	4	4 D2.2|4 61.0 cM	protein-coding	Ak2	adenylate kinase 2	O	OTTMUSP00000010093|OTTMUSP00000010094	20090513	2138.35	789.9	323.45	881.3	310.55	189.3	344.4	287	1183.4	2122.55	384.6	842.75	310.7	1012.15	399.65	752.15	609.7	308.6	554.75	247.5	430.5	603.8	368	609.4	264.65	610.05	771.95	433.9	703.25	1006.65	258.75	678.3
229949	adenylate kinase 5	Ak5	-	MGI:2677491|Ensembl:ENSMUSG00000039058	3	3 H3	protein-coding	Ak5	adenylate kinase 5	O	-	20090613	14	33.55	1957.1	33	52.4	446.7	41.9	433.05	51.1	47.45	26.15	47.45	395.55	45.9	19.2	56.8	53.8	41.55	32.25	732.15	39.35	25.8	40.2	35.7	265.93	62.25	14	29.55	16.45	17.95	465.4	267.4
229715	adhesion molecule with Ig like domain 1	Amigo1	A|Amigo|MGC25558|ali2	MGI:2653612|Ensembl:ENSMUSG00000050947	3	3 F2.3	protein-coding	Amigo1	adhesion molecule with Ig like domain 1	O	OTTMUSP00000007609|alivin 2|amphoterin induced gene and ORF|amphoterin induced gene and ORF (Amigo)	20090613	163.4	152.2	188.8	251.8	223.4	252.7	235.35	189.4	174.8	267.4	184	196.95	292.05	151.15	196.55	155.6	263	165.85	174.25	230.05	236.4	192	169.65	170.5	205.23	154.55	149.95	274.9	186.35	143.6	210.5	177.25
105827	adhesion molecule with Ig like domain 2	Amigo2	AI415330|AW208913|Ali1	MGI:2145995|Ensembl:ENSMUSG00000048218	15	15 F1	protein-coding	Amigo2	adhesion molecule with Ig like domain 2	O	alivin 1|amphoterin induced gene 2|amphoterin induced gene and ORF 2	20090613	316.45	265.25	306.9	305	239.85	525.45	192.05	827.1	209.7	323.4	481.35	263.6	526.55	417.85	205.7	473.75	268.7	296.4	301.9	253.25	226.75	104.4	245.9	223.85	254.05	183.35	257.85	433.5	221	293.65	422.3	332.35
320844	adhesion molecule with Ig like domain 3	Amigo3	E430002N15Rik|ali3|mKIAA1851	MGI:2444854|Ensembl:ENSMUSG00000032593	9	9 F2	protein-coding	Amigo3	adhesion molecule with Ig like domain 3	O	OTTMUSP00000017805|alivin 3|amphoterin induced gene and ORF 3	20090612	64.7	91.9	48.75	46.65	121.15	886.75	73.85	94.9	81.05	44.1	29.4	59.8	76	38.8	355	62.7	81.65	207.25	168	46.45	67.45	231.3	30.85	69.1	59.83	28.7	80.9	212.4	61.85	30.2	624.9	184
72674	adiponectin receptor 1	Adipor1	2810031L11Rik|ACDCR1|CGI-45|Paqr1	MGI:1919924|Ensembl:ENSMUSG00000026457	1	10000	protein-coding	Adipor1	adiponectin receptor 1	O	OTTMUSP00000024419|OTTMUSP00000024420|progestin and adipoQ receptor family member I	20090426	63.8	135.95	45.15	255.7	138.85	78.35	99.1	60.5	94.7	39.15	133.3	88.15	153.55	82.7	26	87.5	85.95	82.05	42.15	87.45	77.3	102.75	134.85	133.6	52.83	100.45	67.8	131.6	85.2	76.6	24.7	85.95
68465	adiponectin receptor 2	Adipor2	1110001I14Rik|ADCR2|AI115388|AW554121|D6Ucla1e|Paqr2	MGI:93830|Ensembl:ENSMUSG00000030168	6	6 F1	protein-coding	Adipor2	adiponectin receptor 2	O	progestin and adipoQ receptor family member II	20090606	1908.6	825.5	354.95	287.65	301.95	336.3	431.15	345.4	411	1601.05	606.8	481.85	309.15	876.4	432.35	492.9	317.85	380.6	499.65	328.25	457.35	580.3	678.25	549.8	518.53	254.25	450.4	577.25	600	850.2	337.25	417.65
240442	ADNP homeobox 2	Adnp2	8430420L05Rik|BC024969|Kiaa0863|MGC38953|Zfp508|mKIAA0863	MGI:2448562|Ensembl:ENSMUSG00000053950	18	18000	protein-coding	Adnp2	ADNP homeobox 2	O	zinc finger protein 508	20090613	148.6	221.65	154.2	104.5	161	199.35	130.65	198.05	135.3	95.4	201.3	216.8	201.15	205.5	126.1	194.7	266.65	175.6	204.4	165.3	206.1	144.25	138.55	147.3	170.98	159.15	184.9	185.2	249.6	163	186.7	233.05
72141	ADP-dependent glucokinase	Adpgk	2610017G09Rik|Adp-gk|C77577	MGI:1919391|Ensembl:ENSMUSG00000025236	9	9 B	protein-coding	Adpgk	ADP-dependent glucokinase	O	ATP-dependent glucokinase	20090421	366.45	354.8	435.5	620.5	337.7	535.3	345.2	407.65	509.25	507.25	379.75	374.8	352.8	363.2	370.25	488.85	504.2	451.55	407	439.65	352.95	462.95	406	392	428.03	310.5	389.45	330.75	431.05	355.7	408.8	279.5
11544	ADP-ribosylarginine hydrolase	Adprh	Arh1	MGI:1098234|Ensembl:ENSMUSG00000002844	16	16 B4	protein-coding	Adprh	ADP-ribosylarginine hydrolase	O	-	20090613	55.05	51.25	136.95	171.55	70.2	104.25	57.6	127.35	102.25	133.4	89.7	91.2	105.45	72.3	99.5	144.8	155.45	86.1	188.8	94.6	101.25	95.1	108.3	110.75	118.25	20.65	87.8	287.65	87.7	85.9	108.6	60.45
11842	ADP-ribosylation factor 3	Arf3	5430400P17Rik|AI854770	MGI:99432|Ensembl:ENSMUSG00000051853	15	15 F2	protein-coding	Arf3	ADP-ribosylation factor 3	O	OTTMUSP00000018494	20090606	1479.1	1689.15	6728.8	686.3	1989.55	2647.3	611.6	2859.05	1232.55	804.1	2115.15	1439.95	4575.35	1413.2	952.45	2016.85	1728.15	2059.85	955.65	4803.85	1484.25	1044.2	546.9	1122.45	2271.83	958.6	1870.8	900.5	1246.7	1551.75	1976.5	1344.65
99371	ADP-ribosylation factor guanine nucleotide-exchange factor 2 (brefeldin A-inhibited)	Arfgef2	AI463430|AW493672|BIG2|E230011G24Rik	MGI:2139354|Ensembl:ENSMUSG00000074582	2	2 H3	protein-coding	Arfgef2	ADP-ribosylation factor guanine nucleotide-exchange factor 2 (brefeldin A-inhibited)	O	OTTMUSP00000001103	20090121	368.8	379.05	384.1	533.05	357.25	360.25	372.75	399.15	233.85	420.35	447.1	428.95	418.45	349.1	413.5	329.45	394.45	375.1	379.3	274.75	493.7	394	319.9	414.55	347.63	325.7	489.35	449.15	359.05	485.75	338.6	371.3
76932	ADP-ribosylation factor interacting protein 2	Arfip2	2310002N04Rik|POR|Por1	MGI:1924182|Ensembl:ENSMUSG00000030881	7	7 F1	protein-coding	Arfip2	ADP-ribosylation factor interacting protein 2	O	Arfaptin 2|OTTMUSP00000031019|OTTMUSP00000031020|partner of RAC1	20090513	861.95	887.75	806.4	475.35	857.8	778.2	553.9	787.4	847.55	514.35	679.9	652.7	866.85	871.35	1190.3	565.65	624.75	1475.8	544.8	1005.7	1767.55	1303.5	381.45	716.45	661.15	363.3	583.75	820.75	582.9	750.4	920.35	1090.8
104303	ADP-ribosylation factor-like 1	Arl1	2310008D22Rik|AU019749	MGI:99436|Ensembl:ENSMUSG00000060904	10	10 C1	protein-coding	Arl1	ADP-ribosylation factor-like 1	O	ADP-ribosylation-like 1	20090614	1492.75	1553.35	1366.55	441.85	1105.55	1596.25	988.55	1241.8	1416.4	1410.2	1617.3	684.75	961.25	1810.45	714.6	904.95	834.55	2399.65	1124.75	1274.3	2556.9	1890.9	1810.25	950.15	1275.93	883.2	935.45	1574.7	1207.4	1601.55	1496.95	1871.55
219144	ADP-ribosylation factor-like 11	Arl11	ARLTS1|C730007L20Rik	MGI:2444054|Ensembl:ENSMUSG00000043157	14	14 D1	protein-coding	Arl11	ADP-ribosylation factor-like 11	O	ADP-ribosylation factor-like tumor suppressor protein 1	20090613	173.85	142.3	118.7	112.55	87.75	138.2	91.65	93.2	164.15	143.15	194.5	210.75	48.7	128.8	74.95	76.25	168.9	82.75	174.65	136.65	217.75	231.9	125.3	138.2	114.95	302.25	135.25	143	166.85	124.4	120.5	114.8
74448	ADP-ribosylation factor-like 13A	Arl13a	4933422M21Rik|Arl13|MGC118383	MGI:1921698|Ensembl:ENSMUSG00000052549	X	X E3	protein-coding	Arl13a	ADP-ribosylation factor-like 13A	O	ADP-ribosylation factor-like 13|OTTMUSP00000020701	20090626	7.65	8.9	11.35	15.25	9	13.75	14.3	14.2	9.85	18.75	8.9	12.8	19.9	8.8	27.75	8.35	9.05	10.6	10.3	9.8	18.1	18.6	14.7	21.3	13.65	239.15	7.3	17.7	13.05	8.25	14.55	11.3
68146	ADP-ribosylation factor-like 13B	Arl13b	A530097K21Rik|A930014M17Rik|Arl2l1|C530009C10Rik|hnn	MGI:1915396|Ensembl:ENSMUSG00000022911	16	16 C1.2	protein-coding	Arl13b	ADP-ribosylation factor-like 13B	O	ADP-ribosylation factor-like 2-like 1|OTTMUSP00000028614	20090613	102.1	136.95	107.7	192.35	139.95	92.2	140.2	120.85	149.5	131	151.55	178.8	96.65	136.3	62.7	135	165.1	146.35	206.85	136	77.9	150.6	157.05	65.05	127.9	138.1	108.35	245.85	104.8	142.65	113.6	130.5
71619	ADP-ribosylation factor-like 14	Arl14	9130014L17Rik|Arf7|MGC129454|MGC129455	MGI:1918869|Ensembl:ENSMUSG00000027783	3	3000	protein-coding	Arl14	ADP-ribosylation factor-like 14	O	ADP-ribosylation factor 7	20090712	15.3	17.3	21.3	12.65	8.35	5.8	8.75	11.65	14.7	24	9.9	13.5	25.35	32.4	70.1	12.45	6.65	24.55	11.4	12.05	17.65	15.25	11.85	40.3	14.9	10.05	15.1	19.4	12.75	7.7	11.15	46
218639	ADP-ribosylation factor-like 15	Arl15	A430036I03|Arfrp2|C230032K13Rik	MGI:2442308|Ensembl:ENSMUSG00000042348	13	13 D2.2	protein-coding	Arl15	ADP-ribosylation factor-like 15	O	ADP-ribosylation factor related protein 2	20090606	169.6	246.3	244.6	336.65	240.05	126.8	307.7	174.5	292.35	343.9	167.6	174.65	244.3	193.65	266.85	129.25	201	164.05	269.25	278.45	148.8	418.25	350.1	248.65	209.6	171.1	215.4	196.4	276.75	182.8	201.9	216.55
70317	ADP-ribosylation factor-like 16	Arl16	2600005N12Rik	MGI:1917567|Ensembl:ENSMUSG00000057594	11	1100	protein-coding	Arl16	ADP-ribosylation factor-like 16	O	OTTMUSP00000004650	20090614	318.95	396.75	458.05	299.7	353.65	379.7	481.5	465.05	325.6	509.3	412.35	389.95	567.1	315.45	1021.05	236.3	274.25	335.5	290.45	409.35	308	292.45	272.3	390.05	378.8	364.45	695.65	205.65	333.1	280.65	296.6	300.8
107566	ADP-ribosylation factor-like 2 binding protein	Arl2bp	1700010P10Rik|1700027H16Rik|6330544B05Rik|AI482273|AI849834|BART|Bart1	MGI:1349429|Ensembl:ENSMUSG00000031776	8	8 C5	protein-coding	Arl2bp	ADP-ribosylation factor-like 2 binding protein	O	ADP-ribosylation-like 2 binding protein	20090214	1253.8	1180.25	1478.35	820.85	2018.85	1244.7	1402.7	2057.35	858.3	289.25	1634.05	1172.2	1693.9	1349.15	184.2	1971.35	1785.9	1308.05	1034.8	1842.35	1225.6	970.75	1288.75	656.6	1890.23	2304.45	608.1	724.95	697.75	1173.6	1563.65	1365.1
11861	ADP-ribosylation factor-like 4A	Arl4a	AI467555|Arl4	MGI:99437|Ensembl:ENSMUSG00000047446	12	12 B1|12 25.0 cM	protein-coding	Arl4a	ADP-ribosylation factor-like 4A	O	ADP-ribosylation factor-like 4|ADP-ribosylation-like 4	20090715	256.95	117	185.45	179.95	132.25	127.45	114	149.4	148.55	178.95	145.2	155.7	149.8	122.65	140.1	75.4	137	134.9	195.35	156.45	152.25	145.55	146.25	194.8	149.63	75.8	123.5	131.05	149.3	111.95	163.1	84
80981	ADP-ribosylation factor-like 4D	Arl4d	1110036H21Rik|ARL6|AW456149|Arf4l|Arfl4|Arl5|MGC28743	MGI:1933155|Ensembl:ENSMUSG00000034936	11	11 D	protein-coding	Arl4d	ADP-ribosylation factor-like 4D	O	ADP-ribosylation factor 4-like|ADP-ribosylation factor-like 5|OTTMUSP00000015245	20090705	337.25	441.65	529.2	489.75	464.75	429.25	745.9	447.2	712.35	605.95	994.45	459.05	575.35	521.15	611.1	551.2	384.2	469.75	1153.15	662.4	785.5	830.55	586.35	566.6	608.03	354.2	350.45	591.45	582.25	541.6	484.65	651.25
54208	ADP-ribosylation factor-like 6 interacting protein 1	Arl6ip1	AIP-6|AL022945|ARMER|AU042858|Aip-1|Arl6ip|C85138|mKIAA0069	MGI:1858943|Ensembl:ENSMUSG00000030654	7	7 F3	protein-coding	Arl6ip1	ADP-ribosylation factor-like 6 interacting protein 1	O	ADP-ribosylation-like factor 6 interacting protein	20090315	1677.25	1728.55	1716.25	1439.95	1700.55	3036.15	679.85	2340.85	4222	1804.8	1754.4	1259.1	1465.4	1298.8	336.9	2702.65	2069	1446.15	1037.75	1608.6	1096.6	422.7	414.1	1056.35	1775.63	1788.3	3330.85	245.6	825.35	2027.7	2343.9	928
65104	ADP-ribosylation factor-like 6 interacting protein 3	Arl6ip3	Aip-3	MGI:1929493	-	-	unknown	Arl6ip3	ADP-ribosylation factor-like 6 interacting protein 3	O	-	20090225	128.35	204.3	102	120.1	116.2	48.2	116.2	56.45	116.9	89.5	135	141.5	112.35	185.4	193.55	198.45	188.95	225.5	161	98.7	207.45	494.45	224	143.9	93.2	75.7	204.6	303.25	114.05	118.2	67.3	282.05
68724	ADP-ribosylation factor-like 8A	Arl8a	1110033P22Rik|Arl10b|gie2	MGI:1915974|Ensembl:ENSMUSG00000026426	1	1 F	protein-coding	Arl8a	ADP-ribosylation factor-like 8A	O	ADP-ribosylation factor-like 10B|OTTMUSP00000024647|small G protein indispensable for equal chromosome segregation 2	20090614	401.65	382.95	799.85	258.6	935.25	1293.7	286.7	757	359.4	213.85	556.5	477.75	1011.6	502.75	208.15	380.6	330.45	623.9	346.2	732.85	427.4	263.55	247.1	350.9	780.15	314.55	450.55	275.8	387.7	562.9	900.25	446.75
67166	ADP-ribosylation factor-like 8B	Arl8b	2610313E07Rik|3100002J04Rik|Arl10c|gie1	MGI:1914416|Ensembl:ENSMUSG00000030105	6	600	protein-coding	Arl8b	ADP-ribosylation factor-like 8B	O	ADP-ribosylation factor-like 10C|small G protein indispensable for equal chromosome segregation 1	20090606	849.45	932.3	1565.6	362.4	1194.85	1521.65	619.65	1538.65	583.1	391.9	579.15	448.6	840.8	757.1	533.2	507.1	480.4	644.05	577.55	1463.05	929	754.9	832.25	702.05	1258.95	761.5	903.7	324.55	889.1	941.1	1212.25	666.85
234072	ADP-ribosylhydrolase like 1	Adprhl1	Arh2|D330008N11Rik	MGI:2442168|Ensembl:ENSMUSG00000031448	8	8 A1.1	protein-coding	Adprhl1	ADP-ribosylhydrolase like 1	O	ADP-ribosylhydrolase 2	20090606	15.8	10.8	12.35	41.25	48.65	19.4	3010.65	11.05	16.3	14.25	19.25	28.1	12.15	31.65	71.55	19.2	24.3	47.8	21.05	13.25	13.3	22.3	98.35	22.7	29.78	11.6	16.25	21.85	24.6	17.9	16.1	22.55
109979	ADP-ribosyltransferase 3	Art3	4930569O04Rik	MGI:1202729	5	5 E2|5 52.0 cM	protein-coding	Art3	ADP-ribosyltransferase 3	O	ART3 mono(ADP-ribosyl)transferase|NAD(P)(+)--arginine ADP-ribosyltransferase|mono-ADP-ribosyltransferase 3	20090711	2811.05	619.65	151.35	235.3	76.2	992.1	3444.2	119.3	146.3	87.75	477.1	223.85	140.8	933.6	27.15	56.85	67.8	135.7	125.6	136.55	683.6	157.2	2291.85	715.05	619.78	2202.1	149.9	180.1	1051	1018.8	1841.35	201.95
109978	ADP-ribosyltransferase 4	Art4	4432404K01Rik|DO|DOK1	MGI:1202710|Ensembl:ENSMUSG00000030217	6	6 G1|6 66.5 cM	protein-coding	Art4	ADP-ribosyltransferase 4	O	mono(ADP-ribosyl)transferase	20081221	99.05	162.3	71.85	307.35	58.6	106	317.95	59.35	158.85	97.55	347	142.2	48.2	247.95	42.15	150.6	249.45	50.15	63.25	69.1	112.2	476.45	43.7	198.9	89.53	63	312.05	93.45	118.35	244.6	119.85	71.05
11875	ADP-ribosyltransferase 5	Art5	MGC151200|MGC151226|Yac-2	MGI:107948|Ensembl:ENSMUSG00000070424	7	7 E3|7 50.0 cM	protein-coding	Art5	ADP-ribosyltransferase 5	O	OTTMUSP00000026050|OTTMUSP00000026051	20090412	419.85	426.35	429.35	417.85	468.6	333.8	527.05	363.9	381.15	591.95	413.25	436.15	450.75	351.4	1359.8	261.55	416.6	366.5	531.95	474.25	391.45	605.6	543.1	468.4	409.1	725.95	377.6	576.2	577.55	412.8	402	438.15
110355	adrenergic receptor kinase, beta 1	Adrbk1	Adrbk-1|Bark-1|GRK2|betaARK1	MGI:87940|Ensembl:ENSMUSG00000024858	19	19 A|19 3.0 cM	protein-coding	Adrbk1	adrenergic receptor kinase, beta 1	O	beta ARK|beta ARK1|beta-AR kinase-1|beta-adrenergic receptor kinase 1|beta-adrenergic receptor kinase-1	20090606	790.65	420.7	1115.2	1411.6	1036.05	965.75	496.05	866.8	407.25	269.15	600.8	1330.55	970.55	632.2	268.75	1137.4	1312.65	524.65	519.75	1129.6	604.95	571.95	497.15	989.75	1037.28	280.6	1195.25	694.75	788.25	579.6	891.5	606.25
11549	adrenergic receptor, alpha 1a	Adra1a	Adra1c|MGC130524|[a]1a	MGI:104773|Ensembl:ENSMUSG00000045875	14	14 D1	protein-coding	Adra1a	adrenergic receptor, alpha 1a	O	adrenergic receptor, alpha 1c	20090513	179.85	164.65	226.15	249.9	125.45	202.2	108.25	235.6	311.3	190.75	115.65	193.25	186.8	141.55	309.35	175.35	209.15	116.55	209.55	205	221.95	117.6	200.2	222.65	207.1	88.1	175.1	366.75	128.35	148.55	227.15	146.1
11550	adrenergic receptor, alpha 1d	Adra1d	Adra-1|Adra1|Adra1a|Gpcr8|Spr8|[a]1d|alpha1D-AR	MGI:106673|Ensembl:ENSMUSG00000027335	2	2 F1|2 74.9 cM	protein-coding	Adra1d	adrenergic receptor, alpha 1d	O	OTTMUSP00000017337	20081221	192.2	158.6	241.55	183.4	136.65	157.75	191.6	221.25	285.2	320.8	177.25	139.65	229.5	59	455.65	197.2	239.7	187.75	307.5	249.25	254.6	211.5	71.65	186.55	244.58	1167	167.1	256.85	247.3	127.9	163.3	139.75
11551	adrenergic receptor, alpha 2a	Adra2a	AW122659|Adra-2|Adra-2a|alpha(2A)AR|alpha2-C10|alpha2A|alpha2A-AR	MGI:87934|Ensembl:ENSMUSG00000033717	19	19 D2|19 50.0 cM	protein-coding	Adra2a	adrenergic receptor, alpha 2a	O	alpha2A-adrenergic receptor|subtype alpha2-C10	20090705	96.3	148.3	201.65	221.9	144.9	184.95	103.3	144.85	159.85	258.85	196.25	170.3	170.85	120.35	78.65	193.45	240.45	251.95	193.4	142.05	116	273.1	204.3	153.1	194.78	130.5	187.1	289	217.05	133.15	180	142.85
11555	adrenergic receptor, beta 2	Adrb2	Adrb-2|Badm|Gpcr7	MGI:87938|Ensembl:ENSMUSG00000045730	18	18 E1|18 34.0 cM	protein-coding	Adrb2	adrenergic receptor, beta 2	O	beta 2-AR|beta 2-adrenoceptor|beta-2 adrenergic receptor	20090630	326.15	214.3	139.1	335.75	165.3	106.55	187.45	95.75	183	182.1	1103.3	350.5	135.35	169	187.5	255.1	270.95	200.05	139.65	161.4	203.5	233	317.85	303.4	181.35	122.95	207.15	366.6	275.05	461	170.85	207.45
11569	AE binding protein 2	Aebp2	AU023766|B230313N05Rik	MGI:1338038|Ensembl:ENSMUSG00000030232	6	6 G1	protein-coding	Aebp2	AE binding protein 2	O	-	20090513	481.9	379	291.9	320.5	366.55	225.95	360.6	307.05	339.85	148.85	388.85	569.7	302.5	406.6	179.45	717.55	682.15	170.8	511.05	322.15	285.25	141.55	265.1	362.9	282.48	167.55	604.65	188.2	451.9	469.85	200.85	287.15
17355	AF4/FMR2 family, member 1	Aff1	9630032B01Rik|AW319193|Af4|Mllt2h|Rob	MGI:1100819|Ensembl:ENSMUSG00000029313	5	5 E|5 56.0 cM	protein-coding	Aff1	AF4/FMR2 family, member 1	O	OTTMUSP00000024781|homolog of human MLLT2 unidentified|myeloid/lymphoid or mixed-lineage leukemia translocated to 2 homolog|robotic	20090516	89.75	78.35	28.15	142.65	57.65	104.95	47.05	57.85	53.4	43.45	126.2	93.8	35.05	87.95	51.4	114.15	135.4	29.55	106.3	74.8	128.5	61.75	103.3	154.8	58.75	30.05	161.55	104.85	106.2	112.1	51.6	50.7
14266	AF4/FMR2 family, member 2	Aff2	Fmr2|Ox19|Oxh	MGI:1202294|Ensembl:ENSMUSG00000031189	X	X A5	protein-coding	Aff2	AF4/FMR2 family, member 2	O	OTTMUSP00000019340|Ox19 homolog|fragile X mental retardation 2 homolog|fragile X mental retardation protein 2 homolog	20090516	200.9	160.65	185.1	172.95	117.65	162.5	107.5	185.3	152.2	158.5	237.35	206.75	40	132.85	181.95	137.65	161.7	265.9	47.5	158.8	150.5	128.3	121.55	102.25	106.3	74.65	193.4	47.75	95.55	154.35	144.4	190.65
16764	AF4/FMR2 family, member 3	Aff3	3222402O04Rik|A730046J16|LAF-4|Laf4	MGI:106927|Ensembl:ENSMUSG00000037138	1	1 B|1 18.7 cM	protein-coding	Aff3	AF4/FMR2 family, member 3	O	OTTMUSP00000021301|lymphoid nuclear protein 4|lymphoid nuclear protein related to AF4	20090305	258.25	175.3	212.05	186.35	226.35	201.45	318.85	230.6	200.55	240.95	283.75	342.25	181.2	252.3	278.55	307.4	298.95	226.55	196.55	256.05	232.45	176	131.05	222.15	321.43	218.3	240.5	350.45	302.5	173.05	194.75	283.15
69597	AFG3(ATPase family gene 3)-like 2 (yeast)	Afg3l2	2310036I02Rik|AW260507|Emv66|par	MGI:1916847|Ensembl:ENSMUSG00000024527	18	180	protein-coding	Afg3l2	AFG3(ATPase family gene 3)-like 2 (yeast)	O	AFG3(ATPase family gene 3)-like 2	20090626	57.6	436.65	212.1	81.6	115.05	357	456.8	143.7	258	246.55	111.55	145	164.2	276.9	60	151.65	243.8	219.5	130.65	133.35	315.85	304.85	248.3	52	184.93	161.2	85.65	49.15	260.2	267.5	215.1	314.6
216549	aftiphilin	Aftph	9130023F12Rik|AU015099|AU016543|AU018432|AU019184|AU044244	MGI:1923012|Ensembl:ENSMUSG00000049659	11	11 A3.1	protein-coding	Aftph	aftiphilin	O	OTTMUSP00000005416|aftiphilin protein	20081216	136.95	101.6	66.1	200.35	119.4	50.6	153.25	42.2	69.55	102.4	108.35	170.75	105	120.1	51.9	68.8	70.8	110.25	17.15	109	168.75	96.3	132.65	123.1	100.63	128.3	315.2	156.75	150.45	172.1	72.9	121.45
11603	agrin	Agrn	Agrin	MGI:87961|Ensembl:ENSMUSG00000041936	4	4 E2|4 80.0 cM	protein-coding	Agrn	agrin	O	-	20090618	258.15	291.1	380.3	248.75	295.65	397.65	266.1	346.6	332.95	499.45	354.95	330.15	374.8	256.15	429.5	331.55	374.4	283.4	338.05	355	301.65	285.35	368.3	384	360.23	407.6	256.2	463.7	300.85	224.55	313.5	280.7
217737	AHA1, activator of heat shock protein ATPase homolog 1 (yeast)	Ahsa1	BC023857|MGC36589|MGC36618|p38	MGI:2387603|Ensembl:ENSMUSG00000021037	12	12 D2	protein-coding	Ahsa1	AHA1, activator of heat shock protein ATPase homolog 1 (yeast)	O	AHA1, activator of heat shock 90kDa protein ATPase homolog 1|activator of heat shock 90kDa protein ATPase homolog 1	20090613	571	618.45	531.05	401	617.15	919.25	417.05	554.85	418.65	509.3	474.5	465.75	482.25	780.5	102.8	881.15	760.05	484.25	373.6	421.3	552.1	374.8	815.4	420.45	598.68	340.5	674.35	389.95	446.5	548.3	749.55	689.5
66395	AHNAK nucleoprotein (desmoyokin)	Ahnak	1110004P15Rik|2310047C17Rik|AA589382|AV091586|DY6	MGI:1316648|Ensembl:ENSMUSG00000069833	19	19 A	protein-coding	Ahnak	AHNAK nucleoprotein (desmoyokin)	O	AHNAK nucleoprotein|desmoyokin	20090709	3381.75	1070.65	37.9	1106.15	56.55	2289.35	1730.4	116.35	489.55	19.35	5263.6	752.9	75	2450.2	24.85	488.25	708.75	310.8	1962.85	45.7	1315.8	254.75	1282.4	4913.65	560.18	76.85	307	123.95	6958.9	4429.3	1791.9	2273.55
16475	ajuba	Jub	-	MGI:1341886|Ensembl:ENSMUSG00000022178	14	14 C3	protein-coding	Jub	ajuba	O	-	20090705	240.9	375.6	296.65	271.45	246.8	274.05	387.7	190.95	404.75	302.1	489.15	277.6	212.1	397.4	247.45	242.4	213.55	197.6	551.15	261.45	315.15	453.35	297.8	625.9	240	307	258.8	464.5	709.25	373.05	321.25	441.4
68050	akirin 1	Akirin1	6330407G11Rik	MGI:1915300|Ensembl:ENSMUSG00000023075	4	4 D1	protein-coding	Akirin1	akirin 1	O	OTTMUSP00000009363	20090506	768	927.8	590.1	488.35	578.25	913.75	392.4	770.55	379.35	345.85	518.7	730.55	551.15	603.85	255.85	1126.7	1056.7	707.5	551.3	634.75	337.9	310.45	485.5	501.95	578.7	714.6	1266.65	348.2	437.45	835.5	685.35	514.6
239435	alanine and arginine rich domain containing protein	Aard	A5D3|AV328152|MGC107188	MGI:2181621|Ensembl:ENSMUSG00000068522	15	15 C	protein-coding	Aard	alanine and arginine rich domain containing protein	O	-	20090116	107.1	136.25	156.85	155.75	263.5	237.25	240.9	349.1	181.45	146.95	399.3	193.85	178.75	334.25	46.4	138.15	116.15	185.8	229.7	158.1	29.95	155.35	150.8	200.95	435.4	2552.9	157.55	174.4	115.3	119.9	343.6	278.85
71760	alanine-glyoxylate aminotransferase 2-like 1	Agxt2l1	1300019H02Rik|AI195447	MGI:1919010|Ensembl:ENSMUSG00000019232	3	3 G3	protein-coding	Agxt2l1	alanine-glyoxylate aminotransferase 2-like 1	O	-	20090609	223.95	272.6	400.4	282.2	672.05	279.7	304.65	992.45	349	1357.9	300.5	301.05	550.45	231.3	469.75	267.7	290.55	334.5	256.35	555.15	261.6	339.4	307.2	335.35	642.35	241.5	241.75	254.4	306.2	199.9	333.35	306.75
234734	alanyl-tRNA synthetase	Aars	AI316495|C76919|MGC37368|sti	MGI:2384560|Ensembl:ENSMUSG00000031960	8	80	protein-coding	Aars	alanyl-tRNA synthetase	O	-	20090613	250.15	208.15	202.65	355.8	252.3	253.3	196.95	255.5	354.75	177.75	287.1	348.1	316.65	396.75	96.05	458.2	523.6	408.05	525.5	225	266.2	265.55	201.55	300.9	277.6	224.35	287.85	551.1	194.65	161.1	262.65	388.4
71749	alcohol dehydrogenase 6 (class V), pseudogene 1	Adh6-ps1	1300002P07Rik|Adh5ps	MGI:1918999	3	3 H1	pseudo	Adh6-ps1	alcohol dehydrogenase 6 (class V), pseudogene 1	O	-	20090225	18.2	28.1	69.85	17.3	38.25	93.05	59.15	40.95	48.65	145.85	23.65	59.8	19.75	14.1	275.15	85.6	95.2	97.05	80.3	28.6	22	126.55	26.75	90.15	85.15	34.8	50.75	83.85	62.6	15.8	92.9	77.15
69117	alcohol dehydrogenase 6A (class V)	Adh6a	1810009C16Rik|Adh5a	MGI:1916367|Ensembl:ENSMUSG00000053054	3	3 G3	protein-coding	Adh6a	alcohol dehydrogenase 6A (class V)	O	-	20090614	21.55	16	27	37.8	30.25	15.8	17.05	37.55	33.15	36.25	24.85	40.95	23.4	21.7	217.35	36	13.9	15.8	32.65	16.5	88.95	83.2	34.4	25.8	41.95	24.3	20.15	51.1	23.6	20.3	31.6	23.2
11529	alcohol dehydrogenase 7 (class IV), mu or sigma polypeptide	Adh7	AI325182|Adh-3|Adh-3e|Adh-3t|Adh3|Adh3-e|Adh3-t|Adh4|Adt-1	MGI:87926|Ensembl:ENSMUSG00000055301	3	3 G3|3 71.2 cM	protein-coding	Adh7	alcohol dehydrogenase 7 (class IV), mu or sigma polypeptide	O	IV ADH|alcohol dehydrogenase 3 complex|alcohol dehydrogenase 3 temporal|alcohol dehydrogenase 4|class IV alcohol dehydrogenase, mu or sigma subunit	20090628	53.05	242.15	10.8	32.75	10.35	11	46.05	26.7	15.75	54.9	84.95	17.1	34.4	48.4	35.75	16.3	9.95	25.35	34.8	32.45	61.7	7.75	39.9	231.1	35.18	18.8	17.65	20.15	1333.9	1411.75	27.4	34.7
76187	alcohol dehydrogenase, iron containing, 1	Adhfe1	6330565B14Rik|AI043035|Adh8	MGI:1923437|Ensembl:ENSMUSG00000025911	1	1 A2	protein-coding	Adhfe1	alcohol dehydrogenase, iron containing, 1	O	Fe-containing alcohol dehydrogenase 1|OTTMUSP00000025254|alcohol dehydrogenase 8	20090613	32.4	58.85	48.5	58.6	29.15	56.15	64.05	37.45	99.1	46.15	49.3	50.8	50.25	46.1	57.15	45.45	54.55	39.4	45.95	44.5	153.15	60.8	29.75	43.75	54.15	31.5	43.15	39.65	51.7	46.35	52.1	31.2
107747	aldehyde dehydrogenase 1 family, member L1	Aldh1l1	1810048F20Rik|Fthfd	MGI:1340024|Ensembl:ENSMUSG00000030088	6	6 D1	protein-coding	Aldh1l1	aldehyde dehydrogenase 1 family, member L1	O	OTTMUSP00000031787|OTTMUSP00000031788|formyltetrahydrofolate dehydrogenase	20090621	1825.9	1499.35	556.2	274.6	951.05	259.4	382	700.25	3594.1	9377.2	341.35	462	829.45	931.65	759.25	326.75	275.95	388.65	329.05	789.75	436.4	517.8	363	388.15	700.05	471.5	414.7	489	283.5	341.3	302.35	406.1
216188	aldehyde dehydrogenase 1 family, member L2	Aldh1l2	D330038I09Rik|MGC19039	MGI:2444680|Ensembl:ENSMUSG00000020256	10	10 C1	protein-coding	Aldh1l2	aldehyde dehydrogenase 1 family, member L2	O	OTTMUSP00000029894	20090614	167.85	158.3	225.75	277.4	275.35	198.35	216.3	198.25	196.55	298.35	190.9	219.3	214.5	164.3	691.45	162.4	193.05	196.55	200.4	224.75	177.1	685.85	249.85	285.65	246.68	223.1	198.1	295.35	330.3	254.55	187.4	256.95
67689	aldehyde dehydrogenase 3 family, member B1	Aldh3b1	1700001N19Rik|ALDH4|ALDH7	MGI:1914939|Ensembl:ENSMUSG00000024885	19	19 A	protein-coding	Aldh3b1	aldehyde dehydrogenase 3 family, member B1	O	ALDH class 3-like|fatty aldehyde dehydrogenase-like|microsomal aldehyde dehydrogenase-like	20090613	147.15	776.55	87.35	282.1	66.9	165.1	144	118.05	170.35	147.75	586.95	159.7	128.3	221.55	45.15	185.7	125.25	260.35	78.9	116.2	79.35	62.3	109.7	126.45	108.88	318.75	80.65	79.7	99.5	288.6	127.1	69.15
212647	aldehyde dehydrogenase 4 family, member A1	Aldh4a1	A930035F14Rik|Ahd-1|Ahd1|Aldh4|Aldh5a1|E330022C09|P5cd|P5cdh|P5cdhl|P5cdhs|Ssdh1	MGI:2443883|Ensembl:ENSMUSG00000028737	4	4 D3|4 66.1 cM	protein-coding	Aldh4a1	aldehyde dehydrogenase 4 family, member A1	O	OTTMUSP00000010689|aldehyde dehydrogenase 4A1	20090613	890.8	1132.8	601.2	507.8	601	555.1	986.7	434.15	4002.3	4272.1	642.15	700.05	506.15	596.1	628.95	576.9	681	676.2	515.75	636.65	593.1	624.9	1187.35	792.45	548.53	358.7	575.3	361.65	717.4	685.2	626.3	856.6
56752	aldehyde dehydrogenase 9, subfamily A1	Aldh9a1	AA139417|Abaldh|ESTM40|TMABA-DH|Tmabadh	MGI:1861622|Ensembl:ENSMUSG00000026687	1	1 H2	protein-coding	Aldh9a1	aldehyde dehydrogenase 9, subfamily A1	O	aldehyde dehydrogenase 9A1|gamma-aminobutyraldehyde dehydrogenase	20090614	785.25	767.85	294.65	435.75	373.05	404.4	468.25	549.65	2471.85	1686.5	467.55	454.05	273.8	788.2	182.2	672.65	446.35	771.55	499.95	245.75	534.8	873.15	236.3	413.6	372.03	515.8	563.1	586	239.25	650.8	405.6	609.4
56847	aldehyde dehydrogenase family 1, subfamily A3	Aldh1a3	ALDH6|RALDH3|V1	MGI:1861722|Ensembl:ENSMUSG00000015134	7	7 C	protein-coding	Aldh1a3	aldehyde dehydrogenase family 1, subfamily A3	O	aldehyde dehydrogenase 1A3|aldehyde dehydrogenase-6|retinaldehyde dehydrogenase 3	20090715	232.3	177.35	24.5	33.55	53.15	92.3	83.15	25.5	168.6	125.95	52.8	100.95	86.1	146.25	43.7	29.05	80	24.95	577.9	51.65	271.85	29.15	107.4	147.8	34.83	79.35	65.95	230.6	113.15	129.95	136.85	95.7
104776	aldehyde dehydrogenase family 6, subfamily A1	Aldh6a1	1110038I05Rik|AI314632|MGC37325	MGI:1915077|Ensembl:ENSMUSG00000021238	12	12 D1	protein-coding	Aldh6a1	aldehyde dehydrogenase family 6, subfamily A1	O	-	20090613	99.2	121.45	96.1	122.7	133.1	102.3	163.2	127.9	145.35	108.35	113.15	145.05	150	51.9	310.75	90.05	111.5	55.5	116.1	124.5	135.2	195.8	121.55	172.4	108.53	128.45	105.15	158.95	111.45	118.6	117.2	96.8
71724	aldehyde oxidase 3	Aox3	1200011D03Rik|AI326299|Aoh1|Aoh2	MGI:1918974|Ensembl:ENSMUSG00000064294	1	1 C1.3|1 23.2 cM	protein-coding	Aox3	aldehyde oxidase 3	O	OTTMUSP00000024523|aldehyde oxidase 1|aldehyde oxidase structural homolog 2	20090614	49.4	82.35	17.9	25.35	20.7	29.45	32.65	20.05	18	2272.55	813.25	43.1	26.4	236.95	116.1	18.4	16.1	28.95	28.15	13.25	73.9	329.2	111.05	14.4	16.18	215.7	26	42.65	86.35	640.15	15.6	231.9
71872	aldehyde oxidase 4	Aox4	2310003G12Rik|Aoh2|MGC144189|MGC144190	MGI:1919122|Ensembl:ENSMUSG00000038242	1	1 23.2 cM	protein-coding	Aox4	aldehyde oxidase 4	O	OTTMUSP00000031888|aldehyde oxidase structural homolog 2	20090614	11.4	11.2	11.95	45.8	12.6	14.8	14.9	12.9	13.15	10.75	12.1	15.3	14	17.3	60.25	10.55	12.9	8.5	13.2	13.1	14.45	20.75	28.05	22.05	15	12.75	13.1	24.7	2546.85	43.15	12	11.2
214579	aldhehyde dehydrogenase family 5, subfamily A1	Aldh5a1	6330403E24Rik|Ahd-1|Ahd1|D630032B01Rik|Ssdh1	MGI:2441982|Ensembl:ENSMUSG00000035936	13	13 A3.1	protein-coding	Aldh5a1	aldhehyde dehydrogenase family 5, subfamily A1	O	OTTMUSP00000000561|aldehyde dehydrogenase 1, mitochondrial|aldehyde dehydrogenase family 5, subfamily A1	20090614	162.35	117.6	455.45	100.6	485.8	133.5	220.2	571.9	475.35	255.95	140.85	142.35	478.25	135	258.4	134.6	133	157.25	126.4	426.45	173.45	233	152.2	209.65	429.23	158.85	64.9	200.5	185.75	148.15	131.85	138.85
11677	aldo-keto reductase family 1, member B3 (aldose reductase)	Akr1b3	ALR2|AR|Ahr-1|Ahr1|Akr1b1|Aldor1|Aldr1	MGI:1353494|Ensembl:ENSMUSG00000001642	6	6 B1|6 13.0 cM	protein-coding	Akr1b3	aldo-keto reductase family 1, member B3 (aldose reductase)	O	OTTMUSP00000015654|aldehyde reductase 1|aldo-keto reductase family 1, member B1|aldo-keto reductase family 1, member B1 (aldose reductase)	20090707	43.85	35.7	74.1	49.75	53.9	76.85	68.9	73.05	69.5	121.05	101.9	71.4	60.85	58.15	229.5	81.9	100.15	149.2	102.7	76.1	62.85	37.9	64.3	67.85	130.63	61.8	87.8	35.2	82.95	48.75	85.45	39.15
105387	aldo-keto reductase family 1, member C14	Akr1c14	9030611N15Rik|AW557061	MGI:2145458|Ensembl:ENSMUSG00000033715	13	13 A1	protein-coding	Akr1c14	aldo-keto reductase family 1, member C14	O	3-alpha-hydroxysteroid dehydrogenase type 1	20090209	42.7	3.55	13.7	39.65	11.75	14.2	39.4	14.95	587.1	1261.3	126.85	17.95	8.15	575.15	6.55	10.35	18.75	177.1	59.8	22.55	7.6	16.05	15.1	42.65	27.75	5.5	33.15	58.3	21	43.3	25.45	521.3
105349	aldo-keto reductase family 1, member C18	Akr1c18	AW146047	MGI:2145420|Ensembl:ENSMUSG00000021214	13	13 A1	protein-coding	Akr1c18	aldo-keto reductase family 1, member C18	O	20-alpha-hydroxysteroid dehydrogenase|20alpha-HSD|20alpha-hydroxysteroid dehydrogenase	20090506	274.75	3672.05	67.55	57.75	51.45	116.75	142.75	59.4	1028.05	140.35	151.05	93.75	250.05	607.45	72.3	194.15	207.9	222.4	1383.45	71.8	135.75	1118	255.5	576	85.13	113.5	148.35	35.25	173.8	647.8	55.75	142.6
116852	aldo-keto reductase family 1, member C20	Akr1c20	2610528B18Rik	MGI:2151104|Ensembl:ENSMUSG00000054757	13	13 A1	protein-coding	Akr1c20	aldo-keto reductase family 1, member C20	O	-	20081221	121.35	138.45	138.2	239.7	271.4	151.1	195.7	154.75	155.8	1271.95	120.4	135.15	170.2	92.7	255.05	132.2	139	163.9	144.65	146.55	131.8	161.3	107.7	158.05	148.2	124.5	133.5	245.45	123	118.6	145.4	131.85
77337	aldo-keto reductase family 1, member C21	Akr1c21	9430025F20Rik|AI315367|MGC102401	MGI:1924587|Ensembl:ENSMUSG00000021207	13	13 A1	protein-coding	Akr1c21	aldo-keto reductase family 1, member C21	O	3(17)alpha-hydroxysteroid dehydrogenase	20081221	423.35	385.7	467.1	370.7	391.95	485.95	343.9	414.5	16827.6	814.5	532.7	518.05	446.75	479.45	603.3	531.9	529.15	489.7	639.65	483.05	420.4	520.3	341.25	481.6	459.98	359.15	460.4	277.45	498.5	353.7	452.65	495.65
79459	aldolase 1, A isoform, retrogene 2	Aldoart2	4933425L11Rik|Aldo1-ps1|Aldoa-ps1	MGI:1931052	12	12 C1	pseudo	Aldoart2	aldolase 1, A isoform, retrogene 2	O	-	20090609	210.1	155.65	166.5	153.45	197.35	185.1	258.5	223.4	154.95	245.9	190.05	232.2	205.65	150.2	371.75	201.7	237.05	211.15	242.1	160.95	220.55	304.3	229.95	203.3	196.95	2730.1	165.25	308.75	213.95	152.75	172.6	189.2
230163	aldolase B, fructose-bisphosphate	Aldob	Aldo-2|Aldo2|BC016435|MGC36398	MGI:87995|Ensembl:ENSMUSG00000028307	4	4 B1	protein-coding	Aldob	aldolase B, fructose-bisphosphate	O	OTTMUSP00000008705|aldolase 2, B isoform	20090116	250.4	243	215.75	356.25	221.15	212.65	307.75	213.9	10934.1	11595.5	198.95	281.7	209.8	170.25	346	240.2	261.7	231.3	234.75	211.3	309	311.55	318.45	253.2	258.65	243.9	203.8	385.3	261.65	244.45	228.2	157.2
11676	aldolase C, fructose-bisphosphate	Aldoc	AI847350|AU040929|Aldo3|Scrg2	MGI:101863|Ensembl:ENSMUSG00000017390	11	11 B5|11 44.98 cM	protein-coding	Aldoc	aldolase C, fructose-bisphosphate	O	OTTMUSP00000000160|OTTMUSP00000000161|aldolase 3, C isoform|fructose-bisphosphate aldolase C|scrapie responsive gene 2|scrapie-responsive protein 2|zebrin II	20090719	52	58.9	245.4	77.25	256.25	65.65	83.4	245.25	113.9	138.65	88.45	70.55	260.45	70.9	89.85	86.35	83.75	132.75	114.65	396.35	94.25	98.6	119.1	95.3	396.9	59.2	37.65	96.8	93.45	66.35	108	63.45
11648	alkaline phosphatase 3, intestine, not Mn requiring	Akp3	Akp-3|IAP|dIAP	MGI:87984|Ensembl:ENSMUSG00000036500	1	1 D|1 51.7 cM	protein-coding	Akp3	alkaline phosphatase 3, intestine, not Mn requiring	O	-	20090626	50.35	100.5	143.85	248.4	109.7	106.45	154.05	92.45	130.4	55.85	121.8	122.75	151.7	55.85	342.05	95.25	105.9	120.6	96.7	87.7	149	139.45	211.35	69.6	88.48	82.65	128.35	97.9	114.65	55.5	129.95	100.7
231642	alkB, alkylation repair homolog 2 (E. coli)	Alkbh2	9530023G02|AU016977|Abh2|mABH2	MGI:2141032|Ensembl:ENSMUSG00000044339	5	5 F	protein-coding	Alkbh2	alkB, alkylation repair homolog 2 (E. coli)	O	AlkB homolog 2|OTTMUSP00000015347|OTTMUSP00000015348	20090614	23.35	11.25	11.15	16.95	8.75	14	11.25	13.65	17.05	15.9	8.95	19.9	19.4	14.3	21.5	39.55	39.65	19.05	18.2	13.35	21.7	11.05	13.8	12.4	11.73	9.45	13.75	85.55	20.35	17.45	16.1	15.6
69113	alkB, alkylation repair homolog 3 (E. coli)	Alkbh3	1700108H04Rik|1810020C19Rik|Abh3|mABH3	MGI:1916363|Ensembl:ENSMUSG00000040174	2	20	protein-coding	Alkbh3	alkB, alkylation repair homolog 3 (E. coli)	O	AlkB homolog 3	20090613	495.2	527.1	249.6	318.55	322.1	483.6	487.4	287.35	443.15	189.7	377.95	403.65	348.7	437.9	239.7	418.1	417.6	397.85	438.2	239.2	420.05	499.5	520.8	405.3	306.23	1356.35	408.25	373.8	399.65	435.85	501.95	414.2
268420	alkB, alkylation repair homolog 5 (E. coli)	Alkbh5	AW050020|AW215868|Abh5|E130207K11|Ofoxd	MGI:2144489|Ensembl:ENSMUSG00000042650	11	11 B2	protein-coding	Alkbh5	alkB, alkylation repair homolog 5 (E. coli)	O	OTTMUSP00000008172|alkB, alkylation repair homolog 5|oxoglutarate and iron-dependent oxygenase domain containing	20090613	268.35	363.75	150.7	225.8	165.5	199.4	387.15	136.4	254.7	188	230.5	203.05	177.85	257.75	37.3	450.45	499.55	344.05	232.5	190.9	290.2	172.3	478.6	161.15	145.23	232.4	412.3	249.2	245.25	248.95	115.75	243.75
233065	alkB, alkylation repair homolog 6 (E. coli)	Alkbh6	AI839550|Abh6|C130099A02	MGI:2142037|Ensembl:ENSMUSG00000042831	7	7 B1	protein-coding	Alkbh6	alkB, alkylation repair homolog 6 (E. coli)	O	alkB, alkylation repair homolog 6	20090613	319.55	415.1	392.8	320.95	520.5	386.75	284.9	420.35	254.9	138.85	293.4	320.8	307.95	354.6	81.25	392.4	262.1	447.5	133.65	319.9	404.85	250.1	309.65	239.5	352.73	254.85	208.5	203.55	294.25	336.85	359.75	256
66400	alkB, alkylation repair homolog 7 (E. coli)	Alkbh7	2310045B01Rik|2510008E23Rik|Abh7|Spata11	MGI:1913650|Ensembl:ENSMUSG00000002661	17	17 E1.1	protein-coding	Alkbh7	alkB, alkylation repair homolog 7 (E. coli)	O	spermatogenesis associated 11	20090614	371.7	704.65	315	338.4	775.05	340.9	1121.55	517.9	494.4	409.15	242.5	362.15	351.6	546.6	346.7	453	330.35	384.05	188.7	350.5	325.6	477.5	598	267.05	430.7	616.15	333.5	194.2	518.4	277.45	395.75	377.2
67667	alkB, alkylation repair homolog 8 (E. coli)	Alkbh8	4930562C03Rik|8030431D03Rik|9430088N01Rik|Abh8|MGC10235	MGI:1914917|Ensembl:ENSMUSG00000025899	9	9 A1	protein-coding	Alkbh8	alkB, alkylation repair homolog 8 (E. coli)	O	alkB, alkylation repair homolog 8	20090606	128.2	116.6	222.85	182.6	154.9	134.65	155.95	221.1	133.9	104.4	88.65	125.45	143.45	119.55	105.6	131.6	116	123.5	112.15	180.5	118.4	130.65	196.75	131.2	140.3	88.5	178.65	166.9	115.8	115.55	151.95	125
228061	alkylglycerone phosphate synthase	Agps	5832437L22|9930035G10Rik|ADAP-S|ADAS|ADHAPS|ADPS|ALDHPSY|AW123847	MGI:2443065|Ensembl:ENSMUSG00000042410	2	2 C3	protein-coding	Agps	alkylglycerone phosphate synthase	O	alkyldihydroxyacetone phosphate synthase	20090614	660	171.6	139.3	307.75	164.95	318.35	129.15	130.5	996.9	146.15	288.45	246.6	160.35	220.3	40.5	300	239	209.95	302.5	177.85	174.3	97.7	163.85	156.8	204.15	97.8	219.65	138.5	363.6	285.4	213.3	233.9
108897	allograft inflammatory factor 1-like	Aif1l	2810003C17Rik|AI043124|C87647|Iba2|MGC30545	MGI:1919598|Ensembl:ENSMUSG00000001864	2	2 B	protein-coding	Aif1l	allograft inflammatory factor 1-like	O	OTTMUSP00000013168|ionized calcium binding adapter molecule 2	20081216	228.9	423.95	291.6	345.3	223.7	314.1	283.25	329.6	825.3	300.3	346	305.7	342.6	385.3	399.35	295.1	311.6	221.45	1128.1	349.65	241.55	260.1	261.4	574.8	374.85	191.45	182.9	591.25	373.9	260.65	522.65	308.65
17168	alpha globin regulatory element containing gene	Mare	Aag|CGTHBA|HS-26|HS-40|Phg|Prox1|m(alpha)RE	MGI:109258|Ensembl:ENSMUSG00000020289	11	11 A4|11 16.0 cM	protein-coding	Mare	alpha globin regulatory element containing gene	O	-14|alpha globin regulatory element containing|proximal locus to the hemoglobin alpha chain complex	20090517	95.7	111	133.15	142.2	90.9	160.25	66.9	109.1	135.25	104.15	81.25	100.45	82.75	95.2	251.7	195.2	146.75	158.05	208.85	84.85	97.3	65.25	94.6	117.95	105.53	113.85	97.85	35.3	90.6	128.95	107.15	117.8
22589	alpha thalassemia/mental retardation syndrome X-linked homolog (human)	Atrx	4833408C14Rik|AI447451|ATR2|DXHXS6677E|HP1-BP38|Hp1bp2|Hp1bp38|MRXS3|RAD54L|Rad54|XH2|Xnp|ZNF-HX	MGI:103067|Ensembl:ENSMUSG00000031229	X	X D|X 43.8 cM	protein-coding	Atrx	alpha thalassemia/mental retardation syndrome X-linked homolog (human)	O	OTTMUSP00000019840|X-linked nuclear protein|alpha thalassemia/mental retardation syndrome (X-linked)|alpha thalassemia/mental retardation syndrome X-linked homolog	20090623	361.8	324.15	361.25	112.15	208.95	93.55	142.45	222.1	123.1	122.35	281.6	304.25	221.6	312.4	13.2	290.15	306.9	76.95	32.25	207.5	229.7	199	153.3	79.9	146.58	12.7	599.85	28	24.6	417.9	71.3	240.8
232345	alpha-2-macroglobulin	A2m	A2mp	MGI:2449119|Ensembl:ENSMUSG00000030111	6	6 F1|6 61.7 cM	protein-coding	A2m	alpha-2-macroglobulin	O	-	20090403	19.65	17.75	20.4	25.55	56.25	27.85	24.2	19	41.4	34.35	21.75	19.4	21.5	32.7	155.2	19.75	23.5	20.4	26.75	23.45	105.25	25.7	56.55	20.05	23.88	51.35	14.35	46.15	17.2	45.5	20.85	42.45
225638	alpha-kinase 2	Alpk2	Gm549|Hak	MGI:2449492|Ensembl:ENSMUSG00000032845	18	180	protein-coding	Alpk2	alpha-kinase 2	O	heart alpha-kinase	20090614	189.95	189.1	154.35	98.75	134.3	107.55	397.2	182.05	165.25	279.9	135.85	132.95	168.1	144	448.3	199.75	170.75	153.65	165.8	156.95	122.25	127.35	360.05	210.7	191.3	114.9	110.15	171.7	212.45	136.5	180	137.5
56068	Alport syndrome, mental retardation, midface hypoplasia and elliptocytosis chromosomal region gene 1 homolog (human)	Ammecr1	6230420G18Rik	MGI:1860206|Ensembl:ENSMUSG00000042225	X	X F2	protein-coding	Ammecr1	Alport syndrome, mental retardation, midface hypoplasia and elliptocytosis chromosomal region gene 1 homolog (human)	O	AMMECR1 protein|OTTMUSP00000020416	20090606	41.05	97.25	19.4	128.85	16.25	60.5	29.35	7.5	152.65	63.7	40.3	9.65	34.6	75.3	131.2	37.45	42.45	129.7	72	31.8	14.55	168.65	41.85	37.45	39.38	10.8	55.05	121.65	121.45	64.6	27.85	46
68938	alveolar soft part sarcoma chromosome region, candidate 1 (human)	Aspscr1	1190006K01Rik|ASPC|ASPCR1|ASPL|ASPS|RCC17|TUG	MGI:1916188|Ensembl:ENSMUSG00000025142	11	1100	protein-coding	Aspscr1	alveolar soft part sarcoma chromosome region, candidate 1 (human)	O	OTTMUSP00000004448|OTTMUSP00000004449|alveolar soft part sarcoma chromosome region, candidate 1|tether, containing a UBX domain, for GLUT4	20090613	585.3	650.85	355.15	354.5	387.05	535.7	439.45	505.55	666.85	638.45	436.15	580.9	452.15	565.25	360	714.95	565.55	368.35	462.05	394.95	532.25	435.75	463.75	465.45	437.95	1874.6	579.15	337.7	552.75	329.45	468.6	483.05
216285	ALX homeobox 1	Alx1	AI314867|C130005I02|Cart1	MGI:104621|Ensembl:ENSMUSG00000036602	10	10 D1|10 55.5 cM	protein-coding	Alx1	ALX homeobox 1	O	cartilage homeo protein 1	20090513	42.55	57.35	59.7	124.35	53.65	134.7	38.1	41.2	63.5	57.45	35.65	94.15	87.15	39.85	51.95	33.7	172.45	178.2	47.75	46.4	100.05	357.3	73.35	71.65	65.2	203.3	52.35	142.35	85.45	115.25	53.8	43.15
11704	amelogenin X chromosome	Amelx	ALGN|AMGL|AMGX|Amel|Amg	MGI:88005|Ensembl:ENSMUSG00000031354	X	X F5|X 73.0 cM	protein-coding	Amelx	amelogenin X chromosome	O	OTTMUSP00000021169|OTTMUSP00000021171|enamel matrix protein	20090605	123.95	92.1	95.1	98.2	163.8	94.25	142.7	105.6	90.1	79.5	169.85	46.6	39.55	52.8	25.75	59.95	41.3	68.75	128.4	112.75	30.65	70.45	55.25	94.95	101.7	57.85	138.15	35.6	112.95	22.1	72.9	63.7
71421	amelotin	Amtn	5430427O21Rik	MGI:1918671|Ensembl:ENSMUSG00000029282	5	500	protein-coding	Amtn	amelotin	O	-	20081216	35.15	40.45	42.3	298.4	40.3	57.95	169.15	41.5	63.7	46	30.5	51.05	57.5	36.3	179.25	58.6	73.95	42.7	51.3	43.05	51.3	64.8	78.15	57.45	45.08	53.95	38.75	463.65	40.05	39.5	52.15	33.55
245847	amidohydrolase domain containing 2	Amdhd2	5730457F11Rik	MGI:2443978|Ensembl:ENSMUSG00000036820	17	17 A3.3	protein-coding	Amdhd2	amidohydrolase domain containing 2	O	OTTMUSP00000028207	20090613	386.95	329.55	194.5	226.55	212.85	243.3	49.35	229.9	724.6	341.25	314.4	268.05	217.75	430.9	36.4	335.25	193.55	136.95	391.45	181.15	346.75	191.7	128.1	190.65	211.98	1166.9	155.8	106.05	164.6	240.35	172.4	352.15
11419	amiloride-sensitive cation channel 2, neuronal	Accn2	AI843610|ASIC|ASIC1|ASIC1a|B530003N02Rik|BNaC2	MGI:1194915|Ensembl:ENSMUSG00000023017	15	15 F3	protein-coding	Accn2	amiloride-sensitive cation channel 2, neuronal	O	acid sensing ion channel|degenerin 2	20090711	249.6	196.65	626.9	128.55	599.75	452.65	76.75	396.05	156.75	203.5	237.85	279.65	641.8	235.85	433.1	324.35	329.3	763.95	319.05	478.4	281.55	307.7	247.55	331.8	532.78	230.45	234.45	194.5	209.25	101.3	511.25	235.25
218214	amine oxidase, flavin containing 1	Aof1	4632428N09Rik|AI482520|MGC38211	MGI:2145261|Ensembl:ENSMUSG00000038080	13	13 A5	protein-coding	Aof1	amine oxidase, flavin containing 1	O	OTTMUSP00000029814	20090714	206.05	172.85	114.05	138.75	77.95	59.15	244.2	108.65	327.2	233.9	207.35	141.8	57.55	220.5	201.6	339.85	221.9	162.1	211.1	83.1	572.55	409.1	115.1	160.4	79.65	75.1	454.65	269.45	224.6	252	132.35	154.05
231872	aminoacyl tRNA synthetase complex-interacting multifunctional protein 2	Aimp2	AA407136|AA407225|Aimp2(p38)|Jtv1|MGC30261|MGC36346|MGC36522|MGC37389	MGI:2385237|Ensembl:ENSMUSG00000029610	5	5 G2	protein-coding	Aimp2	aminoacyl tRNA synthetase complex-interacting multifunctional protein 2	O	ARS interacting multifunctional protein 2|OTTMUSP00000030996	20090604	635.35	754	816.8	560.05	686.3	795.9	703.55	655.55	590.65	491.8	661.1	732.1	550.7	682.15	626.6	758.15	767	778.4	711.2	715.55	824.15	565.7	2147.6	969.1	756.5	668	821.9	451.6	805.25	526.7	674.2	868
231326	aminoadipate-semialdehyde dehydrogenase	Aasdh	A230062G08Rik|A830035E16	MGI:2442517|Ensembl:ENSMUSG00000055923	5	5 C3.3	protein-coding	Aasdh	aminoadipate-semialdehyde dehydrogenase	O	2-aminoadipic 6-semialdehyde dehydrogenase	20090606	6.25	28.85	7.05	24	11.9	6	16.95	28.95	11.75	29.6	7.7	13.35	9.45	14.6	10.75	18.2	17.15	18.55	29.4	20.4	5.9	43.45	24.05	6.4	13.3	15.7	4.6	32.2	14.2	7.85	16.75	18
17025	aminolevulinate, delta-, dehydratase	Alad	Lv	MGI:96853|Ensembl:ENSMUSG00000028393	4	4 B3|4 30.6 cM	protein-coding	Alad	aminolevulinate, delta-, dehydratase	O	OTTMUSP00000009376|OTTMUSP00000009377|delta-aminolevulinate dehydratase|delta-aminolevulinic acid dehydratase	20090322	491.5	752.8	193.3	928.95	266.85	193.4	363	212.5	637.15	1331	373.5	122.15	172.65	667.9	62.6	246.25	212.95	161.35	350.4	210.85	58.85	125.3	283.2	294.3	193.2	377.9	248.95	49.45	215.15	372.5	244.05	305.2
11656	aminolevulinic acid synthase 2, erythroid	Alas2	ALAS|ALAS-E|ALASE|Alas-2	MGI:87990|Ensembl:ENSMUSG00000025270	X	X F3|X 63.0 cM	protein-coding	Alas2	aminolevulinic acid synthase 2, erythroid	O	5-aminolevulinate synthase|5-aminolevulinate synthase 2|OTTMUSP00000020679|erythroid-specific ALAS	20090719	145.45	116.5	79.45	3686.4	56	120.9	272.5	134.9	198.5	556.55	511.1	90	123.05	75.35	161	20.85	61.75	62.8	786.1	88.3	150.4	87.15	168.9	30.95	202.75	116.85	89.65	123	71.25	357.2	273.35	20.8
225339	AMME chromosomal region gene 1-like	Ammecr1l	5430429D03Rik|AU022236|AU040755|AW111353|E230022H04Rik|MGC32132	MGI:2442711|Ensembl:ENSMUSG00000041915	18	18 B1	protein-coding	Ammecr1l	AMME chromosomal region gene 1-like	O	-	20090606	47.65	43.05	26.6	57.95	23.95	22.5	38.7	49.25	36.75	58.65	28.65	34.25	31.25	27.85	73.25	54.15	22.45	115.25	52.05	23.85	83.2	75.4	109.85	75.4	34.95	30.05	29.25	41.8	111.25	37.7	24.55	73.25
218038	amphiphysin	Amph	MGC49429	MGI:103574|Ensembl:ENSMUSG00000021314	13	13 A2	protein-coding	Amph	amphiphysin	O	-	20090606	193.55	225.45	1644.05	288.6	1549.65	1222.65	269.3	1222.2	232.4	285	479.15	269.95	1367.4	179.5	250.3	181.5	216.6	893.8	307.9	1220.2	202.65	285.1	294.45	276.5	948.48	195.95	192.6	343.45	188.25	166.1	1286.45	193.65
11839	amphiregulin	Areg	AR|Sdgf	MGI:88068|Ensembl:ENSMUSG00000029378	5	5 E1|5 51.0 cM	protein-coding	Areg	amphiregulin	O	-	20090706	618.25	3.3	3.85	5.45	3.35	3.6	4.8	3.75	4.3	7.95	10.95	4.2	6.15	3.3	8.9	3.8	5	3.25	5.65	3.45	3.55	3.8	5.4	31.15	3.8	3.55	3.25	7	5.9	5.5	4.05	4
216440	amplified in osteosarcoma	Os9	1300007E20|4632413K17Rik|AU022351|Os-9	MGI:1924301|Ensembl:ENSMUSG00000040462	10	10 D3	protein-coding	Os9	amplified in osteosarcoma	I	osteosarcoma amplified 9	20090604	29.4	80.5	91	72.25	117.95	101.7	94.75	122.7	54.75	31.4	48.4	114.6	153	33.65	484.4	93.35	140.45	116.85	123.05	75.45	109.05	212.3	87.4	134.8	85.73	64.85	106.9	157.8	91.7	43.2	59.15	63.25
319924	amyloid beta (A4) precursor protein binding, family A, member 1	Apba1	6430513E09Rik|Lin-10|Mint|Mint1|Urop11|X11|X11alpha	MGI:1860297	19	19 B	protein-coding	Apba1	amyloid beta (A4) precursor protein binding, family A, member 1	O	UROP11-110|amyloid beta (A4) precursor protein binding, family A, member 1	20090711	353.25	441.75	515.8	395.55	545.25	403.4	546.45	476.75	405.4	503	396.05	465.7	684.5	317.9	640.3	368.25	412.25	389.05	492.45	553.85	333.7	458.55	631.45	498.45	541.45	466.85	413	233.5	596.85	396.05	485.5	347.8
11785	amyloid beta (A4) precursor protein-binding, family B, member 1	Apbb1	Fe65|Rir	MGI:107765	7	7 E3|7 46.6 cM	protein-coding	Apbb1	amyloid beta (A4) precursor protein-binding, family B, member 1	O	-	20090715	266.25	320.65	1079.45	154.15	1041.55	955.4	703.2	1111.6	289.75	274.65	379.85	226.8	569.4	282.65	632	173.1	210.25	851.2	200.75	1336.3	208.65	130.65	341.85	246.5	895.98	318.55	230.75	412.05	300.6	200.5	1109.6	295.45
11787	amyloid beta (A4) precursor protein-binding, family B, member 2	Apbb2	2310007D03Rik|FE65L1|Rirl1|TR2L|Zfra	MGI:108405	5	5 C3.1	protein-coding	Apbb2	amyloid beta (A4) precursor protein-binding, family B, member 2	O	zinc finger-like protein	20090705	296.25	467.75	419	250.1	480.6	593.7	497.45	422.9	442.4	249.85	508.85	239.1	321.7	317.55	406.75	224.5	228.85	273.25	465.8	433.55	288.95	181.4	616.45	324.45	555.08	184.25	211.9	146.25	311.1	287.1	610.35	252.65
225372	amyloid beta (A4) precursor protein-binding, family B, member 3	Apbb3	Fe65l2|MGC38710|Rirl2|TR2S	MGI:108404|Ensembl:ENSMUSG00000001379	18	18 B2	protein-coding	Apbb3	amyloid beta (A4) precursor protein-binding, family B, member 3	O	-	20090613	413.7	569.85	408.35	294	516.95	737.6	354.8	354.4	375.45	479.9	295.6	340.25	574.9	352.6	541.5	502.1	460.55	452.1	335.15	378.6	383.15	430.3	378.5	446.35	445.53	352.95	420.85	229.1	423.8	336.35	676.15	372.55
66884	amyloid beta precursor protein (cytoplasmic tail) binding protein 2	Appbp2	1300003O07Rik|AI465480|PAT1|mKIAA0228	MGI:1914134|Ensembl:ENSMUSG00000018481	11	11 B5	protein-coding	Appbp2	amyloid beta precursor protein (cytoplasmic tail) binding protein 2	O	OTTMUSP00000000994	20090513	301.4	352.9	337.95	459.3	460.35	358.1	297.2	469.65	294.25	373.95	330.65	368.5	450.35	439.2	519.95	303.65	302.9	216.05	467.1	300.6	255.2	241.8	249.15	296.15	385.6	666.9	449	373.85	288.7	290.85	271.7	338.55
73463	amyotrophic lateral sclerosis 2 (juvenile) chromosome region, candidate 11 (human)	Als2cr11	1700052H20Rik	MGI:1920713|Ensembl:ENSMUSG00000072295	1	1 C1.3	protein-coding	Als2cr11	amyotrophic lateral sclerosis 2 (juvenile) chromosome region, candidate 11 (human)	O	amyotrophic lateral sclerosis 2 (juvenile) chromosome region, candidate 11	20090515	92.45	106.1	121.35	192.5	107.85	99.75	156.2	86.25	155.55	214	81.75	135.55	91.3	103.05	151.15	94.1	88.3	67.7	97.25	101.7	135.85	138.8	95.8	101.55	104.3	917.25	53.75	202.3	129.95	70.2	78.7	86.25
108812	amyotrophic lateral sclerosis 2 (juvenile) chromosome region, candidate 12 (human)	Als2cr12	4933405P16Rik|4933425F06Rik	MGI:1918359|Ensembl:ENSMUSG00000047528	1	1 C2	protein-coding	Als2cr12	amyotrophic lateral sclerosis 2 (juvenile) chromosome region, candidate 12 (human)	O	amyotrophic lateral sclerosis 2 (juvenile) chromosome region, candidate 12	20090614	40.45	40.25	52.9	24.65	35.4	38.05	52.85	83.1	47.95	61.7	21.2	47.15	44.3	38.6	91.4	35.55	89	48.5	46.15	34.45	24.35	91.65	30	47.2	39.95	33.4	32.8	111.45	73.75	43.45	44.45	47.85
69010	anaphase promoting complex subunit 13	Anapc13	1810004D07Rik|APC13|SWM1	MGI:1916260|Ensembl:ENSMUSG00000035048	9	9 F1	protein-coding	Anapc13	anaphase promoting complex subunit 13	O	-	20090322	3182.9	4697.45	1238.7	1902.85	2282	1286.85	6541.25	2027.3	5354.7	3664.95	2103.65	1633.6	2131.45	3175.95	1217.25	1956.9	1260.95	3739.8	1415.25	1711.2	3062.65	2611.45	3098.25	1932	2359.78	3766.05	2354.85	3588	2817.7	3287.65	2082.15	2832.3
99152	anaphase promoting complex subunit 2	Anapc2	9230107K09Rik|AL024279|APC2|mKIAA1406	MGI:2139135|Ensembl:ENSMUSG00000026965	2	2 A3	protein-coding	Anapc2	anaphase promoting complex subunit 2	O	OTTMUSP00000012722|anaphase-promoting complex subunit 2	20090705	701.05	639.75	489.8	414.6	628.3	886.65	368	549.1	457.7	555.95	604.05	486.9	431	783.95	216	576.55	530.1	617.45	562.85	452.9	671.05	334.4	229.05	493.45	544.8	315.55	624.25	270.5	591.4	690.6	673.75	683.95
52206	anaphase promoting complex subunit 4	Anapc4	2610306D21Rik|APC4|D5Ertd249e	MGI:1098673|Ensembl:ENSMUSG00000029176	5	5 C1|5 31.0 cM	protein-coding	Anapc4	anaphase promoting complex subunit 4	O	OTTMUSP00000027238|anaphase-promoting complex subunit 4	20090613	587.15	636.5	538.55	292.05	511.4	926.7	454.3	679.4	504.7	414.45	531	534.3	439.4	710.65	449.85	482.25	521.8	917.25	653.55	405.55	597.7	335.15	476.1	451.65	559.25	473.3	650.35	465.6	487.25	511.15	677.05	562.9
233099	androgen binding protein beta	Abpb	C2a|MGC156367|MGC19070|Scgb2b5	MGI:87863	7	7 B1	protein-coding	Abpb	androgen binding protein beta	O	allergen dI chain C2A|androgen-binding protein beta|secretoglobin, family 2B, member 5	20090609	71.5	101.75	94.55	134.1	73.1	104.65	101.05	70.8	102.25	152.5	51.85	81.3	60.6	99.3	156.6	96.6	89.95	97.95	102.4	76.55	34.3	95.95	45	61.4	105.08	80.65	79.1	114.1	46.3	69.15	80.65	58.55
494519	androgen binding protein delta	Abpd	C2c|Scgb2b2	MGI:3514009|Ensembl:ENSMUSG00000061795	7	7 B1	protein-coding	Abpd	androgen binding protein delta	O	allergen dI chain C2C|androgen-binding protein delta|secretoglobin, family 2B, member 2	20090315	28.95	34.8	14.55	61.4	18.85	85.5	32.7	58.45	26.45	54.3	11.2	38.35	14.25	33.7	95.8	28.2	66.4	59.1	17.1	32.6	58.05	38005.3	36.65	28	24.38	64.65	45.9	218.5	35.15	13.65	21.55	41.65
110187	androgen binding protein gamma	Abpg	C2d|MGC130243|MGC130244|Scgb2b4	MGI:87864|Ensembl:ENSMUSG00000066586	7	7 B1|7 10.0 cM	protein-coding	Abpg	androgen binding protein gamma	O	OTTMUSP00000008733|allergen dI chain C2D|secretoglobin, family 2B, member 4	20081216	221.6	190.8	282.1	142.65	85.05	415.95	212	294.1	313.35	419.65	184.2	234.5	356.35	95.45	527.25	244.25	393.15	300.45	279.65	289.9	286	524.2	340.65	302.3	321.1	147.55	136.1	632.5	304	111.35	237.85	157.55
11835	androgen receptor	Ar	AW320017|Tfm	MGI:88064|Ensembl:ENSMUSG00000046532	X	X C3|X 36.0 cM	protein-coding	Ar	androgen receptor	O	OTTMUSP00000019597|testicular feminization	20090710	343.9	1206.8	197.1	110.35	102.75	303.2	115.3	419.8	532.1	113.8	122.45	141.1	105.15	999	122.45	101.55	141.4	532.05	73.45	257.05	1210.3	534	667.95	496.25	259.63	132.15	165.8	374.3	216.2	157.35	237.95	1047.1
66253	androgen-induced 1	Aig1	1500031O19Rik|AV064870|AW413422|CGI-103	MGI:1913503|Ensembl:ENSMUSG00000019806	10	10 A2	protein-coding	Aig1	androgen-induced 1	O	-	20090513	108.6	130.95	149.75	192.05	127.7	140.25	187.25	135.7	198.7	184.05	154.35	141.75	146.35	146.35	291.5	171.95	168.35	189.05	222.65	152.15	202.2	285.85	156.65	119.25	167.5	156.4	135.3	158.65	159.45	121.65	186.85	148.7
68737	angel homolog 1 (Drosophila)	Angel1	1110030H02Rik|KIAA0759|mKIAA0759	MGI:1915987|Ensembl:ENSMUSG00000021257	12	12 D2	protein-coding	Angel1	angel homolog 1 (Drosophila)	O	angel homolog 1	20090613	263.7	341.65	308.6	286.6	305.5	759.2	361.45	273.2	330.5	389.4	326.05	317.4	370.25	264.7	537.6	383.8	443.15	401.3	368	323.15	369.35	674.75	454.45	312.65	360.83	1181.65	290.3	478.9	275	249.3	473.25	271.4
52477	angel homolog 2 (Drosophila)	Angel2	2610307I21Rik|5730410O10Rik|AI845692|D1Ertd396e|D1Ertd654e	MGI:1196310|Ensembl:ENSMUSG00000026634	1	1 H6|1 103.4 cM	protein-coding	Angel2	angel homolog 2 (Drosophila)	O	D1Ertd396e protein|OTTMUSP00000023944	20090614	137.8	107.65	135.3	220.25	93.95	102.5	83.05	110.25	86.5	94.55	132.6	153.5	82.75	118.25	31.6	113.45	95.6	84.1	127.85	80.3	58.7	43.95	97.8	170.9	111.25	99.55	194.55	98.85	81.6	98.55	105.5	98.95
227290	angio-associated migratory protein	Aamp	AU040907|Aamp-rs|MGC30660	MGI:107809|Ensembl:ENSMUSG00000006299	1	1 C3	protein-coding	Aamp	angio-associated migratory protein	O	-	20090116	1597.2	1944.65	1505.2	867.15	1529.95	1236.55	727.55	1499.5	1659.9	1176.7	1231.7	1165.05	1664.85	1778	867.8	1533	1681.1	1799.25	1345.15	1307.7	1525.9	1115.1	1051.85	1002.85	1379.33	4114.05	1504.2	950.85	1231.25	1062.8	1242.4	1440.35
27494	angiomotin	Amot	C81439|CAG-2|D0Kist1|E230009N18Rik|mKIAA1071	MGI:108440|Ensembl:ENSMUSG00000041688	X	X F2	protein-coding	Amot	angiomotin	O	-	20090116	230.05	202.1	389.75	176.3	428.95	210.9	246.1	410.2	430.05	159.6	202	168.8	421.65	294.65	92.25	174.35	168.1	472.05	2673.95	370.1	431.35	169.85	945.45	358.4	464.8	262.1	195.4	519.6	537.65	230.95	285.75	303.55
75723	angiomotin-like 1	Amotl1	2310010G08Rik|2310067L22Rik|4932416D09Rik|FLJ00155|JEAP|mFLJ00155	MGI:1922973|Ensembl:ENSMUSG00000013076	9	9 A3	protein-coding	Amotl1	angiomotin-like 1	O	-	20090606	38.75	50.6	10.35	145.6	44.6	32.8	73.25	21.8	8.55	14.55	84.9	95.4	7.8	53.45	49.8	68.1	81.1	32.6	104.8	8.95	55.5	237.7	82.3	43.45	56.03	204	8.35	27.95	77.4	16.9	7.25	53.05
72713	angiopoietin-like 1	Angptl1	2810039D03Rik|ANG3|ANGPT3|ANGY|ARP1|MGC100363	MGI:1919963|Ensembl:ENSMUSG00000033544	1	1 H1	protein-coding	Angptl1	angiopoietin-like 1	O	OTTMUSP00000025817	20090116	291.95	310.15	186.45	223.05	233.55	244.4	149.4	205.95	160.1	22.2	149.6	185.9	175.8	336.85	258.95	109.5	146.75	145.8	207.2	239.6	208.35	210.45	409.05	365.25	221.28	171.6	189.15	103.8	732.5	500.05	204.95	84.1
30924	angiopoietin-like 3	Angptl3	hypl	MGI:1353627|Ensembl:ENSMUSG00000028553	4	4 C6|4 48.0 cM	protein-coding	Angptl3	angiopoietin-like 3	O	OTTMUSP00000009086|hypolipidemia	20090710	8.65	7.9	9.2	19.1	6.1	12.6	14.2	7.65	19.4	3283.1	12	8.6	10.1	5.6	13.4	8	9.3	8.05	10.45	7.85	10.3	12.5	13.15	6.5	10.38	9.3	6.2	28.1	10.95	6.5	11.3	10.95
57875	angiopoietin-like 4	Angptl4	ARP4|Bk89|FIAF|HFARP|Ng27|PGAR|PGARG|pp1158	MGI:1888999|Ensembl:ENSMUSG00000002289	17	17 B1	protein-coding	Angptl4	angiopoietin-like 4	O	fibrinogen/angiopoietin-related protein|major histocompatibility complex region NG27	20090719	68.45	10.65	18.7	11.25	29.6	14.55	38.8	15.55	43.45	80.5	37.35	59.7	17.4	16.05	49.1	35.9	9.35	24.1	43.4	9.95	10.9	8.5	11.35	59.05	22.18	8.95	19.85	43.55	20.8	13.3	24.8	27.3
70726	angiopoietin-like 6	Angptl6	6330404E11Rik|AGF|ARP3|Arp5	MGI:1917976|Ensembl:ENSMUSG00000038742	9	9 A3	protein-coding	Angptl6	angiopoietin-like 6	O	Angiopoietin-related growth factor|angiopoietin-related protein 5	20090513	13.5	6.45	10.85	12.15	9.15	22.95	16.65	12.1	13.4	20.25	5.95	10.65	12.7	10	21.4	16.4	13.95	36.8	9.1	19.6	16.55	16.5	43.05	10.9	16.88	13.5	10.95	16.5	20.5	8.5	19.85	11.4
654812	angiopoietin-like 7	Angptl7	-	MGI:3605801|Ensembl:ENSMUSG00000028989	4	40	protein-coding	Angptl7	angiopoietin-like 7	O	OTTMUSP00000011753	20090513	109.65	166	147.05	197.45	122.35	207.35	195.5	103	185.3	205.85	122.05	178.3	172.7	108.95	352.5	112.95	229.45	219.5	258.5	101.35	292.55	227.95	241.15	228.85	150.58	88.6	112.05	249.35	146.65	171.35	188.2	193.05
11421	angiotensin I converting enzyme (peptidyl-dipeptidase A) 1	Ace	AW208573|CD143|MGC117827	MGI:87874|Ensembl:ENSMUSG00000020681	11	11 E1|11 65.0 cM	protein-coding	Ace	angiotensin I converting enzyme (peptidyl-dipeptidase A) 1	O	OTTMUSP00000003021|OTTMUSP00000003023|angiotensin I converting enzyme 1|angiotensin converting enzyme|dipeptidyl peptidase	20090714	395.5	249.25	223.45	300.3	200.5	173.25	292.95	235.25	443.25	199.65	2295.35	304.25	104.1	267.3	151.15	65.55	109.45	321.3	398.35	72.35	536.4	319.25	345.95	407	273.43	335.6	54.3	265.55	189.5	155.95	252.2	160.3
70008	angiotensin I converting enzyme (peptidyl-dipeptidase A) 2	Ace2	2010305L05Rik	MGI:1917258|Ensembl:ENSMUSG00000015405	X	X F5|X 70.5 cM	protein-coding	Ace2	angiotensin I converting enzyme (peptidyl-dipeptidase A) 2	O	OTTMUSP00000021052|angiotensin I converting enzyme 2	20090510	119	251.65	184.8	258.5	168.15	196.4	281.1	187.6	418.5	180.95	221	236.75	224.9	197.65	158.25	196.55	195.65	114.8	501.35	227.9	244.05	248.8	193	355.1	236.18	181.4	230.75	432.1	752.35	409.05	192.5	189.85
11607	angiotensin II receptor, type 1a	Agtr1a	1810074K20Rik|AG2S|AI551199|AT1|AT1a|AT2R1|AT2R1A|Agtr-1a|Agtr1|Angtr-1a|MGC37610	MGI:87964|Ensembl:ENSMUSG00000049115	13	13 A3.2|13 16.0 cM	protein-coding	Agtr1a	angiotensin II receptor, type 1a	O	OTTMUSP00000000614|angiotensin receptor 1|angiotensin receptor 1a	20090708	755.9	3732.05	235	347.7	200.55	470.45	702.75	291.05	584.45	919.75	456.4	277.6	186.9	371	174.1	156.15	228.3	703.3	485.5	236.4	2246.6	297.75	305.85	379.05	225.45	452.1	172.95	231.5	210.45	208.15	365.5	323.8
11608	angiotensin II receptor, type 1b	Agtr1b	AT1B|AT2R1B|Agtr-1b|Angtr-1b|MGC129325	MGI:87965|Ensembl:ENSMUSG00000054988	3	3 A2|3 7.6 cM	protein-coding	Agtr1b	angiotensin II receptor, type 1b	O	-	20090626	41.3	216.25	54.9	69.2	110.3	66	108.85	61.2	45.35	121.75	67.2	64.8	62.35	47.55	66.75	30.65	21.65	77.6	62	67.05	27.7	52.1	80.6	72.55	60.45	46.5	69.05	143.4	82.4	58.1	112.95	58.35
68743	anillin, actin binding protein	Anln	1110037A17Rik|2900037I21Rik|C78101|Scraps	MGI:1920174|Ensembl:ENSMUSG00000036777	9	9 A4	protein-coding	Anln	anillin, actin binding protein	O	anillin|anillin, actin binding protein (scraps homolog, Drosophila)	20090710	269.1	184.85	325.95	515.25	393.6	307.95	282.6	360.95	263.55	162.45	206.4	210.9	327.3	305.15	289.05	255.9	262.35	225.5	276.35	427.05	377.45	249.6	336.3	364.65	841.83	300.1	504.45	230.2	393.6	284.6	313.7	393.9
109676	ankyrin 2, brain	Ank2	AI835472|AW491075|Ank-2	MGI:88025|Ensembl:ENSMUSG00000032826	3	3 G2|3 62.5 cM	protein-coding	Ank2	ankyrin 2, brain	O	ankyrin-B	20090623	144.65	72.25	302.5	237.25	491.45	294	179	354.85	123.7	52.1	125.4	210.45	448.4	203.1	434.65	125.2	111.55	172.8	143.8	289.25	74.05	325.55	112.15	151.45	419.43	167.4	147.25	391.85	170.5	165.7	293.85	125.95
319695	ankyrin and armadillo repeat containing	Ankar	4932422E22Rik	MGI:2442559|Ensembl:ENSMUSG00000039342	1	1 C3	protein-coding	Ankar	ankyrin and armadillo repeat containing	O	-	20090121	52.85	58.2	63.05	163.1	124.95	60.45	126.45	99.15	68.15	133	26.4	79.3	126.8	64.9	152.9	36.65	53.9	75.3	89.6	98.1	38.85	189.55	84.95	128.45	102.8	697.4	43.05	146.45	75.7	59.55	78.35	46.9
99382	ankyrin repeat and BTB (POZ) domain containing 2	Abtb2	AW539457	MGI:2139365|Ensembl:ENSMUSG00000032724	2	200	protein-coding	Abtb2	ankyrin repeat and BTB (POZ) domain containing 2	O	OTTMUSP00000015805	20090614	34.5	716.7	36.8	66.9	52.6	442	56.1	48.8	42.95	337.05	33.45	55.65	105.85	38.55	164.85	431.5	441.65	31.75	46.4	47.25	34.1	53.6	52.35	217.3	51.23	89.8	660.55	139.1	265.8	121.5	135.6	42.95
70797	ankyrin repeat and IBR domain containing 1	Ankib1	2310061P20Rik|4631416I11Rik|AW494740|C80642|MGC90780|mKIAA1386	MGI:1918047|Ensembl:ENSMUSG00000040351	5	5 A1	protein-coding	Ankib1	ankyrin repeat and IBR domain containing 1	O	-	20090614	271.9	277.2	299.05	251.85	279.4	259.85	276.85	376.2	435.95	234.55	313.6	308.15	291.45	234.5	197.6	380.95	408.45	198.45	267.6	293.1	300.7	263.35	230.75	319.25	348.5	255.7	252.75	295.2	251	260.05	304.2	318.65
108857	ankyrin repeat and KH domain containing 1	Ankhd1	4933432B13Rik|9130019P20Rik|A530027J04Rik|A630021B20Rik|AA571404|FLJ00246|MASK|mFLJ00246|mKIAA1085	MGI:1921733	18	18 B2-B3	protein-coding	Ankhd1	ankyrin repeat and KH domain containing 1	O	multiple ankyrin repeats, single KH-domain homolog	20090609	194.35	187.1	68.75	294.45	165.2	63.05	141.55	70	112.9	121.1	164.7	245.8	98.2	182.2	451.8	183.3	202.7	235.7	82.2	72.85	148.7	341.65	116.85	145.6	92.78	160.05	371.5	217.05	173.55	166.95	101.65	150.65
244859	ankyrin repeat and kinase domain containing 1	Ankk1	9930020N01Rik	MGI:3045301|Ensembl:ENSMUSG00000032257	9	9 A5.3	protein-coding	Ankk1	ankyrin repeat and kinase domain containing 1	O	-	20090711	551.2	563.4	757.6	859.1	676.85	670.65	799.95	740.3	734.5	832	601.05	717.9	643.1	537.15	1119.65	652.35	652.65	642.5	638.6	773.2	626.55	745.5	684.15	695.35	744.6	646.3	544.55	1203.85	630.9	531.05	730.15	596
241158	ankyrin repeat and MYND domain containing 1	Ankmy1	4930483I10Rik|MGC141406|ZMYND13	MGI:3045261|Ensembl:ENSMUSG00000034212	1	1 D	protein-coding	Ankmy1	ankyrin repeat and MYND domain containing 1	O	OTTMUSP00000024369	20090613	52.35	56.3	91.55	106.15	39.6	102.1	104.6	111.25	107.05	90.95	49.85	52.2	57.1	66.55	134.75	66.05	35.3	14.25	129.65	82.65	90.1	74.8	54.8	57.85	89.33	317.15	132.3	65.55	104.05	74.25	103.15	67.7
217473	ankyrin repeat and MYND domain containing 2	Ankmy2	AI035571|MGC18754|ZMYND20	MGI:2144755|Ensembl:ENSMUSG00000036188	12	12 A3	protein-coding	Ankmy2	ankyrin repeat and MYND domain containing 2	O	-	20090513	62.2	244.3	154.6	147.9	162.9	98.45	274.4	61.2	213.75	113.2	274.45	221.3	94.4	141.5	423.85	126.6	110.7	241.3	151.85	203.15	200.1	188	379.05	144.7	135.13	154.95	248	64.05	187.5	253.2	93.45	138.95
65247	ankyrin repeat and SOCS box-containing 1	Asb1	1700029O08Rik|1700054C17Rik|AI426616|AI851378|mKIAA1146	MGI:1929735|Ensembl:ENSMUSG00000026311	1	1 D|1 57.0 cM	protein-coding	Asb1	ankyrin repeat and SOCS box-containing 1	O	ankyrin repeat and SOCS box-containing protein 1|ankyrin repeat-containing SOCS box protein 1	20090322	38.1	30.65	47.8	27	66.85	78.3	52.75	88.15	27.4	105.6	103.65	53.3	80.15	22.7	36	84.1	137.65	54.7	59.2	56.3	77.35	47.85	30.4	25.15	45.53	360.8	26.4	159.9	29.95	53.6	33.4	25.1
70392	ankyrin repeat and SOCS box-containing 12	Asb12	2310036C05Rik|Asb-12|MGC130200	MGI:1917642|Ensembl:ENSMUSG00000031204	X	X C1	protein-coding	Asb12	ankyrin repeat and SOCS box-containing 12	O	ankyrin repeat and SOCS box-containing protein 12|ankyrin repeat domain-containing SOCS box protein 12	20090613	21.4	50.15	6.45	27.35	10.45	12.45	38.6	7.9	19.1	25.75	22.4	15.85	14.1	58.5	16.3	15.25	24.95	20.7	46.35	30.9	44.8	24.9	495.55	70.35	26.08	93.55	6.95	31.5	94.45	22.9	7.55	7.8
217217	ankyrin repeat and SOCS box-containing 16	Asb16	-	MGI:2654437|Ensembl:ENSMUSG00000034768	11	11 D	protein-coding	Asb16	ankyrin repeat and SOCS box-containing 16	O	OTTMUSP00000002499|ankyrin repeat domain-containing SOCS box protein Asb-16	20090513	194.05	244.15	336.9	250	282.05	201.4	275.85	373.4	245.1	216.9	214.35	248.6	330.4	228.85	455.9	185.7	194.65	266.75	261.5	311.55	359.5	651.55	1674.55	400.45	426.68	202.9	231.1	518.15	645.05	257.6	276.2	266.45
66772	ankyrin repeat and SOCS box-containing 17	Asb17	4933436O18Rik	MGI:1914022|Ensembl:ENSMUSG00000038997	3	3 H3	protein-coding	Asb17	ankyrin repeat and SOCS box-containing 17	O	ankyrin repeat and SOCS box-containing protein 17	20090513	54.75	83.85	90.35	95.4	105.4	121.8	35.35	69.95	101.85	57.3	86.25	113.6	102.55	59.25	227.35	79.35	115.45	74	52.2	57.65	100.95	115.8	110.95	126.25	100.58	4161.3	66.1	16.1	107.6	74.45	114.15	103.85
117589	ankyrin repeat and SOCS box-containing 7	Asb7	AI449039|Asb-7|D030055C23Rik	MGI:2152835|Ensembl:ENSMUSG00000030509	7	7 C	protein-coding	Asb7	ankyrin repeat and SOCS box-containing 7	O	ankyrin repeat and SOCS box-containing protein 7	20090614	140.6	167.85	231.9	148.35	175.05	115.25	63.9	227	193.45	106.9	67.5	103.05	128.65	164.5	121.15	72.2	103.25	248.3	82.8	175.55	176.1	237.8	132.6	108.05	169.35	127.6	281.35	215.4	171.25	162.05	143.5	128.5
77531	ankyrin repeat and sterile alpha motif domain containing 1B	Anks1b	AIDA-1b|C030032C09Rik|E530015N03Rik|Gm1555|MGC102232	MGI:1924781	10	10 C2	protein-coding	Anks1b	ankyrin repeat and sterile alpha motif domain containing 1B	O	-	20090613	139.95	142.95	1205.15	287.35	891.45	417.05	216.75	842.85	183.8	147.85	138.75	202.05	771.35	118.15	231.1	188.05	219.05	350.85	194.3	1280.65	172.1	130.65	220.8	129.25	518.68	157.5	104.9	143.65	229.2	131.65	373.4	156.8
72615	ankyrin repeat and sterile alpha motif domain containing 3	Anks3	2700067D09Rik|C81345|mKIAA1977	MGI:1919865|Ensembl:ENSMUSG00000022515	16	16 A1|16 3.1 cM	protein-coding	Anks3	ankyrin repeat and sterile alpha motif domain containing 3	O	-	20090606	41.1	36.15	18.25	25.65	38.95	33.85	22.95	29.2	19.45	32.05	33.8	41.95	22.15	44.55	45.05	46.75	41	42.75	53.55	18.8	33.75	24.8	23.45	48.15	15.83	23.3	50.85	23.85	27.85	35.75	29.15	45.8
72074	ankyrin repeat and sterile alpha motif domain containing 4B	Anks4b	2010013E14Rik|AI956809|Harp|MGC144693|MGC144694	MGI:1919324|Ensembl:ENSMUSG00000030909	7	7 F2|7 57.5 cM	protein-coding	Anks4b	ankyrin repeat and sterile alpha motif domain containing 4B	O	OTTMUSP00000018703|harmonin-interacting ankyrin-repeat containing	20090429	105.2	83.65	92.5	148.95	127.05	69.05	116.05	96.3	314.7	224.8	101.75	166.85	61.45	123.75	129.35	89.6	94.6	66.6	96.25	27.25	172.7	70.65	119.6	134.65	91.93	70.9	90.05	88.15	142.25	90.2	97.4	117.9
75691	ankyrin repeat and sterile alpha motif domain containing 6	Anks6	2210417J20Rik|Ankrd14|Gm635|Samd6	MGI:1922941|Ensembl:ENSMUSG00000066191	4	4 B1	protein-coding	Anks6	ankyrin repeat and sterile alpha motif domain containing 6	O	ankyrin repeat domain 14|sterile alpha motif domain containing 6	20090614	59.55	95.8	37.55	165.5	83	34.25	111.4	84	58.25	42.9	43.4	158.4	99.05	65.4	34.6	50.4	47.4	110	23.2	37.5	50.7	20.6	148	86.3	64.25	67.3	76.7	129.35	98.4	77.25	32.8	84.45
107765	ankyrin repeat domain 1 (cardiac muscle)	Ankrd1	Alrp|CARP|Crap	MGI:1097717|Ensembl:ENSMUSG00000024803	19	19 C3	protein-coding	Ankrd1	ankyrin repeat domain 1 (cardiac muscle)	O	ankyrin-like repeat protein|cardiac responsive adriamycin protein	20090513	33.95	27.45	59.4	10.8	42.05	56.45	6563.8	50.05	27.85	20.8	181	24.5	79.35	13.5	79.8	11.05	15.05	38.7	49.85	66.4	99.55	25.4	38.05	65.65	80.68	36.45	28.2	16.75	84.05	62.65	50.1	10.55
102334	ankyrin repeat domain 10	Ankrd10	4833425P12Rik|AW549277	MGI:1921840|Ensembl:ENSMUSG00000031508	8	8 A1.1	protein-coding	Ankrd10	ankyrin repeat domain 10	O	-	20090116	518.65	581.5	381.4	508.55	301.8	359.6	451.7	552.2	229.25	65.25	470.8	580.9	469.55	645.3	142.1	984.45	1001	530.55	322.4	351.15	574.75	106.7	239.45	302.35	343.08	423.2	1159.05	99.65	279.1	722.55	345.65	712.75
77087	ankyrin repeat domain 11	Ankrd11	2410104C19Rik|3010027A04Rik|6330578C09Rik|9530048I21Rik|AA930108|Gm176|Yod	MGI:1924337|Ensembl:ENSMUSG00000035569	8	800	protein-coding	Ankrd11	ankyrin repeat domain 11	O	-	20090604	172.75	247.2	258.15	304.6	249.8	361	186.5	237.45	144.9	41.2	237.25	193.3	232.9	169.85	72.9	268.75	250.25	208.95	127.05	310.25	30.6	42.55	328.8	180.25	386.68	272.45	301.5	121.1	220.85	166.05	318.65	171.75
106585	ankyrin repeat domain 12	Ankrd12	2900001A12Rik|AI447928|ANCO-2|AV347965|GAC-1|mKIAA0874	MGI:1914357|Ensembl:ENSMUSG00000034647	17	17 E1.1	protein-coding	Ankrd12	ankyrin repeat domain 12	O	OTTMUSP00000028058	20090331	176.35	187.1	308.45	339.25	371.95	222.15	153.9	452	138.1	103.35	322.4	259	304.55	156.05	136.35	239.95	176.9	164.15	91.8	404.45	276.35	154.75	95.7	163.4	279.63	85.25	183.9	101.2	181.75	198.5	335.3	208.65
68423	ankyrin repeat domain 13 family, member D	Ankrd13d	0710001P18Rik|AI430801	MGI:1915673	19	19 A	protein-coding	Ankrd13d	ankyrin repeat domain 13 family, member D	O	-	20090609	167.7	101.9	470.5	259.45	357.95	665.9	77.45	629.65	202.8	220.85	45.5	196.6	287.25	197.7	110.65	385.95	320.45	178.05	64.5	477.7	245.7	98.7	86.75	196.5	339.33	110.1	291.2	30.4	240.65	56.9	291.15	101.95
68420	ankyrin repeat domain 13a	Ankrd13a	1100001D10Rik|ANKRD13|AU046136|MGC118502	MGI:1915670|Ensembl:ENSMUSG00000041870	5	5 F	protein-coding	Ankrd13a	ankyrin repeat domain 13a	O	OTTMUSP00000015490	20081216	909.7	688.85	417.55	1467.1	599.35	507.3	653	473.55	625.4	537.3	1368.2	1126.5	582.1	839.3	601.35	1464.3	1352.05	848.75	1017.55	494.45	947.4	1078.9	487.2	753.55	694.1	1923.7	1261.8	728.4	944.8	1066.25	519.05	1123.5
320816	ankyrin repeat domain 16	Ankrd16	2810455F06Rik|AI646698|D430029B21Rik	MGI:2444796	2	2 A1	protein-coding	Ankrd16	ankyrin repeat domain 16	O	-	20090630	517.1	311.55	330	477.15	269.25	195.1	306.3	344.7	258.05	263.5	323.05	419.75	366.4	370.25	304.75	372.5	436.4	295.5	218.1	269.25	322.85	342.35	311.6	396.3	276.23	344.5	570.6	230.3	386.15	634.05	235.15	389.75
81702	ankyrin repeat domain 17	Ankrd17	4933425K22Rik|A130069E23Rik|A930008M01|AA407558|AA516750|AU040470|Foe|Gtar|Mask|mKIAA0697	MGI:1932101|Ensembl:ENSMUSG00000055204	5	-	protein-coding	Ankrd17	ankyrin repeat domain 17	O	ankyrin repeat domain containing protein FOE|ankyrin repeat domain protein 17|gene trap ankyrin repeat	20090517	12.9	24.3	23.05	42.15	18.65	29.6	74.7	69.2	89.2	97.05	43.7	21.35	43	15.05	23.85	19	15.65	20.05	19.9	33.35	22.3	27.9	84.5	90	25.45	72.25	17.45	38.85	35.15	12.5	25.4	19.25
78321	ankyrin repeat domain 23	Ankrd23	1110058D09Rik|2310041C05Rik|AI853437|Darp|MARP3	MGI:1925571|Ensembl:ENSMUSG00000067653	1	1 B	protein-coding	Ankrd23	ankyrin repeat domain 23	O	diabetes related ankyrin repeat protein|diabetes-realted ankyrin repeat protein	20090613	115.6	122.7	112.3	592.8	161.7	234.9	2049.65	148.15	176.65	67.15	139.85	194.6	126.6	184.5	36.5	134.2	168.8	127.85	251.2	98.65	607.35	269.1	14173.7	949.7	678.8	131.85	207.05	37.25	647.8	228.1	68.75	139.15
70615	ankyrin repeat domain 24	Ankrd24	4631433D01Rik|5730519E19Rik|D10Bur2e	MGI:1890394|Ensembl:ENSMUSG00000054708	10	10 C1|10 43.0 cM	protein-coding	Ankrd24	ankyrin repeat domain 24	O	-	20090613	237.05	298.4	242.6	108.7	237.55	273.05	194.5	325.6	220.5	208.4	172.9	173.95	267.35	198.45	383.2	154.3	193.35	377.85	172.15	239.5	407.9	297	190.1	181.8	296.6	218.1	102.3	321.5	148	96.35	296.9	176.75
232339	ankyrin repeat domain 26	Ankrd26	5730521P14Rik|BC008111|mKIAA1074	MGI:1917887|Ensembl:ENSMUSG00000007827	6	6 F1	protein-coding	Ankrd26	ankyrin repeat domain 26	O	-	20090614	6.4	7.1	10.75	10.05	27.5	13.55	12.55	39.75	7.75	33.45	7.05	13.05	13.45	13.65	20.3	23.75	10.9	8.4	10.1	10.2	7.6	22.45	23.2	8.75	16.43	8.35	12.95	13.7	14.9	4.15	8.85	15.1
225187	ankyrin repeat domain 29	Ankrd29	G630054C21|G630054C21Rik|Gm95	MGI:2687055|Ensembl:ENSMUSG00000057766	18	18 A1	protein-coding	Ankrd29	ankyrin repeat domain 29	O	-	20090513	218.45	164	187.1	265.1	299.2	378.95	263.3	126.8	225.1	238.1	89.3	176.8	330.8	314.5	376.95	335.85	219.4	164.85	298.8	258.75	59.5	297.3	354.9	246.15	366.1	172.25	161.85	264.3	333.75	175.9	312.7	206.15
105377	ankyrin repeat domain 32	Ankrd32	AW545819|C730024G01Rik|MGC102362	MGI:2145448|Ensembl:ENSMUSG00000021597	13	13 C1	protein-coding	Ankrd32	ankyrin repeat domain 32	O	-	20090309	148.8	118.9	123.75	104.65	109.15	105.6	283.25	167.45	88.3	78.05	103.6	104.45	127.85	163.8	20.5	154.55	170.85	143.7	80.4	136.8	103	54.95	121.3	89.6	124.88	213.65	190.4	50.7	99.6	114.7	144.1	108.45
208258	ankyrin repeat domain 33	Ankrd33	A930021G21Rik|MGC31569	MGI:2443398|Ensembl:ENSMUSG00000047034	15	15 F2	protein-coding	Ankrd33	ankyrin repeat domain 33	O	-	20081216	8.4	9.4	8.25	13	7.55	5.4	6.45	6.55	7.7	7	6.3	12.4	7.85	6.35	8	9.65	9.05	6.6	6.35	6.35	8.15	12.75	6.9	6.2	8.68	6.55	6.4	31.55	6.25	6.15	6.35	8.4
67434	ankyrin repeat domain 33B	Ankrd33b	0610012A05Rik|5730557B15Rik	MGI:1917904|Ensembl:ENSMUSG00000022237	15	15 B3.2	protein-coding	Ankrd33b	ankyrin repeat domain 33B	O	-	20090513	152.6	82.3	199	261.6	110.6	103.9	212.85	141.5	335.15	253.95	406.5	159	169.95	73.85	142.15	84.15	97.1	113.5	269.65	231	83.45	106	182.8	142.5	107.65	139.85	156.25	229.4	116.45	124.45	122.65	163.75
330998	ankyrin repeat domain 34C	Ankrd34c	B230218L05Rik|BB276295|Gm771	MGI:2685617|Ensembl:ENSMUSG00000047606	9	9 E3.1	protein-coding	Ankrd34c	ankyrin repeat domain 34C	O	-	20090711	103.2	115.7	143.4	141.85	97	148.35	160.35	179.3	149.35	148.95	84.45	186.35	259.45	103.4	413.55	115.3	115.75	178.85	134.2	164.2	175.45	187.7	137.4	181.75	197.38	118.1	117.8	158.95	123.25	103.1	163.75	123.7
76389	ankyrin repeat domain 36	Ankrd36	1700008J08Rik|1700012M14Rik|Ankrd48	MGI:1923639|Ensembl:ENSMUSG00000020481	11	11 A1	protein-coding	Ankrd36	ankyrin repeat domain 36	O	GC3|ankyrin repeat domain 48	20081216	61.65	40.25	105.35	118.15	52.55	82.85	47.8	45	70.7	137.1	55.5	38.6	48	61.4	142.55	74	130.15	40.45	165.5	81.35	205.25	70.05	42.7	66.45	48.93	1147.15	69.65	35.8	52.35	61.6	36.25	34.7
109346	ankyrin repeat domain 39	Ankrd39	9130416N05Rik|C030004B10Rik	MGI:1914816|Ensembl:ENSMUSG00000079610	1	1 B	protein-coding	Ankrd39	ankyrin repeat domain 39	O	-	20090513	285.5	297.4	279.25	430.75	328	314.6	398.4	342.55	341.45	457.35	297.6	362.45	260.8	310.75	636.2	328.45	333.9	347.25	333.75	312.5	235.85	393.35	500.75	332.15	342.55	254.55	330.45	293.2	358.8	320.45	337.8	257.85
71452	ankyrin repeat domain 40	Ankrd40	1110011C06Rik|5530600A18Rik|Gcap15|MGC29030	MGI:1918702|Ensembl:ENSMUSG00000020864	11	11 C	protein-coding	Ankrd40	ankyrin repeat domain 40	O	OTTMUSP00000001624|OTTMUSP00000001625|granule cell antiserum positive 15	20081216	535.05	565.25	286.1	218.6	690.9	368.2	1310.4	350	461	443.85	681.4	291.6	451.65	471.05	408.4	280.25	293.55	242.65	334.75	419.85	384.15	362.55	1178.8	362.85	489.35	525.9	286.65	335.05	399.2	274.65	331.9	251.45
237761	ankyrin repeat domain 43	Ankrd43	A830006N08Rik	MGI:2687280|Ensembl:ENSMUSG00000044352	11	11 B1.3	protein-coding	Ankrd43	ankyrin repeat domain 43	O	OTTMUSP00000005813	20090121	69.55	102.4	932.35	408.4	436.05	108.55	106.15	339.65	142.8	134.8	125.05	104.75	293.85	89.7	281.05	94.8	91.9	224.3	114.45	844.75	213.05	263.75	88.25	121.6	278.85	93.8	64.95	154.7	119.5	75.85	206.5	113.35
329154	ankyrin repeat domain 44	Ankrd44	4930444A19Rik|A130096K20|E130014H08Rik	MGI:3045243|Ensembl:ENSMUSG00000052331	1	1 C1.1	protein-coding	Ankrd44	ankyrin repeat domain 44	O	-	20090614	263.7	213.65	233.85	326.1	218.85	175.6	243.6	265.55	309.8	325	290	316.25	248.55	201.55	518.2	207.65	242.65	179.4	267.5	290.95	174.85	361.2	167.5	285.25	289.95	201.55	223.75	409.9	268.05	226.25	248	190.75
73844	ankyrin repeat domain 45	Ankrd45	4933409K03Rik	MGI:1921094	1	1 H1	protein-coding	Ankrd45	ankyrin repeat domain 45	O	-	20090617	192.2	199.75	359.85	331.35	244.3	229.4	305.75	288.45	218.85	174.7	284.4	261.7	530.65	197.4	239.4	221.55	214.95	244.15	219.25	385.2	217.7	224.25	234.5	211.4	295.05	740	160	301.1	205.1	220.1	238	212.65
68839	ankyrin repeat domain 46	Ankrd46	1110054N06Rik|AI314978|AI987733	MGI:1916089|Ensembl:ENSMUSG00000048307	15	15 B3.1	protein-coding	Ankrd46	ankyrin repeat domain 46	O	-	20081216	823.45	855.8	1563.7	401.15	1647.7	2984.05	747.6	1344.85	911.8	779.3	1153.25	572.75	1480.3	1374.25	282.95	651.55	551.45	616.9	600.65	1580.1	963.65	390.35	620.9	667.65	1340.75	212.35	740.5	368.15	512.25	787.6	1758.95	1571.1
237615	ankyrin repeat domain 52	Ankrd52	6430544C07|G431002C21Rik	MGI:2444029|Ensembl:ENSMUSG00000014498	10	10 D3	protein-coding	Ankrd52	ankyrin repeat domain 52	O	-	20090513	101.1	137.15	130.2	121.75	106.25	162.4	138.05	137.55	170.7	199.3	143.55	124.65	135.4	139.5	389.25	170.5	203.95	138.9	151.85	136.65	150.9	183.6	176.9	105.95	141.23	101.5	104.8	180.2	146.85	92.9	176.6	102.05
223690	ankyrin repeat domain 54	Ankrd54	C730048E16Rik|EST1068184|EST475269|Liar|MGC25673	MGI:2444209|Ensembl:ENSMUSG00000033055	15	15 E1|15 46.6 cM	protein-coding	Ankrd54	ankyrin repeat domain 54	O	lyn-interacting ankyrin repeat protein	20090607	17.15	71.8	82.7	185.3	178.65	51.85	58.9	94.05	131.35	66.45	117.75	79.75	121.7	68.9	217.15	35.25	38.4	111.55	182.35	61.7	28.45	19.05	69.6	73	73.3	1520.2	99	324.45	58.9	62.8	45.55	51.05
77318	ankyrin repeat domain 55	Ankrd55	C030011J08Rik	MGI:1924568|Ensembl:ENSMUSG00000049985	13	13 D2.2	protein-coding	Ankrd55	ankyrin repeat domain 55	O	-	20090614	133.1	153.35	175.4	212.15	138.5	229.95	276.75	255.7	125.8	173.4	159.7	220.45	190.15	129.15	246.15	252.85	257.35	217.5	217.45	175.55	134.2	68.75	173.45	139.15	263.9	343.65	105.95	272.5	71.1	137.7	265.9	102.75
78088	ankyrin repeat domain 56	Ankrd56	5730467H21Rik	MGI:1925338|Ensembl:ENSMUSG00000045314	5	500	protein-coding	Ankrd56	ankyrin repeat domain 56	O	-	20090116	115.5	180.1	217.85	94.35	442.85	154.6	142.95	160.55	336	256.25	215.65	124.3	177.2	194.6	529.4	162.2	177.9	249.05	234	316.3	242.4	220.2	101.5	213.6	174.55	125.4	175.85	228.35	173.65	186	183.4	214.35
245381	ankyrin repeat domain 58	Ankrd58	A630014H24Rik|MGC130350|MGC130351	MGI:3045274|Ensembl:ENSMUSG00000044400	X	X A3.3	protein-coding	Ankrd58	ankyrin repeat domain 58	O	OTTMUSP00000018588	20090612	243.65	303.8	251	485.65	411.35	317.7	417.3	259.25	342.6	246.65	251	308.05	389.55	155.25	1097.3	305.8	431.3	300.4	371.75	273.85	227.65	457.4	156.25	305.2	242.85	244.05	297.2	472.15	204.25	125.65	205.95	216.8
70065	ankyrin repeat domain 60	Ankrd60	1700019A24Rik|1700030G11Rik	MGI:1917315|Ensembl:ENSMUSG00000027517	2	2 H4	protein-coding	Ankrd60	ankyrin repeat domain 60	O	-	20090613	33.6	83.85	65.85	69.8	76.85	113.85	63.8	72.05	109.9	96.6	79.85	49.35	65.9	47.05	116.45	16.05	37	116.15	118.25	38.35	74.55	59.8	131.95	69.45	73.55	2688.8	27.5	94.5	48.8	34.25	68	86.2
75196	ankyrin repeat domain 7	Ankrd7	4930532L20Rik|AV278427	MGI:1922446|Ensembl:ENSMUSG00000029517	6	6 A2	protein-coding	Ankrd7	ankyrin repeat domain 7	O	-	20081216	51.9	53.95	19.55	57.15	62.25	48.15	50.2	49.8	49.5	32.35	25.35	36.95	35.75	44.4	23.95	27.8	20.45	52.8	95.8	64.8	119.9	9.05	57.65	94.45	81.78	3921.25	71.05	37.95	26.3	37.55	66.25	45.3
74068	ankyrin repeat, SAM and basic leucine zipper domain containing 1	Asz1	4933400N19Rik|Gasz|ORF3	MGI:1921318|Ensembl:ENSMUSG00000010796	6	6 A2	protein-coding	Asz1	ankyrin repeat, SAM and basic leucine zipper domain containing 1	O	OTTMUSP00000027375|germ cell-specific ankyrin, SAM and basic leucine zipper domain containing protein	20090613	138.45	118.95	126.8	128.35	84.9	128.1	169.1	94.45	176.35	247.15	121.7	217.45	138.5	151.25	267.8	162.6	175.3	205.5	217.55	132.1	169.3	166.95	181.4	185.2	136.58	424.65	126.3	156.15	170.8	138.8	153.75	134.5
12306	annexin A2	Anxa2	AW215814|Cal1h	MGI:88246|Ensembl:ENSMUSG00000032231	9	9 C|9 37.0 cM	protein-coding	Anxa2	annexin A2	O	33-kDa calcimedin|33-kDa lymphocyte Ca<2+>- binding protein|33kDa lymphocyte Ca<2+>- binding protein|36-kDa calelectrin|annexin II|calpactin I heavy chain|chromobindin 8|lipocortin II	20090614	4015.65	3484.9	273.85	1624.75	319.8	8706.35	1156.85	302.1	858.25	250.65	3933.3	1347.9	391.7	3814.5	627.25	867.2	715.1	1148.6	4548	213.65	2529.3	754.9	861.15	7231.9	708.3	726.85	3612.2	1321.95	4311.05	4687.8	5975	5187.05
101772	anoctamin 1, calcium activated chloride channel	Ano1	AU040576|AW559012|Tmem16a	MGI:2142149|Ensembl:ENSMUSG00000031075	7	7 F5	protein-coding	Ano1	anoctamin 1, calcium activated chloride channel	O	transmembrane protein 16A	20090715	1312.25	385.4	14.8	7.95	17.1	73.1	43.75	21.45	100.85	22.1	972.1	104.4	59.3	880.45	55.05	6.85	14.45	91.95	426.15	13.6	2101.95	1594.5	78.3	429.4	29.43	148.65	15.25	856.45	152.25	582.3	48.3	428.45
243634	anoctamin 2	Ano2	BC033409|MGC38715|Tmem16b	MGI:2387214|Ensembl:ENSMUSG00000038115	6	6 F3	protein-coding	Ano2	anoctamin 2	O	transmembrane protein 16B	20090715	166.9	184.95	267.65	246.65	173.1	160.45	164.95	202.95	181.8	201.45	186.65	171.35	227.7	147.9	349.95	175.55	185.9	210.9	242.95	242.4	198.65	221.7	177.3	222.8	191.13	167.15	165.15	206.45	325.4	181.95	183.4	171.45
233246	anoctamin 5	Ano5	9330162L24|Gdd1|Tmem16e	MGI:3576659|Ensembl:ENSMUSG00000055489	7	7 B5	protein-coding	Ano5	anoctamin 5	O	integral membrane protein GDD1|transmembrane protein 16E	20090715	176.25	157.65	175.55	351.6	195.9	186.35	304.25	209.25	283.95	237.5	193.05	268	231.25	197.7	284.85	140.8	161.55	168.5	226.4	213.75	225	321.15	361	282.3	204.58	189.75	164.9	481.35	209.1	159	160.55	208.25
382014	anoctamin 8	Ano8	BC053460|Tmem16h	MGI:2687327	8	8 B3.3	protein-coding	Ano8	anoctamin 8	O	transmembrane protein 16H	20090715	307.4	341.3	531.2	317	806.8	608.85	447.15	552.5	279.55	385.3	374.1	475.4	838.15	378.9	204.55	322.95	375.65	551.05	321.3	546.4	226.05	357.65	431.9	489.25	609.28	327.15	505.95	286.9	396.6	170.9	460.35	361.55
403205	anterior gradient homolog 3 (Xenopus laevis)	Agr3	BCMP11|E030025L21Rik|Gm888	MGI:2685734|Ensembl:ENSMUSG00000036231	12	12 A3	protein-coding	Agr3	anterior gradient homolog 3 (Xenopus laevis)	O	anterior gradient homolog 3	20081216	12.9	45.95	23.2	158.4	139.35	28.65	102.7	15.6	27.6	21.45	121.35	90.35	45.8	117.2	295.35	15.35	22.5	121.15	18.95	58.2	10.25	166.15	102.9	14	23.88	92.45	88.95	68.95	84.65	153.55	19	18.3
226548	anterior pharynx defective 1a homolog (C. elegans)	Aph1a	6530402N02Rik|MGC36389|MGC7221	MGI:2385110|Ensembl:ENSMUSG00000015750	3	3 F2.1	protein-coding	Aph1a	anterior pharynx defective 1a homolog (C. elegans)	O	anterior pharynx defective 1a homolog	20090513	345.65	413.05	261.4	397.45	330.45	273.4	388.25	355.7	404.1	421.8	514.15	343	315.1	266.3	171.9	235.85	223.65	297.4	304.35	292.7	396.1	586.8	282.8	355.05	327.53	207	388.35	446.5	473.85	355.85	321.25	346.75
208117	anterior pharynx defective 1b homolog (C. elegans)	Aph1b	2310057K14Rik|Aph1c	MGI:3522097|Ensembl:ENSMUSG00000032375	9	9 D	protein-coding	Aph1b	anterior pharynx defective 1b homolog (C. elegans)	O	APH1B homolog|anterior pharynx defective 1b homolog|anterior pharynx defective 1c homolog	20090516	315.95	378.6	553.1	339.2	776.6	572.7	398.7	747.75	740.15	246.2	417.6	279.85	857.8	338.5	261.05	210.55	216.55	392.7	442.05	742.5	317.85	230.25	280.8	342.5	637.23	436.15	213.8	456.75	367.55	337.95	563.65	320.4
69538	anthrax toxin receptor 1	Antxr1	2310008J16Rik|2810405N18Rik|Antrx1|Tem8	MGI:1916788|Ensembl:ENSMUSG00000033420	6	6 D1	protein-coding	Antxr1	anthrax toxin receptor 1	O	tumor endothelial marker 8	20081221	438.1	299.65	108.4	48.25	131	208.8	62.25	203.7	26.4	71.6	750.55	192.8	114.5	749.1	119.75	23	73.85	278.8	541.5	99	198.9	125.35	141.6	784.35	228.33	23.6	89.85	206.75	523.45	577.45	161.25	1107.25
71914	anthrax toxin receptor 2	Antxr2	2310046B19Rik|AW561899|CMG-2|CMG2|cI-35	MGI:1919164|Ensembl:ENSMUSG00000029338	5	5000	protein-coding	Antxr2	anthrax toxin receptor 2	O	-	20081221	605.05	586.2	171.65	73.1	98.45	546.3	1177.3	125.15	199.05	324.75	687.65	434.7	163.05	643	362.5	502.95	385.55	308.3	557.75	160.35	290.95	288	324.7	581.6	166.73	256.65	281.35	186.4	531.65	540.8	371.05	499
239029	anthrax toxin receptor-like	Antxrl	1700112N15Rik|4933430J11	MGI:1925726|Ensembl:ENSMUSG00000047441	14	14 B	protein-coding	Antxrl	anthrax toxin receptor-like	O	-	20081221	219.3	252.5	349.5	206.45	280.1	324.3	338.5	290.05	286.5	362.1	272.25	276.2	304.5	227.65	499.6	291.35	324.35	359.75	356.85	338.55	223.4	321.35	301.9	387.75	323.35	1351.1	320.1	365.1	276.75	244.95	283.2	274.35
17345	antigen identified by monoclonal antibody Ki 67	Mki67	D630048A14Rik|Ki-67|Ki67	MGI:106035	7	7 F3-F5	protein-coding	Mki67	antigen identified by monoclonal antibody Ki 67	O	-	20090628	94.1	31.95	2.25	2052.8	3	52.35	139.95	5.7	15.65	6.15	62.3	212.95	2.75	199.35	56	165.55	192.5	14.9	26.2	4	53.9	43.85	16.35	161.3	24.13	80.8	1353.3	21.05	113.95	102.25	37.15	283.2
54375	antizyme inhibitor 1	Azin1	1700085L02Rik|AI414949|Oazi|Oazin	MGI:1859169|Ensembl:ENSMUSG00000037458	15	15 C	protein-coding	Azin1	antizyme inhibitor 1	O	ODC antizyme inhibitor|OTTMUSP00000029456|OTTMUSP00000029457|ornithine decarboxylase antizyme inhibitor	20090614	101.15	151.15	150.05	157.5	138.3	165.1	192.1	131	186.75	98.8	189.05	182.4	122.4	139.2	481.1	124.6	209.2	179	265	149	197.1	364.4	267.5	160.6	165.4	1072.4	188.85	141.7	206.35	227.9	118.2	163.9
269774	AP2 associated kinase 1	Aak1	5530400K14Rik|9630042K20|AU067724|AU067726|BC028270|C79663|D6Ertd245e|MGC40785|R75501|mKIAA1048	MGI:1098687|Ensembl:ENSMUSG00000057230	6	6 D1|6 35.5 cM	protein-coding	Aak1	AP2 associated kinase 1	O	OTTMUSP00000029283|OTTMUSP00000029285	20090614	196.1	306.3	277.95	221.85	343.1	222.1	234.55	321.9	333.05	175.7	338	354.1	272.5	277.3	221.35	553	619.9	288.45	180.75	292.75	449.85	203.25	211.6	180.2	260.3	167.9	413.2	259.9	131.5	117.55	175.15	229.45
30878	apelin	Apln	6030430G11Rik|Apel	MGI:1353624|Ensembl:ENSMUSG00000037010	X	X A3.2	protein-coding	Apln	apelin	O	OTTMUSP00000019097|preproapelin	20090503	224.4	379.7	367.55	222.3	420.35	243.5	401.3	453.5	351.5	267.35	767.6	283.25	411.95	299.35	249	219.7	303.35	432.25	287.05	539.05	259.65	201.35	245.1	317.85	817.35	337.8	276.15	218.35	252.45	255	297.4	254.5
11808	apolipoprotein A-IV	Apoa4	Apoa-4	MGI:88051|Ensembl:ENSMUSG00000032080	9	9 A5.2|9 27.0 cM	protein-coding	Apoa4	apolipoprotein A-IV	O	-	20090529	115.5	77.35	139.8	238.15	142.4	80.35	157.7	94.45	157.5	479	130.7	195.1	101.15	369.65	41	113.65	129.2	107.85	2756.2	52.6	61.05	159.65	375.25	122.25	144.58	115.95	187.65	135.2	187.35	98.3	71.5	106.5
80287	apolipoprotein B mRNA editing enzyme, catalytic polypeptide 3	Apobec3	Arp3|BC003314|CEM15|MGC7002|Rfv-3|Rfv3	MGI:1933111|Ensembl:ENSMUSG00000009585	15	1500	protein-coding	Apobec3	apolipoprotein B mRNA editing enzyme, catalytic polypeptide 3	O	apolipoprotein B editing complex 3|recovery from Friend virus 3	20090630	393.65	36.5	20.95	375.3	19.7	18	33.9	15.7	22.45	22	94.5	592.5	19.85	84.4	129.55	376.7	273.4	118.15	30.1	19.7	131.9	208.05	121.9	57.85	18.43	18.3	218.2	35.5	21.8	411.15	21.7	175.85
71281	apolipoprotein B mRNA editing enzyme, catalytic polypeptide-like 4 (putative)	Apobec4	4933431M11Rik	MGI:1918531|Ensembl:ENSMUSG00000055547	1	1 G2	protein-coding	Apobec4	apolipoprotein B mRNA editing enzyme, catalytic polypeptide-like 4 (putative)	O	OTTMUSP00000021287|apolipoprotein B	20090613	94.65	180.05	189.15	318.9	182.75	165.55	191.55	177.25	194.2	263.4	237.9	232.25	166.95	138.05	349	169.55	117.85	264.65	204.05	204.85	257.85	326.15	212.5	124.4	229.65	793.15	160.25	46.3	243.4	183.05	245.9	161.05
11813	apolipoprotein C-II	Apoc2	MGC117889	MGI:88054|Ensembl:ENSMUSG00000002992	7	7 A3|7 4.0 cM	protein-coding	Apoc2	apolipoprotein C-II	O	-	20090329	11	13.45	5.25	52.35	9.1	8.75	13	10.8	6.2	3085.7	12.75	73.25	16.95	16.3	8.05	16.6	7.75	4.9	600.25	3.45	8.25	11.4	16.15	4.15	8.4	10.9	19.4	22.2	13.05	9.05	7.7	22.5
11425	apolipoprotein C-IV	Apoc4	Acl	MGI:87878|Ensembl:ENSMUSG00000074336	7	7 A3|7 4.0 cM	protein-coding	Apoc4	apolipoprotein C-IV	O	apolipoprotein C2 linked	20090715	139.45	574.4	153.85	205.55	102.35	178.05	130	170.25	151.45	11606.1	158.95	168.1	129.1	112.25	274.4	183.45	189.55	117.65	132.8	159.85	149.15	186.6	171.85	150.05	169.35	126.85	107.4	151.55	133.8	112.75	191.7	154.95
103161	apolipoprotein F	Apof	AI255964	MGI:104539|Ensembl:ENSMUSG00000047631	10	10 D3|10 73.0 cM	protein-coding	Apof	apolipoprotein F	O	-	20090513	39.3	153.7	17.4	106.75	66.4	27.5	165.55	43.05	70.1	4761.8	16.75	50.2	19.15	103.25	31.55	16.15	21.95	28.6	26.15	17.7	1310.15	161.55	53.45	104.2	36.65	42.6	47.75	205.7	28.45	42.35	27.5	24.05
245282	apolipoprotein L 10a	Apol10a	9030421J09Rik	MGI:3036238|Ensembl:ENSMUSG00000050982	15	150	protein-coding	Apol10a	apolipoprotein L 10a	O	-	20081220	142.35	167.35	221.15	225.2	225.55	150.1	254.2	185.1	147.95	125.7	199.25	205.25	204.15	158.15	143.8	166.9	111.8	230.05	185.9	230.4	170.95	209.8	246.05	120	181.98	173.25	162.05	158.8	191.4	163.2	244.1	238.45
328561	apolipoprotein L 10b	Apol10b	9130218O11Rik	MGI:3043522|Ensembl:ENSMUSG00000050014	15	150	protein-coding	Apol10b	apolipoprotein L 10b	O	-	20090711	103.5	51.65	48.4	602.9	53.75	64.2	137.8	96.2	76.2	486.75	90.45	287.6	55.25	97.85	232.15	140.1	63.25	81.7	58.85	48.9	51.75	330.45	109.45	62.5	58.58	72.25	105.4	631.25	41.75	99.6	60.3	85.25
626615	apolipoprotein L 11a	Apol11a	EG626615	MGI:3649094	15	150	protein-coding	Apol11a	apolipoprotein L 11a	O	-	20090513	142.35	167.35	221.15	225.2	225.55	150.1	254.2	185.1	147.95	125.7	199.25	205.25	204.15	158.15	143.8	166.9	111.8	230.05	185.9	230.4	170.95	209.8	246.05	120	181.98	173.25	162.05	158.8	191.4	163.2	244.1	238.45
328563	apolipoprotein L 11b	Apol11b	A330102K04Rik|MGC175770	MGI:3036248	15	150	protein-coding	Apol11b	apolipoprotein L 11b	O	-	20090507	44.05	45.9	61.55	634.6	26.65	65.25	30.85	30.4	51.95	53.25	52.7	53.25	41.85	40.75	15.5	8.65	56.6	73.2	52.25	42.9	50.45	52.3	52.5	48.75	69.1	6.9	26.5	28.5	13.4	43.3	51.1	9.75
71939	apolipoprotein L 6	Apol6	2310076O14Rik	MGI:1919189	15	150	protein-coding	Apol6	apolipoprotein L 6	O	-	20090610	1955.9	738.55	507.7	455.3	525.8	428.05	619.95	409.1	373.7	318	447.65	645.6	479.7	814.9	665.15	543.4	498.75	421	596.2	435	433.55	849	606.5	677.6	511.38	497.65	391.6	668.15	441.35	424.4	461.5	538.5
75761	apolipoprotein L 7a	Apol7a	9130022K13Rik|Apol3	MGI:1923011|Ensembl:ENSMUSG00000010601	15	150	protein-coding	Apol7a	apolipoprotein L 7a	O	apolipoprotein L 3	20090711	22.9	16.75	20.85	30.65	36.8	21.65	46	25.7	48.5	1403.25	19.9	67.7	50.1	103.2	267.65	33.15	27.6	18.9	69.75	20.9	23.3	257.05	91.65	90.75	46.85	28.85	34.65	613.5	73.2	116.2	18.5	186.95
108956	apolipoprotein L 7c	Apol7c	2210421G13Rik	MGI:1920912|Ensembl:ENSMUSG00000044309	15	150	protein-coding	Apol7c	apolipoprotein L 7c	O	-	20090513	818.4	55.85	29	22.4	13	18.65	26.35	43.25	21.05	22.4	28.2	2325.75	10.95	9.6	110.15	249.7	738.65	13	45.4	13.85	11.6	26.05	112.25	30.4	19.68	29.2	131.3	113.65	24.4	888.35	17.95	14.95
223672	apolipoprotein L 9a	Apol9a	-	MGI:3606001|Ensembl:ENSMUSG00000068246	15	150	protein-coding	Apol9a	apolipoprotein L 9a	O	-	20090630	272.25	301.5	289.85	335.65	310.3	259.55	377.85	285.15	348.4	695	339.75	389.75	280.7	300.5	447.55	329.45	296.65	279.35	364.3	327.15	299.3	398.8	324	351.7	321.08	264.9	240.9	193.3	349.1	350.25	318.85	408.75
28194	apolipoprotein N	Apon	AI195275|D10Ucla2|MGC37850	MGI:88931|Ensembl:ENSMUSG00000051716	10	10 D3|10 76.0 cM	protein-coding	Apon	apolipoprotein N	O	apolipoprotein F-like	20081217	164.55	161	168.25	97	209.15	175.9	185.65	151.5	194.1	2834.6	138.05	137.85	205.65	149.85	248.4	138.3	148.35	190.65	212.5	156.75	139.85	291.8	172.85	233.95	197.33	178.65	112.95	219.75	182.9	163.7	173	165.05
68316	apolipoprotein O	Apoo	0610008C08Rik|1110019O03Rik|MGC130105|MGC130106	MGI:1915566|Ensembl:ENSMUSG00000079508	X	-	protein-coding	Apoo	apolipoprotein O	O	OTTMUSP00000019642	20090331	393.85	419.85	432.4	174.6	382.65	523.15	1253.3	407.75	998.2	389.75	193.5	175.25	418.6	321.75	70.05	153.1	257.5	434.95	215.15	395.15	365.4	460.45	1718.85	244.85	402.63	199.95	286.4	279.15	612.7	529.4	686.3	219.85
68117	apolipoprotein O-like	Apool	6720473G16Rik|9430083G14Rik|E130106L15Rik	MGI:1915367|Ensembl:ENSMUSG00000025525	X	X E2	protein-coding	Apool	apolipoprotein O-like	O	OTTMUSP00000020016	20081220	172.1	206.05	211.2	444.45	184.6	165	303.1	183.35	234.7	211.75	176.2	242.15	215.15	153.4	133.3	160.15	149.2	157.65	176.4	184.3	172.65	254.25	262.35	242.85	190.58	202.6	196.95	344.55	235	137.35	186.55	197.85
68048	apoptosis enhancing nuclease	Aen	2700083B06Rik|Isg20l1	MGI:1915298|Ensembl:ENSMUSG00000030609	7	7 D2	protein-coding	Aen	apoptosis enhancing nuclease	O	interferon stimulated exonuclease gene 20-like 1	20090701	267.6	309.75	247.8	320.9	170.75	370.75	236.2	254.1	318.2	338.5	154.9	264.2	213.05	178.3	187.95	328.75	397.55	403.1	182.3	248.55	316.15	252.35	296.1	335.2	276.3	215.5	202.65	206.05	209.65	245.1	309.8	271.15
74268	apoptosis, caspase activation inhibitor	Aven	1700013A01Rik|1700056A21Rik|MGC124011|mAven-L|mAven-S	MGI:1921518|Ensembl:ENSMUSG00000003604	2	20000	protein-coding	Aven	apoptosis, caspase activation inhibitor	O	OTTMUSP00000016129	20090705	176.2	160.95	107.45	248.9	166.45	173.1	307.95	115.65	285.45	214.45	95.55	248.25	82.35	207.8	349.9	312.65	243.4	140.65	182.25	101.55	108.75	131.7	293.75	194.75	140.9	1309.9	269.25	188.15	193.25	138.75	157.85	299.05
26926	apoptosis-inducing factor, mitochondrion-associated 1	Aifm1	AIF|AIFsh2|Hq|MGC5706|Pdcd8|mAIF	MGI:1349419|Ensembl:ENSMUSG00000036932	X	X A6|X 17.0 cM	protein-coding	Aifm1	apoptosis-inducing factor, mitochondrion-associated 1	O	OTTMUSP00000019157|harlequin|programmed cell death 8	20090626	588.6	1309.15	265.7	224.75	335.05	314.1	721.05	280.9	1263	907.5	398.45	316.35	318.15	724.75	199.6	406.95	405.85	266.8	311.6	330.85	584.75	340	503.6	250.7	302.7	85.85	509.85	309.05	328.25	594.15	358.1	665.45
71361	apoptosis-inducing factor, mitochondrion-associated 2	Aifm2	5430437E11Rik|Amid|D730001I10Rik|PRG3	MGI:1918611|Ensembl:ENSMUSG00000020085	10	10 B4	protein-coding	Aifm2	apoptosis-inducing factor, mitochondrion-associated 2	O	apoptosis-inducing factor (AIF)-like mitchondrion-associated inducer of death|apoptosis-inducing factor (AIF)-like mitochondrion-associated inducer of death	20090613	249.05	501.6	10.15	14.45	12.9	9.9	14.15	9.9	9.8	17.1	9.3	19.15	13.9	72.05	14.6	19.3	15.3	18.1	29.6	10.6	9.45	27	12.6	10.15	9.75	44.2	7.1	26.15	10.5	18.95	8.7	13.65
72168	apoptosis-inducing factor, mitochondrion-associated 3	Aifm3	2810401C16Rik|AI840249|Aifl	MGI:1919418|Ensembl:ENSMUSG00000022763	16	16 A3	protein-coding	Aifm3	apoptosis-inducing factor, mitochondrion-associated 3	O	OTTMUSP00000031203|apoptosis-inducing factor like	20090623	80.35	73.35	89.45	71.4	141.45	66.8	26.8	72.2	67.1	155.5	100.25	94.5	98.45	68.9	424.3	100.6	63.2	31.8	44.15	86.1	123.8	133.25	131.35	88.85	84.15	59.35	77.85	92.4	66.35	85	43.9	39.2
69928	apoptosis-inducing, TAF9-like domain 1	Apitd1	2610040C18Rik|2810407L01Rik|MGC58422	MGI:1917178|Ensembl:ENSMUSG00000073705	4	400	protein-coding	Apitd1	apoptosis-inducing, TAF9-like domain 1	O	OTTMUSP00000011780|ortholog of human apoptosis-inducing, TAF9-like domain 1 APITD1	20090614	140.15	115.6	117.75	271.95	141.4	116.75	140.8	138.2	91.05	76.1	124	185.65	122.45	164.05	248	157.1	131.5	105.65	172.65	136.1	155.25	159	186.35	186.35	153.13	284.05	259.55	129.2	146.35	110.15	146.05	149.7
11783	apoptotic peptidase activating factor 1	Apaf1	6230400I06Rik|Apaf-1|Apaf1l|KIAA0413|fog|mKIAA0413	MGI:1306796|Ensembl:ENSMUSG00000019979	10	10 C3-D1|10 48.0 cM	protein-coding	Apaf1	apoptotic peptidase activating factor 1	O	apoptotic protease activating factor 1|forebrain overgrowth	20090617	256.25	175.3	283.35	443.45	140.1	189.5	225.3	200.6	121.05	129.45	273.4	336	201.45	257.65	279.7	328.55	343	193.9	311.4	194.5	135.7	202.6	139.85	250.3	184.78	147.9	531.9	154	159.75	257.6	156.35	274.85
77622	apurinic/apyrimidinic endonuclease 2	Apex2	C430040P13Rik|ape2	MGI:1924872|Ensembl:ENSMUSG00000025269	X	X F2	protein-coding	Apex2	apurinic/apyrimidinic endonuclease 2	O	AP endonuclease 2|OTTMUSP00000020681	20090613	286.5	221.35	232.3	250.05	193.45	265.6	213.3	197.6	194.55	228.6	203.8	307.75	146.05	278.65	121.55	381.9	320.45	258.55	221.55	201.05	323.15	219.15	314.55	285.85	187.03	169.15	273.85	404.9	304.65	161.85	216.25	311.25
66333	aquaporin 11	Aqp11	1700015P13Rik|AI648923|MGC144511|MGC144512	MGI:1913583|Ensembl:ENSMUSG00000042797	7	700	protein-coding	Aqp11	aquaporin 11	O	CG12251 gene product	20090614	86.35	119.65	179.55	116.9	134.65	110.1	199.3	146.25	380.3	395.6	89.2	70.85	111.5	125	99.75	110.45	99.05	124.7	131.2	194.65	127.65	164.2	152.1	98.4	138.83	3276.55	1213.4	78.4	86.35	104.45	155.5	141.8
11828	aquaporin 3	Aqp3	AQP-2	MGI:1333777|Ensembl:ENSMUSG00000028435	4	-	protein-coding	Aqp3	aquaporin 3	O	OTTMUSP00000006982	20090412	6.45	6	6.25	12.25	6.85	6.9	7.15	6.95	565.9	6.4	5.6	8.9	6.35	17.2	11.65	8.5	13.6	7.05	66.35	5.8	51.25	9.25	6.9	611.35	6.78	5.3	6.05	9.6	2346.7	724.5	5.95	5.65
11831	aquaporin 6	Aqp6	AI790337	MGI:1341204|Ensembl:ENSMUSG00000043144	15	15 F1|15 56.9 cM	protein-coding	Aqp6	aquaporin 6	O	-	20090513	89.35	82.35	120.45	43.85	328.8	33.3	72.6	79.2	459.35	174.15	102.8	155.25	114	142.45	143.5	114.15	54.45	162.45	177.35	46.15	207	98.2	195.2	149.7	177.85	128.45	166.05	46.75	87.3	70.1	39.35	202.2
11832	aquaporin 7	Aqp7	AQP7L|AQPap	MGI:1314647|Ensembl:ENSMUSG00000028427	4	4 B1	protein-coding	Aqp7	aquaporin 7	O	OTTMUSP00000006986|OTTMUSP00000006987	20090630	381.5	304.55	405.85	310.25	317.8	378.05	338.75	315	402.7	441.65	311.25	374.45	338.1	378.1	184.7	367.05	373.4	437.6	378.6	418.8	321.8	374.25	451.5	397.05	356.55	302.95	304.7	350.7	325.9	263.05	351.5	244.55
11689	arachidonate 5-lipoxygenase	Alox5	5-LO|5-LOX|5LO|5LX|AI850497|F730011J02	MGI:87999|Ensembl:ENSMUSG00000025701	6	6 F1|6 53.2 cM	protein-coding	Alox5	arachidonate 5-lipoxygenase	O	-	20090617	248.9	160.25	182.2	214.3	134.05	193.8	176.15	171.1	183.25	243.2	205.8	140.1	198.95	197.4	35.9	158.25	185.7	140.45	222.3	176.5	152.25	140.1	157.55	204.15	178.43	64.5	115.8	215.85	166.35	135.5	207.75	195.15
11690	arachidonate 5-lipoxygenase activating protein	Alox5ap	Flap	MGI:107505|Ensembl:ENSMUSG00000060063	5	-	protein-coding	Alox5ap	arachidonate 5-lipoxygenase activating protein	O	arachidonate 5 lipoxygenase activating protein	20090628	22.2	25.85	33.5	111.1	73.6	168.1	28.5	35.95	23.2	84.85	22.5	35.85	65.1	42.3	25.05	174.6	146.25	46.85	139.65	90.95	29.95	105	60.1	118.4	77.33	30.4	77.8	20.95	57.5	30	31.4	37.5
11688	arachidonate 8-lipoxygenase	Alox8	8-LOX|8S-LOX|Alox15b	MGI:1098228|Ensembl:ENSMUSG00000020891	11	11 B4	protein-coding	Alox8	arachidonate 8-lipoxygenase	O	8S-lipoxygenase|OTTMUSP00000006171|arachidonate 15-lipoxygenase, second type	20090513	28.4	24.1	26.95	41.45	20.35	28.3	34.9	30.2	36.2	49.15	34.1	36.25	32.45	21.5	36.8	27.8	26.85	48.85	33.65	35.55	30.35	35.75	30.95	41.55	32.5	37.9	17.65	134.65	29.55	21.45	26.15	30.8
23801	arachidonate lipoxygenase 3	Aloxe3	MGC143829|MGC143830|e-LOX-3	MGI:1345140|Ensembl:ENSMUSG00000020892	11	11 B3|11 37.0 cM	protein-coding	Aloxe3	arachidonate lipoxygenase 3	O	OTTMUSP00000006170	20090513	135.1	118.2	114	160.65	156.25	174.25	127.2	144.7	151.6	117.9	130	202.75	126.7	137.95	141.7	179.65	188.75	248.7	166.35	113.95	166.2	108.95	172.9	134.05	141.93	160.05	137.35	228.3	183.9	97.6	173.25	110.9
231842	archaelysin family metallopeptidase 1	Amz1	5330426I05|6530401C20Rik	MGI:2442258|Ensembl:ENSMUSG00000050022	5	5 G2	protein-coding	Amz1	archaelysin family metallopeptidase 1	O	archaemetzincin-1|archeobacterial metalloproteinase-like 1	20090711	264.55	233.3	434.45	403.3	187.5	212.25	143.75	344.35	245.65	281.85	349.15	358.8	332.5	199.45	119.9	328.55	314.15	271.65	380.2	383.25	150.95	527.2	277.4	310.25	291.95	136.8	300.1	448.2	274.75	297	315.05	163.75
213827	archain 1	Arcn1	4632432M07Rik|MGC102316|MGC27546	MGI:2387591|Ensembl:ENSMUSG00000032096	9	9 A5.2	protein-coding	Arcn1	archain 1	O	-	20090215	452.35	559.5	255.35	290.6	336.85	325.25	199.85	302.1	369.7	417.45	416.95	358.85	412.85	450.5	71.5	528.85	391.6	375.55	375.8	230.35	706.55	561.9	355.25	430.3	276.18	219.35	419.6	489.05	299.95	416.75	295.95	554.35
78618	ArfGAP with coiled-coil, ankyrin repeat and PH domains 2	Acap2	4832442G16|9530039J15Rik|CNT-B2|Centb2|mKIAA0041	MGI:1925868|Ensembl:ENSMUSG00000049076	16	16 B2	protein-coding	Acap2	ArfGAP with coiled-coil, ankyrin repeat and PH domains 2	O	centaurin, beta 2	20090606	148.5	120.8	66.65	289.9	126.5	126.65	231.85	146.55	102.8	31.3	256.4	255.2	115.25	144.5	37.2	114.15	74.75	252.7	141.55	105.25	121.65	83.3	141.85	166.9	171.25	138.4	157.05	112.65	238.6	94.65	115.25	226.45
140500	ArfGAP with coiled-coil, ankyrin repeat and PH domains 3	Acap3	Centb5|Kiaa1716-hp|mKIAA1716	MGI:2153589|Ensembl:ENSMUSG00000029033	4	4 E2|4 83.0 cM	protein-coding	Acap3	ArfGAP with coiled-coil, ankyrin repeat and PH domains 3	O	centaurin, beta 5	20090613	397.05	407.65	823.4	440.3	821.75	601.5	422.3	522.85	411.65	470.4	442.4	412.85	691.05	332.95	638.5	403.6	465.3	577.5	433.6	854.55	504.15	440.6	353.6	406.05	473.7	344.3	270.1	438.2	550.4	335.5	533.75	462.55
347722	ArfGAP with GTPase domain, ankyrin repeat and PH domain 1	Agap1	Centg2|Ggap1|R75364|mKIAA1099	MGI:2653690|Ensembl:ENSMUSG00000055013	1	1 D	protein-coding	Agap1	ArfGAP with GTPase domain, ankyrin repeat and PH domain 1	O	centaurin, gamma 2	20090613	25.4	72.7	23.55	23.25	180.8	19.25	16	38.85	21.25	24.25	148.5	23.6	74.75	28.05	35.8	14.65	28.9	53.8	21.6	26.35	37.5	142.95	18.4	38.05	73.03	23.45	22.15	229.05	81.9	23	27.4	94.25
216439	ArfGAP with GTPase domain, ankyrin repeat and PH domain 2	Agap2	Centg1|mKIAA0167	MGI:3580016|Ensembl:ENSMUSG00000025422	10	10 D3	protein-coding	Agap2	ArfGAP with GTPase domain, ankyrin repeat and PH domain 2	O	centaurin, gamma 1	20090613	427.9	431.7	577.8	288.5	493.8	337.75	357.1	470.55	355.8	424.4	386.35	383.9	680.4	338.4	405.85	429.9	362	363.35	411.2	535.1	408.6	300.25	292.8	429.85	395.85	368.55	384.7	429.25	408.45	314.35	523.85	387.45
106952	ArfGAP with RhoGAP domain, ankyrin repeat and PH domain 3	Arap3	AI851258|Centd3|Drag1|E030006K04Rik|KIAA4097|mKIAA4097	MGI:2147274|Ensembl:ENSMUSG00000024451	18	18 B3	protein-coding	Arap3	ArfGAP with RhoGAP domain, ankyrin repeat and PH domain 3	O	ARF-GAP, RHO-GAP, ankyrin repeat and pleckstrin homology domains-containing protein 3|ARF-GAP, RHO-GAP, ankyrin repeat and plekstrin homology domains-containing protein 3|centaurin, delta 3|dual-specificity Rho- and Arf-GTPase activating protein 1	20090621	331.1	385.6	51.9	104.6	36.6	80.9	285.1	46.35	114.55	149.5	1307.75	142.55	57.65	325.65	44.4	43.55	35.4	75.65	119.45	50.6	56.35	55.3	71.65	58.25	53	31.2	82.05	38.25	56.55	57.65	46.8	190.95
13196	ArfGAP with SH# domain, ankyrin repeat and PH domain1	Asap1	AV239055|Ddef1|PAP|mKIAA1249|s19	MGI:1342335	15	15 D3	protein-coding	Asap1	ArfGAP with SH# domain, ankyrin repeat and PH domain1	O	development and differentiation enhancing	20090705	474.2	288.45	415.4	703.5	290.8	1700.15	140.05	306.5	169.55	145.75	469.6	435.25	569.55	362.1	134.6	492.3	452.5	239.25	348.45	572.6	36.35	82.2	186.35	357.25	377.48	764.9	270.5	53.95	296.3	400.3	646.2	459.4
11846	arginase, liver	Arg1	AI|AI256583|Arg-1|PGIF	MGI:88070	10	10 A4	protein-coding	Arg1	arginase, liver	O	arginase 1|arginase 1, liver|arginase I	20090614	22.25	26	8.55	10.45	17.9	5.95	8.2	19.15	11.65	9290.9	23.05	7.05	7	199	16.7	12.4	14	31.45	51.45	13.5	62.25	377.1	9.8	301.3	10.6	30.8	34.05	244.1	721.15	331.5	17.5	2536.5
234023	arginine and glutamate rich 1	Arglu1	9430010O03Rik|C130008N12	MGI:2442985|Ensembl:ENSMUSG00000040459	8	8 A1.1	protein-coding	Arglu1	arginine and glutamate rich 1	O	-	20090321	664.8	641.65	717.15	661.95	562.1	722.1	624.5	608.15	563.9	561.05	592.45	627.5	620.85	858.45	357.55	683.55	712.05	543.65	587.8	624.6	775.15	845.8	711.9	610.8	569.83	539	1039.9	370	490.35	985.35	503.5	641.9
68703	arginine glutamic acid dipeptide (RE) repeats	Rere	1110033A15Rik|AI414665|ARG|ARP|ATN1L|AW742570|Atr2|DNB1|atrophin-2|mKIAA0458	MGI:2683486|Ensembl:ENSMUSG00000039852	4	4 E2|4 78.0 cM	protein-coding	Rere	arginine glutamic acid dipeptide (RE) repeats	O	OTTMUSP00000011146	20090614	2303.35	1796	1223.15	911.3	1642	1180.7	1073.9	1735.15	1341.8	683.15	1566.6	1651.7	1832.5	1484.2	480.6	1057.2	1207.65	1311.15	1094.15	1134.35	2187.4	1381.4	951.95	1558.8	1431.78	668.85	1075.65	425.15	1019.55	1758.4	733.9	1435.8
69534	arginine vasopressin-induced 1	Avpi1	2310008N12Rik|AA410041|VIT32|esu|mVIT32	MGI:1916784|Ensembl:ENSMUSG00000018821	19	19 C3	protein-coding	Avpi1	arginine vasopressin-induced 1	O	Esau protein	20090513	366.95	959.1	305.1	170.4	383.4	292.75	315.3	253.75	384.8	629.75	657.6	347.05	383	391.75	68.1	200.3	207.2	270.55	300	359.35	329.15	373.85	467.3	740.55	221.55	167.25	287.2	324.85	2123.9	796.35	296.6	552.1
66880	arginine/serine-rich coiled-coil 1	Rsrc1	1200013F24Rik|MGC103357|SRrp53	MGI:1914130|Ensembl:ENSMUSG00000034544	3	300	protein-coding	Rsrc1	arginine/serine-rich coiled-coil 1	O	-	20090315	470.6	434.1	404.1	379.3	487.75	637.8	370.05	492	389.5	295.5	324.35	332.8	452.25	389.8	323.25	315.1	315.3	340.5	289.65	510.3	444.6	342.05	373.85	423.05	616.35	344.4	317.35	356	276.75	258.4	529.5	359.15
208606	arginine/serine-rich coiled-coil 2	Rsrc2	1500011J06Rik	MGI:1913489|Ensembl:ENSMUSG00000029422	5	5 F	protein-coding	Rsrc2	arginine/serine-rich coiled-coil 2	O	-	20090508	1202.3	1067.45	801.45	705.45	962.35	746.3	661.05	710.95	550.85	469.35	1180.2	1021.9	882.65	1258.85	377.2	1856.3	1658.75	1237.2	828.25	699.2	889.15	537.1	526.2	720.9	544.55	1030.2	1882.5	496.05	694.25	1454.9	716.45	930.2
109900	argininosuccinate lyase	Asl	2510006M18Rik	MGI:88084|Ensembl:ENSMUSG00000025533	5	5 G1.3|5 74.0 cM	protein-coding	Asl	argininosuccinate lyase	O	-	20090628	345.5	866.95	267.7	332.1	260.8	325.15	250.2	322.6	2022.6	4155.65	202.8	392.95	208.35	377.65	275.4	423.8	361.3	306.4	277.55	210.15	859.35	591.5	246.85	269.5	272.4	271.55	306.1	307.4	308.65	242	338.7	512.45
11898	argininosuccinate synthetase 1	Ass1	AA408052|ASS|Ass-1|MGC103151	MGI:88090|Ensembl:ENSMUSG00000076441	2	2 B|2 20.0 cM	protein-coding	Ass1	argininosuccinate synthetase 1	O	OTTMUSP00000013008|arginosuccinate synthetase 1	20090628	276.4	234.8	224.2	153.4	236.45	529.45	239.85	565.05	9013.6	15509	346.65	472.85	322.85	384.3	277.8	971.5	530.25	644.15	747.6	270.65	311.1	320.75	178.8	234.95	292.2	447.35	318.2	183.5	458.7	320.25	387.2	511.05
104458	arginyl-tRNA synthetase	Rars	2610011N19Rik|2610037E21Rik|AL033339|AW985894	MGI:1914297|Ensembl:ENSMUSG00000018848	11	11 A4	protein-coding	Rars	arginyl-tRNA synthetase	O	OTTMUSP00000005592	20090606	437.65	594.25	388.65	110.4	303.9	424.5	271	388.8	347.15	186.7	330.1	364.5	341.35	729.8	207.55	607.55	593	434.25	400.05	297.15	524.6	1018.1	477.8	366.8	317.55	223.4	522.8	356.9	643.3	654.9	389.4	612.35
109093	arginyl-tRNA synthetase 2, mitochondrial	Rars2	1500002I10Rik|PRO1992|Rarsl	MGI:1923596|Ensembl:ENSMUSG00000028292	4	4 A5	protein-coding	Rars2	arginyl-tRNA synthetase 2, mitochondrial	O	OTTMUSP00000006801|arginyl-tRNA synthetase 2, mitochondrial (putative)|arginyl-tRNA synthetase-like	20090619	258.45	261.85	171.05	98.5	113.2	122.8	153.95	104.35	384.95	37.3	62.5	49.4	71.1	249.05	71.8	124.1	205.2	73.25	88.65	54.2	349.75	218.2	234	54.95	63.8	263.05	207.05	63.15	143.95	322.45	51.55	244.8
74252	armadillo repeat containing 1	Armc1	2310016N05Rik|2900046P06Rik|3110009G21Rik|AA409258|AW048872|Arcp|C330014L16Rik	MGI:1921502|Ensembl:ENSMUSG00000027599	3	3 A3	protein-coding	Armc1	armadillo repeat containing 1	O	armadillo repeat containing protein|armadillo repeat-containing protein	20090719	83.85	92.2	139.9	98.8	118.2	152.5	140.9	88.25	81.05	146.25	107.85	92.25	138.75	99	178.2	127.2	145.3	157.25	108.2	169.4	118.85	134.1	79.95	128.25	142.05	85.1	104.8	149.85	139.6	114.1	138.65	125.55
67211	armadillo repeat containing 10	Armc10	2810037C14Rik|Svh	MGI:1914461|Ensembl:ENSMUSG00000038525	5	5 A3	protein-coding	Armc10	armadillo repeat containing 10	O	OTTMUSP00000031207|SVH protein	20090513	241.75	224	177.3	137.6	137.4	187.2	145.6	204.35	205.75	122.15	227.65	375.05	173.8	413.3	97.35	455.55	543.5	389.25	202.2	183.85	178.05	92.05	201.55	203.55	182.15	76.8	397.95	230.8	199.75	269.05	154.95	734.45
213402	armadillo repeat containing 2	Armc2	2610018I05Rik	MGI:1916449|Ensembl:ENSMUSG00000071324	10	10 B2	protein-coding	Armc2	armadillo repeat containing 2	O	-	20090611	211.9	309.6	247.05	235	276	315	274.5	284.9	377.9	320.2	240.3	251.2	304.9	323.1	526.3	279.3	207.2	255.15	268.8	241.75	271.4	307.2	393.35	385.45	227.93	329.35	188.05	294.25	239.9	229.2	196.7	346.35
70882	armadillo repeat containing 3	Armc3	4921513G22Rik	MGI:1918132|Ensembl:ENSMUSG00000037683	2	2 A3	protein-coding	Armc3	armadillo repeat containing 3	O	OTTMUSP00000012249	20090719	57.6	59.35	78.25	79.05	31.55	86.85	17.65	87.55	47.1	139.7	109.5	71.6	81.65	87.9	113.45	118.8	119.95	78.55	87.9	69.2	53.55	99.15	60.15	42.25	64.53	1058.55	47.25	162	45.8	126.55	76.9	54.95
276905	armadillo repeat containing 7	Armc7	A630084C13|BC023126|MGC27721	MGI:2679719|Ensembl:ENSMUSG00000057219	11	1100	protein-coding	Armc7	armadillo repeat containing 7	O	A630084C13rik|OTTMUSP00000003507	20090513	211.75	253	198.9	261.5	162.45	185.9	199	191.65	154.9	55.55	246.8	366.75	213.75	199.95	231.35	555.05	575.15	181.3	207.4	166.6	164.55	251	182.5	249.6	235	207.95	315.05	262.3	222.9	245.9	209.1	248.9
74125	armadillo repeat containing 8	Armc8	1200015K23Rik|HSPC056	MGI:1921375|Ensembl:ENSMUSG00000032468	9	9 F1	protein-coding	Armc8	armadillo repeat containing 8	O	-	20090614	28.7	78.75	86.6	53.6	106.15	85.05	52.15	113.65	43.5	67.15	54.15	51	108.6	48.85	78.25	43.25	37.1	45.55	62.25	105.15	55.7	46.05	59.65	72.45	84.48	36.15	37.4	16.05	35.65	62.1	98.5	71.4
78795	armadillo repeat containing 9	Armc9	3830422A13Rik|4831423D23Rik|4930438O05Rik|5730415N24Rik	MGI:1926045|Ensembl:ENSMUSG00000062590	1	1 C5	protein-coding	Armc9	armadillo repeat containing 9	O	-	20090613	55.15	29.1	25.25	91.4	29.95	25.15	42.75	28.15	37	22.3	19.8	45	57.1	42.4	73.2	29.65	33.4	39.8	81.7	32.25	32.35	36.3	151.3	39.4	38.4	34.55	26.6	20.7	39.95	28.45	27.15	33.2
78248	armadillo repeat containing, X-linked 1	Armcx1	3010033I09Rik|ALEX1	MGI:1925498|Ensembl:ENSMUSG00000033460	X	X E3	protein-coding	Armcx1	armadillo repeat containing, X-linked 1	O	OTTMUSP00000020944|OTTMUSP00000020945|OTTMUSP00000020946|OTTMUSP00000020947|OTTMUSP00000020948|OTTMUSP00000020976	20081221	277.6	240.95	559.25	122.9	461.95	1560.45	136.25	668.3	155.85	95.35	187.75	194.65	348.8	255.7	213.5	87.9	97.5	395.95	147.1	509.15	191.5	181.45	133.95	214.8	558.6	111.55	188.1	102.25	132.4	186.75	1266.95	304.85
67416	armadillo repeat containing, X-linked 2	Armcx2	3230401N03Rik|AI043003|ALEX2	MGI:1914666|Ensembl:ENSMUSG00000033436	X	X E3	protein-coding	Armcx2	armadillo repeat containing, X-linked 2	O	OTTMUSP00000020980|OTTMUSP00000020999	20090606	34.8	381.75	913	41.95	269.75	1310.8	31.05	1044.9	52.45	30.2	87.95	26.75	427	966.7	38.8	23.35	25.8	1377.9	31.2	576	28.95	32.05	29.2	26.15	566.2	21.25	26.9	37.6	23.35	38	1071.2	502.7
71703	armadillo repeat containing, X-linked 3	Armcx3	1200004E24Rik|AI450003|ALEX3	MGI:1918953|Ensembl:ENSMUSG00000049047	X	X E3	protein-coding	Armcx3	armadillo repeat containing, X-linked 3	O	OTTMUSP00000020977|OTTMUSP00000020978|OTTMUSP00000020979	20090707	210.15	348.85	520.7	146.35	335.35	848.55	161.7	426.05	111.55	112.4	231.4	122.85	323.95	350.6	74.05	95.45	76.25	623	125.55	476.95	466.85	418.05	204.55	182.75	557.25	64.1	115.2	198.5	247.3	197.5	914.6	324.9
278097	armadillo repeat containing, X-linked 6	Armcx6	AW060994|MGC27863	MGI:2147993|Ensembl:ENSMUSG00000050394	X	X E3	protein-coding	Armcx6	armadillo repeat containing, X-linked 6	O	OTTMUSP00000020981|OTTMUSP00000020982	20081221	136.15	151.2	233.1	211.2	250.2	298.85	116.5	351.15	186.9	180.7	235.2	103.1	283.45	246.15	338.2	157.05	167.15	598.8	214.05	231.95	53.05	341.45	283.25	251.55	264.03	237	166.7	270.1	153.65	157.8	268.6	147
54130	ARP1 actin-related protein 1 homolog A, centractin alpha (yeast)	Actr1a	Arp1|alpha-Arp1	MGI:1858964|Ensembl:ENSMUSG00000025228	19	19 C3	protein-coding	Actr1a	ARP1 actin-related protein 1 homolog A, centractin alpha (yeast)	O	ARP1 actin-related protein 1 homolog A, centractin alpha|Arp1 centractin alpha|Arp1 contractin alpha|actin-related protein 1 alpha|actin-related protein 1 homolog A	20090606	23	22.65	61.8	38.85	23.1	22.7	23.75	43.75	18.3	47.65	20.95	40.5	25.7	17.45	40.4	19.25	55.25	19.75	22.1	37.1	19.65	31.65	30.2	23.95	24.9	123	24.8	28.8	27.2	40.7	24.45	23.7
242894	ARP3 actin-related protein 3 homolog B (yeast)	Actr3b	9630005C02|ARP11|AW047569|Arp3b|Arp3beta|MGC91290	MGI:2661120|Ensembl:ENSMUSG00000056367	5	5 A3	protein-coding	Actr3b	ARP3 actin-related protein 3 homolog B (yeast)	O	ARP3 actin-related protein 3 homolog B|actin-related protein 3-beta	20090614	57.95	109.25	918.7	238.5	510.85	693.55	496.1	318.15	73.55	38.5	36.05	73.95	445.4	451.25	42.1	110.55	140.25	336.65	70.75	655.85	109	19.05	273.55	53.05	334.63	62.4	73.05	42.8	188.15	131.45	653.45	30.9
109275	ARP5 actin-related protein 5 homolog (yeast)	Actr5	AA545173|B430109J19Rik	MGI:1924748|Ensembl:ENSMUSG00000037761	2	2 H1	protein-coding	Actr5	ARP5 actin-related protein 5 homolog (yeast)	O	ARP5 actin-related protein 5 homolog|OTTMUSP00000017000	20090613	164.45	92.4	30	119.7	44.4	108.1	25.15	65.2	67.55	38.95	144.5	173.25	79.7	171.3	31.3	308.45	330.25	160.8	109.75	46.05	127.65	182.35	91.55	121.4	74.53	77.7	287.8	34.55	54.05	76.15	82.5	92.7
67019	ARP6 actin-related protein 6 homolog (yeast)	Actr6	2010200J04Rik|AU044443|Arp6|ArpX|CDA12	MGI:1914269|Ensembl:ENSMUSG00000019948	10	10 C2	protein-coding	Actr6	ARP6 actin-related protein 6 homolog (yeast)	O	actin-related protein 6	20090613	359.65	479.2	410.7	239.45	406.3	376.25	274.35	452.35	317.65	370.2	265.9	334.8	377.65	352.6	266.5	577.2	530.85	549.05	395.7	403.05	394.45	165	292.3	275.85	373.6	1129.05	567.75	256.55	264.5	343.9	401.45	305.85
170735	arrestin 3, retinal	Arr3	Arr4|CAR|X-arrestin|mCAR|mCARFL	MGI:2159617|Ensembl:ENSMUSG00000060890	X	X C2	protein-coding	Arr3	arrestin 3, retinal	O	arrestin 4|cone arrestin|retinal cone arrestin 3	20090513	72.1	25.6	72.65	74.9	68.75	82.6	70	68.7	56.2	82.2	21.4	81.6	82.45	30.1	286.1	89.05	136.55	17.9	72.1	40.4	44.4	63.85	38	75.6	56.63	26.6	91.55	77.9	23.85	38.35	83.05	39.35
215705	arrestin domain containing 1	Arrdc1	AI957342|BC004091|MGC28029	MGI:2446136|Ensembl:ENSMUSG00000026972	2	2 A3	protein-coding	Arrdc1	arrestin domain containing 1	O	OTTMUSP00000013215	20090703	356.75	216.8	201.1	419.65	242.05	333	81.7	231.8	226.15	74.2	400.55	435.65	158.6	313.1	874.85	544.15	527.3	311.95	339.5	149.05	625.65	224.05	117.15	224.1	231.35	79.15	246.75	186.35	301.6	355.95	292.35	345.7
70807	arrestin domain containing 2	Arrdc2	4632416I05Rik|Ilad1	MGI:1918057|Ensembl:ENSMUSG00000002910	8	8 C1	protein-coding	Arrdc2	arrestin domain containing 2	O	induced by lysergic acid diethylamide-1	20081221	190.55	122.35	112.45	221.5	139.5	197.25	161.95	167.15	118.75	93.3	164.9	251.15	125.85	210.6	108.4	189.25	163.25	141.65	73.2	157	185.15	237.5	528.7	163.2	244.55	128.5	155.75	184.4	203.85	158.9	154.15	166.25
109689	arrestin, beta 1	Arrb1	1200006I17Rik|AW208571|G430100A01Rik|MGC124269|MGC124270	MGI:99473|Ensembl:ENSMUSG00000018909	7	7 E2|7 50.0 cM	protein-coding	Arrb1	arrestin, beta 1	O	arrestin, beta 1, isoform B|beta-arrestin1	20090617	481.65	336.9	920.1	858.85	876.75	1103.65	223.1	766.25	436.45	196.6	1105.8	564.55	1365	408	445.45	303.7	348.7	252.15	458.25	838.45	394.95	284.15	213.05	372	832.73	163.4	290.7	401.4	200.15	323.05	699.85	314.9
68865	ARV1 homolog (yeast)	Arv1	1110067L22Rik|AI461928|AW121084	MGI:1916115|Ensembl:ENSMUSG00000031982	8	800	protein-coding	Arv1	ARV1 homolog (yeast)	O	ARV1 homolog	20090513	52.2	45.8	66.85	31.65	66.75	83.7	50.2	65.95	66.55	55.5	33.4	58.6	39.4	61.4	106.6	74.55	129.65	66.45	53.7	61.4	91.8	106.35	121.5	59.65	44.33	96.6	67.1	95.75	37.4	57.9	73.25	73.6
272322	aryl hydrocarbon receptor nuclear translocator-like 2	Arntl2	4632430A05Rik|BMAL2|CLIF|MGC124257|MOP9|bHLHe6	MGI:2684845|Ensembl:ENSMUSG00000040187	6	6 G3	protein-coding	Arntl2	aryl hydrocarbon receptor nuclear translocator-like 2	O	OTTMUSP00000027581|brain-muscle-ARNT-like protein 2	20090614	87.5	44.15	82.4	51.3	24.35	95.05	122.6	106.2	69	55.15	58.7	88.45	83.8	96.6	186.45	66.1	84.2	92.45	74.5	83.65	77	40.95	58.85	121.9	92.5	63.05	90.55	104.15	153.65	120.4	83.4	92.25
114230	aryl hydrocarbon receptor-interacting protein-like 1	Aipl1	A930007I01Rik|MGC25485	MGI:2148800|Ensembl:ENSMUSG00000040554	11	11 B4	protein-coding	Aipl1	aryl hydrocarbon receptor-interacting protein-like 1	O	OTTMUSP00000006382	20090617	47.25	16.3	27.25	68.6	39.1	33.25	66	43.1	42.35	64.55	20.1	73.4	17	25.95	31.75	18.95	58.4	65.4	16.25	14.7	17	27.25	43.25	88.25	30.4	43.25	47.65	47.45	76.35	11.15	45.85	65.55
320024	arylacetamide deacetylase-like 1	Aadacl1	B230106I24Rik|CPO-BP|Nceh	MGI:2443191|Ensembl:ENSMUSG00000027698	3	3 A3	protein-coding	Aadacl1	arylacetamide deacetylase-like 1	O	neutral cholesterol ester hydrolase	20090613	71.6	657.6	405.35	88.55	221.8	227.9	607.95	280.35	925.6	159.5	232.65	42.25	207.15	159.9	48.6	54.95	37.85	111	72.7	258.95	27.55	31.6	49.95	32.5	146.45	20.4	33.1	26.35	146.85	244.7	127.5	67.45
71562	arylformamidase	Afmid	9030621K19Rik|Ammd|Kf|formylase	MGI:2448704|Ensembl:ENSMUSG00000017718	11	1100	protein-coding	Afmid	arylformamidase	O	OTTMUSP00000003955|fFormylkynureninase|formylkynureninase|kynurenine formamidase	20090614	41.05	35.8	30.8	60.5	41.15	45.25	52.25	53.65	520.6	1469.25	19.75	53.1	43.75	42.9	196.95	332.35	227.95	48.05	86.7	38.75	47.9	34.1	50.65	40.75	39.4	29.8	28.65	311.05	122.25	20	48.6	47.4
11881	arylsulfatase B	Arsb	1110007C02Rik|AI480648|As-1|As-1r|As-1s|As-1t|As1|As1-r|As1-s|As1-t|Asr-1|Ast-1	MGI:88075|Ensembl:ENSMUSG00000042082	13	13 C3-D1|13 50.0 cM	protein-coding	Arsb	arylsulfatase B	O	arylsulfatase B complex|arylsulfatase B regulation|arylsulfatase B structural|arylsulfatase B temporal regulation	20090705	1250.3	1209.7	1514	655.6	1079.65	992.05	380.4	1315.95	1868.7	820.2	779.2	1073.15	1529.7	1012.4	541.5	972.9	817.65	1902.95	527.85	1409.8	1120.75	600.45	454.15	692.95	1121.4	457.8	624.6	602.4	565.5	1143.55	825.7	923.3
74008	arylsulfatase G	Arsg	6330406P08Rik|AI846872|MGC90567	MGI:1921258|Ensembl:ENSMUSG00000020604	11	110	protein-coding	Arsg	arylsulfatase G	O	Arylsulfatase G|OTTMUSP00000003359	20090614	107.55	86	128.2	134.6	179.7	119.9	112.35	165.6	242.8	110.55	120.8	130.6	150.6	117.1	112.3	110.4	112.8	149.4	110.65	209.55	103.3	103.15	89.35	124.95	350.65	146.15	107.35	165.05	98.45	73.05	122.75	93.9
271970	arylsulfatase J	Arsj	9330196J05Rik|D830047F08	MGI:2443513|Ensembl:ENSMUSG00000046561	3	3 G1	protein-coding	Arsj	arylsulfatase J	O	-	20090718	62.05	55.65	105.2	74.55	106.45	75.35	72.6	78.55	74.35	117.95	81.25	109.65	110.3	80.3	148.65	55.8	99.5	105.1	123	97.35	71.25	199.4	127.35	90.05	111.95	82.2	74.3	62.3	84.75	92.95	110.2	105.5
66929	ASF1 anti-silencing function 1 homolog B (S. cerevisiae)	Asf1b	1700003K02Rik|AA409591	MGI:1914179|Ensembl:ENSMUSG00000005470	8	8 C3	protein-coding	Asf1b	ASF1 anti-silencing function 1 homolog B (S. cerevisiae)	O	OTTMUSP00000018848|anti-silencing function 1B	20090513	42.75	16.8	13.5	400.1	18.15	22.05	30.25	18.15	19.3	19.95	12.35	149.4	18.9	32.4	119.4	267.75	210	26.75	23.45	16.85	33.2	39.15	224.3	40.7	16.3	546.85	524.3	27.1	123.55	30.85	19.9	25.5
192195	ash1 (absent, small, or homeotic)-like (Drosophila)	Ash1l	8030453L17Rik|Ash1|E430018P19Rik|Kmt2h	MGI:2183158|Ensembl:ENSMUSG00000028053	3	3 F1	protein-coding	Ash1l	ash1 (absent, small, or homeotic)-like (Drosophila)	O	absent, small, or homeotic 1-like|absent, small, or homeotic discs 1|chromatin remodeling factor	20090613	28.1	38.55	74.8	99.5	71.7	51.4	83.7	59.35	74.2	33.35	37.45	100.4	96.05	68.35	126.9	108.65	82.15	79.25	62.85	89.5	76.7	165	81.65	127.4	73.73	57.25	80.6	170.25	67.5	11.35	58.75	47.35
23808	ash2 (absent, small, or homeotic)-like (Drosophila)	Ash2l	-	MGI:1344416|Ensembl:ENSMUSG00000031575	8	8 A3	protein-coding	Ash2l	ash2 (absent, small, or homeotic)-like (Drosophila)	O	OTTMUSP00000026421|OTTMUSP00000026422|OTTMUSP00000026423|ash2-like	20090705	101.7	149.75	126.6	240.5	147.25	157.05	195.9	135.7	157.05	45.9	149.65	149.9	150	154.95	128.4	126.6	185.45	161.65	141.75	130.95	215.45	88.25	207.05	140.05	153.65	162.75	159.7	151.3	94.1	119.45	139.25	123.35
11890	asialoglycoprotein receptor 2	Asgr2	ASGPR2|Asgr|Asgr-2	MGI:88082|Ensembl:ENSMUSG00000040963	11	11 B3|11 37.0 cM	protein-coding	Asgr2	asialoglycoprotein receptor 2	O	OTTMUSP00000006251	20090719	158.45	178.4	164.2	305.9	159.75	182	247.65	164.85	217.65	1176	153.1	156.95	168.85	113.55	227.55	216.35	197.25	171.7	224.9	202.15	154.65	159.35	172.5	184.4	157.68	146.85	107.9	364.25	128.2	156.3	170.45	184.55
12316	asp (abnormal spindle)-like, microcephaly associated (Drosophila)	Aspm	Calmbp1|D330028K02Rik|FLJ10518|MCPH5|Sha1	MGI:1334448|Ensembl:ENSMUSG00000033952	1	1 F	protein-coding	Aspm	asp (abnormal spindle)-like, microcephaly associated (Drosophila)	O	OTTMUSP00000021198|calmodulin binding protein 1	20090613	56.85	16.4	6.7	340.45	34.05	68.45	64.6	26.15	59.95	70.35	30	100.7	23.95	181.85	73.35	60.65	78.7	15.95	44.9	32.85	44.45	32.4	58.2	123.65	23.55	108.4	403.6	63.05	69.2	65.75	17.6	126.3
70396	asparagine synthetase domain containing 1	Asnsd1	2210409M21Rik	MGI:1917646|Ensembl:ENSMUSG00000026095	1	1 C1	protein-coding	Asnsd1	asparagine synthetase domain containing 1	O	OTTMUSP00000024130	20090628	66.45	54.75	57.6	78.55	57.35	57	102.45	102.4	67.8	99.8	49.5	72.8	63.4	37.85	170.9	75.45	59.55	84.1	57.2	66.65	65.6	67.4	84.85	102.75	89.63	38.6	63.15	101	55.45	79.35	67.25	76.1
207958	asparagine-linked glycosylation 11 homolog (yeast, alpha-1,2-mannosyltransferase)	Alg11	AI849156|AW492253|B230397C21	MGI:2142632|Ensembl:ENSMUSG00000063362	8	8 A2	protein-coding	Alg11	asparagine-linked glycosylation 11 homolog (yeast, alpha-1,2-mannosyltransferase)	O	OTTMUSP00000022781|asparagine-linked glycosylation 11	20090520	7.5	7.25	7.6	10.75	8.3	10.75	8.55	9.3	8.35	12.7	10	9.2	8.35	7.4	18.35	9.45	9.35	17.35	14.85	8.85	10.9	20	10.9	6.75	8.7	13.1	7.6	20.55	16.4	8.05	8.4	7.2
67574	asparagine-linked glycosylation 13 homolog (S. cerevisiae)	Alg13	2810046O15Rik|4833435D08Rik|Glt28d1|MDS031|OTTMUSG00000018917	MGI:1914824|Ensembl:ENSMUSG00000079411	X	X F2	protein-coding	Alg13	asparagine-linked glycosylation 13 homolog (S. cerevisiae)	O	OTTMUSP00000020450|glycosyltransferase 28 domain containing 1	20090626	24.75	13.75	17.45	22.65	27.9	5.3	39.4	13.6	9.15	43.15	15.7	13.65	29.3	35.25	49.65	19.7	29.05	39.55	15.3	14.7	32.85	11.2	29.8	10.5	15.18	5.35	17.55	14.1	18.5	28.6	54.15	44.5
208624	asparagine-linked glycosylation 3 homolog (yeast, alpha-1,3-mannosyltransferase)	Alg3	D16Ertd36e|MGC36684	MGI:1098592|Ensembl:ENSMUSG00000033809	16	16 B1|16 14.0 cM	protein-coding	Alg3	asparagine-linked glycosylation 3 homolog (yeast, alpha-1,3-mannosyltransferase)	O	OTTMUSP00000031732|alpha-1,3-mannosyltransferase ALG3	20090116	185.25	322.8	78.35	78.8	164.55	193.25	36	101.6	131.9	97.05	149.25	229.55	128.1	282.6	379.6	280.9	251.8	317.05	165.85	76.95	288.3	613.65	306.45	232.7	128.28	125.25	157.25	70.45	217.45	200.3	142.85	288.05
66248	asparagine-linked glycosylation 5 homolog (yeast, dolichyl-phosphate beta-glucosyltransferase)	Alg5	1500026A19Rik|2600005J22Rik|AV009521|AV170001|AW545564	MGI:1913498|Ensembl:ENSMUSG00000036632	3	3 D	protein-coding	Alg5	asparagine-linked glycosylation 5 homolog (yeast, dolichyl-phosphate beta-glucosyltransferase)	O	Alg5 homolog|dolichyl-phosphate beta-glucosyltransferase	20090613	311.5	409.95	119.35	85.4	168.15	189.3	131.6	169.2	308	498.8	270.8	285.8	145	319.95	273.35	578.65	490.9	407.05	525.2	154.9	797.1	1164.3	150.45	227.95	151.48	148.35	422.6	415.75	233.05	293.8	211.7	400.4
320438	asparagine-linked glycosylation 6 homolog (yeast, alpha-1,3,-glucosyltransferase)	Alg6	E230028F23Rik	MGI:2444031|Ensembl:ENSMUSG00000073792	4	4 C6	protein-coding	Alg6	asparagine-linked glycosylation 6 homolog (yeast, alpha-1,3,-glucosyltransferase)	O	OTTMUSP00000008309|dolichyl pyrophosphate Man9GlcNAc2 alpha-1,3-glucosyltransferase	20090609	91.35	101.75	162.3	115.75	175.85	109.85	179.4	184.55	144.5	118.45	140.15	141.65	164.55	109.8	16.05	84.8	89.5	92.5	157.55	182.4	87	40.75	101.25	133.8	156.15	145.3	164.4	165.2	131.25	108.55	125.3	122.45
102580	asparagine-linked glycosylation 9 homolog (yeast, alpha 1,2 mannosyltransferase)	Alg9	8230402H15Rik|AI747665|B430313H07Rik|Dibd1	MGI:1924753|Ensembl:ENSMUSG00000032059	9	9 A5.3	protein-coding	Alg9	asparagine-linked glycosylation 9 homolog (yeast, alpha 1,2 mannosyltransferase)	O	asparagine-linked glycosylation 9 protein|disrupted in bipolar disorder 1 homolog	20090111	440.55	286.35	313.75	268.95	279.6	219.8	336.5	325.55	295.65	329.9	298.4	331.5	263.5	392.9	407.1	349.4	297.55	331.75	374.4	266.55	410.1	395.45	308.4	287.9	283.43	499.2	285.85	369.25	261.75	334.95	284.75	388.3
70223	asparaginyl-tRNA synthetase	Nars	3010001M15Rik|AA960128|ASNRS|C78150	MGI:1917473	18	180	protein-coding	Nars	asparaginyl-tRNA synthetase	O	-	20090609	889.9	995.85	1200.15	1046.35	1480.5	2096.9	898.6	1413.95	1129.75	923.65	697.75	741.7	1131.55	872.05	868.4	962	850.4	877.1	927.85	1515.25	1428.15	1684.95	1144.7	837.1	1722.9	327.6	731.7	1444.35	848.7	1045.05	1952.65	1219.5
244141	asparaginyl-tRNA synthetase 2 (mitochondrial)(putative)	Nars2	AI875199|MGC41336	MGI:2142075|Ensembl:ENSMUSG00000018995	7	70	protein-coding	Nars2	asparaginyl-tRNA synthetase 2 (mitochondrial)(putative)	O	OTTMUSP00000029176|asparaginyl-tRNA synthetase 2, mitochondrial	20090613	178.15	250.15	209.45	225.4	337.45	356.7	391.3	294.05	137.6	392.3	122.75	252.7	299.15	222.45	771.8	200.3	261.9	288.05	273.95	233.55	311.45	228.5	228.5	264.05	265.85	261.2	244.6	288.75	202.65	183.05	272.75	303.45
68352	aspartate dehydrogenase domain containing	Aspdh	0610012D14Rik	MGI:1915602|Ensembl:ENSMUSG00000038704	7	7 B4	protein-coding	Aspdh	aspartate dehydrogenase domain containing	O	aspartate dehydrogenase	20090613	248.2	270.5	278.45	374.9	232.4	305.25	207.3	248.15	1063.55	1175.15	275.65	317.6	313.05	236.4	519.7	334.2	322.25	376.75	414.6	287.65	200.5	305.8	286.95	196	238.78	270	255.6	416.4	302.3	309.35	285.1	282.9
65973	aspartate-beta-hydroxylase	Asph	2310005F16Rik|3110001L23Rik|AI848629|AW261690|AW561901|BAH|C79816|cI-37	MGI:1914186|Ensembl:ENSMUSG00000028207	4	4 A1	protein-coding	Asph	aspartate-beta-hydroxylase	O	OTTMUSP00000004808|OTTMUSP00000004848|aspartate beta-hydroxylase|aspartyl beta-hydroxylase|calsequestrin-binding protein|jumbug|junctate|junctin	20090719	556.55	449.4	149.55	154.8	1045.8	193.8	516.05	219.5	352.9	186.5	350.1	27.6	367.9	444.65	48.55	11.8	42.5	757.7	229.6	225.9	617.25	369.85	49.15	205.45	299.1	56	85.2	511.5	121	540.05	266.6	259.95
71670	aspartoacylase (aminoacylase) 3	Acy3	0610006H10Rik|AW107362|Acy-3|HCBP1	MGI:1918920|Ensembl:ENSMUSG00000024866	19	19 A	protein-coding	Acy3	aspartoacylase (aminoacylase) 3	O	acylase III|aspartoacylase 3|hepatitis C virus core-binding protein 1	20090606	39.05	132.2	19.05	30.95	12.1	27.95	50.3	23.35	7792	535.6	125.4	27.3	23.75	87.95	21.15	13	22.95	20.2	107.8	15.1	20.75	41.1	63.3	32.75	59.53	24	9.8	78.9	13.85	87.7	31.95	34.9
215095	astacin-like metalloendopeptidase (M12 family)	Astl	7420700F21|C87576|MGC76457	MGI:3046414|Ensembl:ENSMUSG00000050468	2	2 F	protein-coding	Astl	astacin-like metalloendopeptidase (M12 family)	O	OTTMUSP00000017131|astacin-like metalloendopeptidase|ovastacin	20090613	41.2	160.3	207.95	193.05	83.35	122	69.4	235.6	154.85	231.7	84.4	191.25	123.75	141.65	134.1	203.85	117.65	169.95	196.85	271.2	73.5	164.45	60.15	57	203.63	210.95	175.5	70.9	66.35	158.35	151.05	54.75
66595	asteroid homolog 1 (Drosophila)	Aste1	1100001A21Rik|AV006403|MGC107393	MGI:1913845|Ensembl:ENSMUSG00000032567	9	9 F1	protein-coding	Aste1	asteroid homolog 1 (Drosophila)	O	OTTMUSP00000025869|asteroid homolog 1	20090614	149.25	189.05	123	128.2	77	169.75	128.25	134.6	221.7	156.05	135.2	139.25	195.85	223.55	143.95	239.55	180.8	187.25	185.7	65.15	204.2	242.4	215.85	231.8	140.63	191.8	197.15	109.2	192.05	142.8	146.65	166.1
226747	AT hook containing transcription factor 1	Ahctf1	6230412P20Rik|AV011447|Elys	MGI:1915033|Ensembl:ENSMUSG00000026491	1	1 H4|1 102.0 cM	protein-coding	Ahctf1	AT hook containing transcription factor 1	O	AT hook containing transciption factor 1|embryonic large molecule derived from yolk sac|putative transcription factor|transcription factor ELYS	20090315	212.6	201.4	119.7	221	84.85	104.35	152.9	139	140.35	134	187.55	209.4	96.15	204.1	137.4	394.75	371.25	92.85	269	116.9	214.65	144.5	114.45	115	95.98	904.95	302.65	159.6	181.65	346	84.9	197.8
230793	AT hook, DNA binding motif, containing 1	Ahdc1	D030015G18Rik|MGC29331	MGI:2444218|Ensembl:ENSMUSG00000037692	4	4 D2.3	protein-coding	Ahdc1	AT hook, DNA binding motif, containing 1	O	OTTMUSP00000010728|OTTMUSP00000010773|OTTMUSP00000010774	20090315	306.65	444.4	594.2	100.15	536.45	360.25	289.6	554.9	202.05	95.45	387.7	318.65	380.45	501.75	57	377.9	383.4	565.4	496.35	504.7	316.55	97.9	295	448.9	454.3	410.2	558.35	175.1	457.8	387.8	363.55	495.45
239985	AT rich interactive domain 1B (SWI-like)	Arid1b	8030481M12|9330189K18Rik|AI836955|Ardi1b|B230217J03Rik|mKIAA1235	MGI:1926129|Ensembl:ENSMUSG00000069729	17	17 A1	protein-coding	Arid1b	AT rich interactive domain 1B (SWI-like)	O	AT rich interactive domain 1B (Swi1 like)	20090705	73.7	46.35	77.75	59.55	128.45	98.5	65.45	76.1	79.6	66.95	40.4	101.6	64.3	106.85	175.95	58.8	78.15	121.05	98.6	87.1	105.25	155.4	71.1	127.15	108.55	54.3	120.05	115.55	87.4	88.75	79.2	111.05
94246	AT rich interactive domain 4B (RBP1-like)	Arid4b	5930400I17|6330417L24Rik|6720480E17Rik|9330186M13|BCAA|BRCAA1|RBBP1L1|Rbp1l1|SAP180	MGI:2137512|Ensembl:ENSMUSG00000039219	13	13 A1|13 8.0 cM	protein-coding	Arid4b	AT rich interactive domain 4B (RBP1-like)	O	AT rich interactive domain 4B (Rbp1 like)|OTTMUSP00000018788|OTTMUSP00000018790|OTTMUSP00000018791|OTTMUSP00000018792|OTTMUSP00000018793|RBP1-like protein|breast cancer-associated antigen|retinoblastoma binding protein 1-like 1	20090606	36.4	52.1	47.8	85.05	110.55	46.2	55.35	174.45	69.7	60	124.75	107.95	75.2	75.75	25	134.45	80.3	79.75	79.85	68	47.65	87.85	59	65.3	92.48	96.75	80.8	86.25	66.1	61.95	56.85	37.6
245000	ataxia telangiectasia and Rad3 related	Atr	-	MGI:108028	9	90000	protein-coding	Atr	ataxia telangiectasia and Rad3 related	O	ataxia telangiectasia and rad3 related	20090613	64	70.65	85.45	78.9	37.85	64.7	55.8	75.1	58.15	91.95	55.25	67.3	67.8	76.55	45.1	49.75	72.3	61.9	70.95	85.8	54.25	19.95	76.6	71.1	81.15	106.4	81.15	117.9	58.75	82.5	72.9	80.7
11920	ataxia telangiectasia mutated homolog (human)	Atm	AI256621|C030026E19Rik	MGI:107202|Ensembl:ENSMUSG00000034218	9	9 C-D|9 30.0 cM	protein-coding	Atm	ataxia telangiectasia mutated homolog (human)	O	ataxia telangiectasia gene mutated in human beings|ataxia telangiectasia mutated	20090715	368.75	247.55	279.45	443.15	212.65	260.35	325.55	246.15	306.3	243.75	308.5	424.45	231.35	287.6	168.3	663.2	706.95	273.1	258.6	247.25	373.7	380.45	311.6	230.95	234	188.05	411.2	383.85	227.6	430.15	259.3	310.65
54138	ataxin 10	Atxn10	AI325283|C77170|E46|Sca10|TEG-169|Tex169	MGI:1859293|Ensembl:ENSMUSG00000016541	15	1500	protein-coding	Atxn10	ataxin 10	O	brain protein E46|spinocerebellar ataxia 10|testis expressed gene 169	20081221	252	282.3	300.55	232.55	257.35	135.4	236.45	286.35	229.3	225.85	282.8	351.65	272.95	263.35	318.3	237.2	216.65	255.25	373.4	257.65	268.15	294.1	112.35	282.65	236.95	249.25	336.85	233.6	154.1	236.35	238.4	286.3
52335	ataxin 1-like	Atxn1l	AW558552|Boat|C330011L24Rik|D6Mgi37|D8Ertd587e|ENSMUSG00000069895	MGI:3694797|Ensembl:ENSMUSG00000069895	8	8 D3|8 53.0 cM	protein-coding	Atxn1l	ataxin 1-like	O	brother of ataxin-1	20090606	370.1	340.5	294.05	566.15	325.15	346.25	327.9	288.75	392.3	278.15	457.45	330.65	289.75	325.6	310.3	288.5	316.2	456.2	545	278.65	411.8	382.1	358.6	427.9	299.55	372.35	321	449.35	318.75	341.15	328.25	361.3
20239	ataxin 2	Atxn2	9630045M23Rik|ATX2|AW544490|Sca2	MGI:1277223|Ensembl:ENSMUSG00000042605	5	5 F	protein-coding	Atxn2	ataxin 2	O	spinocerebellar ataxia 2 (olivopontocerebellar ataxia 2, autosomal dominant, ataxin 2)|spinocerebellar ataxia 2 homolog	20090116	1107.5	1022.1	891.25	840.65	1293.9	946.75	779	1061.55	666.3	769.55	921.05	1455.6	1394.9	1077.2	655.15	1521.25	1405.85	1270	848	879.25	1112.05	519.7	455.25	969.25	941.53	2259.3	1034.3	713.2	845.45	707.75	735.5	1271.2
110616	ataxin 3	Atxn3	2210008M02Rik|AI463012|AI647473|ATX3|MJD1|Mjd|Sca3|ataxin-3	MGI:1099442|Ensembl:ENSMUSG00000021189	12	12 E	protein-coding	Atxn3	ataxin 3	O	Machado-Joseph disease (spinocerebellar ataxia 3, olivopontocerebellar ataxia 3, autosomal dominant, ataxin 3) homolog	20090508	226.05	191.25	224.55	198.25	136.7	223.35	137.8	164.6	196.9	210.3	296.95	175.05	190.1	208.05	46.1	239.3	247.5	102.05	153.6	190	203.85	128.55	167.55	151.55	184.83	98.4	288.85	166.35	166.3	250.45	188	222.3
246103	ataxin 7	Atxn7	A430107N12Rik|AI627028|Sca7|ataxin-7	MGI:2179277|Ensembl:ENSMUSG00000021738	14	14 A1	protein-coding	Atxn7	ataxin 7	O	spinocerebellar ataxia 7 homolog	20090116	254.2	349.9	225.1	321.85	245.95	208.05	245.85	208.85	300.95	247.55	387.9	293.35	199.2	252.5	287.5	332.05	313.55	512	242	249.75	361.8	312.75	218.4	276.2	266.83	213.4	295.2	272.35	285.65	362.4	235.75	282.15
380753	ataxin 7-like 1	Atxn7l1	2810423G08Rik|Atxn7l4|MGC28883	MGI:3584458|Ensembl:ENSMUSG00000020564	12	12 A3	protein-coding	Atxn7l1	ataxin 7-like 1	O	ataxin 7-like 4	20090609	314.45	296.1	398.4	344.15	288	265.9	358.75	299.1	295	498.4	377.35	377.05	312.35	314.55	835	297.55	321.15	358.6	385.8	336.9	273.8	359.9	225.8	322.9	306.93	326.05	342.15	364.25	310.6	275	337.85	302
72522	ataxin 7-like 2	Atxn7l2	2610528J18Rik	MGI:1919772|Ensembl:ENSMUSG00000048997	3	3 F2.3	protein-coding	Atxn7l2	ataxin 7-like 2	O	OTTMUSP00000007639|mFLJ00381 protein	20090513	30.75	47.8	39.65	112.8	35.75	29.15	30.45	49.45	103.05	29.15	34.45	41.45	99.25	36.25	84.75	31.95	34.45	88.5	39.85	39.15	39.2	68.25	44.9	33.85	38.63	35.05	83.3	52.55	38.45	29.1	50.35	32.4
329015	ATG2 autophagy related 2 homolog A (S. cerevisiae)	Atg2a	1810013C15Rik|A830054M12|BC023754|MGC67447|mKIAA0404	MGI:1916291|Ensembl:ENSMUSG00000024773	19	19 A	protein-coding	Atg2a	ATG2 autophagy related 2 homolog A (S. cerevisiae)	O	OTTMUSP00000020158|autophagy related 2A	20090528	211.05	210.4	110.6	256.2	182.35	180.9	224.4	168.25	236.3	396.4	215.2	294.7	100.9	198	188.25	271.3	277.65	290.6	187.2	95.55	175.5	211.75	297.8	195.45	198.5	217.45	216.1	132.55	222.1	208.4	150	197.4
76559	ATG2 autophagy related 2 homolog B (S. cerevisiae)	Atg2b	2410024A21Rik|AI047755|AI503411|AW558123|C030004M05Rik|C630028L02Rik|KIAA4067|mKIAA4067	MGI:1923809|Ensembl:ENSMUSG00000041341	12	12 E	protein-coding	Atg2b	ATG2 autophagy related 2 homolog B (S. cerevisiae)	O	ATG2 autophagy related 2 homolog B	20081221	129.55	120.75	297.15	132.7	223.8	177.05	88.7	259.1	132.95	156.9	137.45	135.85	217.1	137.15	110.5	127.65	182.05	139.75	179.3	222	132.95	98.9	135.75	94.5	258.1	131.4	139.85	94.15	112.7	114.25	174.85	135.7
100182	AT-hook transcription factor	Akna	AI597013|MGC116630|mKIAA1968	MGI:2140340|Ensembl:ENSMUSG00000039158	4	4 C1	protein-coding	Akna	AT-hook transcription factor	O	OTTMUSP00000015051	20081216	439.3	68.9	62.15	569.25	47.55	29.75	121.45	72.4	67.85	113.25	254.6	820.65	58.8	112.4	35.2	1449.35	1234.85	179.1	220.85	106.3	20.95	275.45	169.35	105.45	103.98	188.85	445.95	56.85	87.7	485.55	98.55	100.35
109168	atlastin GTPase 3	Atl3	4633402C03Rik|5730596K20Rik|AI465397|AW228836|MGC28761	MGI:1924270|Ensembl:ENSMUSG00000024759	19	19 A	protein-coding	Atl3	atlastin GTPase 3	O	-	20090606	937.6	823.8	306	351.65	234.75	692.65	331.9	236.4	474	628.6	707.45	492.6	227.85	714.05	153.85	488.2	522.25	457.55	521.8	274.8	434.4	407.45	329.2	558.85	342.95	139.85	401.3	490.65	441.25	641.9	447.65	505.55
11921	atonal homolog 1 (Drosophila)	Atoh1	Hath1|MATH-1|Math1|bHLHa14	MGI:104654|Ensembl:ENSMUSG00000073043	6	6 C1|6 29.69 cM	protein-coding	Atoh1	atonal homolog 1 (Drosophila)	O	atonal homolog 1	20090709	218.1	166.4	277.95	352.65	261.95	300.3	305.35	256.8	362.7	273.15	227.2	279.1	249.15	253.55	578.65	314.85	367.85	285.25	412.5	253.75	259.75	338	313.6	333.65	306.48	252.85	234.2	342.8	287.5	226.1	312	276.6
71093	atonal homolog 8 (Drosophila)	Atoh8	4933425C05Rik|Hath6|Math6|bHLHa21|okadin	MGI:1918343|Ensembl:ENSMUSG00000037621	6	6 C1	protein-coding	Atoh8	atonal homolog 8 (Drosophila)	O	basic helix-loop-helix transcription factor 6|okadin	20090513	36	35.45	39.7	49.15	43.3	39.4	42.65	36.7	35.3	51.2	35.9	30.9	37.95	36.3	564	47.85	44.1	68.95	50.35	40.6	46.05	45.2	49.15	42.9	42.28	738.55	32.25	59	42.65	31.85	41.75	45.1
233189	ATP binding domain 3	Atpbd3	BC005752|MGC6894	MGI:2385277|Ensembl:ENSMUSG00000038888	7	7 B4	protein-coding	Atpbd3	ATP binding domain 3	O	-	20090613	152.85	163.6	152.7	95.75	108.35	73.6	95.75	155.75	98.75	70.9	167.75	102	155.8	159.55	124.3	143.85	137.95	132.6	149.6	149.8	146.55	58.2	138.4	130.95	92.68	43.25	111.8	139.15	102.55	136.8	127.05	140.25
66632	ATP binding domain 4	Atpbd4	5730421E18Rik	MGI:1913882|Ensembl:ENSMUSG00000057147	2	200000	protein-coding	Atpbd4	ATP binding domain 4	O	OTTMUSP00000015714	20090613	240.2	393.6	298.7	241.4	185.3	418.85	212.6	298.3	312	109.05	336.25	194	303.35	354.45	358.65	330.1	226.85	524.55	163.85	308.4	386.6	228.6	90.9	237.6	215.5	143.45	320.85	294.65	279.3	273.65	369.1	441.5
17705	ATP synthase F0 subunit 6	ATP6	-	MGI:99927	MT	-	protein-coding	mt-Atp6	ATP synthase 6, mitochondrial	O	-	20090606	21154.2	22132.7	16435.9	88100.4	22102.5	22044.7	33045.7	20322.2	24791.7	37299.8	16525.8	21617.8	21905.8	25351.8	13661	21756.4	19131.8	18260.5	21690	19161.9	22277.8	34916.9	36453.6	22937	17210.8	19971.2	20335.2	33971.8	24115.8	21839.3	15481.1	21328.6
230649	ATP synthase mitochondrial F1 complex assembly factor 1	Atpaf1	6330547J17Rik|AI593252|ATP11|ATP11p	MGI:2180560|Ensembl:ENSMUSG00000028710	4	4 D1	protein-coding	Atpaf1	ATP synthase mitochondrial F1 complex assembly factor 1	O	OTTMUSP00000009019	20090718	221.2	357.25	408.1	236.75	389.55	313.5	217.5	373.2	276.6	251.1	278.15	206.25	587.6	176.05	163.9	208.15	216.3	177.15	162.9	399.6	233.1	209.75	289.95	225.45	695.48	164.55	303.05	187.7	69.15	191.3	417.15	148.15
11947	ATP synthase, H+ transporting mitochondrial F1 complex, beta subunit	Atp5b	-	MGI:107801|Ensembl:ENSMUSG00000025393	10	10 D3	protein-coding	Atp5b	ATP synthase, H+ transporting mitochondrial F1 complex, beta subunit	O	ATP synthase, H+ transporting mitochondrial F1 complex, alpha subunit|OTTMUSP00000027963|mitochondrial ATP synthase beta subunit|mitochondrial ATP synthase, H+ transporting F1 complex beta subunit	20090614	192.85	239.25	152.25	625.5	235.05	187.5	261.95	243.6	188.3	175.85	345.6	638.15	236.1	259	143.1	507.85	443.3	264.7	340.05	202.35	251.6	232.5	200.85	224.2	229.48	271.5	416.3	286.6	207.5	139.8	199.2	283.65
11950	ATP synthase, H+ transporting, mitochondrial F0 complex, subunit b, isoform 1	Atp5f1	C76477	MGI:1100495|Ensembl:ENSMUSG00000000563	3	3 F2.2|3 57.0 cM	protein-coding	Atp5f1	ATP synthase, H+ transporting, mitochondrial F0 complex, subunit b, isoform 1	O	-	20090116	4450.85	4290.85	2878.95	3078.4	3952.15	4472.65	14264.8	4110.4	8795.95	6814.35	2344.75	2413.25	3379.5	4146.85	1353.9	4167.95	3086.3	3186.6	1702.55	3733.65	4839	3352.4	11986.5	2733.05	4502.9	2212.05	4468.3	2865.5	6603.75	4013.7	4856.05	4228.7
11951	ATP synthase, H+ transporting, mitochondrial F0 complex, subunit c (subunit 9), isoform 1	Atp5g1	-	MGI:107653|Ensembl:ENSMUSG00000006057	11	11 D	protein-coding	Atp5g1	ATP synthase, H+ transporting, mitochondrial F0 complex, subunit c (subunit 9), isoform 1	O	ATP synthase, H+ transporting, mitochondrial F0 complex, subunit c, isoform 1|OTTMUSP00000006591|OTTMUSP00000006592|OTTMUSP00000006593	20090614	1566.2	2528.35	2180.65	1534.9	3638.25	3379.55	17649.9	2476.1	6334.6	4499.5	1220.95	1359.5	2574.6	2326.9	1161.45	2505.2	1713.5	4219.4	1257.35	2424.3	2629.05	2277.35	9646.25	1934.65	2962.13	1323.6	2129.05	2346.25	7492.3	1854.4	3382.4	3122.55
71679	ATP synthase, H+ transporting, mitochondrial F0 complex, subunit d	Atp5h	0610009D10Rik	MGI:1918929|Ensembl:ENSMUSG00000034566	11	1100	protein-coding	Atp5h	ATP synthase, H+ transporting, mitochondrial F0 complex, subunit d	O	OTTMUSP00000003504|OTTMUSP00000003505|OTTMUSP00000003506	20090331	1914.8	2113.3	1156.65	1387.95	2585.5	2229.05	7273.4	1738.15	3068.05	2069.7	1147.2	1212.35	1633.4	1829.85	551.4	2241.65	1382.05	619	699	1616.3	1395.65	857.15	2834.65	1153.3	1572.35	1228.25	1969.75	1240.7	2575.15	2028.7	1542.5	1824.1
11957	ATP synthase, H+ transporting, mitochondrial F0 complex, subunit F	Atp5j	-	MGI:107777|Ensembl:ENSMUSG00000022890	16	16 C3.3	protein-coding	Atp5j	ATP synthase, H+ transporting, mitochondrial F0 complex, subunit F	O	ATP synthase coupling factor VI|OTTMUSP00000030445|OTTMUSP00000030446|OTTMUSP00000030603|mitochondrial ATP synthase coupling factor 6	20090331	2766.15	3252.55	1869.5	885.1	2852.7	2035.6	8815.65	2299.3	5134.5	3105.6	1653.95	1233.5	1896.55	3250.2	452.95	2097.45	1399.8	2601.4	1195.65	2395.85	2588.55	2205.7	7237.15	1597.85	2552.53	1780.25	2081.7	2127.8	3874.15	2047.4	2544.3	2550.6
27425	ATP synthase, H+ transporting, mitochondrial F0 complex, subunit g	Atp5l	4933437C06Rik|MGC107313|MGC107547	MGI:1351597|Ensembl:ENSMUSG00000038717	9	9 A5.2	protein-coding	Atp5l	ATP synthase, H+ transporting, mitochondrial F0 complex, subunit g	O	ATP synthase, H+ transporting, mitochondrial F0 complex, subunit G|F1F0-ATP synthase g subunit	20090331	992.2	967.75	869.85	691.3	977.85	837.3	6494.1	736.2	1247.3	716.1	780.5	783.35	584.7	1341.65	622.95	1292.9	858.5	690.95	766.25	521.4	891.1	568.8	2202.7	814.2	606.93	729.7	672.25	425.75	1638.45	1110.4	754.55	631.2
68055	ATP synthase, H+ transporting, mitochondrial F0 complex, subunit s	Atp5s	1110015E18Rik|ATPW	MGI:1915305|Ensembl:ENSMUSG00000054894	12	12 C3	protein-coding	Atp5s	ATP synthase, H+ transporting, mitochondrial F0 complex, subunit s	O	facyor B	20090308	454.7	430.15	448.85	380.6	462.85	602.55	666.45	603.4	491.7	307.25	357.4	405.6	431.6	402.6	353.2	309.95	363	524.75	403.1	472.5	373.05	356.45	506.15	387.2	509	453.95	335.85	498.7	399.65	311.9	622.9	387.05
66043	ATP synthase, H+ transporting, mitochondrial F1 complex, delta subunit	Atp5d	0610008F14Rik|1500000I11Rik|AA960090|AI876556|AU020773|C85518	MGI:1913293|Ensembl:ENSMUSG00000003072	10	10 C1	protein-coding	Atp5d	ATP synthase, H+ transporting, mitochondrial F1 complex, delta subunit	O	OTTMUSP00000020609	20090614	1175.45	1580.05	901.55	145.05	1165.2	1683.9	3135	702.7	2726.85	1662.2	527.45	490.15	1054.9	1423.6	69.35	1323.25	830.7	1141.95	417.75	801.2	831	423.65	3336	503.1	857.8	409.65	1069.45	872.8	2176.2	138.65	1104.45	1311.9
11958	ATP synthase, H+ transporting, mitochondrial F1F0 complex, subunit e	Atp5k	2610008D24Rik|Lfm1|MGC107302	MGI:106636|Ensembl:ENSMUSG00000050856	5	5 F|5 56.0 cM	protein-coding	Atp5k	ATP synthase, H+ transporting, mitochondrial F1F0 complex, subunit e	O	-	20090331	4706.4	4569	3548.35	4396.35	5007.95	4728.25	15202.6	3948.15	5727.3	4636.9	2207.4	2175.2	4197.1	4313.95	1917.55	3423.3	2441.95	3653.4	1682.85	4380.85	3386.85	2485	11072.8	3244.85	4733.18	3338	4541.15	2120.8	8726.45	4990.1	4919	3490.5
67269	ATP/GTP binding protein 1	Agtpbp1	1700020N17Rik|2310001G17Rik|2900054O13Rik|4930445M19Rik|5730402G09Rik|BB114605|CCP1|MGC90651|Nna1|mKIAA1035|nmf243|pcd	MGI:2159437|Ensembl:ENSMUSG00000021557	13	13 B2	protein-coding	Agtpbp1	ATP/GTP binding protein 1	O	Purkinje cell degeneration|cytosolic carboxypeptidase 1|nervous system nuclear protein induced by axotomy|nuclear ATP/GTP-binding protein	20090614	315.2	271.1	345.85	293.95	432.95	322.5	386.05	282.75	371	278.85	263.9	362.25	365.25	258.45	314.95	335.2	312.4	283.3	403.35	308.2	247.55	263.55	401.65	253.6	373.75	231.45	294.1	423.85	266.5	302.7	367.35	317.5
244071	ATP/GTP binding protein-like 1	Agbl1	Ccp4|D430020F16|EG244071|Nna1-l1	MGI:3646469|Ensembl:ENSMUSG00000025754	7	7 D2	protein-coding	Agbl1	ATP/GTP binding protein-like 1	O	OTTMUSP00000030093|carboxypeptidase 4, cytosolic	20090613	79.25	81.1	94.15	58.7	112.75	71.8	95.05	65.15	87.25	63.55	81	125.55	90.6	79.65	170.9	64.1	117.35	69.4	39.3	90.2	61.95	69.65	125.7	112.7	94.28	53.6	85.45	155.75	66.7	38.7	72.75	53.25
76223	ATP/GTP binding protein-like 3	Agbl3	2900053G10Rik|6530406M24Rik|CCP3	MGI:1923473|Ensembl:ENSMUSG00000038836	6	6 B1	protein-coding	Agbl3	ATP/GTP binding protein-like 3	O	OTTMUSP00000029923|carboxypeptidase 3, cytosolic	20090614	95.45	117.75	146.75	128.25	148.25	131.15	200.45	127	129.6	130.65	120.15	204.35	124.55	108.3	157.7	112.9	116.55	107.65	147.7	124.25	144	188.3	141.45	156.55	142.83	126.95	118.25	172.1	170.1	125.05	139.7	122.2
78933	ATP/GTP binding protein-like 4	Agbl4	4930578N11Rik|4931433A01Rik|CCP6	MGI:1918244	4	4 D1	protein-coding	Agbl4	ATP/GTP binding protein-like 4	O	carboxypeptidase 6, cytosolic	20090614	116.7	131.9	148.45	158.25	110.45	79.75	93.1	160.05	153.9	165.85	149.6	70.15	121.8	100.35	284.3	64.6	55.8	82.25	149.45	138.85	86.65	85.7	163.7	125.3	156.6	386.3	98.45	133.45	74.2	110.05	185.15	117.35
67979	ATPase family, AAA domain containing 1	Atad1	4921525H23Rik|AW107648	MGI:1915229|Ensembl:ENSMUSG00000013662	19	19 C3	protein-coding	Atad1	ATPase family, AAA domain containing 1	O	-	20090513	309.3	432.4	443.25	128.65	273.1	247.95	412.15	330.35	306.55	248.5	356.65	202.8	212.2	331	47.45	333.9	359.75	346.85	263	340.3	344.8	137.15	345.1	198.85	289.48	104.75	391.9	111.65	349.2	389.75	310.5	269.05
320817	ATPase family, AAA domain containing 2B	Atad2b	1110014E10Rik|BC032887|C79189|D530031C13Rik|KIAA1240	MGI:2444798	12	12 A1.1	protein-coding	Atad2b	ATPase family, AAA domain containing 2B	O	-	20090613	381	318.25	239.85	387.05	282.5	218.4	252.9	269.9	283.65	246.55	403.55	420.9	249.4	318.25	309.9	482.75	486.7	290	218.8	226.15	257.7	269.55	260.5	391.35	255.08	166.9	1171.25	301.3	315.65	495.5	204.9	348.55
108888	ATPase family, AAA domain containing 3A	Atad3a	2400004H09Rik|KIAA1273|Tob3|mKIAA1273	MGI:1919214|Ensembl:ENSMUSG00000029036	4	400	protein-coding	Atad3a	ATPase family, AAA domain containing 3A	O	AAA-ATPase TOB3|OTTMUSP00000011641	20090620	40.35	82.25	31.9	26.3	37.4	30.25	44.9	41.95	79.75	113.75	33.6	63.1	32.15	71.5	17.15	106.2	203.75	19.5	65.15	30.8	26.6	38.15	48.25	39.8	31.9	34.5	44	50	48.55	13.1	31.6	39.7
217138	ATPase family, AAA domain containing 4	Atad4	BC022765|E230006A12Rik|MGC37495	MGI:2387599|Ensembl:ENSMUSG00000047040	11	11 D	protein-coding	Atad4	ATPase family, AAA domain containing 4	O	OTTMUSP00000001648|OTTMUSP00000001649|OTTMUSP00000001650	20081216	108.8	46.55	36.95	52.5	59.35	40.15	58.95	43.35	120.2	151.4	35.05	48.5	38.3	25.9	302.25	62.4	85.25	144.9	50.95	87.25	236	137	329.85	49.95	49.65	44.9	64.2	212.5	55.6	65.8	36.85	34.5
11983	ATPase inhibitory factor 1	Atpif1	Atpi|If1	MGI:1196457|Ensembl:ENSMUSG00000054428	4	4 D2.3	protein-coding	Atpif1	ATPase inhibitory factor 1	O	OTTMUSP00000010344	20090526	227.1	166.9	225.2	450.45	243.25	234.9	176.75	210.2	214.6	198.3	229.4	259.05	262.3	273.8	273.8	206.15	172.25	359.85	301.3	238.35	239.4	135.5	255	327.95	230.05	146.1	250.8	209.65	219.1	205.75	258.8	214.5
74772	ATPase type 13A2	Atp13a2	1110012E06Rik|AA589443	MGI:1922022|Ensembl:ENSMUSG00000036622	4	4 D3	protein-coding	Atp13a2	ATPase type 13A2	O	OTTMUSP00000010718	20090614	671.15	579.95	848.15	1268.2	822.85	1882.8	380.5	915	421.2	380.4	758.5	1030.15	797.6	597.6	1243.7	696.7	570.7	784.1	503.7	836.2	766.35	830.3	576.55	785.65	939.88	451.9	777.05	754.9	471.65	591.75	895.25	572.5
224079	ATPase type 13A4	Atp13a4	4631413J11Rik|4832416L12|9330174J19Rik	MGI:1924456	16	16 B2	protein-coding	Atp13a4	ATPase type 13A4	O	type V P-type ATPase	20090609	135.75	132.35	136.2	205.05	187.45	176.45	176.7	280.1	145	167.4	132.65	159.2	154.6	101.35	360.85	138.2	166.35	158.7	172.3	182.7	156.15	214.95	181.8	195.5	231.7	135.15	150.55	268.8	185.7	134	97.5	165.35
67821	ATPase, (Na+)/K+ transporting, beta 4 polypeptide	Atp1b4	1110020B02Rik	MGI:1915071|Ensembl:ENSMUSG00000016327	X	X A2	protein-coding	Atp1b4	ATPase, (Na+)/K+ transporting, beta 4 polypeptide	O	OTTMUSP00000018738	20090711	10.95	22.35	17.15	34.15	25.3	6.7	14.9	11.9	13.15	16.95	18.35	12.4	11.55	18.6	9.3	14.9	9.35	8.8	15.25	14.5	38.2	11.45	39.15	12.15	22.38	10.1	9.95	48.4	48.8	7.25	12.75	10.35
11937	ATPase, Ca++ transporting, cardiac muscle, fast twitch 1	Atp2a1	SERCA1	MGI:105058|Ensembl:ENSMUSG00000030730	7	7 F3|7 61.4 cM	protein-coding	Atp2a1	ATPase, Ca++ transporting, cardiac muscle, fast twitch 1	O	ATPase, Ca++ transporting, fast twitch 1|OTTMUSP00000030719	20090617	219.5	235.35	186.65	6698.95	520.4	1212.6	530.3	204.65	317.45	309.1	261.1	338.95	239.75	252.45	279.85	230.4	323.1	233.95	497.3	243.2	4327.9	648.15	49626.2	11653.1	3778.53	207.55	156.4	293.8	24879.5	1438.1	268.55	234.55
67972	ATPase, Ca++ transporting, plasma membrane 1	Atp2b1	2810442I22Rik|E130111D10Rik|Pmca1	MGI:104653|Ensembl:ENSMUSG00000019943	10	10 C3	protein-coding	Atp2b1	ATPase, Ca++ transporting, plasma membrane 1	O	plasma membrane calcium ATPase 1	20090620	48.65	37.5	49.2	68.2	12.1	12.1	24.05	19.15	50.05	23	86.3	40.65	164.35	27.3	17.95	8.55	12.95	19.45	9.45	36.7	7.85	11.9	7.95	10.75	10.6	18.65	80	28.7	37.65	100.5	20.75	21.6
11941	ATPase, Ca++ transporting, plasma membrane 2	Atp2b2	D6Abb2e|PMCA2|dfw|jog|wms|wri	MGI:105368|Ensembl:ENSMUSG00000030302	6	6 E3|6 49.5 cM	protein-coding	Atp2b2	ATPase, Ca++ transporting, plasma membrane 2	O	OTTMUSP00000020491|OTTMUSP00000020494|deaf waddler|plasma membrane calcium ATPase 2|wriggle	20090707	203.65	179.65	2145.65	524.05	3173	1083.6	293.1	1294	162.4	241.6	236	220.2	2937.45	434.5	286.95	217.05	182.75	587.2	209.2	2653.05	269.15	302.1	215.6	244.55	1672.25	246.6	162.45	205.25	182.6	150.05	998.35	484.2
381290	ATPase, Ca++ transporting, plasma membrane 4	Atp2b4	MGC129362|MGC129363|PMCA4	MGI:88111|Ensembl:ENSMUSG00000026463	1	10000	protein-coding	Atp2b4	ATPase, Ca++ transporting, plasma membrane 4	O	OTTMUSP00000017683|plasma membrane calcium ATPase 4	20090626	1044.1	488.3	2157.75	761.7	383.35	674.3	400.55	803.8	294.05	171.2	476.5	259.85	1071.7	677.15	116.4	264.45	188.25	480.55	314.6	1193.9	446.1	188.05	279.95	1075.55	519.03	542.5	225.2	191.5	999.75	515.75	323.05	774
53313	ATPase, Ca++ transporting, ubiquitous	Atp2a3	SERCA3b|Serca3	MGI:1194503|Ensembl:ENSMUSG00000020788	11	11 B4	protein-coding	Atp2a3	ATPase, Ca++ transporting, ubiquitous	O	sarcoendoplasmic reticulum Ca2+ ATPase type 3	20090718	566.9	330.5	232.9	1599.4	1125.4	120.4	400.6	290.65	346.65	146.3	1468.9	1444.55	217.5	443	83.75	1851.25	1837.95	305.95	184.5	278.95	461.55	2102.35	288.25	330.95	248.6	241.75	1432.35	7298.05	377.2	757.4	143.5	646.5
235574	ATPase, Ca++-sequestering	Atp2c1	1700121J11Rik|ATP2C1A|AW061228|BCPM|D930003G21Rik|HHD|MGC58010|SPCA|pmr1	MGI:1889008|Ensembl:ENSMUSG00000032570	9	9 F1	protein-coding	Atp2c1	ATPase, Ca++-sequestering	O	ATPase, Ca++ transporting, type 2C, member 1|calcium-transporting ATPase 2C1	20090614	46.3	45.1	56.2	86.3	11.9	39.3	10.15	73.8	20.15	67.2	62.85	51.55	78.25	71.55	35.05	56.3	36.05	22.8	54.75	63.75	41.4	44.35	53.45	35.35	66.05	92.2	58.3	38.55	38.6	3.75	46.2	52.5
67331	ATPase, class I, type 8B, member 3	Atp8b3	1700042F02Rik|1700056N23Rik|ATPIK|SAPLT	MGI:1914581|Ensembl:ENSMUSG00000003341	10	10 C1	protein-coding	Atp8b3	ATPase, class I, type 8B, member 3	O	spermatozoan aminophospholipid translocase	20090606	14	16.65	9.7	85.6	7.75	9.85	12.65	12.3	12.55	23.45	11.1	13.65	8.85	11.25	44.55	9.5	13.9	10.3	9.85	12.05	12.25	35.55	25.7	12.1	11.1	1609.05	11.5	14.65	9.55	8.35	11.3	10.25
319767	ATPase, class V, type 10B	Atp10b	5930426O13Rik|9030605H24Rik	MGI:2442688|Ensembl:ENSMUSG00000055415	11	11 A5	protein-coding	Atp10b	ATPase, class V, type 10B	O	OTTMUSP00000005607|potential phospholipid-transporting ATPase VB	20090613	131.85	156.7	179.15	243.05	193.05	256.65	221.55	205.6	165.05	231.3	170.5	183.2	213.4	223.4	378.45	201.85	232.8	200	237.3	145	125.6	290.4	193.8	241.95	197.48	141.95	113.4	87.3	185.05	176.55	179.95	628.85
50770	ATPase, class VI, type 11A	Atp11a	4930558F19Rik|AU040868|Atpc1h|Ih	MGI:1354735|Ensembl:ENSMUSG00000031441	8	8 A2	protein-coding	Atp11a	ATPase, class VI, type 11A	O	ATPase 11A, class VI|ATPase 11A, p type|ATPase, class 1, member h|OTTMUSP00000022483	20090613	648.65	996.05	382.2	251.85	446.2	2337.7	827.15	606	4980.1	2205.7	2588.4	350.4	380.95	812.6	271.45	388.15	361.95	762.4	1301.75	383.9	975.3	2678.3	431.5	467.5	611.25	64.05	707.95	855.35	593.3	1049.8	2449.45	1074.8
76295	ATPase, class VI, type 11B	Atp11b	1110019I14Rik|ATPIF|ATPIR|mKIAA0956	MGI:1923545|Ensembl:ENSMUSG00000037400	3	3 B	protein-coding	Atp11b	ATPase, class VI, type 11B	O	OTTMUSP00000024745	20090606	656.65	446.65	698.2	624.65	501.15	547.85	417.25	592.6	543.15	499.1	483.55	785.7	645.8	558.35	143.5	1700.5	1690.8	515.75	446.9	562.85	543.9	524.2	360.5	493.9	506.28	381.5	916.55	405.3	918.3	951.1	425.2	448.75
70495	ATPase, H+ transporting, lysosomal accessory protein 2	Atp6ap2	5730403E06Rik|APT6M8-9|ATP6M8-9|Atp6ip2|M8-9	MGI:1917745|Ensembl:ENSMUSG00000031007	X	X A1.1	protein-coding	Atp6ap2	ATPase, H+ transporting, lysosomal accessory protein 2	O	(pro)renin receptor|ATPase, H+ transporting, lysosomal interacting protein 1|ATPase, H+ transporting, lysosomal interacting protein 2|OTTMUSP00000018429	20090630	72.45	92.95	205.55	128	117.9	167.55	118.25	134.55	75	176	58.4	114.55	117.65	80.5	87.2	76.15	97.85	116.7	112.8	155.3	65.9	102.05	132.85	106.85	148.65	47.25	116.2	142.75	106.65	82	173	44.95
114143	ATPase, H+ transporting, lysosomal V0 subunit B	Atp6v0b	2310024H13Rik|Atp6f|VMA16	MGI:1890510|Ensembl:ENSMUSG00000033379	4	4 D2.1	protein-coding	Atp6v0b	ATPase, H+ transporting, lysosomal V0 subunit B	O	ATPase, H+ transporting, V0 subunit B|ATPase, H+ transporting, lysosomal (vacuolar proton pump)|ATPase, H+ transporting, lysosomal 21kDa, V0 subunit B|OTTMUSP00000009000|lysosomal 21kDa	20090614	1258.2	1432.75	2049.95	954.15	2139.25	2194.1	954.25	1839.1	1806.1	1233	1369.4	1139.55	2072.45	1080.75	838.35	754.2	546.6	2209.85	1167.55	1837	1284.5	1248	1087.3	947.95	1575.9	766.9	786.8	1466	1595.45	1034.15	1837	1003.05
242341	ATPase, H+ transporting, lysosomal V0 subunit D2	Atp6v0d2	1620401A02Rik|AI324824|V-ATPase	MGI:1924415|Ensembl:ENSMUSG00000028238	4	4 A3	protein-coding	Atp6v0d2	ATPase, H+ transporting, lysosomal V0 subunit D2	O	ATPase, H+ transporting, V0 subunit D isoform 2|ATPase, H+ transporting, V0 subunit D, isoform 2|OTTMUSP00000006743|vacuolar proton-translocating ATPase d subunit d2	20090606	266.55	299.3	279.4	230.25	295.8	209.7	293.6	271.35	443.9	385.5	524.9	374.25	255.15	235.05	858.15	324.3	348.45	313.45	602.8	315.7	343.85	460.8	299.95	341.55	317.38	305.6	344.95	794.95	285.6	254.2	234.95	302
76252	ATPase, H+ transporting, lysosomal V0 subunit E2	Atp6v0e2	0610006O14Rik|NM9.2	MGI:1923502|Ensembl:ENSMUSG00000039347	6	6 B3	protein-coding	Atp6v0e2	ATPase, H+ transporting, lysosomal V0 subunit E2	O	ATPase, H+ transporting, V0 subunit|ATPase, H+ transporting, lysosomal, V0 subunit E	20090111	433.3	1160.6	2856.55	278.15	2215.55	2712.1	403.2	2404.1	743.9	432.4	503.55	416.4	2150.2	872.95	468.45	297.3	320.65	2178.35	471.05	2703.75	649.05	353.1	637	540	2387.75	472.95	272.75	431.35	544.4	390.35	2609.15	510.9
11964	ATPase, H+ transporting, lysosomal V1 subunit A	Atp6v1a	AI647066|Atp6a1|Atp6a2|Atp6v1a1|VA68|VPP2	MGI:1201780|Ensembl:ENSMUSG00000052459	16	16 B4	protein-coding	Atp6v1a	ATPase, H+ transporting, lysosomal V1 subunit A	O	70-kDa subunit|ATPase, H+ transporting, V1 subunit A, isoform 1|ATPase, H+ transporting, V1 subunit A1|ATPase, H+ transporting, lysosomal (vacuolar proton pump), alpha 70 kDa, isoform 2|ATPase, H+ transporting, lysosomal 70kD, V1 subunit A, isoform 1|OTTMUSP00000027535|OTTMUSP00000027536|lysosomal 70kDa	20090715	555.45	891.95	2057	425.25	1519.25	1795.05	456.8	1444.1	1901.85	582.9	758.85	509.45	1491	552.35	320.35	507.65	426.6	429.35	962.55	1428.25	543.45	525.4	326	629.75	1362.98	625.6	669.75	547.5	575.85	617.1	1007.45	575.3
68775	ATPase, H+ transporting, lysosomal V1 subunit C2	Atp6v1c2	1110038G14Rik	MGI:1916025|Ensembl:ENSMUSG00000020566	12	12 A3	protein-coding	Atp6v1c2	ATPase, H+ transporting, lysosomal V1 subunit C2	O	ATPase, H+ transporting, V1 subunit C, isoform 2|OTTMUSP00000028152|vacuolar H+ ATPase C2	20090513	51.5	95.05	90.95	56.05	48.3	75.75	84.25	75.4	349.4	94	667.15	94.8	60.85	135.45	31.75	27.15	83.45	129.65	63	60.6	1165.6	129.25	57	529.65	39.48	10.65	52.25	437.55	545.15	710.5	124.55	76.85
66144	ATPase, H+ transporting, lysosomal V1 subunit F	Atp6v1f	1110004G16Rik	MGI:1913394|Ensembl:ENSMUSG00000004285	6	6 A3	protein-coding	Atp6v1f	ATPase, H+ transporting, lysosomal V1 subunit F	O	ATPase, H+ transporting, V1 subunit F|ATPase, vacuolar, 14 kD|OTTMUSP00000027853	20090613	1416.85	1416.5	1269.45	891.65	1321.25	1846.45	766.5	1621.2	1765.25	1155.7	1193.25	1037	1166.2	1094.65	734.5	2048	1485.6	1946.15	1024.5	1089.8	1395.1	1201.45	1075.15	746.75	1268.58	1510.1	1232.1	1073.85	1082.05	1150.25	1929.6	1168.65
66237	ATPase, H+ transporting, lysosomal V1 subunit G2	Atp6v1g2	1500002D01Rik|Atp6g2|NG38|VAG2	MGI:1913487|Ensembl:ENSMUSG00000024403	17	17 B2	protein-coding	Atp6v1g2	ATPase, H+ transporting, lysosomal V1 subunit G2	O	ATPase, H+ transporting, V1 subunit G|ATPase, H+ transporting, V1 subunit G isoform 2|ATPase, H+ transporting, lysosomal (vacuolar proton pump)|ATPase, H+ transporting, lysosomal 13kD, V1 subunit G|lysosomal 13kDa	20090719	100.65	187.25	4155.7	247	2377.65	1126.3	164.6	2232.55	167.2	257.15	164.9	163.3	2595.35	187.2	308.4	111.05	135.6	340.6	103.75	3001.1	211.1	94.95	153.7	153.5	2095.05	268.55	147.7	124.9	147.75	186.35	975.5	176.3
338375	ATPase, H+ transporting, lysosomal V1 subunit G3	Atp6v1g3	MGC130213|MGC130214	MGI:2450548|Ensembl:ENSMUSG00000026394	1	10000	protein-coding	Atp6v1g3	ATPase, H+ transporting, lysosomal V1 subunit G3	O	ATPase, H+ transporting, V1 subunit G, isoform 3	20090715	152.5	81.3	202.8	109.1	128.9	96.4	241.3	134.45	209.7	366.85	145.8	219.35	199.75	184.55	355.3	128.65	147.25	188.5	222.6	200.35	116.1	162.8	224	165.15	187.48	160.25	136.8	173.15	115.95	185.6	135.55	113.1
11944	ATPase, H+/K+ exchanging, gastric, alpha polypeptide	Atp4a	-	MGI:88113	7	7 B1|7 10.0 cM	protein-coding	Atp4a	ATPase, H+/K+ exchanging, gastric, alpha polypeptide	O	ATPase, H+/K+ exchanging, alpha polypeptide|ATPase, H+/K+ transporting, alpha polypeptide|H+K+-transporting alpha 1|hydrogen/potassium-exchanging ATPase 4A	20090613	119.4	155.7	210.35	133.1	82.4	188.95	79.85	187.75	436.3	44.1	153.5	186.65	159.9	197.7	309.45	169.5	137.4	84.2	204.4	146.9	159.15	157.65	127.1	239.7	169.98	174.35	149.8	636.4	186.4	101.2	154.25	235.6
11928	ATPase, Na+/K+ transporting, alpha 1 polypeptide	Atp1a1	Atpa-1|BC010319|MGC38419	MGI:88105|Ensembl:ENSMUSG00000033161	3	3 F3|3 48.4 cM	protein-coding	Atp1a1	ATPase, Na+/K+ transporting, alpha 1 polypeptide	O	Na+/K+ -ATPase alpha 1 subunit|OTTMUSP00000017686	20090613	503.65	2108	1426.5	666.2	2529.25	6616.7	2720.75	831.25	7336.2	1150.25	1290.45	569.95	1323.1	1501.2	450.7	1342.05	1406.25	1162.75	1283.5	1569.4	1972.15	1784.95	328.5	562.1	941.03	351.7	1107.1	3304.45	1065.15	1547.85	3982.35	2516.8
232975	ATPase, Na+/K+ transporting, alpha 3 polypeptide	Atp1a3	Atpa-2|MGC27631|MGC38713|MGC38914|MGC39036	MGI:88107|Ensembl:ENSMUSG00000040907	7	7 A3	protein-coding	Atp1a3	ATPase, Na+/K+ transporting, alpha 3 polypeptide	O	Na+/K+ -ATPase alpha 3 subunit|OTTMUSP00000017755	20090613	348	720.25	3945.05	585.2	7180.55	2922.45	402.3	4191.4	329.4	517.4	281.15	436.4	7919.1	240.6	368.45	322.05	303.85	930.95	342.7	4547	152.5	211.95	341	375.35	5205	320.7	242	406.05	252.45	249.5	2385.9	137.4
11931	ATPase, Na+/K+ transporting, beta 1 polypeptide	Atp1b1	Atpb|Atpb-1	MGI:88108|Ensembl:ENSMUSG00000026576	1	1 H2.2|1 86.8 cM	protein-coding	Atp1b1	ATPase, Na+/K+ transporting, beta 1 polypeptide	O	Na+/K+ -ATPase beta 1 subunit|sodium/potassium ATPase beta subunit	20090606	301.05	303	5132.85	479.65	3809.95	5330.6	1294.15	4061.9	8183.75	583.85	1655	398.9	6751.2	503	204.8	673.7	518.45	1631.65	713.65	4913	3452.05	1759.9	1238.45	452.7	5480.13	302.3	691.45	3922.05	1071.05	2359.4	4307.35	428.45
74591	ATP-binding cassette, sub-family A (ABC1), member 12	Abca12	4832428G11Rik|4833417A11Rik|MGC189862|MGC189975	MGI:2676312	1	1 C3	protein-coding	Abca12	ATP-binding cassette, sub-family A (ABC1), member 12	O	-	20090614	241	357	331.7	279.15	341.25	267.4	359	296.3	364.7	353.5	316.85	432.9	329.95	302.7	634.3	419.7	394.65	304.55	395.6	295.25	433.95	414.3	283.35	376.45	366.53	272.75	290	487.35	427.8	338.8	332.9	356.6
268379	ATP-binding cassette, sub-family A (ABC1), member 13	Abca13	9830132L24|A930002G16Rik|AI956815	MGI:2388707|Ensembl:ENSMUSG00000004668	11	11 A2	protein-coding	Abca13	ATP-binding cassette, sub-family A (ABC1), member 13	O	ATP-binding cassette transporter|OTTMUSP00000005356	20090613	193.95	198	249.9	171.15	250.35	164.95	220.95	212.4	1176.35	224.4	194.65	192.65	215.7	142.35	188.7	171.85	191.25	229.15	270.65	307.55	171.25	302.7	206.15	206.5	182.6	122.5	202.15	291.75	175.85	169.85	215.7	170.3
320631	ATP-binding cassette, sub-family A (ABC1), member 15	Abca15	4930500I12Rik	MGI:2388709|Ensembl:ENSMUSG00000054746	7	7 F2	protein-coding	Abca15	ATP-binding cassette, sub-family A (ABC1), member 15	O	ATP-binding cassette transporter sub-family A member 15	20090606	134.75	102.1	119.6	57.7	81.25	108.85	122.55	130.85	117.85	161.8	101.35	69.8	61.1	128.45	183.45	210.5	223.15	84.3	241.2	105.85	165.85	76.3	51	100.35	85.3	256.2	82.45	74.65	84.65	79	156.4	114.6
27410	ATP-binding cassette, sub-family A (ABC1), member 3	Abca3	1810036E22Rik|ABC-C|Abc3|MGC90532	MGI:1351617|Ensembl:ENSMUSG00000024130	17	17 A3.3	protein-coding	Abca3	ATP-binding cassette, sub-family A (ABC1), member 3	O	-	20090613	321.9	206.25	428.65	432.8	472.5	939.55	170.65	563.2	2209.15	344.55	1525.45	351.45	267.9	318.75	98.5	264.65	261.05	200.15	310.7	362.4	882.95	343.35	101.9	330.5	284.55	118.3	197.3	575.9	126.65	342.75	562.6	324.5
56199	ATP-binding cassette, sub-family B (MDR/TAP), member 10	Abcb10	AU016331|Abc-me|Abcb12|C76534	MGI:1860508|Ensembl:ENSMUSG00000031974	8	800	protein-coding	Abcb10	ATP-binding cassette, sub-family B (MDR/TAP), member 10	O	ATP-binding cassette, sub-family B (MDR/TAP), member 12|ATP-binding cassette, sub-family B, member 10|Abc-mitochondrial erythroid	20090614	316.4	394.15	407.45	337.1	320.2	411.25	298.2	379.45	333.6	366.2	371.9	449.75	341.3	286	499.35	320.75	385.05	430.75	342	385.1	312.3	560.35	308.5	366.9	377.98	371.4	294.1	451.35	426.6	342.5	380	419.95
11306	ATP-binding cassette, sub-family B (MDR/TAP), member 7	Abcb7	AA517758|AU019072|Abc7	MGI:109533	X	X C-D|X 39.0 cM	protein-coding	Abcb7	ATP-binding cassette, sub-family B (MDR/TAP), member 7	O	ATP-binding cassette 7	20090613	390.95	450.3	452	346.75	462.65	384.55	669.75	416.1	598.8	573.05	324.6	401.9	503.95	311.75	214.95	592.4	618.2	409.6	247.3	424.15	305.5	302	818.9	329.3	495.23	136.1	603.6	446.2	501.45	458.65	446.35	282.5
74610	ATP-binding cassette, sub-family B (MDR/TAP), member 8	Abcb8	4833412N02Rik|AA409895	MGI:1351667|Ensembl:ENSMUSG00000028973	5	5 A3	protein-coding	Abcb8	ATP-binding cassette, sub-family B (MDR/TAP), member 8	O	OTTMUSP00000028705	20090606	68.45	85.3	87.4	27.85	37.45	59.45	167.2	34.3	132.65	104.4	22.65	33.6	26.6	75.1	65.45	46.25	43	106.55	34.1	92.15	56.35	21.05	103.8	30.95	77.73	99.8	69.85	51.3	76	40.5	83.15	66.85
244562	ATP-binding cassette, sub-family C (CFTR/MRP), member 12	Abcc12	4930467B22Rik|MRP9	MGI:2441679|Ensembl:ENSMUSG00000036872	8	8 D3|8 42.0 cM	protein-coding	Abcc12	ATP-binding cassette, sub-family C (CFTR/MRP), member 12	O	OTTMUSP00000031591	20090711	54.25	90.65	127.75	117	208.15	176.4	77.15	140.2	42.55	55.1	141.4	131.9	159.9	92.65	334.3	212.55	159.25	239.4	75.6	137.3	79.9	348.15	39.7	234.05	137.3	194.75	109.6	322	134.9	94	191.65	86.55
27416	ATP-binding cassette, sub-family C (CFTR/MRP), member 5	Abcc5	2900011L11Rik|AI132311|Abcc5a|Abcc5b|MGC116567|Mrp5	MGI:1351644|Ensembl:ENSMUSG00000022822	16	16 A3|16 14.0 cM	protein-coding	Abcc5	ATP-binding cassette, sub-family C (CFTR/MRP), member 5	O	ATP-binding cassette, sub-family C (CFTR/MRP), member 5a|ATP-binding cassette, sub-family C (CFTR/MRP), member 5b|ATP-binding cassette, sub-family C, member 5|OTTMUSP00000031743|OTTMUSP00000031744	20090613	61.2	92.45	92.15	136.9	74.65	84.9	66.1	88.7	63.45	47.45	53.75	79.05	107.7	80.55	40.35	91.9	100.15	80.2	87.8	107.85	31.65	136.6	111.1	126.2	82.48	56.65	127.6	123.65	61.15	64.1	75.95	33.8
20927	ATP-binding cassette, sub-family C (CFTR/MRP), member 8	Abcc8	D930031B21Rik|SUR1|Sur	MGI:1352629|Ensembl:ENSMUSG00000040136	7	7 B4|7 41.0 cM	protein-coding	Abcc8	ATP-binding cassette, sub-family C (CFTR/MRP), member 8	O	sulfonylurea receptor	20090624	101.5	60.45	46.95	129.85	89.3	31.7	151.5	88.3	44	123.6	38.3	93.3	91.7	60.6	170.4	25.25	24.85	36.25	40.45	61.55	29.65	154.55	95.65	36.6	97.2	39.05	27.6	81	47.05	24.8	86.25	53.7
19299	ATP-binding cassette, sub-family D (ALD), member 3	Abcd3	AI313901|AU018866|AW146054|PMP68|PMP70|Pxmp1	MGI:1349216|Ensembl:ENSMUSG00000028127	3	3 G-H1|3 56.6 cM	protein-coding	Abcd3	ATP-binding cassette, sub-family D (ALD), member 3	O	ATP-binding cassette, sub-family D, member 3|peroxisomal membrane protein 1|peroxisomal membrane protein, 70 kDa	20090705	1079.7	1201.05	948.6	308.6	870.85	809.5	1555	1049.35	3364.45	5415.3	1349.7	455.2	996.3	1008.6	476.4	287.85	340.9	591.85	593.35	687.9	1465	1679.6	955.95	1302.5	781.6	349.55	589.45	1183.35	1400.15	1702.2	843.5	1037.55
224742	ATP-binding cassette, sub-family F (GCN20), member 1	Abcf1	AU041969|Abc50|D17Wsu166e|GCN20	MGI:1351658|Ensembl:ENSMUSG00000038762	17	17 B1	protein-coding	Abcf1	ATP-binding cassette, sub-family F (GCN20), member 1	O	-	20090613	1260	1295.45	849.4	1005.4	947.6	847.2	1035	869.35	1014.05	856.4	803.8	1071.6	866.55	1167.05	839.05	1501.2	1517.45	990.05	1306.65	879.75	1480.35	1447.3	1258.45	918.5	772.05	1411.45	1513.65	927.15	1267.6	1023.4	818.8	1347.85
27406	ATP-binding cassette, sub-family F (GCN20), member 3	Abcf3	AI326318|AU016058|BB119416	MGI:1351656|Ensembl:ENSMUSG00000003234	16	16 A3|16 22.0 cM	protein-coding	Abcf3	ATP-binding cassette, sub-family F (GCN20), member 3	O	OTTMUSP00000028297	20090614	543.45	661.3	667.85	488.8	506.9	589	427.3	643.15	581.95	759.5	627.95	614.45	554.65	490.2	917.9	688.2	715.15	614.8	1031.4	670.25	542.05	625.9	489.95	496.8	591.73	532.6	411.75	735.65	519.25	433.75	632.75	595.95
107239	ATP-grasp domain containing 1	Atpgd1	mKIAA1394	MGI:2147595	19	19 A	protein-coding	Atpgd1	ATP-grasp domain containing 1	O	-	20090617	541.8	518.7	398.1	770.55	553.65	545.45	858.75	403.05	512.85	464.9	364.35	758.1	481.85	438.55	405.95	702.85	693.45	317.15	408	493.1	510.45	564.5	654.2	680.6	849.05	312.25	790.05	461.2	596.25	709.2	745	456.65
235610	ATR interacting protein	Atrip	5930438A12|6620401K05Rik|MGC90531	MGI:1925349|Ensembl:ENSMUSG00000025646	9	9 F2	protein-coding	Atrip	ATR interacting protein	O	-	20090611	159.7	205.8	148.15	89.95	75.8	112.25	118.45	162.9	118.05	180.5	111.2	84.45	102.5	216.85	489.9	272	247.2	188	106.3	161.35	128.8	210.35	116.45	96.15	134.7	97.8	154.7	57.5	68.15	107.15	161	161.35
226255	attractin like 1	Atrnl1	AI504415|AW555641|Alp|Atrnl|Atrnlp	MGI:2147749|Ensembl:ENSMUSG00000054843	19	19 D2	protein-coding	Atrnl1	attractin like 1	O	attractin-like 1|attractin-like protein	20090705	579.25	448	1025.45	211.75	452.85	2082.4	332.15	449.15	631	306.4	625.8	385.3	665.25	574.6	173.85	84.4	161.8	157.15	545.95	928.25	232.85	294.75	186.05	476.5	501.45	133.35	268.65	359.5	505.1	512.1	1296.75	534.75
20878	aurora kinase A	Aurka	AIRK1|AU019385|AW539821|Ark1|Aurora-A|Ayk1|IAK|Stk6	MGI:894678|Ensembl:ENSMUSG00000027496	2	2 H3|2 100.0 cM	protein-coding	Aurka	aurora kinase A	O	aurora A|serine/threonine kinase 6|serine/threonine protein kinase 6	20090630	131.5	148.35	135.3	514.65	241.1	224	186.7	188.4	142.75	146.2	126.95	255.95	189.3	285.5	418.05	127.95	135.05	200	219.05	206.3	143.65	347.3	384.65	274.95	220.88	1447.35	585.85	316.55	245.55	179.75	206.45	274
66077	aurora kinase A interacting protein 1	Aurkaip1	0610033H09Rik|Aip|Akip	MGI:1913327|Ensembl:ENSMUSG00000065990	4	4 E2|4 83.0 cM	protein-coding	Aurkaip1	aurora kinase A interacting protein 1	O	Aurora-A kinase interacting protein|OTTMUSP00000011692|OTTMUSP00000011693|OTTMUSP00000011694	20090513	1079.45	1311.35	835.1	579.55	1020.05	1055.1	865	811.05	1026.95	817.25	798.45	911.35	856.9	861.9	666.6	1321.25	1100.15	1061.55	643.1	760.45	763.15	617.45	1107.35	705.55	767.63	1221.8	1107.9	916.85	1037.05	1111.95	1064.85	897
20877	aurora kinase B	Aurkb	AIM-1|AIRK2|AL022959|Aik2|Aim1|Ark2|AurB|IPL1|STK-1|Stk12|Stk5	MGI:107168|Ensembl:ENSMUSG00000020897	11	11 B3|11 40.0 cM	protein-coding	Aurkb	aurora kinase B	O	OTTMUSP00000006162|OTTMUSP00000006163|aurora-related kinase 2|serine/threonine kinase 12|serine/threonine kinase 5	20090705	238.05	242.9	213.85	657.25	248	180.3	403.35	243.75	105.6	124.05	212.25	457.35	189.6	419.15	267.45	320.8	343.35	281.9	195.15	255.75	238.4	72.6	162.6	424.15	280.38	521.95	1130.95	236.25	314.2	239.15	183.6	464.5
23802	autocrine motility factor receptor	Amfr	gp78	MGI:1345634|Ensembl:ENSMUSG00000031751	8	8 C5|8 45.0 cM	protein-coding	Amfr	autocrine motility factor receptor	O	-	20090606	152.65	160	212.2	223.25	231.8	227.8	181.25	181.3	126.1	182.85	167.7	184.4	187.8	180.85	86.1	191	243.2	289.1	281.1	252.35	198.9	308.15	204.5	182.35	228.38	283.5	199.35	291.45	171.75	189.8	243.65	169.55
73683	autophagy related 16 like 2 (S. cerevisiae)	Atg16l2	2410118P20Rik	MGI:1920933|Ensembl:ENSMUSG00000047767	7	7000	protein-coding	Atg16l2	autophagy related 16 like 2 (S. cerevisiae)	O	autophagy related 16 like 2|mFLJ00012 protein	20081220	142.4	143.05	125.9	123.25	137.6	104.4	90.65	144.05	63.3	80.2	74.65	265.65	122.4	72.45	38.85	317.9	204.15	222.05	166.85	49.8	130.6	38.65	40.45	26.4	83.38	14.2	183.15	24.8	63.5	132.9	67.1	101.4
66795	autophagy-related 10 (yeast)	Atg10	5330424L23Rik|5430428K15Rik|AI852123|APG10|Agp10|Apg10l|Apg10p|Atg10l	MGI:1914045|Ensembl:ENSMUSG00000021619	13	13 C3	protein-coding	Atg10	autophagy-related 10 (yeast)	O	autophagy 10-like|autophagy-related 10-like	20090322	197.7	215	144.8	157.6	155.3	202.4	225.9	267.25	262.35	180.65	130.55	128.35	139.45	114.9	167.45	128.6	103.4	229.65	108.65	202.15	151.45	83.2	141.9	58.4	200.05	34.65	62.5	157.8	123.25	175.7	246.55	78.95
77040	autophagy-related 16-like 1 (yeast)	Atg16l1	1500009K01Rik|AI035639|AI225866|Apg16l|Atg16l|WDR30	MGI:1924290|Ensembl:ENSMUSG00000026289	1	1 D	protein-coding	Atg16l1	autophagy-related 16-like 1 (yeast)	O	APG16 autophagy 16-like|APG16L|OTTMUSP00000017708|autophagy 16-like	20090705	567	576.9	569.8	564.45	520.35	401.9	440.85	481	324.6	512.3	415.4	470.1	517.85	500.65	151.9	565.25	476.85	398.6	349.75	511.35	389.9	557.15	379.65	369.2	431.23	220.1	468.05	273.1	370.4	414.65	438.25	366.4
67841	autophagy-related 3 (yeast)	Atg3	2610016C12Rik|APG3|Apg3l|Atg3l|PC3-96	MGI:1915091|Ensembl:ENSMUSG00000022663	16	16 B5	protein-coding	Atg3	autophagy-related 3 (yeast)	O	APG3 autophagy 3-like|OTTMUSP00000030762|autophagy Apg3p/Aut1p-like|autophagy-related 3-like	20090513	40.6	41.5	29.6	51.95	78.05	52.4	50.4	33.35	46.4	53.85	77.15	40.7	96	90.05	52.85	85.2	60.85	43.5	47.45	39.45	55.75	53.55	96.55	38.05	40.15	31.1	63.35	56.35	38.6	70.75	40.85	42.1
666468	autophagy-related 4A (yeast)	Atg4a	AI627006|AV169859|Apg4a|Atg4al|Autl2|MGC107179	MGI:2147903	X	X F1	protein-coding	Atg4a	autophagy-related 4A (yeast)	O	APG4 (ATG4) autophagy-related homolog A|AUT-like 2, cysteine endopeptidase|autophagin 2|autophagy 4 homolog A|autophagy-related 4A-like|autophagy-related cysteine endopeptidase 2|cysteine protease APG4A	20090611	143.05	172.95	24.05	500.7	24.7	50.45	77.15	20.45	176.2	30.75	166.6	64.05	22.1	112.6	39.25	253.7	225.2	23.3	347.45	21.8	277.85	31.6	248.1	26.1	24.8	17.1	270.95	28.05	18.9	119.1	106.55	142.15
66615	autophagy-related 4B (yeast)	Atg4b	2510009N07Rik|AW048066|Apg4b|Atg4bl|Autl1	MGI:1913865|Ensembl:ENSMUSG00000026280	1	1 D	protein-coding	Atg4b	autophagy-related 4B (yeast)	O	APG4 (ATG4) autophagy-related homolog B|AUT-like 1, cysteine endopeptidase|autophagin 1|autophagy-related 4B-like|cysteine protease involved in autophagy APG4-B	20090607	584.25	720.35	890.95	561.3	832.65	730.25	536	705	495.65	757.65	676.45	508.7	727.2	520.95	218.75	559.7	474.45	453.05	645.75	690.75	788.95	381.5	322.35	377.05	702.78	331.55	443.25	442.2	404.35	551.15	795.3	574.5
74244	autophagy-related 7 (yeast)	Atg7	1810013K23Rik|Agp7|Apg7l|Atg7l	MGI:1921494|Ensembl:ENSMUSG00000030314	6	6000	protein-coding	Atg7	autophagy-related 7 (yeast)	O	AGP7|autophagy 7-like|autophagy-related 7-like	20090628	164.4	96.95	54.6	57	46.55	62.65	136.25	52.75	66.7	84.65	76.4	110.05	107.65	114.5	105.05	129.4	65.55	86.95	190.9	99.95	91.8	170.9	76.65	83.8	64.2	94.65	52.2	74.05	112.05	73.4	94.4	130.45
17132	avian musculoaponeurotic fibrosarcoma (v-maf) AS42 oncogene homolog	Maf	2810401A20Rik|A230108G15Rik|AW047063|c-maf	MGI:96909|Ensembl:ENSMUSG00000055435	8	8 E1|8 61.0 cM	protein-coding	Maf	avian musculoaponeurotic fibrosarcoma (v-maf) AS42 oncogene homolog	O	OTTMUSP00000030107|c-Maf long form	20090715	943.6	451.5	206.6	432.55	452.7	615.4	311.3	218.55	2262.5	540.8	397.15	704.65	239.2	973.45	179.45	632.5	143.95	128.3	495.4	258.95	441.65	365.05	2035.15	1009.7	458.75	121.1	379.4	779.8	1399.1	757.2	1303.65	1439.15
19698	avian reticuloendotheliosis viral (v-rel) oncogene related B	Relb	MGC143683|MGC143684	MGI:103289|Ensembl:ENSMUSG00000002983	7	7 A3|7 4.0 cM	protein-coding	Relb	avian reticuloendotheliosis viral (v-rel) oncogene related B	O	OTTMUSP00000022318|transcription factor relB	20090715	566.25	291.8	106.65	342.45	50.55	124.6	198.6	93.5	148.05	172.15	248.85	918	76.55	182.35	43.15	331.65	299	33.6	230.55	85.9	103.5	270.85	113.05	158.15	142.15	91.1	335.85	253.5	120.1	458.6	123.4	119
78937	AVL9 homolog (S. cerevisiase)	Avl9	5830411G16Rik|D730049P16Rik|mKIAA0241	MGI:1926187	6	6 C1	protein-coding	Avl9	AVL9 homolog (S. cerevisiase)	O	-	20090609	354.7	345.55	470	97.85	334.2	428.8	226.35	519.9	386.2	260.8	409.1	391.9	331.6	376.2	241.15	438.65	478.6	343.65	409.8	473.5	476.75	351.35	161.65	265.9	383.43	187.85	599.25	190.85	148.75	411.9	375.8	321.8
12005	axin 1	Axin1	AI316800|Axin|Fu|Kb|Ki|MGC132911|fused|kinky|knobbly	MGI:1096327|Ensembl:ENSMUSG00000024182	17	17 A3.3|17 11.8 cM	protein-coding	Axin1	axin 1	O	axis inhibition	20090705	354.05	312.15	187.3	318.65	140.45	208.9	220.8	144.7	203.2	195.3	288.05	292.45	135.5	384.55	320.6	671	646.75	313.95	318.55	197.3	271.75	210.75	386	152.7	157.23	323.65	456.6	114.05	370.8	395.65	208.9	169.05
26362	AXL receptor tyrosine kinase	Axl	AI323647|Ark|Tyro7|Ufo	MGI:1347244|Ensembl:ENSMUSG00000002602	7	7 A3-B1|7 6.0 cM	protein-coding	Axl	AXL receptor tyrosine kinase	O	OTTMUSP00000025228|ufo oncogene homolog	20090630	1596.25	913.75	460.1	491.9	467.05	587.75	879.2	524.25	532.85	420.9	1264.35	1368.95	654.6	2028.15	94.45	599.05	285.8	454.75	815.2	490.05	904.8	375.55	822.3	1397.1	664.58	616.65	927.5	647.25	1197.75	1677.85	543.2	1650
208154	B and T lymphocyte associated	Btla	A630002H24|MGC124217|MGC124218	MGI:2658978|Ensembl:ENSMUSG00000052013	16	16 B5	protein-coding	Btla	B and T lymphocyte associated	O	B and T lymphocyte attenuator|OTTMUSP00000015921	20090710	956.8	296.35	440.05	1105.2	270.45	373.6	373.7	341.5	287.25	284.35	463.3	1799.35	293.8	311.05	471.85	1261.2	949.2	394.7	284.75	385.75	239.95	283.6	552.9	290.15	349.58	193.1	531.75	196.9	299.55	1378.3	348.95	308.9
232987	B9 protein domain 2	B9d2	MGC41256|stumpy	MGI:2387643|Ensembl:ENSMUSG00000063439	7	7 A3	protein-coding	B9d2	B9 protein domain 2	O	-	20090215	224.25	189.75	162.25	162.5	116.35	71.05	110.75	245.2	64.35	48.6	122.35	327.45	281	250.8	255.45	420.3	344.95	336.95	51.7	64.2	113.25	26.55	69.1	47.2	101.73	131.8	496.55	48.45	153.15	240.6	81.1	205.3
329547	bactericidal permeablility increasing protein	Bpi	9230105K17Rik	MGI:3045315|Ensembl:ENSMUSG00000052922	2	2 H1	protein-coding	Bpi	bactericidal permeablility increasing protein	O	OTTMUSP00000016993|bactericidal/permeability-increasing protein	20090202	123.7	71.35	43.45	225.65	90.7	57.85	141.5	55.75	111	165.55	186.45	153	131.5	46.25	229.9	124.5	108.9	168.2	162.7	26.7	118.4	108.5	41.7	82.25	100.05	486.05	119.6	182.85	38.4	69.2	108.05	84.6
66557	bactericidal/permeability-increasing protein-like 1	Bpil1	2310034L21Rik|2310069A01Rik|AV089125|LPLUNC2|MGC144836|MGC144837|RYSR	MGI:1913807|Ensembl:ENSMUSG00000027481	2	2 H1	protein-coding	Bpil1	bactericidal/permeability-increasing protein-like 1	O	OTTMUSP00000018322	20090711	285.5	338.2	303.1	330.05	398.95	306.45	346.7	257.1	317.2	461.75	263.25	423.5	303.15	269.9	120.3	324.75	369.45	471	410.9	296.3	383.8	382.9	426.6	357.5	260.98	359.3	278.5	252.6	256.55	281.8	262.75	317
270757	bactericidal/permeability-increasing protein-like 2	Bpil2	4732454E24|MGC130596	MGI:3026884	10	10 C1	protein-coding	Bpil2	bactericidal/permeability-increasing protein-like 2	O	-	20090614	119.7	110.3	115.65	192.8	156.25	136.9	212.35	131.95	153.15	173.85	184.5	100	138.8	86.1	262	128.85	79.9	118.35	288.85	151.8	164.8	127.5	136.1	672.7	148.93	83.15	142.9	211.7	624	330.95	183.5	62.75
228796	bactericidal/permeability-increasing protein-like 3	Bpil3	Gm119|Lplunc6	MGI:2684965|Ensembl:ENSMUSG00000068009	2	2 H1	protein-coding	Bpil3	bactericidal/permeability-increasing protein-like 3	O	OTTMUSP00000018316	20090606	91.4	105.8	74.95	116.8	106.05	103.5	136.6	96.9	104.1	80.7	79.8	151	79.6	83.5	71.15	94.4	98.1	102.65	67.25	70.6	115.3	162.7	239.3	100.3	81.93	155.65	120	205.5	108.8	83.7	81.75	89.95
17952	baculoviral IAP repeat-containing 1f	Birc1f	Naip-rs4|Naip-rs4A|Naip6	MGI:1298222|Ensembl:ENSMUSG00000078942	13	13 D1|13 55.0 cM	protein-coding	Birc1f	baculoviral IAP repeat-containing 1f	O	neuronal apoptosis inhibitory protein 6|neuronal apoptosis inhibitory protein, related sequence 4	20090613	282.05	281.05	305.9	212	234.4	325.45	284.9	241.8	285.85	363.05	263.2	309.9	318.95	244.65	389.45	248.6	360.5	401.85	320.15	244.45	745.5	619.15	263.25	300.35	268.2	211.15	266.95	292.4	314.65	282.7	286.35	269.1
11799	baculoviral IAP repeat-containing 5	Birc5	AAC-11|Api4|TIAP|survivin40	MGI:1203517|Ensembl:ENSMUSG00000017716	11	1100	protein-coding	Birc5	baculoviral IAP repeat-containing 5	O	OTTMUSP00000003966|OTTMUSP00000003967|apoptosis inhibitor 4|survivin	20090719	154.95	144.45	117.45	1992.35	108.05	127.6	336.35	126.15	137.5	148.65	137.25	340.4	98.95	438.75	217.95	448.65	264.65	101.65	128.2	141.4	103.4	197.85	133.45	227.65	135.03	1003.55	2233.7	179.5	151.9	199.95	147.15	607.2
12211	baculoviral IAP repeat-containing 6	Birc6	A430032G04Rik|A430040A19Rik|AA501170|Bruce|D630005A10Rik|mKIAA1289	MGI:1276108|Ensembl:ENSMUSG00000024073	17	-	protein-coding	Birc6	baculoviral IAP repeat-containing 6	O	apollon|baculovirus inhibitor of apoptosis repeat containing ubiquitin-conjugating enzyme|baculovirus inhibitor of apoptosis repeat containing ubiquitin-conjugating enzyme; accccbaculoviral IAP repeat-containing 6	20090628	90.9	154.1	61.65	122.25	46.05	51.5	130.9	34	94.15	101.6	69.1	95.7	25.15	66.55	200.3	73.95	119.2	121.75	126.2	22.55	111.45	145.55	142.3	78.9	85.3	130.05	109.6	179.2	60.3	114.1	82.95	140.7
329581	baculoviral IAP repeat-containing 7 (livin)	Birc7	E130019N06|KIAP|Livin|ML-IAP	MGI:2676458|Ensembl:ENSMUSG00000038840	2	2 H4	protein-coding	Birc7	baculoviral IAP repeat-containing 7 (livin)	O	-	20090720	158.05	307.25	213.05	232.4	140.25	134.15	185.45	151.1	207.75	133.5	198.3	237.75	195.35	238.7	1151.7	366.1	440.6	174.85	437.15	193.65	169.65	451.2	83.8	252.5	215	289.85	259.15	75.8	236.65	217.55	300.55	179
66898	BAI1-associated protein 2-like 1	Baiap2l1	1300006M19Rik|AI585895|IRTKS	MGI:1914148|Ensembl:ENSMUSG00000038859	5	5 G2	protein-coding	Baiap2l1	BAI1-associated protein 2-like 1	O	OTTMUSP00000031087	20090501	114.55	133.65	93.9	49.05	85.35	203.1	306.3	92.35	152.95	100.55	221.05	64.25	85.2	153.75	362.05	112.65	95.4	73.15	212.7	63	255.75	282.4	99.8	201.3	99.98	54.65	99.45	223.35	137.5	184.9	227.8	164.8
71769	Bardet-Biedl syndrome 10 (human)	Bbs10	1300007O09Rik|AI452285	MGI:1919019|Ensembl:ENSMUSG00000035759	10	10 D1	protein-coding	Bbs10	Bardet-Biedl syndrome 10 (human)	O	Bardet-Biedl syndrome 10	20090613	121.15	52.65	29.5	140.5	48.15	76.9	131.45	92	83.75	136.75	20.8	42.15	36.05	170.45	60.2	29.6	27.75	109.05	39.1	35.1	26.7	128.9	36.9	30.85	66.85	234.85	75.4	104.5	24.45	57.25	29.65	95.05
67378	Bardet-Biedl syndrome 2 (human)	Bbs2	2410125H22Rik|AI447581	MGI:2135267|Ensembl:ENSMUSG00000031755	8	8 C5	protein-coding	Bbs2	Bardet-Biedl syndrome 2 (human)	O	Bardet-Biedl syndrome 2|Bardet-Biedl syndrome 2 homolog	20090607	139.4	135.15	170.1	54.7	129.9	139.4	55.85	180.35	94.95	29.35	135.45	93.95	163.45	152.15	57.35	120.55	98.95	374.3	43.1	127.35	212.75	75.8	95.15	110.25	121.8	112.5	96.1	61.4	111.9	179.25	139.3	106.9
102774	Bardet-Biedl syndrome 4 (human)	Bbs4	AW537059|AW742241|D9Ertd464e	MGI:2143311|Ensembl:ENSMUSG00000025235	9	9 B|9 33.0 cM	protein-coding	Bbs4	Bardet-Biedl syndrome 4 (human)	O	Bardet-Biedl syndrome 4 homolog	20090607	168.7	238.05	295.75	204.95	359.55	442.65	206.3	466.3	154.95	121.2	145.05	172.8	464.65	190.45	116.3	151.45	105.1	442.55	132.15	294.55	319.7	103.4	137.6	108.45	214.38	250.25	146.2	176.85	131.75	156.2	237.35	168.25
72569	Bardet-Biedl syndrome 5 (human)	Bbs5	1700049I01Rik|2700023J09Rik	MGI:1919819|Ensembl:ENSMUSG00000063145	2	2 C3	protein-coding	Bbs5	Bardet-Biedl syndrome 5 (human)	O	Bardet-Biedl syndrome 5|OTTMUSP00000013998|novel DUF1448 protein	20090614	85.5	142.3	242.15	107.55	36.95	112	23.75	196.85	59.85	80.25	145.65	20.7	145.55	147.2	156.4	20.1	22.65	195.9	193.6	157.2	33.9	161.75	61.45	37	65.23	958.55	48.15	31.25	39.25	123.7	93.4	32.65
71492	Bardet-Biedl syndrome 7 (human)	Bbs7	8430406N16Rik	MGI:1918742|Ensembl:ENSMUSG00000037325	3	3 B	protein-coding	Bbs7	Bardet-Biedl syndrome 7 (human)	O	Bardet-Biedl syndrome 7|OTTMUSP00000006889	20090719	247.35	312.6	332.45	373.7	243.3	251.7	378.25	248.55	395.4	255.15	332.6	307.55	334.05	308.65	460.65	245.6	324.25	327.65	310.5	281.05	340	304.5	274.85	340.65	314.83	466.9	275.65	499.85	227	370.15	388.3	340.7
319845	Bardet-Biedl syndrome 9 (human)	Bbs9	E130103I17Rik	MGI:2442833|Ensembl:ENSMUSG00000035919	9	9 A3	protein-coding	Bbs9	Bardet-Biedl syndrome 9 (human)	O	Bardet-Biedl syndrome 9|EST 3159894|parathyroid hormone-responsive B1	20090116	42.2	40.3	33.9	98.9	53.8	61.1	39	27.4	60.1	24.95	39.7	35.4	52.65	56.6	18	115.4	49.65	44.15	84.35	35.9	28.8	113.5	84.1	69.25	46.58	42.85	58.95	129.3	43.45	18.3	41.05	43.9
54422	BarH-like 1 (Drosophila)	Barhl1	Dres115|MBH2	MGI:1859288|Ensembl:ENSMUSG00000026805	2	2 A3|2 17.0 cM	protein-coding	Barhl1	BarH-like 1 (Drosophila)	O	BarH-like 1|OTTMUSP00000012610|OTTMUSP00000012611|OTTMUSP00000012612	20090315	197.5	253.45	192.25	66.4	286.85	248.5	189.45	277.4	221.7	223.6	508.95	173.35	210.2	234.2	474.7	266.7	254	301.95	390.55	179.3	191.4	431.15	220.55	266.7	268.2	326.3	252.55	221.45	257.4	413.5	300.7	232.55
104382	BarH-like 2 (Drosophila)	Barhl2	E130309B19Rik|MBH1|MGC90874	MGI:1859314|Ensembl:ENSMUSG00000034384	5	500000	protein-coding	Barhl2	BarH-like 2 (Drosophila)	O	BarH-class homeodomain transcription factor|BarH-like 2|BarH-like 2 homeobox protein	20090429	191.75	145.55	134.1	109.2	242.8	167.7	109.4	259.15	167.4	85.5	228.45	243.3	103.9	413	894.9	469.7	212.15	225.8	211.35	343.15	82.2	111.05	100.7	99.3	191.38	203.5	215.25	87.8	82.65	221.9	131.65	130.85
12023	BarH-like homeobox 2	Barx2	2310006E12Rik|Barx2b	MGI:109617	9	9 A4	protein-coding	Barx2	BarH-like homeobox 2	O	homeodomain transcription factor BARX2	20090707	46.5	25.35	32.45	28.05	38.6	38.3	62.05	64.75	19.1	120.05	56.75	46.15	16.6	107.85	50.2	24.65	87.4	59.95	52	61.35	67.7	181.75	34.45	91.75	29.33	50.85	76.75	46.1	278.4	102.95	55.75	40.9
140475	Bartter syndrome, infantile, with sensorineural deafness (Barttin)	Bsnd	MGC47291	MGI:2153465|Ensembl:ENSMUSG00000025418	4	4 C7	protein-coding	Bsnd	Bartter syndrome, infantile, with sensorineural deafness (Barttin)	O	OTTMUSP00000008552|barttin	20090123	8.15	7.1	7.6	10.75	5.7	26.3	9.8	7.05	216	64.5	6.55	8.25	8.5	5.65	69.3	10.9	37.95	20.3	9.95	7.55	7.9	67.05	9.6	8.95	8.38	7.2	6.8	108.9	8.5	5.8	9.15	8.05
17341	basic helix-loop-helix family, member a15	Bhlha15	1810009C13Rik|Bhlhb8|Mist1	MGI:891976|Ensembl:ENSMUSG00000052271	5	5 G2-G3	protein-coding	Bhlha15	basic helix-loop-helix family, member a15	O	OTTMUSP00000031081|basic helix-loop-helix domain containing, class B, 8|muscle, intestine and stomach expression 1	20090626	304.7	323.9	400.6	330.65	308.7	292.4	380.55	342.05	332.4	363.35	341.35	363.2	299.05	274.55	1963.95	401.4	378.9	1002.3	656.55	362.45	5064.75	8346.45	356.9	322.1	350.03	310.75	279.75	3095.55	436.75	260.45	325.95	322
320522	basic helix-loop-helix family, member a9	Bhlha9	A830053O21Rik	MGI:2444198|Ensembl:ENSMUSG00000044243	11	11 B5	protein-coding	Bhlha9	basic helix-loop-helix family, member a9	O	novel helix-loop-helix DNA-binding domain containing protein	20090604	66.85	36.75	49.25	66.5	71.9	51.4	52.55	45.4	72.35	71.2	59.5	73.5	56.35	57.1	86.7	70.45	77.85	47.7	62.4	52.3	81.45	52.5	92.3	74.2	63.95	75.8	37.5	80.25	54.95	60.8	49.65	85.75
66882	basic leucine zipper and W2 domains 1	Bzw1	1200015E15Rik|MGC6434|mKIAA0005	MGI:1914132|Ensembl:ENSMUSG00000051223	1	1 C2	protein-coding	Bzw1	basic leucine zipper and W2 domains 1	O	-	20090606	514.5	452.5	628.35	348.3	466.4	711.1	281.3	389.8	507	515.95	485.6	384.3	520.35	761.95	157.35	578.6	573.9	225.25	428	594.15	386.6	337	272.1	341.1	583.33	147.9	522.05	222.4	406.75	653.55	514.15	454.6
74481	basic leucine zipper transcription factor, ATF-like 2	Batf2	4933430F08Rik	MGI:1921731|Ensembl:ENSMUSG00000039699	19	19 A	protein-coding	Batf2	basic leucine zipper transcription factor, ATF-like 2	O	OTTMUSP00000020180	20090613	207.95	259.55	299.1	331.6	241.95	338	204.95	223.65	245.65	386.35	237.6	290.75	257.35	273.55	403	231.7	259.65	198.45	350.35	202.8	306.85	451.9	313.9	285.05	243.43	216	241.6	363.5	270.05	197.95	232.7	268.4
218490	basic transcription factor 3	Btf3	1700054E11Rik	MGI:1202875|Ensembl:ENSMUSG00000021660	13	13 D1	protein-coding	Btf3	basic transcription factor 3	O	-	20081221	138.55	164.1	153.05	245.5	80.25	107.75	88	153.8	177.3	164.25	138.2	194.9	189.8	90.3	306.6	111.8	244.65	266.4	115.15	128.35	174	101.25	76.25	140.05	75.1	420.5	109.35	145.8	128	82.25	155.65	160.5
246229	basic, immunoglobulin-like variable motif containing	Bivm	AI854267	MGI:2179809|Ensembl:ENSMUSG00000041684	1	1 C1.1	protein-coding	Bivm	basic, immunoglobulin-like variable motif containing	O	OTTMUSP00000026562|OTTMUSP00000026563	20081216	207.35	191.8	203.3	40.2	234.05	264.85	192.8	235.05	254.15	254.4	177.05	151.45	206.1	239.9	143.4	164.7	226.4	190.45	339.85	222.95	236.9	52.95	153.8	175.6	248.28	86.45	178.9	128.55	89.6	201.5	279.9	207.2
12173	basonuclin 1	Bnc1	AI047752|AW546376|Bnc	MGI:1097164|Ensembl:ENSMUSG00000025105	7	7 D3	protein-coding	Bnc1	basonuclin 1	O	-	20090212	38.25	68	59	72.75	59.9	60.2	95.6	46.45	58.15	63.7	72.95	52.6	69.7	143.15	118.75	35.75	55.8	63.9	72	70.3	58.65	51.5	94.7	195.6	58.48	75.9	95.4	60.2	113.8	69.05	52.75	80.85
242509	basonuclin 2	Bnc2	5031434M05Rik|MGC124423|MGC124424	MGI:2443805|Ensembl:ENSMUSG00000028487	4	4 C4	protein-coding	Bnc2	basonuclin 2	O	OTTMUSP00000007156	20090121	31	31.25	17.85	27.05	93.7	43.65	65.9	52.75	143.65	90.2	31.6	48.3	41.75	38.1	79.5	28.8	38.9	79.55	62.6	62.85	43.8	92.25	23.8	22.9	25.75	13.45	41.75	191.8	106.8	23.1	64.4	34.85
226562	BAT2 domain containing 1	Bat2d	1810043M20Rik|9630039I18Rik|A630006J20|Bat2d1|E130112L15Rik|mKIAA1096	MGI:1913754|Ensembl:ENSMUSG00000040225	1	1 H1|1	protein-coding	Bat2d	BAT2 domain containing 1	O	-	20090613	446.3	613.8	629.45	508.75	260.3	488.55	302.3	547.2	337.4	301.2	627.4	572.4	319.85	608.75	174.35	938	974.65	731.4	379.75	580.35	618.7	288.5	221.1	311.35	402.05	152.3	1247.8	106.7	317.1	573.95	533.3	689.1
75284	BCDIN3 domain containing	Bcdin3d	4930556P03Rik|AV138748	MGI:1922534|Ensembl:ENSMUSG00000037525	15	15 F3	protein-coding	Bcdin3d	BCDIN3 domain containing	O	-	20090614	17.75	20.1	16.4	61.95	34.25	17.65	20.95	19.45	15.95	14.8	14.8	22.3	19.95	43.45	14	34	23.55	24.8	19.6	15.95	20.95	18.85	29.85	21.75	18.43	25.2	60.45	27.3	16.8	31	16.2	39.55
14025	B-cell CLL/lymphoma 11A (zinc finger protein)	Bcl11a	2810047E18Rik|Ctip1|D930021L15Rik|Evi9|mKIAA1809	MGI:106190|Ensembl:ENSMUSG00000000861	11	11 A3.2	protein-coding	Bcl11a	B-cell CLL/lymphoma 11A (zinc finger protein)	O	COUP-TF interacting protein 1|OTTMUSP00000005476|ecotropic viral integration site 9|myeloid leukemia	20090513	280	175.35	246.95	456	178.9	133.5	260.95	218.1	141.75	129.65	154.45	507.45	523.75	184.15	269.05	118.25	170.2	128.2	113.45	290.6	250.6	222.95	169.2	226.1	190.45	236	197.7	247.65	307.15	228.2	196.9	192.85
77045	B-cell CLL/lymphoma 7A	Bcl7a	4432415N06Rik|AI448316	MGI:1924295|Ensembl:ENSMUSG00000029438	5	5 F	protein-coding	Bcl7a	B-cell CLL/lymphoma 7A	O	-	20081220	316.85	288.35	527.8	646.15	548.1	357.25	326.65	556.25	384.65	239.9	366.25	424.65	474.4	256.35	321.85	291.5	328.9	510.6	217.8	460.15	281.15	291.7	310.05	276.55	424.83	161.1	457.55	242.6	285.9	232.55	407.55	270.95
77578	B-cell CLL/lymphoma 9	Bcl9	2610202E01Rik|8030475K17Rik|A330041G23Rik|Gm130	MGI:1924828|Ensembl:ENSMUSG00000038256	3	3 F2	protein-coding	Bcl9	B-cell CLL/lymphoma 9	O	B-cell lymphoma 9|OTTMUSP00000025509|nuclear co-factor of beta-catenin signalling	20090116	319.9	261.05	473.35	390.15	438.7	262.95	420.25	474.05	249.65	214.65	365.5	428.7	305.8	635.05	431.9	390.15	306.1	601.85	311.55	387.3	341.6	248.7	295.9	339.25	388.23	181.85	381.4	290.45	338.65	389.15	425.05	817.65
58208	B-cell leukemia/lymphoma 11B	Bcl11b	9130430L19Rik|AI604821|B630002E05Rik|Ctip2|Rit1	MGI:1929913|Ensembl:ENSMUSG00000048251	12	12 F1|12 52.0 cM	protein-coding	Bcl11b	B-cell leukemia/lymphoma 11B	O	B-cell lymphoma/leukaemia 11B|COUP-TF interacting protein 2|OTTMUSP00000021002|OTTMUSP00000021004	20090629	305.8	214	693.4	197.05	179.95	213.6	314.95	233.1	181.65	164.95	226.95	449.05	603.75	113.8	187.4	1038.55	650.9	212.25	185.7	536.75	183.95	196.75	182.35	467.75	272.23	70.45	2411.65	108.65	400.2	314	219.05	156.15
17060	B-cell linker	Blnk	BASH|Bca|Ly-57|Ly57|Lyw-57|SLP-65	MGI:96878|Ensembl:ENSMUSG00000061132	19	19 C3|19 31.0 cM	protein-coding	Blnk	B-cell linker	O	B-cell linker protein|lymphocyte antigen 57	20090705	693.85	144.1	257.7	1240.2	113.8	120.5	151.6	79.75	434.6	172.15	208.9	1475.25	192.7	289.35	30.4	297.85	246.95	56.75	203.8	215.45	1009.05	212.2	209.75	531	118.2	103.25	235.1	212.65	771.6	1004.3	70.25	494.45
12033	B-cell receptor-associated protein 29	Bcap29	AW208404|Bap29	MGI:101917|Ensembl:ENSMUSG00000020650	12	12 A3|12 17.0 cM	protein-coding	Bcap29	B-cell receptor-associated protein 29	O	-	20090215	386	433.45	479.6	47.85	433.55	499	681.75	641.9	294.6	242.65	330.25	348.7	235.85	467.4	46	703.45	727.75	476.9	273.4	510.3	290	101.4	653.75	225.3	512.53	5397.55	428.35	23.65	388.4	431.7	546.1	357.95
242248	B-cell scaffold protein with ankyrin repeats 1	Bank1	A530094C12Rik|AI451642|AVIEF|BANK	MGI:2442120|Ensembl:ENSMUSG00000037922	3	3 G3|3 66.0 cM	protein-coding	Bank1	B-cell scaffold protein with ankyrin repeats 1	O	B-cell scaffold protein with ankyrin repeats 1 delta 2 transcript	20081216	445.9	63.25	97.85	231.25	95.85	103.35	127.05	101.65	41.4	153.95	109.1	944.65	69.6	100.85	182.75	166.8	135	110.4	140.1	126.8	120.6	172.6	200.7	128.15	92.48	77.35	103.3	112.05	71.5	717.25	127.05	114.65
12226	B-cell translocation gene 1, anti-proliferative	Btg1	AI426953|AW546738	MGI:88215|Ensembl:ENSMUSG00000036478	10	10 C3	protein-coding	Btg1	B-cell translocation gene 1, anti-proliferative	O	-	20090626	3955.75	2282.75	379.9	2509.95	2201.05	519.7	772.1	486.5	721.15	387.05	1319.15	5831.2	867.55	1941.6	96.2	9806.6	8878	1542	1295.7	490.4	3956.75	543.05	885.35	2074.65	367.43	2034.6	5919	612.55	2583.6	5133.95	538.75	1779
12228	B-cell translocation gene 3	Btg3	ANA|tob5	MGI:109532|Ensembl:ENSMUSG00000022863	16	16 C3.1	protein-coding	Btg3	B-cell translocation gene 3	O	abundant in neuroepithelium area protein	20090624	118.75	130.45	73.3	139.2	131.05	121	86.2	92.4	137.75	111.15	84.3	113.8	33.65	95	162.95	160.55	175.55	96.9	193.8	94.65	92.5	68.25	230.45	136.3	91.38	91.1	166.4	136.85	253.9	120.25	105.3	141.95
56057	B-cell translocation gene 4	Btg4	C86116|PC3B	MGI:1860140|Ensembl:ENSMUSG00000032056	9	9 A5.3	protein-coding	Btg4	B-cell translocation gene 4	O	-	20090614	15.2	12.35	20.45	84	23.4	24.05	30.3	22.2	20.45	29.1	31.4	22.9	30.45	199.9	48.45	33.25	26.55	55.15	22.5	22	21	90.9	23.7	97.2	23.23	197.15	50.65	20.95	23.95	40	46.45	16.75
171388	BCL2/adenovirus E1B 19kD interacting protein like	Bnipl	1700128A13Rik|BNIP-S|BNIPL-1|BNIPL-2|BNIPL1|BNIPL2|MGC8103|PP73|PP753	MGI:2384749|Ensembl:ENSMUSG00000028115	3	3 F2.1	protein-coding	Bnipl	BCL2/adenovirus E1B 19kD interacting protein like	O	BNIP-2 similar	20081216	13.15	23.25	25.35	54.9	25.55	54.2	37.95	32.8	28.05	59.05	20.4	41.45	28.15	17.2	29.25	15.15	31.55	45.05	19.55	22.55	25.8	75.5	20.9	21.75	30.23	1967.35	26.8	80.1	84.55	37.8	22.6	24.65
12175	BCL2/adenovirus E1B interacting protein 2	Bnip2	5730523P12Rik|BNIP2beta|Nip21	MGI:109327|Ensembl:ENSMUSG00000011958	9	9 D	protein-coding	Bnip2	BCL2/adenovirus E1B interacting protein 2	O	BCL2/adenovirus E1B 19 kDa-interacting protein 2 beta|BCL2/adenovirus E1B 19kDa-interacting protein 1, NIP2|BCL2/adenovirus E1B interacting protein 1, NIP2	20090719	8.05	8	6.95	24.4	48.6	6.8	19.8	6.5	19.1	38.15	4.75	8.65	7.9	15.4	20.25	18.25	6.1	20.55	7	6.85	6.7	10.6	25.7	29	6.58	21.4	19.7	4.5	11.5	12.95	6.55	11.5
12177	BCL2/adenovirus E1B interacting protein 3-like	Bnip3l	C86132|D14Ertd719e|Nip3L|Nix	MGI:1332659|Ensembl:ENSMUSG00000022051	14	14 D1|14 28.0 cM	protein-coding	Bnip3l	BCL2/adenovirus E1B interacting protein 3-like	O	BCL2/adenovirus E1B 19 kDa-interacting protein 3-like|BCL2/adenovirus E1B 19kDa-interacting protein 3-like|OTTMUSP00000027961	20090503	695.55	798.9	549.7	1090.3	669.7	570.15	353.85	521.6	520.75	493.95	999.65	481.05	679	663.85	37.4	828.5	675.05	372.1	765.6	563.5	573.4	390.8	256.35	471.25	644.25	225.85	917.5	191.45	492.4	760.2	513.1	357.9
12015	BCL2-associated agonist of cell death	Bad	AI325008|Bbc2	MGI:1096330|Ensembl:ENSMUSG00000024959	19	19 A	protein-coding	Bad	BCL2-associated agonist of cell death	O	Bcl-associated death promoter|OTTMUSP00000017561	20090620	79.15	119.15	45.5	218.9	90.4	970.45	135.05	62.25	109.85	115.35	99.4	75.85	107.05	121.5	127.9	57.15	110	212.95	208.45	71.95	225.1	146.1	56.95	110.95	76.15	107.05	87.25	70.7	56.05	108.7	255.95	56
67384	BCL2-associated athanogene 4	Bag4	2410112I15Rik|SODD	MGI:1914634|Ensembl:ENSMUSG00000037316	8	8 A3	protein-coding	Bag4	BCL2-associated athanogene 4	O	-	20090614	74.35	62.9	42.65	22.2	28.15	33.25	27.8	67.25	23.45	69.4	29.15	40.65	38.4	34.55	7.5	32.6	40	62	60.7	46.9	40.2	21.9	10.05	69.2	40.9	61.35	66.15	50.95	46.75	45.4	70.05	59.5
72567	BCL2-associated transcription factor 1	Bclaf1	2610102K23Rik|2700025J07Rik|2810454G14Rik|5730534O06Rik|AI450190|AW556225|Btf|KIAA0164|MGC30519|MGC58035|mKIAA0164	MGI:1917580|Ensembl:ENSMUSG00000037608	10	10 A3	protein-coding	Bclaf1	BCL2-associated transcription factor 1	O	-	20090505	650.45	645.1	911.9	663.45	831.8	569.45	554.75	949.95	393.15	429.4	628.35	518.85	728.2	783.8	172.35	576.55	564.45	705	249	768.5	609.7	419.05	445.8	498.1	615.93	448.35	988.05	328.9	423.55	831.75	538.9	659.85
12028	BCL2-associated X protein	Bax	-	MGI:99702|Ensembl:ENSMUSG00000003873	7	7 B5|7 23.0 cM	protein-coding	Bax	BCL2-associated X protein	O	Bcl2-associated X protein	20090719	400.35	529.5	395.75	448.65	472.8	514.15	415.95	401.7	438.95	424.3	517.65	585.05	520.25	559.95	452.15	777.1	646.75	423.6	496.05	378.4	436.8	392.35	500.3	353.1	457.38	193.45	552.75	502.4	571.45	350	495.9	579.05
12124	BCL2-interacting killer	Bik	Biklk|Blk|Nbk	MGI:1206591|Ensembl:ENSMUSG00000016758	15	150	protein-coding	Bik	BCL2-interacting killer	O	Bcl2-interacting killer-like	20090513	14.95	12.85	11.55	37.8	11	12.55	20.1	12.15	17.95	15.7	20.4	16.8	10.45	14.65	18	15.6	10.25	13.75	16.2	10.15	19.05	17.4	15.35	14.35	12.03	15.4	11.25	40.6	21.05	21.3	14.1	14.5
12048	BCL2-like 1	Bcl2l1	Bcl(X)L|Bcl-XL|Bcl-Xs|Bcl2l|BclX|MGC113803|MGC99998|bcl-x	MGI:88139|Ensembl:ENSMUSG00000007659	2	2 H1|2 87.5 cM	protein-coding	Bcl2l1	BCL2-like 1	O	B-cell leukemia/lymphoma x|OTTMUSP00000016850|anti-apoptosis regulatory protein	20090707	49.35	67.9	101.7	94.9	109.1	69.3	247.85	87.6	44.9	92.9	68.95	74.75	88.45	46.8	73.95	72.2	78	46.25	125.75	89.65	116.4	106.8	62.8	78.95	79.08	40.5	115.1	86.05	52.05	41.05	93.8	62.4
75736	BCL2-like 12 (proline rich)	Bcl2l12	2810475P17Rik|5430429M05Rik|Bcl-L12|Bcl2-L12	MGI:1922986|Ensembl:ENSMUSG00000003190	7	7 B2	protein-coding	Bcl2l12	BCL2-like 12 (proline rich)	O	OTTMUSP00000027515	20090612	38.3	62.85	81.9	52.15	30.9	52.8	75.35	33.65	38.45	43.45	65.5	103.85	55.5	62.5	19.3	84.35	119.3	96.55	51.2	65.65	41.7	67.75	28.15	94.15	42.55	47.65	90.05	123.95	38	14.9	106.2	24.75
94044	BCL2-like 13 (apoptosis facilitator)	Bcl2l13	BCL-RAMBO|E430016C20Rik|MGC38758|Mil-1|Mil1	MGI:2136959|Ensembl:ENSMUSG00000009112	6	6 F1|6 54.0 cM	protein-coding	Bcl2l13	BCL2-like 13 (apoptosis facilitator)	O	BCL2-like 13|mitochondria located 1 homolog	20090719	601.5	474.2	466.55	451.4	396.95	486.05	541.45	348.5	412.75	585.05	385.85	452.55	464.15	519.8	325	524.35	542.75	376.5	397.75	331.8	414.7	603.3	646.55	518.1	380.53	423.2	557.85	621.2	579.35	489.25	518.5	489.15
66813	BCL2-like 14 (apoptosis facilitator)	Bcl2l14	4930452K23Rik|4933405K19Rik|9030625M01Rik|AI429211|Bclg	MGI:1914063|Ensembl:ENSMUSG00000030200	6	6 G1	protein-coding	Bcl2l14	BCL2-like 14 (apoptosis facilitator)	O	OTTMUSP00000028828|OTTMUSP00000028829|apoptosis regulator BCL-G	20090606	153.95	160	118.85	98.65	51.8	92.05	189.5	107.65	179.9	212.8	121.1	168.85	128.4	73.2	411.05	145.7	118.45	85.3	148.65	135.2	252.55	528.3	152.35	211.85	132.45	147.75	122.6	812.75	148.75	85.6	102.85	151.45
320376	BCL6 co-repressor-like 1	Bcorl1	6720425J07Rik|B930011H20Rik	MGI:2443910|Ensembl:ENSMUSG00000036959	X	X A4	protein-coding	Bcorl1	BCL6 co-repressor-like 1	O	OTTMUSP00000019119|OTTMUSP00000019139	20090605	317.95	308.6	128.5	522.5	322.1	160.55	402.5	127	341.4	482.95	345.7	383.7	379.05	240	421.05	349.35	348	386.4	320.25	259.25	367.75	446	406.45	323.8	361.4	274.95	329.55	632.4	299.1	241.5	368.3	362.05
56208	beclin 1, autophagy related	Becn1	4921513J16Rik|5430417M23Rik|MGC6843	MGI:1891828|Ensembl:ENSMUSG00000035086	11	11 D	protein-coding	Becn1	beclin 1, autophagy related	O	Bcl-2-interacting protein beclin|OTTMUSP00000002689|beclin 1|beclin 1 (coiled-coil, myosin-like BCL2-interacting protein)	20090705	40.6	87.75	65.45	158.15	126.15	121.3	24	106.6	99.8	125.95	53.25	134.85	45.2	109.15	247.45	99.5	44.75	82.6	53.75	36.2	161.6	81.45	103.7	115.05	67.5	765.9	133.25	98.4	52.75	79	62.7	164.55
666938	BEN domain containing 4	Bend4	EG666938	MGI:3648414	5	5 C3.1|5	protein-coding	Bend4	BEN domain containing 4	O	BEN domain-containing protein 4	20090613	104.4	96.8	117.2	134.15	95.9	105.6	132.8	84.35	105.9	204.15	111.05	127.8	170.65	112.4	137.65	121.8	115.35	101.75	172	117.25	131.35	133	148.2	107.65	78.2	121.7	91.7	159.95	119.35	110.25	87.45	129.75
320705	BEN domain containing 6	Bend6	B230209C24Rik	MGI:2444572|Ensembl:ENSMUSG00000042182	1	1 B	protein-coding	Bend6	BEN domain containing 6	O	OTTMUSP00000023922	20081221	43.15	20.8	83	55.1	113.45	52.5	18.75	93.4	59.9	44.7	39.35	33.9	101.5	53.4	81.9	26.3	49.2	34.85	54.05	86.35	31.6	69.3	15.6	70.05	102.65	33.6	55.05	37.05	51.5	26.3	73.35	42.25
207777	benzodiazapine receptor associated protein 1	Bzrap1	D230016K05|PRAX-1|mKIAA0612	MGI:2450877	11	11 C	protein-coding	Bzrap1	benzodiazapine receptor associated protein 1	O	peripheral benzodiazepine receptor-associated protein 1|peripheral-type benzodiazepine receptor-associated protein 1	20090613	114.1	159.6	1221.05	284.45	982.05	316.8	67.8	1215	60.1	40.65	180.1	176.35	1216.6	89.85	293.95	113.75	76.6	548.7	64.6	830.9	107.1	96.25	64.5	118.55	886.95	104.45	180.85	198.9	58.05	164.75	299.2	121.1
14705	Bernardinelli-Seip congenital lipodystrophy 2 homolog (human)	Bscl2	2900097C17Rik|AI046355|Gng3lg	MGI:1298392|Ensembl:ENSMUSG00000071657	19	19 A|19 4.0 cM	protein-coding	Bscl2	Bernardinelli-Seip congenital lipodystrophy 2 homolog (human)	O	G protein gamma 3 linked|seipin	20090609	1405.95	673.8	415.6	254.05	480.8	703.95	54.2	497.3	604.7	282.2	442.25	459.75	449.9	807.2	68.7	578.05	584.5	590.4	294.05	369.05	735.25	577	213.7	523.45	409.23	1862.6	353	75.2	746.75	675.8	619.65	384.3
24115	bestrophin 1	Best1	Bmd|Vmd2|mBest1	MGI:1346332|Ensembl:ENSMUSG00000037418	19	19 B	protein-coding	Best1	bestrophin 1	O	best macular dystrophy|vitelliform macular dystrophy 2 homolog	20090715	154.55	111.9	154.85	380.9	308.3	173.85	177.3	292.15	303.2	209.6	265.9	305.35	208.4	207.15	274.15	263.3	167.95	191.8	191.55	200.35	153.5	198.2	464.55	227.25	196.9	1467.65	115.4	188.3	217.1	170.25	133.4	285.35
382427	bestrophin 3	Best3	Vmd2l3|mBest4	MGI:3580298|Ensembl:ENSMUSG00000020169	10	10 D2	protein-coding	Best3	bestrophin 3	O	vitelliform macular dystrophy 2-like 3|vitelliform macular dystrophy 2-like protein 3	20090715	279.15	284.2	413.8	562.5	381.1	414.8	407.85	310.35	429.75	391.95	401.5	460.7	391.75	398.5	748.35	333.9	386.1	416.85	394	368	291.3	588.7	635.05	346.45	341.15	376.3	351.95	613.9	445.1	368.2	394.2	331.95
240119	beta galactoside alpha 2,6 sialyltransferase 2	St6gal2	C230064G14Rik|St6galII|mKIAA1877	MGI:2445190|Ensembl:ENSMUSG00000024172	17	17 C	protein-coding	St6gal2	beta galactoside alpha 2,6 sialyltransferase 2	O	ST6 beta-galactosamide alpha-2,6-sialyltranferase 2|ST6Gal II|beta-galactoside alpha-2,6-sialyltransferase II	20090711	167.5	195.55	166.4	168.7	198.15	175.8	262.3	148.55	277.5	219.2	150.6	224.35	209.05	178.15	214.4	193.25	186	224.6	181.75	250.05	102.85	249.9	219.95	221.7	225.63	210.8	181.35	210.6	222.5	221.1	233.15	188.35
76898	beta-1,3-glucuronyltransferase 1 (glucuronosyltransferase P)	B3gat1	0710007K08Rik|AI846286|GlcAT-P|Glcatp|Hnk1|KIAA4235	MGI:1924148|Ensembl:ENSMUSG00000045994	9	9 A4	protein-coding	B3gat1	beta-1,3-glucuronyltransferase 1 (glucuronosyltransferase P)	O	beta-1,3-glucuronyltransferase 1	20090703	68.85	109.7	845.9	271.6	629.95	135.3	195.6	705.75	190.45	176.8	215.65	118.2	935.9	124.8	270.85	59.55	123.85	179.2	204.85	1051.15	158	226.35	189	131.65	657.23	184.2	112.05	243.55	103.8	119.9	157.25	81.85
280645	beta-1,3-glucuronyltransferase 2 (glucuronosyltransferase S)	B3gat2	GlcAT-S|Glcats|KIAA1963	MGI:2389490|Ensembl:ENSMUSG00000026156	1	1 A4-B	protein-coding	B3gat2	beta-1,3-glucuronyltransferase 2 (glucuronosyltransferase S)	O	UDP-glucuronosyltransferase-S|beta-1,3-glucuronyltransferase 2|galactosylgalactosylxylosylprotein 3-beta-glucuronosyltransferase 2	20090614	49.55	56.65	50.5	152.6	110.8	67.55	149.75	89	175.05	89.65	60	123	79.4	72.1	48.7	81.05	73.6	162.95	93.65	83.95	69	105.1	103.25	93.5	97.2	94.9	55.6	223.5	109.1	37.9	54.95	79.1
72727	beta-1,3-glucuronyltransferase 3 (glucuronosyltransferase I)	B3gat3	2810405M13Rik	MGI:1919977|Ensembl:ENSMUSG00000071649	19	19 A	protein-coding	B3gat3	beta-1,3-glucuronyltransferase 3 (glucuronosyltransferase I)	O	beta-1,3-glucuronyltransferase 3	20090606	414.5	384.6	505.75	324.95	613.4	782.15	251.9	514.6	297.15	481.55	372.9	504.4	654.2	416.25	209.65	436.35	489.9	571.95	463.6	623.8	280.6	395.3	351.85	320.35	523.83	82.75	298.05	370.95	293.75	329.1	612.85	370.3
14421	beta-1,4-N-acetyl-galactosaminyl transferase 1	B4galnt1	4933429D13Rik|Gal-NAc-T|GalNAc-T|GalNAcT|Galgt1|Ggm-2|Ggm2	MGI:1342057|Ensembl:ENSMUSG00000006731	10	10 D3|10 69.25 cM	protein-coding	B4galnt1	beta-1,4-N-acetyl-galactosaminyl transferase 1	O	GM2/GD2 synthase|UDP-N-acetyl-alpha-D-galactosamine:(N-acetylneuraminyl)-galactosylglucosylceramide-beta-1, 4-N-acetylgalactosaminyltransferase|beta1,4GalNAC-T	20090614	411.4	59.3	301.1	429.2	265.2	143.2	87.85	177.45	133.15	406.6	149.8	1355.5	235.2	32.2	276.55	2395.65	3003.55	24.75	186.9	276.7	794.3	651.75	124.7	88	192.8	219.35	415.85	417.7	47.35	443.6	33.65	136.5
330406	beta-1,4-N-acetyl-galactosaminyl transferase 3	B4galnt3	AB114826|B4GalNAcT3|C330047A21	MGI:3041155|Ensembl:ENSMUSG00000041372	6	6 F1	protein-coding	B4galnt3	beta-1,4-N-acetyl-galactosaminyl transferase 3	O	OTTMUSP00000027281|beta 1,4-N-acetylgalactosaminyltransferase-transferase 3|beta 1,4-N-acetylgalactosaminyltransferase-transferase-III	20090711	161.9	196.4	196.45	221.3	198.8	227.05	226.45	234.05	291.35	183.45	234.4	235	242.35	184.5	611.3	235.35	188.35	273.65	238.9	218.95	201.45	434.9	261.4	173.2	228.4	222.2	210.7	333.05	223.3	177.65	198.85	225.45
12116	betaine-homocysteine methyltransferase	Bhmt	MGC117976|MGC46866	MGI:1339972|Ensembl:ENSMUSG00000082293	13	13 D1	protein-coding	Bhmt	betaine-homocysteine methyltransferase	O	OTTMUSP00000029215	20090614	71.15	133.45	32.45	138.8	67.3	143.6	102.7	64.35	105.75	14984.5	60.25	78.3	64.6	81.3	151.05	74.9	70.3	43.25	152.25	77.15	108.6	107.1	62	77.1	115.53	845.25	58.9	72.9	100.9	112.85	70.25	63.05
23821	beta-site APP cleaving enzyme 1	Bace1	C76936	MGI:1346542|Ensembl:ENSMUSG00000032086	9	9 A5.2	protein-coding	Bace1	beta-site APP cleaving enzyme 1	O	APP beta-secretase	20090624	486.85	482.5	465.9	349	497.9	328.9	448.65	476.9	445	487	385.7	331.35	500.1	354.05	307.35	280.8	231.7	431.4	362.1	456.85	369.8	356	404.55	363.8	428.95	306.5	451.25	366.45	370.6	447.05	402.05	342.1
12234	beta-transducin repeat containing protein	Btrc	Beta-Trcp1|FWD1|Fbw1a|KIAA4123|Slimb|b-TrCP|beta-TrCP|mKIAA4123	MGI:1338871|Ensembl:ENSMUSG00000025217	19	19 D1	protein-coding	Btrc	beta-transducin repeat containing protein	O	SCF b-TRCP	20090628	173.9	197.3	226.6	247.5	183.3	167.8	215.25	228	193.1	148.5	196.1	176.95	154.5	140.45	190.6	134.25	207.7	149.65	231.95	207.15	224.5	158.1	221.85	197.55	211.2	185.05	203	246.45	208.55	138.8	179.4	176.3
83675	bicaudal C homolog 1 (Drosophila)	Bicc1	Bic-C|MGC124370|bpk|jcpk	MGI:1933388|Ensembl:ENSMUSG00000014329	10	10 B5.3|10 38.6 cM	protein-coding	Bicc1	bicaudal C homolog 1 (Drosophila)	O	OTTMUSP00000029836|bicaudal C homolog 1|juvenile congenital polycystic kidney disease|polycystic kidney mutation of BALB/c origin	20090526	202.3	48.4	18.5	24.9	23.35	83.85	55.7	25	508.8	35.35	436.25	39.3	36.35	450.1	84.45	15.75	17.6	196.55	42.8	21.7	100.5	30.45	35.05	150.9	32.43	37.35	16.1	41.05	49.95	109.3	92.45	199.85
12121	bicaudal D homolog 1 (Drosophila)	Bicd1	B830009D06Rik|KIAA4125|mKIAA4125	MGI:1101760|Ensembl:ENSMUSG00000003452	6	6 G3	protein-coding	Bicd1	bicaudal D homolog 1 (Drosophila)	O	OTTMUSP00000032169|bicaudal D homolog 1	20090517	169.4	178.1	284.3	209.45	345.95	236.4	262.55	353.5	167.95	198.3	146.85	160.8	319.75	263.05	372.85	216.9	192.25	350.6	176.35	306.8	153.6	315.35	170.4	152.95	286.88	109.2	149	224.8	197.85	126.7	298	208.8
67118	bifunctional apoptosis regulator	Bfar	3010001A07Rik|AI666707|AW107665|BAR|RNF47	MGI:1914368	16	16 A1	protein-coding	Bfar	bifunctional apoptosis regulator	O	-	20090609	43.2	33.15	59.55	80.35	63.3	51	12.75	41.45	43.3	20.6	34.1	92.4	20.7	101.6	14.85	291.75	232.7	86.65	36.5	11.6	14.25	64.4	48.6	66.55	46.28	24.7	170.65	81.05	48.6	36.65	56.25	19.9
109778	biliverdin reductase A	Blvra	0610006A11Rik|2500001N03Rik|Blvr	MGI:88170|Ensembl:ENSMUSG00000001999	2	2 F3|2 62.0 cM	protein-coding	Blvra	biliverdin reductase A	O	OTTMUSP00000017108	20090621	207.4	166.7	178.1	347	138.75	164.2	232.2	155.4	292.1	188.95	180.7	182.45	183.35	177.8	92.85	149.95	137.9	184.65	228.7	142.8	203.8	89.4	252.95	172.2	201.78	148.25	167.5	325.75	178.35	190.85	153.15	157.05
233016	biliverdin reductase B (flavin reductase (NADPH))	Blvrb	MGC11726|MGC27866	MGI:2385271|Ensembl:ENSMUSG00000040466	7	7 A3	protein-coding	Blvrb	biliverdin reductase B (flavin reductase (NADPH))	O	OTTMUSP00000027051	20090613	597.95	57.5	29.75	2017.85	40.05	44.75	26.15	33.75	44.6	1550.15	38.25	195.7	32.45	218.5	39.95	45.6	50.05	31.55	47.95	27.3	29.8	27.5	26.85	135.7	24.25	26.5	31	49.1	53.85	375.15	48.25	46.25
73689	biogenesis of lysosome-related organelles complex-1, subunit 2	Bloc1s2	2410089B13Rik|BLOS2	MGI:1920939|Ensembl:ENSMUSG00000057506	19	19 C3	protein-coding	Bloc1s2	biogenesis of lysosome-related organelles complex-1, subunit 2	O	-	20090513	317.05	242.35	332	613.5	256.8	370.15	21.9	399.6	77.75	95.25	204.65	355.3	146.45	310.1	127	463.85	366.25	321.4	247.25	267.35	255.7	185.45	47.05	221.4	200.55	585.95	491.2	23.55	204.75	417.45	343.45	377.3
232946	biogenesis of lysosome-related organelles complex-1, subunit 3	Bloc1s3	BC043666|Blos3|E230011O18|rp	MGI:2678952|Ensembl:ENSMUSG00000057667	7	7 A3	protein-coding	Bloc1s3	biogenesis of lysosome-related organelles complex-1, subunit 3	O	Bloc-1 complex component|Bloc1 subunit 3|reduced pigmentation protein	20090118	605.75	605.25	568.4	436.3	503.35	665.85	382.95	588.5	417.65	544.55	650.3	578.95	531.45	572.95	788.15	635.9	685.25	378	791.35	629.3	581.15	475.8	372.75	644.15	545.33	524.2	484.35	534.7	493.75	526.65	692.8	518.9
665775	biorientation of chromosomes in cell division 1-like	Bod1l	A230054D04Rik|AI853319|FAM44A|mKIAA1327	MGI:2444804|Ensembl:ENSMUSG00000061755	5	5 B3	protein-coding	Bod1l	biorientation of chromosomes in cell division 1-like	O	family with sequence similarity 44, member A	20090523	19.2	15.85	17.2	20.3	13.8	17.2	18.3	14.45	18.9	14.85	23.25	16.25	16.15	12.6	18.75	20.35	27.8	19.65	18.95	15.35	17.95	15	21.9	23.2	16.9	15.45	27.95	39.35	20	16.1	20.95	17.05
12181	block of proliferation 1	Bop1	AU020183|AW146150|D18861|Erb1p|Kiaa0124|mKIAA0124	MGI:1334460|Ensembl:ENSMUSG00000022557	15	15 D3|15 43.0 cM	protein-coding	Bop1	block of proliferation 1	O	-	20090715	222.4	184.05	137.55	432.65	135.15	155.3	342.2	275.85	254	96.65	218.85	159.4	267.3	154.25	54.25	198.65	243.4	240.6	204.95	193.45	110.6	310.6	98.65	217.85	221.83	229.7	204.4	286.6	134.75	129.9	218.3	269.35
54399	blocked early in transport 1 homolog (S. cerevisiae)-like	Bet1l	2610021K23Rik|Gs15	MGI:1913128|Ensembl:ENSMUSG00000025484|Ensembl:ENSMUSG00000080136	7	7 F5	protein-coding	Bet1l	blocked early in transport 1 homolog (S. cerevisiae)-like	O	golgi SNARE, 15 kD|soluble N-ethylmaleimide-sensitive factor attachment protein (SNARE) 15	20090614	309.4	485.15	226.7	210.95	299.15	383.45	348.45	210.45	376	268.75	404.9	417.9	311	384.15	212.35	359.4	211.05	630.75	445.35	212.55	396.4	791.75	254.85	266.5	243.2	436.6	228.9	427.25	234.15	290.35	238.8	398.9
12151	Bmi1 polycomb ring finger oncogene	Bmi1	AW546694|Bmi-1|Pcgf4	MGI:88174|Ensembl:ENSMUSG00000026739	2	2 A3|2 9.0 cM	protein-coding	Bmi1	Bmi1 polycomb ring finger oncogene	O	B lymphoma Mo-MLV insertion region 1|OTTMUSP00000012215|polycomb group ring finger 4	20090715	155.85	192.65	150.15	49.7	166.7	53.15	136.85	144.2	118.7	87.85	170.95	146.05	169.05	138	6.25	130.25	135.3	185.65	57.95	150.45	130.4	69.2	219.5	59.15	106.43	148.9	101.8	26.1	83.25	144.4	123.3	179.2
81913	BMP and activin membrane-bound inhibitor, pseudogene (Xenopus laevis)	Bambi-ps1	-	MGI:1932402	2	200000	pseudo	Bambi-ps1	BMP and activin membrane-bound inhibitor, pseudogene (Xenopus laevis)	O	-	20090628	8.05	7.15	10.15	13.25	14.2	6.95	9.3	9.15	8.55	11.25	7.45	7.9	10.4	6.3	16.4	56.2	22.05	9.75	5.5	6.3	7.65	37.2	6.8	9.95	12.1	8	75.35	15.35	7.05	4.2	4.85	10.4
73230	BMP-binding endothelial regulator	Bmper	3110056H04Rik|CV-2|Crim3|Cv2	MGI:1920480|Ensembl:ENSMUSG00000031963	9	9 A4	protein-coding	Bmper	BMP-binding endothelial regulator	O	crossveinless 2|crossveinless 2 homolog|crossveinless-2	20090613	373.9	152.65	212.65	123.25	130.6	261.85	208.35	222.95	137.3	151.25	364.6	185.2	170.85	252.35	120.1	122.1	121.4	448.95	231.65	221.4	158.55	163.4	129.6	244.8	244.35	126.55	132.6	90.25	162.4	214.6	376.3	121.35
70508	bobby sox homolog (Drosophila)	Bbx	5530401J07Rik|5730403O13Rik	MGI:1917758|Ensembl:ENSMUSG00000022641	16	16 B5	protein-coding	Bbx	bobby sox homolog (Drosophila)	O	HMG-BOX transcription factor BBX|OTTMUSP00000018781|OTTMUSP00000018786	20090304	14.8	38.85	14.55	67.25	17.5	15.35	103.65	32.45	18.8	20.9	31.85	22.65	20.45	78	38.05	53.25	49.85	47.85	151.65	44.45	12.05	28.15	20.45	19.75	19.88	18.35	18.05	27.25	19.05	14.1	58.25	37.2
75388	bol, boule-like (Drosophila)	Boll	4930554P13Rik|4930597B14Rik	MGI:1922638	1	1 C1	protein-coding	Boll	bol, boule-like (Drosophila)	O	bol, boule-like	20090609	14.8	15.3	11.7	18.35	14.45	5.6	19	16.75	10.6	17.75	11.4	17.7	17.55	13.75	43.8	13.3	8.45	11.95	18.55	15.5	15.1	20.1	21.35	28.3	17.63	1240.05	11.25	24	21.6	10.3	15.3	23.05
69550	bone marrow stromal cell antigen 2	Bst2	2310015I10Rik|Bst-2|C87040|DAMP-1|GREG	MGI:1916800|Ensembl:ENSMUSG00000046718	8	8 B3.3	protein-coding	Bst2	bone marrow stromal cell antigen 2	O	DAMP-1 protein|DAMP-1 protein homolog	20081216	1134.7	1193.8	254.65	940.05	301.35	376.65	751.85	277.7	577.1	2301.6	1168.85	1556.3	229.85	2673.25	574.4	1139.75	833.2	385.35	2538.2	252.9	774.95	743.8	783.2	851.3	337.4	216.4	903.4	441.15	711.8	760.8	488.5	3621.1
12159	bone morphogenetic protein 4	Bmp4	Bmp-4|Bmp2b|Bmp2b-1|Bmp2b1	MGI:88180|Ensembl:ENSMUSG00000021835	14	14 C1|14 15.0 cM	protein-coding	Bmp4	bone morphogenetic protein 4	O	OTTMUSP00000021065|OTTMUSP00000021066	20090719	219.45	276.7	169.55	365.3	204.55	134.95	376.75	162.85	614.65	264.7	786.75	204.1	163.45	309.7	78.35	202.5	126.25	182.25	412.4	221.55	284.5	213.3	319.1	411.25	217.63	151.9	196.35	235.95	358.9	211.2	177.85	282.25
12160	bone morphogenetic protein 5	Bmp5	AU023399|se	MGI:88181|Ensembl:ENSMUSG00000032179	9	9 D|9 42.0 cM	protein-coding	Bmp5	bone morphogenetic protein 5	O	OTTMUSP00000023977|short ear	20090606	443.1	528.2	601.95	413.8	550.85	450.05	346.15	547.15	315.8	364.95	620.5	396.45	524.55	435.6	855.9	593.9	463.7	464.5	489.35	625.95	377.55	312.5	397	398.7	452.78	417.1	335.55	553.3	391.95	415.35	476.2	521.75
12166	bone morphogenetic protein receptor, type 1A	Bmpr1a	1110037I22Rik|ALK3|AU045487|BMPR-IA|Bmpr	MGI:1338938|Ensembl:ENSMUSG00000021796	14	14 B|14 13.0 cM	protein-coding	Bmpr1a	bone morphogenetic protein receptor, type 1A	O	bone morphogenetic protein receptor, type IA	20090719	681.35	672.25	426.25	355.5	395.5	443.05	704.25	542.85	393.15	340.45	692.65	258.3	463.6	823.1	531.15	160.35	194.1	592.45	699.9	465.05	658.25	676.2	713.3	626.75	467.03	245.35	267.35	518.7	710.3	729.45	594.75	834.1
12168	bone morphogenic protein receptor, type II (serine/threonine kinase)	Bmpr2	2610024H22Rik|AL117858|AW546137|BB189135|BMP-2|BMPR-II|BMPRII	MGI:1095407|Ensembl:ENSMUSG00000067336	1	1 C1.3	protein-coding	Bmpr2	bone morphogenic protein receptor, type II (serine/threonine kinase)	O	bone morphogenetic protein receptor type II	20090715	553.7	869.75	1214.6	187.35	669.4	1767.75	669.8	1058.8	567.3	494.25	3516.45	240.55	784.9	1477.15	249.6	122.65	141.25	347.25	765.8	937.05	753.45	531.6	745.05	646.45	872.73	233.65	231	456.7	728.85	607.65	1329.1	665.75
75770	BR serine/threonine kinase 2	Brsk2	4833424K13Rik|SAD-A|SADA	MGI:1923020|Ensembl:ENSMUSG00000053046	7	7 F5	protein-coding	Brsk2	BR serine/threonine kinase 2	O	-	20090613	119.55	139.05	1143.85	198.7	1195.1	1145.45	108.95	946.35	138.25	182.45	132.35	176.15	654	109.55	369.05	141.45	116.15	489.3	159.85	1485.1	72.2	47.3	136.6	247.65	917.35	418.35	62.05	218.85	198.2	123.4	789.45	125.35
109880	Braf transforming gene	Braf	9930012E13Rik|AA120551|AA387315|AA473386|B-raf|Braf-2|Braf2|C230098H17|C87398|D6Ertd631e	MGI:88190|Ensembl:ENSMUSG00000002413	6	6 B1|6 15.5 cM	protein-coding	Braf	Braf transforming gene	O	B-Raf|B-Raf proto-oncogene serine/threonine-protein kinase (p94)	20090613	629	699.45	1235.5	559.05	815.85	612.15	428.7	821.55	621.9	470.5	767.9	686.25	970.95	569.6	410.75	504.4	591.7	659.1	697.3	930	655	581.5	296.85	576.5	807.9	532.75	614.3	343.35	402.45	837.65	637.8	646.9
70350	brain abundant, membrane attached signal protein 1	Basp1	2610024P12Rik|CAP-23|CAP23|Ckap3|NAP-22|NAP22	MGI:1917600|Ensembl:ENSMUSG00000045763	15	15 B1	protein-coding	Basp1	brain abundant, membrane attached signal protein 1	O	cytoskeleton associated protein 3	20090513	903.35	285.65	6875.75	453.85	898.5	3796.85	370.1	7370.75	273.6	341.2	437.85	1273.7	6467.3	584.8	202.9	433.4	411.25	1272.15	3114	7789.4	326.65	278.9	332.65	529.05	3142.15	945.4	714	238.5	206.1	1475.2	2822.05	494.5
12031	brain cytoplasmic RNA 1	Bc1	-	MGI:104905	7	7 72.0 cM	protein-coding	Bc1	brain cytoplasmic RNA 1	O	-	20081005	5485.8	7804.2	17500.3	11402.4	20957	19200.4	6102.4	23595	1455.1	7329.6	2570.2	1851.8	18730.2	4581.55	13785.6	2037.55	1180.25	17246	3532.8	19785.5	2428.05	2185.65	1823.5	1506.7	17389.3	15544.1	3547.75	2680.25	5550.1	5981.7	16524.2	5149.45
12064	brain derived neurotrophic factor	Bdnf	-	MGI:88145|Ensembl:ENSMUSG00000048482	2	2 E3|2 62.0 cM	protein-coding	Bdnf	brain derived neurotrophic factor	O	OTTMUSP00000016087|OTTMUSP00000016088|OTTMUSP00000016089|OTTMUSP00000016090|OTTMUSP00000016091|OTTMUSP00000016092|OTTMUSP00000016093|OTTMUSP00000016094|OTTMUSP00000016095|OTTMUSP00000016096|anorexia BDNF|brain-derived neurotrophic factor	20090715	250.1	302.4	451.35	325.6	385.3	428.35	369.8	351.8	273.15	350.35	355.05	279.7	382.3	211.95	475.65	251.05	238.75	362.05	328.15	408.2	204.2	395.55	178.3	282.45	306.48	160.35	264	355.8	292.6	189.55	332.45	201.85
406217	brain expressed gene 4	Bex4	-	MGI:3606746|Ensembl:ENSMUSG00000047844	X	XE3|X	protein-coding	Bex4	brain expressed gene 4	O	Bex4 protein|OTTMUSP00000020292|brain expressed X-linked 4|brain expressed, X-linked 4	20090331	18.95	44.15	294.85	39.7	461	69.95	15.45	548.9	174.95	29.55	515.05	12.35	309.6	977.7	67.3	56	17.7	804.7	541.85	199.15	87.55	33.9	21	24.45	99.03	308.3	11.9	36.25	25.05	12.95	105.4	14.65
107771	brain expressed myelocytomatosis oncogene	Bmyc	2900002K07Rik|AW060705	MGI:88184|Ensembl:ENSMUSG00000049086	2	2 A3	protein-coding	Bmyc	brain expressed myelocytomatosis oncogene	O	OTTMUSP00000013515	20090523	209.65	328.35	372.85	138.7	449.2	279.15	104.95	380.25	116.65	64.05	110.85	402	387.55	330.5	276.55	385.45	227	1167.45	146.4	418	490.85	711.55	66.15	141.45	415.53	75.05	162.25	168.55	82.3	277.7	324.55	595.4
65115	brain expressed, associated with Nedd4	mCG_21548	Bean|MGC169808	MGI:1929597	8	8 D1|8	protein-coding	Bean	brain expressed, associated with Nedd4	I	-	20090609	43.15	130.75	95.7	75.6	109.6	494.45	61.8	110.35	27.7	16.95	47.7	70.55	75.15	79.75	79.45	30.35	42.9	82.6	31.8	133.5	76.05	46.45	58.1	77.95	125	83.7	32.25	59.15	117.65	48.25	305.15	83.85
70456	brain protein 44	Brp44	0610006C01Rik|2010002I07Rik|2610205H19Rik|AA108335|ESTM43	MGI:1917706|Ensembl:ENSMUSG00000026568	1	1 H2	protein-coding	Brp44	brain protein 44	O	OTTMUSP00000025749	20090116	1545.7	907.5	433.35	342.05	782.85	637.45	3214.65	562.7	2421.2	2010.75	435.8	271.75	466.7	576.8	400.25	205.9	259.7	334.55	309.05	545.3	787.4	895	2518.1	559.05	699.9	2678.95	328.15	634.7	1155	1030.4	546.4	320.6
55950	brain protein I3	Bri3	I3	MGI:1933174|Ensembl:ENSMUSG00000047843	5	5 G2	protein-coding	Bri3	brain protein I3	O	OTTMUSP00000031084	20090116	1122.15	1162.95	599.75	602.9	734	771.55	1623.2	712.45	1474.9	1296.15	1488.65	870.55	779.5	1126.4	914.3	650.6	494.05	1104.05	1056.15	693.6	1232.15	1107	691.45	866.35	515.03	1025.7	600.05	873.95	650.9	1064.9	603.45	877.8
107831	brain-specific angiogenesis inhibitor 1	Bai1	B830018M07Rik|KIAA4089|R75078|mKIAA4089	MGI:1933736	15	15 D3	protein-coding	Bai1	brain-specific angiogenesis inhibitor 1	O	-	20090614	14.4	14	13.15	15.3	9.7	26.5	30.85	12.2	15.3	20.25	13.6	11.65	13.4	9.85	41.7	16.25	24	13.45	17	13.1	17.45	36.05	27.6	15.9	20.75	11.4	10.05	29.7	14.3	10.5	13.3	13.45
12035	branched chain aminotransferase 1, cytosolic	Bcat1	BCATc|Eca39	MGI:104861|Ensembl:ENSMUSG00000030268	6	6 G3|6 73.9 cM	protein-coding	Bcat1	branched chain aminotransferase 1, cytosolic	O	OTTMUSP00000030669|OTTMUSP00000030682	20090628	242.65	250.4	596.95	225.6	904.8	811.6	221.85	920.4	598.5	215.6	182.25	241.95	1325.7	2668.5	425.05	231.4	222.25	370.65	736.1	490.7	236.6	297.9	226.3	269.05	1189.28	244.2	223.1	357.15	227.1	227.95	839.65	4637.4
12036	branched chain aminotransferase 2, mitochondrial	Bcat2	Bcat-2|Eca40	MGI:1276534|Ensembl:ENSMUSG00000030826	7	7 B4|7 23.0 cM	protein-coding	Bcat2	branched chain aminotransferase 2, mitochondrial	O	-	20090719	1118.65	731.85	79.15	182.8	174	183.45	739.65	114.7	459.1	98.65	213.7	394	155.1	550.75	799.65	149.95	109	191.95	143.9	125.15	787.05	1367.1	292.5	400.2	132	314.45	270.3	405.9	501.55	329.5	191.95	381.55
72399	BRCA1 associated protein	Brap	3010002G07Rik	MGI:1919649|Ensembl:ENSMUSG00000029458	5	5 F	protein-coding	Brap	BRCA1 associated protein	O	OTTMUSP00000027628	20090613	88.95	75.7	44.2	51.95	72.6	672.1	37.5	35.55	76.1	282.95	129.15	48.95	85.6	130.05	23.7	294.9	255.45	147.25	224.65	75.55	201.65	30.55	41.65	120.9	41.5	557.1	99.35	41.75	129.2	123.35	310.3	41.8
12021	BRCA1 associated RING domain 1	Bard1	ENSMUSG00000060893|ENSMUSG00000073653	MGI:1328361|Ensembl:ENSMUSG00000026196	1	1 C3	protein-coding	Bard1	BRCA1 associated RING domain 1	O	-	20090606	19.8	28.4	24.15	54	36.7	22.8	32.6	28.7	31.75	43	27.75	29.75	26.25	23.35	44.6	21.35	22.35	38.2	32.75	27.05	38	35.75	24.85	28.05	27.23	31.7	23.75	35.9	22.55	20.1	23.45	25.6
66165	BRCA2 and CDKN1A interacting protein	Bccip	1110013J05Rik|TOK-1	MGI:1913415|Ensembl:ENSMUSG00000030983	7	7 F4	protein-coding	Bccip	BRCA2 and CDKN1A interacting protein	O	OTTMUSP00000025772	20090312	641.5	965.75	563.4	649.25	571.25	417.8	612.3	499.65	569.65	931.2	541.55	508.5	570	622.65	281.1	887.35	696.35	754.05	368.7	465.45	567.75	655.55	975.8	598.8	466.35	146.5	525.05	354.65	655.85	676.8	354.1	690.95
72573	BRCT domain containing 1	Brctd1	2700017A04Rik|Brctx|MGC117761	MGI:1919823	13	13 C1	protein-coding	Brctd1	BRCT domain containing 1	O	Brctx protein	20090609	148.8	118.9	123.75	119.3	109.15	105.6	283.25	167.45	88.3	78.05	103.6	104.45	127.85	163.8	20.5	154.55	170.85	143.7	80.4	136.8	103	54.95	121.3	89.6	124.88	213.65	190.4	50.7	99.6	114.7	144.1	108.45
12189	breast cancer 1	Brca1	-	MGI:104537|Ensembl:ENSMUSG00000017146	11	11 D|11 60.5 cM	protein-coding	Brca1	breast cancer 1	O	OTTMUSP00000002773|breast cancer associated 1	20090715	118.55	98.1	131.55	384.3	125.6	85.5	173.7	132	103.85	96.3	122.1	131.05	155.5	130.05	197.3	139.8	136.6	101.15	129.8	110	110.6	148.6	99.9	112.2	124.88	167.25	310	135.45	139.35	96	126	189.7
29815	breast cancer anti-estrogen resistance 3	Bcar3	AI131758|AND-34	MGI:1352501|Ensembl:ENSMUSG00000028121	3	3 G3	protein-coding	Bcar3	breast cancer anti-estrogen resistance 3	O	-	20090617	235.1	199.15	246.2	305.75	259	210.9	264.45	261.5	345.7	269.85	232.45	290.95	282.15	217.85	523.5	243.85	231.85	190.85	295.4	260.2	345.7	83.4	273.45	296.25	257.25	215.4	198.85	206.4	263.35	181.35	268.45	244.25
67832	brix domain containing 2	Bxdc2	1110064N10Rik|C76935	MGI:1915082|Ensembl:ENSMUSG00000022247	15	15 A1	protein-coding	Bxdc2	brix domain containing 2	O	BRIX	20090613	39.1	138.3	71.4	74.4	210.85	136.25	141.35	124.2	128.8	87.75	100.65	65.4	51.85	273.7	68.15	44.75	49	175.75	52.3	60.4	45.3	73.45	58.35	49.3	81.33	103.35	85.65	46.25	113.2	98.55	58.2	285.6
70285	brix domain containing 5	Bxdc5	2210420E24Rik|2310066N05Rik|MGC102255|Rpf1	MGI:1917535|Ensembl:ENSMUSG00000028187	3	3 H3	protein-coding	Bxdc5	brix domain containing 5	O	RNA processing factor 1	20090614	326.65	342.45	195.9	320.85	218.05	180.05	327.75	204.35	284.45	269.2	335.3	293.6	152.35	417.3	94.9	713.9	599.65	288.2	317.75	165.45	295.9	278.75	289.05	230	189.85	381.85	777.4	258.6	278.35	546.5	251.35	416.75
116848	bromodomain adjacent to zinc finger domain, 2A	Baz2a	AA415431|C030005G16Rik|C78388|Tip5|Walp3|mKIAA0314	MGI:2151152|Ensembl:ENSMUSG00000040054	10	10 D3	protein-coding	Baz2a	bromodomain adjacent to zinc finger domain, 2A	O	-	20090705	94.7	52.5	28.5	92.45	120.7	48.55	73.6	57	63	85.75	56.55	147.7	111.1	52.55	48.95	22.2	22.65	42.7	59.35	33.15	70.3	118.55	24.95	100.65	44.9	236.6	83	98.25	190.35	45.7	49.35	40.05
78783	bromodomain and PHD finger containing, 1	Brpf1	4833438B11Rik|4930540D11Rik|Brpf2	MGI:1926033|Ensembl:ENSMUSG00000001632	6	6000	protein-coding	Brpf1	bromodomain and PHD finger containing, 1	O	OTTMUSP00000026060|bromodomain containing 1	20090613	454.75	404.45	376.2	961.25	689	351.8	293.7	292.6	316.25	265.45	485.7	464.2	293.7	362.3	115.8	757.65	783.1	427.9	445.6	393.2	415.95	237.85	265.6	271.15	279.05	273.2	1164.5	89.25	405.65	370.45	267.65	324.65
207425	bromodomain and WD repeat domain containing 2	Brwd2	2900055P10Rik|AW489876|MGC47139|Wdr11|mKIAA1351	MGI:1920230|Ensembl:ENSMUSG00000042055	7	7 F3	protein-coding	Brwd2	bromodomain and WD repeat domain containing 2	O	WD repeat domain 11	20090614	630.25	574.8	537.25	364.8	505	461.05	476.25	577.3	422.8	459.75	455.8	461	534.45	557.05	363.35	482.2	471.4	462.9	449.85	473.55	486.4	438.65	456.95	507.25	465.18	565.4	427	667	410.45	491.95	431.25	451.75
382236	bromodomain and WD repeat domain containing 3	Brwd3	Brodl|D030064D06Rik|Gm596	MGI:3029414|Ensembl:ENSMUSG00000063663	X	X D	protein-coding	Brwd3	bromodomain and WD repeat domain containing 3	O	OTTMUSP00000019897|bromo domain-containing protein disrupted in leukemia	20090614	133.15	105.95	127.2	84.6	119.15	82.6	175.15	137.25	90.45	59.6	95.55	133.7	138.7	132.75	183.15	122.3	145	96.05	152.75	140.45	119.05	131.6	127.95	168.6	121.73	83.25	282.3	167.05	157.15	112.55	105.15	100.45
78656	bromodomain containing 8	Brd8	2610007E11Rik|4432404P07Rik|SMAP	MGI:1925906|Ensembl:ENSMUSG00000003778	18	18 B1	protein-coding	Brd8	bromodomain containing 8	O	-	20090308	417.05	528.35	415.65	906.6	566.25	377.3	404.8	434.6	391.35	370.5	466	459.1	442.3	541.65	532.25	743.45	596.5	363.3	398.35	392.65	418.1	408.9	340.9	442.65	453.4	353.15	645.2	374.95	340.5	369.85	525.6	592.4
105246	bromodomain containing 9	Brd9	AL022779	MGI:2145317|Ensembl:ENSMUSG00000057649	13	13 C1	protein-coding	Brd9	bromodomain containing 9	O	-	20081216	406.75	367.8	478.4	433.8	297.9	363.15	275.05	402.45	225.95	140.9	427.95	332.4	355.7	379.7	271	454.15	498.65	316.65	192.35	364.5	276.75	110	187.55	309.35	295.83	240.9	528.75	76.5	257.25	513.7	269.7	358.5
207165	bromodomain PHD finger transcription factor	Bptf	9430093H17Rik|Falz|MGC54978	MGI:2444008	11	110	protein-coding	Bptf	bromodomain PHD finger transcription factor	O	fetal Alzheimer antigen	20090614	466.3	572.4	472.25	747.9	671.8	434.4	365.5	703.95	356.2	372.3	730.3	983.5	697.55	503.85	298.45	811.35	865.1	615.85	486.8	379.2	614.55	359.9	327.35	557.6	457.43	553.35	1290.85	263.55	703.9	423.2	495.65	680.3
319586	bruno-like 5, RNA binding protein (Drosophila)	Brunol5	4930565A21Rik	MGI:2442333	10	10 C1	protein-coding	Brunol5	bruno-like 5, RNA binding protein (Drosophila)	O	bruno-like 5, RNA binding protein	20090613	61.6	47.6	27.15	89	160.1	180.7	102.1	135.4	95.25	164.2	47.55	149.8	145.65	104.35	70.25	120.1	116.4	61.8	155.4	134.15	141.55	52.1	58.95	133.25	130.73	143.2	97.4	100.5	69.85	125.5	106.2	96.15
100383	BSD domain containing 1	Bsdc1	1110063F24Rik|AW011758	MGI:1913466|Ensembl:ENSMUSG00000040859	4	4 D2.2	protein-coding	Bsdc1	BSD domain containing 1	O	OTTMUSP00000010169	20090614	292.5	305	190.05	903.95	205.25	248.8	247.65	205.7	301.05	339.1	217.45	214.05	265.3	229.35	156	171.55	221.05	229	242.35	211.2	259.25	308.9	215.2	170.3	242.7	105.4	111.25	244.1	226.15	143.95	197.45	252.1
83962	BTB (POZ) domain containing 1	Btbd1	1190005H08Rik|MGC37676	MGI:1933765|Ensembl:ENSMUSG00000025103	7	7 D1	protein-coding	Btbd1	BTB (POZ) domain containing 1	O	-	20090613	1202.15	1184.4	1107.35	551.25	1162.55	909.4	2149.2	1295.4	1147.5	525.65	679.15	467.85	2088.5	973.85	281.7	548.8	596.6	1303.95	265.5	1205	906.65	318.9	2698.2	659.45	967.05	1278.6	842.8	331.55	902.45	1086.25	872.6	819.15
74007	BTB (POZ) domain containing 11	Btbd11	6330404E16Rik	MGI:1921257|Ensembl:ENSMUSG00000020042	10	10 C1	protein-coding	Btbd11	BTB (POZ) domain containing 11	O	OTTMUSP00000019040	20090614	12.4	11.35	31.1	7.85	9.15	22.05	12.75	20.4	10	18.05	10.55	14.3	11.5	26.9	30.75	17.1	13.7	12.05	17.55	10.05	20.65	13.75	11.55	12.2	17	12.4	10	27.3	13	5.5	9.35	11.4
330660	BTB (POZ) domain containing 16	Btbd16	E330040A16Rik	MGI:3045247|Ensembl:ENSMUSG00000040298	7	7 F3	protein-coding	Btbd16	BTB (POZ) domain containing 16	O	-	20090606	141.45	121.2	99.8	142.65	176.35	140.4	112.9	133.3	133.55	183.2	181.15	208.65	123.75	122.5	121.75	219.7	201.9	157.5	114.7	125.65	116.6	52.8	143.85	69.75	149.13	360.5	127.35	73.25	177.4	70.65	151.2	112.5
399566	BTB (POZ) domain containing 6	Btbd6	-	MGI:3026623|Ensembl:ENSMUSG00000002803	12	12 F1	protein-coding	Btbd6	BTB (POZ) domain containing 6	O	-	20090614	328.65	302.4	483.85	268.1	502.7	370.1	380.8	443.2	404.8	311.35	289.65	307.45	432.45	314.2	574.3	398.75	352.1	233.8	250.3	491.45	382.15	205.7	462.1	310.95	382.98	239	267.55	313.4	343.45	290.8	298.2	288.25
238386	BTB (POZ) domain containing 7	Btbd7	5730507E09Rik|8030448M07|E130118E17Rik|FUP1|MGC49574|mKIAA1525	MGI:1917858|Ensembl:ENSMUSG00000041702	12	12 E	protein-coding	Btbd7	BTB (POZ) domain containing 7	O	-	20090614	605.3	551.25	278.9	270.5	290.2	302.15	401.4	351.05	334.75	213.85	809.8	362.75	312.35	656.2	233.25	351.3	395.2	360.95	458.5	252.4	642.4	365.3	287.35	543.95	258.58	889.2	746.4	363.05	495.05	593.05	303.45	731.8
224671	BTB (POZ) domain containing 9	Btbd9	1700023F20Rik|4930402L05|AI464421	MGI:1916625|Ensembl:ENSMUSG00000062202	17	17 B1	protein-coding	Btbd9	BTB (POZ) domain containing 9	O	-	20090606	147.8	204.25	333.15	192	183.1	254.9	103.2	254.05	88.25	73.3	196.1	144.9	240	192.5	54.1	127.15	226.05	333.1	163.65	271.05	148.75	23.5	138	129	181.43	87.65	238.75	26.05	139.15	170.45	187.25	201.1
12013	BTB and CNC homology 1	Bach1	6230421P05Rik|AI323795	MGI:894680|Ensembl:ENSMUSG00000025612	16	16 C3.3	protein-coding	Bach1	BTB and CNC homology 1	O	BTB and CNC homology 1 transcription factor	20090620	352.75	269.5	169.65	466.05	157.95	220.3	362.25	242.3	252.2	522.8	590.15	271.85	259.85	346.5	196.7	307.35	343.05	269.5	559.5	163.75	290.4	363.65	210.35	420.15	190.38	77.45	1327.7	191.7	294.15	368.25	260.4	339.6
12014	BTB and CNC homology 2	Bach2	E030004N02Rik|MGC117590	MGI:894679	4	-	protein-coding	Bach2	BTB and CNC homology 2	O	Transcription regulator protein BACH2 (BTB and CNC homolog 2)	20090614	233.95	52.65	108.4	608.35	130.25	172.05	104.45	87	69.05	75.1	197.3	455.75	80.05	58.65	3.2	507.85	526.25	67.5	132.05	71.25	48	137.8	108.35	119.65	111.68	31.75	184.45	98.1	163.05	280.8	130.55	69.15
53325	BTG3 associated nuclear protein	Banp	AA408158|SMAR1	MGI:1889023|Ensembl:ENSMUSG00000025316	8	8 E1|8 66.0 cM	protein-coding	Banp	BTG3 associated nuclear protein	O	Btg3 associated nuclear protein	20090705	378.1	281.05	347.6	308.55	514.65	308.8	436.6	346.5	248.45	292.35	355.35	477.35	431.05	376.7	112.8	591.05	491.8	339.65	279.45	323.7	310.2	292.35	268.9	408.3	250.95	252.75	498	273.3	285.4	241.75	288.05	404.05
12235	budding uninhibited by benzimidazoles 1 homolog (S. cerevisiae)	Bub1	AL022991|Bub1a|C80208|D2Xrf87	MGI:1100510	2	2 F1|2 73.0 cM	protein-coding	Bub1	budding uninhibited by benzimidazoles 1 homolog (S. cerevisiae)	O	budding uninhibited by benzimidazoles 1	20090719	13.8	8.3	6.6	92.2	14.75	10.75	39.05	13.05	11.9	13.95	8.75	18.7	9.2	80.7	22.05	20.75	29.4	14.7	8.8	10.3	17.55	5.25	10.8	8.8	12.3	522.35	265.7	19.75	11.65	26.75	9.25	59.75
12237	budding uninhibited by benzimidazoles 3 homolog (S. cerevisiae)	Bub3	AU019800|AU021329|AU043350|AW146323|C78067	MGI:1343463|Ensembl:ENSMUSG00000066979	7	7 F3|7 61.0 cM	protein-coding	Bub3	budding uninhibited by benzimidazoles 3 homolog (S. cerevisiae)	O	budding uninhibited by benzimidazoles 3 homolog	20090215	214.9	89.3	26.95	151.25	30.05	26.25	34.15	60	78.9	193.45	85	69.55	22.15	71.25	33.45	67.5	33.05	17.85	34.65	26.25	38.3	22.9	161	90.85	32.83	25.3	228.35	33.85	38.95	150	30.75	42.4
12231	butyrophilin, subfamily 1, member A1	Btn1a1	Btn	MGI:103118|Ensembl:ENSMUSG00000000706	13	13 A3.1|13 12.0 cM	protein-coding	Btn1a1	butyrophilin, subfamily 1, member A1	O	OTTMUSP00000000669	20090614	232.65	287.85	375.75	351.3	375.4	265.3	302.05	332.95	365.15	276.7	317.95	413	403.55	225	317	324.85	343.9	315.9	379.55	345.5	462.6	297.25	358.6	351.8	372.08	376.8	242.65	331.3	335.8	257.05	328.7	371.7
238555	butyrophilin, subfamily 2, member A2	Btn2a2	Btn2|D030063K05	MGI:3606486|Ensembl:ENSMUSG00000053216	13	13 A3.1	protein-coding	Btn2a2	butyrophilin, subfamily 2, member A2	O	OTTMUSP00000000520|OTTMUSP00000030287|butyrophilin 2	20090614	48.5	20.3	51.85	74.15	57.45	59.9	86.45	34.05	19.65	41.7	69.3	39.2	37.95	22.5	23.15	91.75	92.1	59.35	98.4	62.25	19.65	42.45	30.05	23.9	32.5	46	57.7	179.15	24.6	17.65	53.95	39.1
59048	C1GALT1-specific chaperone 1	C1galt1c1	1500002I11Rik|AB030184|C81205	MGI:1913493|Ensembl:ENSMUSG00000048970	X	X A2	protein-coding	C1galt1c1	C1GALT1-specific chaperone 1	O	OTTMUSP00000018745	20081216	333.5	328.6	286.85	202.55	345.95	420	219.55	361.15	383	382.55	407.45	254.65	259.6	297.05	97.6	211.35	216.7	463.05	241.45	297.85	473.2	503.65	207.65	292.2	268.3	98.35	328.15	341.6	265.9	346.35	409	250.85
56745	C1q and tumor necrosis factor related protein 1	C1qtnf1	1600017K21Rik|CTRP1|Zsig37	MGI:1919254|Ensembl:ENSMUSG00000017446	11	1100	protein-coding	C1qtnf1	C1q and tumor necrosis factor related protein 1	O	OTTMUSP00000004307|OTTMUSP00000004308|ortholog|putative secreted protein ZSIG37	20090613	277.5	164.35	91.2	71.65	70.9	295.95	74.55	72.85	64.85	92.7	225.05	179.7	95.95	284.35	291.6	68.55	130.5	312.35	838.1	61.55	188.45	201.6	50.7	279.45	83.75	136.9	112.7	175.5	181.2	154	443.2	190.8
69183	C1q and tumor necrosis factor related protein 2	C1qtnf2	1810033K05Rik|CTRP2	MGI:1916433|Ensembl:ENSMUSG00000046491	11	11 B1.1	protein-coding	C1qtnf2	C1q and tumor necrosis factor related protein 2	O	OTTMUSP00000005612	20090614	118.7	144.8	79.55	164.9	110.05	118.2	160.6	83.6	121.35	78	379.3	56.1	75.9	183.8	44.55	124.2	142	166.55	161.95	105.9	87.15	82.9	185.1	174.45	104.65	46.2	50.3	174.65	238.4	227.65	159.4	160.95
67445	C1q and tumor necrosis factor related protein 4	C1qtnf4	0710001E10Rik|9430004J15Rik|CTRP4	MGI:1914695|Ensembl:ENSMUSG00000040794	2	20	protein-coding	C1qtnf4	C1q and tumor necrosis factor related protein 4	O	-	20090613	42.05	57.3	826	19.05	1271.95	57.65	51.35	442.15	48.45	22.9	43.8	62.6	2029.85	36.05	36.45	63.45	103.7	324.7	41.9	1091.9	64.95	66.1	100.85	59.85	317.93	2476	34.75	148	71.55	35.05	78.6	80.85
72709	C1q and tumor necrosis factor related protein 6	C1qtnf6	2810036M19Rik|AI415568|AW743441|CTRP6	MGI:1919959|Ensembl:ENSMUSG00000022440	15	150	protein-coding	C1qtnf6	C1q and tumor necrosis factor related protein 6	O	OTTMUSP00000023014	20090614	43.95	60.25	59.25	34.15	37.25	33.3	49.1	38.4	41.05	109.2	86.7	95.45	87.35	177.65	239.6	48.15	53.15	236.25	291	46.1	141.45	42.25	70.45	138.3	46.25	34.3	31.4	113.55	58.1	38.05	76.55	164.1
109323	C1q and tumor necrosis factor related protein 7	C1qtnf7	5530401N20Rik|8430425G24Rik|Ctrp7	MGI:1925911|Ensembl:ENSMUSG00000061535	5	5 B3	protein-coding	C1qtnf7	C1q and tumor necrosis factor related protein 7	O	C1q and tumor necrosis factor related protein 5	20090613	25.8	46.45	20.95	26.9	14.85	19.85	40.9	18.95	26.9	20.55	222.6	107.2	22.7	138.9	22.8	10.9	12.6	10.9	21.7	22.6	19.85	18.9	24.3	44.8	21.48	18.1	16.2	27.55	76.15	169.9	22.55	38.4
227580	C1q-like 3	C1ql3	1110065A22Rik|AI661623|C1ql|C1qtnf13|K100	MGI:2387350|Ensembl:ENSMUSG00000049630	2	2 A1	protein-coding	C1ql3	C1q-like 3	O	C1q/TNF-related protein 13|OTTMUSP00000012053|gliacolin	20090606	201.8	123.75	258.4	333.6	284.45	222.2	305.4	230.85	256.4	295	208.05	240.85	175.9	198.3	160	215	304.1	155.55	344.85	230.8	285.45	353.7	348.7	293.55	232.2	188.85	174.45	369.25	240.55	267.7	190.75	165.85
277939	C2 calcium-dependent domain containing 3	C2cd3	AU020772	MGI:2142166	7	7000	protein-coding	C2cd3	C2 calcium-dependent domain containing 3	O	-	20090609	25.05	21.7	22.5	51.25	34.6	20.25	47.7	17	40.25	31.75	18.3	36.95	24.6	27.25	35.7	34.15	32.55	20.3	23.35	16.85	31.9	21.3	27.65	23.95	25.88	160	23.25	29.4	21.3	44.7	19.7	71.95
320405	Ca2+-dependent activator protein for secretion 2	Cadps2	A230044C21Rik|Caps2|Cpd2	MGI:2443963|Ensembl:ENSMUSG00000017978	6	6 A3.1	protein-coding	Cadps2	Ca2+-dependent activator protein for secretion 2	O	Ca2+-dependent activator for secretion protein 2|OTTMUSP00000026308|cerebellum postnatal development associated protein 2	20090626	9.5	9.75	26.85	15.35	125.35	21.1	13.8	35.95	14.65	19.35	12.1	14.4	12.1	13.1	20.05	20.2	22.05	29.65	20.7	43.95	71.1	86.9	16.65	7.95	15.28	7.05	26.65	54.5	7.85	6.45	11.55	7.75
553127	CAAX box 1 homolog B (human)	Cxx1b	Mart8c	MGI:3576504|Ensembl:ENSMUSG00000067924	X	X A5	protein-coding	Cxx1b	CAAX box 1 homolog B (human)	O	CAAX box 1 homolog B|OTTMUSP00000018949|mammalian retrotransposon derived 8c	20081216	2417.5	5690.6	6154.65	689.05	8087.65	5753.45	3098.1	8622.75	1452.6	749.35	6020.1	2010.75	8583.15	3075.75	1803	1260.3	1122.85	8471.65	2673.75	7326.7	1012.85	913.65	2198.1	2048.85	7392.28	438.15	1054.05	755.8	2199.75	1434.1	5061.45	2549.85
72865	CAAX box 1 homolog C (human)	Cxx1c	2900027G03Rik|Mar8.1|Mart8a	MGI:1920115|Ensembl:ENSMUSG00000051851	X	X A5	protein-coding	Cxx1c	CAAX box 1 homolog C (human)	O	CAAX box 1 homolog C|OTTMUSP00000018948|mammalian retrotransposon derived 8a	20090321	271.35	682.05	1025.4	53.45	960.8	771.55	43.5	1798.25	55.25	49.35	275.25	182.5	914.75	262.9	36.4	98.65	120.7	1679.9	167.05	958.75	48.6	25.45	107.3	66.95	1204	25.5	72.6	123.35	74	135.85	784.65	253.95
320873	cadherin 10	Cdh10	A830016G23Rik|C030003B10Rik|C030011H18Rik	MGI:107436|Ensembl:ENSMUSG00000022321	15	15 A2	protein-coding	Cdh10	cadherin 10	O	T2-cadherin	20090606	238.75	183.55	616.4	211.85	313.55	381.75	217.5	552.25	237	278.2	180.8	170.4	611.85	145.15	518.9	172.4	215.3	302.05	220.85	601.35	189.7	154	267.2	201.9	542.73	145.5	245.8	296.55	158.9	198.9	458.25	172.05
320865	cadherin 18	Cdh18	B230220E17Rik|Cdh14l	MGI:1344366	15	15 A2	protein-coding	Cdh18	cadherin 18	O	cadherin 14-like	20090613	24.25	59.25	85.65	103.05	111.2	81.55	45.1	76.05	78.2	86.35	51.7	96.75	72.7	46.05	66.15	52.2	61.8	60.55	74.95	85.8	60.25	112.05	49.05	95.5	92.8	56.25	107.55	99.9	51.4	37.1	89	61.4
104010	cadherin 22	Cdh22	-	MGI:1341843|Ensembl:ENSMUSG00000053166	2	2 H3	protein-coding	Cdh22	cadherin 22	O	OTTMUSP00000017847|PB-cadherin	20090403	110.75	217.9	443	46.5	557.2	211.1	136.4	473.1	122.1	105.1	221.55	183.5	427.3	199.2	46.4	188.9	281.1	161	137.45	335.6	189.2	101.1	266.3	171.95	409.4	278.9	148.25	108.5	228.4	134.1	209.4	155.75
12565	cadherin 9	Cdh9	-	MGI:107433|Ensembl:ENSMUSG00000025370	15	15 A2	protein-coding	Cdh9	cadherin 9	O	T1-cadherin	20090116	29.4	10.05	327.2	18.8	24.25	52.4	11.4	24.45	25	39.35	20.25	2.35	17.45	9	45.1	30.05	43.55	45.5	40.95	67.95	16.55	25.85	15.8	39.15	33.5	43.4	34.55	16.15	21.95	12.05	29.05	21.9
53883	cadherin, EGF LAG seven-pass G-type receptor 2 (flamingo homolog, Drosophila)	Celsr2	EGFL2|Flamingo1|KIAA0279|mKIAA0279|mfmi1	MGI:1858235|Ensembl:ENSMUSG00000068740	3	3 F3|3 51.0 cM	protein-coding	Celsr2	cadherin, EGF LAG seven-pass G-type receptor 2 (flamingo homolog, Drosophila)	O	OTTMUSP00000007531|cadherin EGF LAG seven-pass G-type receptor 2	20090613	722.15	255.8	1557.2	377.55	874	420.4	293.9	1026.55	686.1	139.55	337.15	184.9	800.45	374.15	291.55	183.9	192.2	390.7	91.05	1179.85	396.8	409.15	273	728.6	1080.18	327.2	296.75	374.5	966.7	513	459.85	569.1
239096	cadherin-like 24	Cdh24	1700040A22Rik|ENSMUSG00000022188|MGC67331	MGI:1928330|Ensembl:ENSMUSG00000059674	14	14 C3	protein-coding	Cdh24	cadherin-like 24	O	EY-cadherin|cadherin 14-like	20090618	101.25	98.15	113.95	71.45	67	115.7	93.4	109.55	115.8	110.55	59.3	135.4	152.7	56.6	50.35	167.8	128.7	169.6	146.25	102.05	265.7	129	145.95	70.15	134.05	209	79.55	165.6	116.45	58.6	116.1	47.2
12308	calbindin 2	Calb2	CR	MGI:101914|Ensembl:ENSMUSG00000003657	8	80	protein-coding	Calb2	calbindin 2	O	calretinin	20090719	542.2	610.85	904.6	553.3	5202.55	719.85	540.25	2513.55	503.2	605.55	626.6	691.05	5419.75	484.1	666.1	672	734.9	564.9	659.35	841.8	521.85	620.7	413.85	678.35	1998.7	479.5	559.2	719.4	647.8	497.5	1410.4	505.55
12310	calcitonin/calcitonin-related polypeptide, alpha	Calca	CA|CGRP-1|CGRP1|Calc|Calc1|Cgrp|Ct|Ctn|calcitonin	MGI:2151253|Ensembl:ENSMUSG00000030669	7	7 F1|7 54.0 cM	protein-coding	Calca	calcitonin/calcitonin-related polypeptide, alpha	O	alpha CGRP|calcitonin|calcitonin gene-related peptide|calcitonin/alpha CGRP	20090623	269.1	250.35	290.4	369.55	273.75	16701.2	202.45	312.35	280.5	262.85	290.85	197	250.4	179.25	350.8	264.6	244.05	273.4	354.75	276.15	320.4	225.15	262.65	323.35	1358.63	181.85	240.95	304.65	249.8	207.2	9775.65	175.45
23991	calcium and integrin binding 1 (calmyrin)	Cib1	Cibkip|Kip|Prkdcip	MGI:1344418|Ensembl:ENSMUSG00000030538	7	7 D3	protein-coding	Cib1	calcium and integrin binding 1 (calmyrin)	O	OTTMUSP00000026344|calcium and integrin binding 1|calcium and integrin binding, protein kinase interacting protein|calmyrin|protein kinase, DNA activated, catalytic polypeptide interacting protein	20090513	140.5	168.2	228.05	125.35	63.2	201.95	176.6	219.95	186.45	219.6	183.55	138.8	322.1	50.1	297.65	116.5	288.55	201.2	119.1	193	280.95	345.9	222.55	242.95	178.18	39.15	167.6	340.2	169.7	136.05	194.25	105.05
56506	calcium and integrin binding family member 2	Cib2	2810434I23Rik|AI449053	MGI:1929293|Ensembl:ENSMUSG00000037493	9	9 A5.3	protein-coding	Cib2	calcium and integrin binding family member 2	O	calcium binding protein Kip 2|calcium binding protein Kip2|kinase interacting protein 2	20081216	2243.1	1104.9	650.15	724.6	654.1	829.1	430.2	1111.6	396.85	485.35	396.05	461.25	545.7	727.75	725.45	358.3	340.65	641.8	402.55	694.4	772.35	958.85	3743.6	1229.35	914.6	317.95	363	588.35	802.35	1093.1	707.85	399.45
234421	calcium and integrin binding family member 3	Cib3	C730014M21Rik|Gm1107|KIP3	MGI:2685953	8	8 B3.3	protein-coding	Cib3	calcium and integrin binding family member 3	O	-	20090610	12.1	10.7	11.25	18.15	9.55	62.95	16.05	10.65	9.05	159.7	10.4	17.5	12.85	10.9	25.5	12.1	15.3	10.75	16.4	9.6	89.3	13.2	20.95	17.5	12.18	10.65	12	20.6	11.35	11.6	9.65	7.95
73259	calcium and integrin binding family member 4	Cib4	1700041E20Rik	MGI:1920509|Ensembl:ENSMUSG00000053194	5	5 B1	protein-coding	Cib4	calcium and integrin binding family member 4	O	OTTMUSP00000025212	20090404	23.55	51.65	15.25	58.1	38	42.8	17.8	24.95	14.95	23.7	26.1	47.95	14.7	43.35	20.3	55.7	61.35	24.25	27.45	14.9	70.25	23.35	38.2	29.6	47.55	266.9	19.6	63.7	24.6	19.85	39.25	29.1
69008	calcium binding protein 39-like	Cab39l	1500031K13Rik|2810425O13Rik|4930520C08Rik|AA589432|MO2L	MGI:1914081|Ensembl:ENSMUSG00000021981	14	14 C3-D1	protein-coding	Cab39l	calcium binding protein 39-like	O	-	20081221	207.8	155.35	174.75	344	163.7	203.85	284.05	178.1	255.4	271.65	170.7	259.8	182.05	155.6	360.85	179.5	182.2	133.5	233.6	202.75	331.4	215.2	316.3	238.95	204.73	201.25	172.05	309.05	183.95	177	202.05	170.95
73660	calcium binding protein 4	Cabp4	2410038D05Rik	MGI:1920910|Ensembl:ENSMUSG00000024842	19	19 A	protein-coding	Cabp4	calcium binding protein 4	O	-	20090315	150.75	100.85	47.95	78.65	35.9	73.75	118.55	49.9	104.75	28.95	91.85	105.45	39.15	73.05	133.1	85.6	116.75	79.6	159	73	38.15	54	119.6	134.1	76.58	68.9	104.8	140.4	91.5	99.3	55.65	83.85
29865	calcium binding protein 5	Cabp5	-	MGI:1352746|Ensembl:ENSMUSG00000005649	7	7 A2	protein-coding	Cabp5	calcium binding protein 5	O	-	20090613	46.7	39.05	36.95	66.45	42.25	45.2	55.6	55.05	41.2	50.55	34.75	48.85	45.25	39.85	38.95	48.6	42.95	47.85	62	35.3	27.8	56.2	49.3	50.45	35.2	32.7	36.35	92.7	44.5	60.95	41.2	47.6
319734	calcium channel, voltage-dependent, alpha 2/delta subunit 4	Cacna2d4	5730412N02Rik|BE686333	MGI:2442632	6	6 F1	protein-coding	Cacna2d4	calcium channel, voltage-dependent, alpha 2/delta subunit 4	O	-	20090609	17.25	25	65.15	50.4	24.85	82.5	24.3	25.35	23.15	49.8	35.65	40.25	41.1	23.5	85.15	43.75	104.2	72.7	99.85	48.5	32.45	30.5	22.95	35.55	43.38	40.05	22.3	52.05	19.15	20.3	30.5	27.75
12298	calcium channel, voltage-dependent, beta 4 subunit	Cacnb4	3110038O15Rik|Cchb4|MGC31529|lethargic|lh	MGI:103301|Ensembl:ENSMUSG00000017412	2	2 C1.1|2 31.5 cM	protein-coding	Cacnb4	calcium channel, voltage-dependent, beta 4 subunit	O	OTTMUSP00000013499|OTTMUSP00000013519	20090613	87.5	102.4	1076.55	175.25	1392.8	733.1	105	656.65	131.15	100.3	78.4	95.65	805.3	128	108.05	97.2	141.4	202.4	95.3	1393.25	146.1	112.65	145.7	85.65	783.35	88.4	73.6	161.7	94.65	89.1	863.6	86.15
12300	calcium channel, voltage-dependent, gamma subunit 2	Cacng2	AW060990|B230105C07Rik|B930041E13Rik|MGC123981|stargazer|stargazin|stg|wag|waggler	MGI:1316660|Ensembl:ENSMUSG00000019146	15	15 E1|15 45.2 cM	protein-coding	Cacng2	calcium channel, voltage-dependent, gamma subunit 2	O	OTTMUSP00000017670|TARP gamma 2|voltage-dependent calcium channel gamma-2 subunit	20090621	115.5	210	357.35	252.35	253.05	303.65	91.2	361.25	202.6	338.85	176.65	114.4	270.25	137.15	318.8	231.2	184.75	308.65	351.95	433.05	230.05	215.6	239.2	180.3	505.15	28.75	123.95	459.7	148.05	95.05	268.15	101.45
12288	calcium channel, voltage-dependent, L type, alpha 1C subunit	Cacna1c	Cav1.2|Cchl1a1	MGI:103013	6	6 F1|6 56.0 cM	protein-coding	Cacna1c	calcium channel, voltage-dependent, L type, alpha 1C subunit	O	L-type Cav1.2|neuronal voltage-gated calcium channel alpha 1C subunit|skeletal muscle-specific calcium channel	20090630	631.05	634.75	739.1	1803.9	836.4	573.9	1205.25	692.9	649.3	763.45	714.1	794.95	991.8	518.95	1499.05	535.9	596.6	1088.1	777.95	799.3	569.95	417.95	1022.05	888.75	734.2	942.7	595.4	324.55	883.55	763.75	769.85	680.95
27967	calcium homeostasis endoplasmic reticulum protein	Cherp	5730408I11Rik|D8Wsu96e|DAN16|Scaf6	MGI:106417|Ensembl:ENSMUSG00000052488	8	8 B3.3|8 34.5 cM	protein-coding	Cherp	calcium homeostasis endoplasmic reticulum protein	O	SR-related CTD associated factor 6	20090613	640.6	593.55	832.85	791.75	575.6	522.75	575.5	727.65	689.55	563.95	529.8	805.3	544.1	500.85	1570.75	669.1	808.6	547.5	579.9	645.45	635.4	686.9	566	661.9	683.43	562.25	744.1	1163.4	574.15	537.7	655.3	551.3
227541	calcium/calmodulin-dependent protein kinase ID	Camk1d	A630059D12Rik|CKLiK|CaMKIdelta|E030025C11Rik	MGI:2442190|Ensembl:ENSMUSG00000039145	2	2 A1	protein-coding	Camk1d	calcium/calmodulin-dependent protein kinase ID	O	OTTMUSP00000011831|calcium/calmodulin-dependent protein kinase 1D	20090614	195.35	159.15	850.85	389.7	328.85	353.95	118.55	289.9	122.45	374.1	257.9	254.1	378	153.6	214.1	283.65	307.4	90.7	151.55	664.15	549.1	57.8	182.5	205.9	507.78	121.4	499.35	32.45	509.7	391.2	255.55	186.1
12325	calcium/calmodulin-dependent protein kinase II gamma	Camk2g	5930429P18Rik|Camkg	MGI:88259|Ensembl:ENSMUSG00000021820	14	14 A3	protein-coding	Camk2g	calcium/calmodulin-dependent protein kinase II gamma	O	Ca2+/calmodulin-dependent protein kinase II|CaMK II	20090613	460.7	732.05	1442.35	475.3	1437.95	3111.9	770	2049.75	221.95	273.2	622.5	348.1	1682.8	938.25	252.9	558.95	648.4	1187.95	432.2	2050.05	538.5	228.55	1765.6	490.4	2908.93	358.9	661.1	221.7	471.85	506.45	2481.85	800.4
66259	calcium/calmodulin-dependent protein kinase II inhibitor 1	Camk2n1	1810006K23Rik|AI848599|AI891706	MGI:1913509|Ensembl:ENSMUSG00000046447	4	4 D3	protein-coding	Camk2n1	calcium/calmodulin-dependent protein kinase II inhibitor 1	O	CaMKII inhibitor protein alpha|CaMKIIN-alpha|CaMKIINalpha|OTTMUSP00000010633	20090626	195.2	427.55	5627.85	286	2124.35	477.15	458.95	1899.2	981.4	598.2	595	164.85	3254.2	348.25	444.4	41.35	111.65	1506.9	296.6	8715.55	292.45	180.1	165.7	270.25	2339.2	430.95	90.25	361.1	191.2	507.6	496.65	285.75
73047	calcium/calmodulin-dependent protein kinase II inhibitor 2	Camk2n2	2900075A18Rik	MGI:1920297|Ensembl:ENSMUSG00000051146	16	16 B1	protein-coding	Camk2n2	calcium/calmodulin-dependent protein kinase II inhibitor 2	O	-	20090626	195.3	511.65	610.2	229.1	1594.1	782	244.7	1530.65	200.5	243.7	193.55	159.9	1063.6	147.5	380.3	150.35	189.05	898.8	174.4	1103.05	243.4	242.6	146.4	110.85	1771	284.45	145	317.55	199.1	175.3	740.45	166.65
12326	calcium/calmodulin-dependent protein kinase IV	Camk4	A430110E23Rik|AI666733|CaMKIV|CaMKIV/Gr|D18Bwg0362e	MGI:88258|Ensembl:ENSMUSG00000038128	18	18 B1|18 12.0 cM	protein-coding	Camk4	calcium/calmodulin-dependent protein kinase IV	O	Ca2+/calmodulin-dependent protein kinase type IV/Gr	20090620	48.5	34.85	55	83.55	104.65	58.6	28	37.6	45.25	30.9	40.5	63.2	53.55	49.45	28.45	73.9	56	55.8	51.2	52.35	51	40.7	51.65	35.95	54	23.25	67.45	39.65	42.85	65.65	96.55	58.85
12361	calcium/calmodulin-dependent serine protein kinase (MAGUK family)	Cask	DXPri1|DXRib1|LIN-2|MGC7449|Pals3|mLin-2	MGI:1309489|Ensembl:ENSMUSG00000031012	X	X A1.1|X 4.2 cM	protein-coding	Cask	calcium/calmodulin-dependent serine protein kinase (MAGUK family)	O	calcium/calmodulin-dependent serine protein kinase	20090626	113.35	153.15	416.5	149.2	272.6	341.35	71.15	540.8	79.05	121.7	228.55	62.55	498.75	156.8	29.5	13.05	21.25	327.6	80.25	387.55	287.95	133.55	73.05	122.8	342.98	15.1	62.35	86.6	120.7	161.25	277.85	218.65
71132	calcium-binding tyrosine-(Y)-phosphorylation regulated (fibrousheathin 2)	Cabyr	1700016C01Rik|4933421A18Rik|CBP86|FSP-2|MGC130217|MGC130218	MGI:1918382|Ensembl:ENSMUSG00000024430	18	18 A2	protein-coding	Cabyr	calcium-binding tyrosine-(Y)-phosphorylation regulated (fibrousheathin 2)	O	calcium-binding tyrosine-phosphorylation regulated protein|calcium-binding tyrosine-phosphorylation regulated protein, isoform 2	20090614	27.9	52.85	24.4	25.45	38.75	28.35	94.25	79.95	25.15	116.6	38	21.2	105.95	18.1	101.45	23.8	12.15	26.1	18.9	59.35	36	28.5	38.35	47.95	43.33	1798.95	25.35	76.1	49.85	17.65	23.1	29
68566	calcyon neuron-specific vesicular protein	Caly	0710001P07Rik|1110004A22Rik|Calcyon|Drd1ip	MGI:1915816|Ensembl:ENSMUSG00000025468	7	7 F4	protein-coding	Caly	calcyon neuron-specific vesicular protein	O	D1 dopamine receptor-interacting protein|calcyon protein|calcyon; D1 dopamine receptor-interacting protein|dopamine receptor D1 interacting protein	20090513	289.05	462.55	2032.7	572.4	1089	671.8	418.65	2905	565.65	773.25	424.15	354.4	2293.15	406	392.9	509.95	542.4	1401.15	694.3	1796.55	506.25	665.95	483.35	443.05	1043.1	385.35	413.85	502.45	428.85	368.9	583.5	329.85
75568	calcyphosine-like	Capsl	1700028N11Rik|AW125205|MGC74120	MGI:1922818|Ensembl:ENSMUSG00000039676	15	15 A1	protein-coding	Capsl	calcyphosine-like	O	Calcyphosine	20090506	231.75	65.2	133	22	99.5	17.05	28.75	125.2	26.65	26.4	312.7	74.9	69.1	391.35	51.85	58.05	62.4	241.05	85.1	74.15	227.9	96.9	79.85	121.15	69	294.9	117.8	145.9	174.8	553.4	86	159.75
109624	caldesmon 1	Cald1	4833423D12Rik|AI195384|AV071549|AW536160|C920027I18Rik|MGC30319	MGI:88250|Ensembl:ENSMUSG00000029761	6	6 B1|6 11.5 cM	protein-coding	Cald1	caldesmon 1	O	OTTMUSP00000015674	20090609	1206.65	1111.7	313.2	450.05	429.25	406.5	692.5	349.45	723.7	1527.25	1327.45	503.5	305.2	2625.6	541.25	136.75	169.7	679.5	1941.65	276	1284.85	850.25	521.65	676	330.88	247.95	238.6	725.65	411.5	752.15	508.35	3057.05
442829	calicin	Ccin	4933417A14Rik	MGI:3045316|Ensembl:ENSMUSG00000070999	4	4 B1	protein-coding	Ccin	calicin	O	OTTMUSP00000007659	20090711	30.15	21.75	25.6	87.4	47	37.6	76.45	45.05	27.5	58.15	22.05	55.95	30.85	40.65	23.65	27.3	46.1	25.1	28.1	20.45	27.95	79.15	172.1	81	36.33	2107.7	93.55	32.85	140.4	42.3	44.55	102
12745	calmegin	Clgn	4930459O04Rik|AI528775|Cln	MGI:107472|Ensembl:ENSMUSG00000002190	8	8 C2|8 38.0 cM	protein-coding	Clgn	calmegin	O	OTTMUSP00000025033|OTTMUSP00000025034	20090116	14.35	35.4	85.5	56.75	89.75	856.8	65	128.7	34.5	27.3	26.2	28.5	37.45	13.95	59.65	51.2	66.7	63.5	26.4	113.75	21.3	24	79.8	29.75	239.9	824.65	25.65	31.7	21.5	30.65	490.2	114.7
94040	calmin	Clmn	9330188N17Rik|AI428889|AI788815|KIAA1188|mKIAA1188	MGI:2136957|Ensembl:ENSMUSG00000021097	12	12 F1	protein-coding	Clmn	calmin	O	-	20090225	407.2	187.2	481.55	58.15	544.9	91	48.65	271.4	528.75	434.9	256.85	127.5	190.7	206.7	106.65	65.1	154.8	359.4	192.2	349	345.55	219.05	61.95	55.15	304.88	26.05	116.5	175	173.05	242.95	224.5	146.7
100072	calmodulin binding transcription activator 1	Camta1	1810059M14Rik|2310058O09Rik|AI316882|AW987475|KIAA0833|mKIAA0833	MGI:2140230|Ensembl:ENSMUSG00000014592	4	400	protein-coding	Camta1	calmodulin binding transcription activator 1	O	OTTMUSP00000011013	20090617	267.65	321.65	1300.75	371.25	1317.1	1281.75	501	1468.1	325.9	473.55	334.9	272.05	1342.25	252.9	821.95	378.75	373.15	400.45	383.45	1013.75	229.7	311.65	367.35	284.7	1578.13	371.8	332.3	443.3	241.45	282.4	904.7	249.7
216874	calmodulin binding transcription activator 2	Camta2	Kiaa0909-hp|RP23-326P7.7|mKIAA0909	MGI:2135957|Ensembl:ENSMUSG00000040712	11	11 B3|11 42.0 cM	protein-coding	Camta2	calmodulin binding transcription activator 2	O	-	20090719	334.7	432.1	1030.5	417.45	1057.9	507.9	377.55	546.8	311.15	223.35	351.2	576.3	677.85	315.5	267.05	432.2	389.05	377	275.5	1009.25	403	263.4	497.5	343.55	757.28	271.4	327.65	322.7	403.35	297.65	502.5	369.85
67886	calmodulin regulated spectrin-associated protein 1-like 1	Camsap1l1	1600013L13Rik|4930541M15Rik|mKIAA1078	MGI:1922434|Ensembl:ENSMUSG00000041570	1	10000	protein-coding	Camsap1l1	calmodulin regulated spectrin-associated protein 1-like 1	O	-	20090116	184.8	158.3	199.3	137.8	154.75	220.8	231.4	204.35	196.15	332.1	157.8	254.9	138.45	196.2	168.95	241.3	182.7	204.5	242.45	228.8	236.25	307.8	297.1	195.7	163.35	192.4	122.6	203.15	246.35	116.85	174.3	146.7
70405	calmodulin-like 3	Calml3	2310068O22Rik|AI326174	MGI:1917655|Ensembl:ENSMUSG00000063130	13	13 A1	protein-coding	Calml3	calmodulin-like 3	O	-	20090614	278.95	239.95	257.75	339.6	264.55	248.25	237.85	267.5	216.85	289.85	332.65	294.8	263	256.7	297.6	303.55	246.45	240	361.8	267.65	278.55	855.05	270.4	1446.65	275.13	205.45	228.05	312.6	7318.9	3291.6	260.8	295
12330	calnexin	Canx	1110069N15Rik|AI988026|Cnx|D11Ertd153e	MGI:88261|Ensembl:ENSMUSG00000020368	11	11 B1.3|11 30.0 cM	protein-coding	Canx	calnexin	O	OTTMUSP00000005744	20090526	2137.65	3614.75	3127.7	1197.2	2577.95	3759.5	2984.8	4225.3	2143.7	1914.5	2423.25	1687.75	2463.6	3272.35	397.55	1871.65	1854.45	2914.3	3815.15	2911.85	3212	1273.15	1089.5	1829.75	3008.6	1461.85	2368.95	852.55	1843.55	2547.25	3322.65	3008.45
12334	calpain 2	Capn2	AI326419|Capa-2|Capa2|m-calpain|m-calpin	MGI:88264|Ensembl:ENSMUSG00000026509	1	1 H5	protein-coding	Capn2	calpain 2	O	cysteine proteinase|m-calpain 80 kDa large subunit|m-calpain large subunit	20090217	208.15	185.25	301.5	473.05	287.25	189.9	388.05	277.6	259.65	299.15	268	328.65	380.5	205.05	491.35	288.65	266.65	432.05	163.9	333.9	253.5	460.8	430.15	311.15	339.25	367.2	250.55	258.05	233.7	225.05	317.9	232.6
12335	calpain 3	Capn3	AI323605|Capa-3|Capa3|Lp82|p94	MGI:107437|Ensembl:ENSMUSG00000079110	2	2 E5|2 67.2 cM	protein-coding	Capn3	calpain 3	O	OTTMUSP00000016396|skeletal muscle specific calpain p94	20090707	27.05	52.95	27.1	18.35	26	33.95	221.35	37.85	93.9	78.35	52.75	40.9	25.8	41.15	50.45	23.6	26.6	47.95	28.35	24.35	51.65	70.15	168.75	74.05	59.9	9.9	33.8	121.05	76.5	46.3	50.65	55.45
12337	calpain 5	Capn5	-	MGI:1100859|Ensembl:ENSMUSG00000035547	7	700	protein-coding	Capn5	calpain 5	O	OTTMUSP00000025702|OTTMUSP00000025703	20090613	256.5	127.9	393.95	107.25	198.2	1118.2	58.1	274.95	131.5	96.55	246.5	92.9	164.4	448.1	56.45	98.15	163.25	176.85	219.5	323.9	285.05	100.9	125.3	292.5	256.43	32.6	196	151.85	256.7	233.25	762.3	764.15
69543	calpain, small subunit 2	Capns2	2310005G05Rik|30K-2	MGI:1916793|Ensembl:ENSMUSG00000078144	8	8 C5	protein-coding	Capns2	calpain, small subunit 2	O	OTTMUSP00000029659|calpain small subunit 2	20081216	36.35	73.15	60.8	55.65	48.6	33.25	63.8	57.6	78.7	15.5	26.95	103.9	80.6	59.4	142.05	58.15	20.45	101.35	43.9	55	76.5	37.35	22.9	1511.9	57.53	64.9	67.2	115.4	2269.3	693.45	62.95	57.25
12380	calpastatin	Cast	-	MGI:1098236|Ensembl:ENSMUSG00000021585	13	13 C1	protein-coding	Cast	calpastatin	O	calpastatin type III	20090715	556.25	313.9	180.1	413.55	108.4	635.75	533.4	133.15	308.95	323.7	555.1	307.2	105.15	359	290.5	728.8	649.2	183.4	227.9	146.55	477.1	218.4	497.5	709.05	257.6	76.3	404.5	165.5	595.75	656.7	588.7	318.7
73316	calreticulin 3	Calr3	1700031L01Rik|6330586I20Rik|Crt2|cspn	MGI:1920566|Ensembl:ENSMUSG00000019732	8	8 C1	protein-coding	Calr3	calreticulin 3	O	calspeculin	20081221	97.6	95.9	37.05	165.95	109.75	106.25	129.3	85.2	86.2	48.65	83.35	138	75.35	95.75	113.9	59.55	56.35	84.2	68.45	66.55	76.2	170.3	127.7	135.95	111.75	83.7	92.1	37.1	87.4	74.3	104.35	79.45
235604	CaM kinase-like vesicle-associated	Camkv	1G5|BB074618|BC017634|MGC118008|MGC28873	MGI:2384296|Ensembl:ENSMUSG00000032936	9	9 F1	protein-coding	Camkv	CaM kinase-like vesicle-associated	O	vesicle-associated calmodulin-binding protein	20090606	206.7	180.7	419.6	163.45	157.7	214.65	166.3	208.4	187.2	194.35	158.35	139.45	304.35	118.65	54.5	257.5	235	232.9	195.25	324.15	102.8	241.15	167	228	178.25	85.75	196.7	174.55	226.45	119.35	215.7	76.4
66116	camello-like 1	Cml1	1110002I11Rik|AI266962	MGI:1913366|Ensembl:ENSMUSG00000057103	6	6 C3	protein-coding	Cml1	camello-like 1	O	-	20090428	18.75	124	43.15	60.95	98.7	13.15	29.1	14.8	1008.55	537.65	17.6	18.2	46.85	10.9	102.6	29.95	40.8	99.25	24.7	29.95	73.05	60.1	11.45	8.7	59.53	11.3	9.3	42.85	8.1	12.1	21.75	6.9
93674	camello-like 3	Cml3	4833414A14Rik|4930583K21Rik	MGI:2136449|Ensembl:ENSMUSG00000051262	6	6 C3	protein-coding	Cml3	camello-like 3	O	-	20090613	11.1	10.1	16.15	7.1	30.15	7.3	4.1	23.7	83.15	16.5	75	16.2	10.45	16.15	28.7	8.55	10.65	7.65	9.15	6.9	8.3	11.65	12.55	32.85	15.3	17.15	15.45	8.8	16.75	27.15	10.45	5.2
68396	camello-like 4	Cml4	0610037O16Rik|Nat8	MGI:1915646|Ensembl:ENSMUSG00000030004	6	6 C3	protein-coding	Cml4	camello-like 4	O	N-acetyltransferase 8	20081221	196.15	445	272.8	253.45	216.95	261.3	303.65	275.4	3582.85	627.75	276.05	353	234.1	193.55	818.1	209.1	364.6	305.75	268.3	229.65	151.05	523.15	316.9	429.6	313.75	228.8	234.1	540.05	270.55	307.2	311.25	368.85
12912	cAMP responsive element binding protein 1	Creb1	2310001E10Rik|3526402H21Rik|AV083133|Creb|Creb-1	MGI:88494|Ensembl:ENSMUSG00000025958	1	1 C2|1 31.0 cM	protein-coding	Creb1	cAMP responsive element binding protein 1	O	-	20090707	722.5	558.4	537.55	619.1	754.6	451.5	637.3	466.4	404.15	334.95	701	941.25	638.35	680.45	302.05	917.6	832.3	562.45	370.9	526.7	492.35	381.1	384.85	582.8	450.03	311.4	1219.15	415	474.75	902.65	465.4	731.45
12913	cAMP responsive element binding protein 3	Creb3	AU044960|AW538053|C80076|LZIP|LZIP-1|LZIP-2|Luman	MGI:99946|Ensembl:ENSMUSG00000028466	4	4 B1|4 20.5 cM	protein-coding	Creb3	cAMP responsive element binding protein 3	O	OTTMUSP00000007395	20090613	97.75	56.3	116.6	25	158.7	38.25	26.3	57.5	92.05	116.65	75.9	156	90.2	57.3	45.8	44.05	104.5	96.65	161.9	61.2	30.45	33.9	26.05	73.2	103.08	158.45	77.75	58.5	24.3	39.7	26.85	197.6
26427	cAMP responsive element binding protein 3-like 1	Creb3l1	MGC25246|Oasis	MGI:1347062|Ensembl:ENSMUSG00000027230	2	20	protein-coding	Creb3l1	cAMP responsive element binding protein 3-like 1	O	BBF-2 homolog|OTTMUSP00000015236|old astrocyte specifically induced substance	20090613	324.3	292.25	336.2	220.05	292.1	365.35	328.75	337.75	265	141.15	338.4	371.6	405.25	492.25	457.3	230.15	278.3	679.9	1072.45	307.95	401.85	1197.85	359.45	653	270.58	436.15	197.65	2551.95	406.65	391.4	312.9	664.55
231991	cAMP responsive element binding protein 5	Creb5	Crebpa|D430026C09Rik	MGI:2443973|Ensembl:ENSMUSG00000053007	6	6 B3|6 25.8 cM	protein-coding	Creb5	cAMP responsive element binding protein 5	O	-	20090613	125.15	160.45	138	283.3	152.05	168.7	250.9	132	141.45	198.95	214.1	178.95	138.65	137.4	299.6	108.7	116	93.4	361	165.15	143	301.45	201.5	205.6	197.38	93.45	117.3	626.1	207.75	114.45	155.3	221.4
232430	cAMP responsive element binding protein-like 2	Crebl2	AI046348|B230205M03|MGC130380|MGC130381	MGI:1889385|Ensembl:ENSMUSG00000032652	6	6 G1	protein-coding	Crebl2	cAMP responsive element binding protein-like 2	O	OTTMUSP00000028444	20090606	16.35	24.25	15.8	28.6	16.15	17.8	22.35	16.45	16.2	21	16.3	21.6	16.6	14.95	71.95	23.3	21.45	16.65	22.15	16.35	16.5	25.2	24.55	21.55	16.85	17.55	14.65	25.55	21.95	13.2	18	19.6
320662	cancer susceptibility candidate 1	Casc1	A230084G12Rik|Las1	MGI:2444480|Ensembl:ENSMUSG00000043541	6	6 G3|6 71.1 cM	protein-coding	Casc1	cancer susceptibility candidate 1	O	OTTMUSP00000027475|lung adenoma susceptibility 1	20090719	150.95	133.7	184.65	176.1	112.75	195.85	131.4	136.6	212.05	269.05	130.25	167.15	157.3	149.45	267.6	155.7	210.85	176.6	214.15	161.75	183.6	237.1	156.05	226.45	156.48	144.65	154.2	290.3	200.9	141.75	179.15	158.45
319996	cancer susceptibility candidate 4	Casc4	D130060C09Rik|VGFG2573	MGI:2443129|Ensembl:ENSMUSG00000060227	2	200000	protein-coding	Casc4	cancer susceptibility candidate 4	O	OTTMUSP00000016405	20090613	16.6	47.8	109.6	54.5	52.95	13.45	11.05	85.2	40.1	30.05	87.55	59.25	80	19.85	94.45	6.95	27.1	74.95	36.95	79.45	10.6	50.55	39.25	65.5	62.58	14.85	136.35	50.65	11.8	14.1	55.8	57.75
76464	cancer susceptibility candidate 5	Casc5	2310043D08Rik|5730505K17Rik|MGC91208	MGI:1923714|Ensembl:ENSMUSG00000027326	2	200000	protein-coding	Casc5	cancer susceptibility candidate 5	O	OTTMUSP00000016789	20090116	46.4	60.1	64.55	228.4	62.25	45.55	81.55	83.55	56.25	52.75	54.95	106.2	66.85	63.95	113.45	81.65	93.4	98.25	79.4	81.3	51.55	74.65	58.45	117.8	80.25	142	242.55	93.6	52.2	27.8	85.9	97.8
70062	cancer/testis antigen 2	Ctag2	1700030B21Rik	MGI:1917312|Ensembl:ENSMUSG00000031181	X	X A7.1	protein-coding	Ctag2	cancer/testis antigen 2	O	-	20090622	95	76.1	94.55	37.5	113.85	101.8	145.4	86.3	79.75	91	61.85	51.45	37.25	43.7	49.7	27.2	32.2	63.15	154.75	144.15	25.85	103.9	148.5	122.7	72.18	660.7	58.55	26.25	48.85	63.6	127.2	23.5
269637	canopy 1 homolog (zebrafish)	Cnpy1	1500012D20Rik|9630008K15Rik|AI853839	MGI:2442451|Ensembl:ENSMUSG00000044681	5	5 B1	protein-coding	Cnpy1	canopy 1 homolog (zebrafish)	O	canopy 1 homolog	20090513	203.65	195.75	331.55	313.85	291.4	268.35	393.3	208.85	251.9	205.75	251.7	426	385.25	201.15	575.55	224.9	293.7	375.15	305.15	258.8	173.7	454.85	229.85	376.7	255.93	316	215	529.7	248.6	176.1	263.95	221.2
72029	canopy 3 homolog (zebrafish)	Cnpy3	1600025D17Rik|2410050O22Rik|AI413153|CAG4A|ERDA5|PRAT4A|Tnrc5	MGI:1919279|Ensembl:ENSMUSG00000023973	17	17 C	protein-coding	Cnpy3	canopy 3 homolog (zebrafish)	O	canopy 3 homolog|protein associated with toll-like receptor 4|trinucleotide repeat containing 5	20081216	138.8	178.5	116.85	41.65	102.25	143.35	28.45	101.35	40.7	84.5	178.9	165.6	185.8	195.45	37.15	60.8	58	225.7	39.85	137.9	93.45	49.6	27.9	29.75	127.88	35.45	32.2	92	30.4	94.25	91	106.05
66455	canopy 4 homolog (zebrafish)	Cnpy4	2610019P18Rik	MGI:1913705|Ensembl:ENSMUSG00000036968	5	5 G2	protein-coding	Cnpy4	canopy 4 homolog (zebrafish)	O	OTTMUSP00000026000|canopy 4 homolog	20081216	26.9	35.15	21.5	31.65	26.15	41.7	30.75	25.7	55.05	30.05	32.9	30.25	26.5	33.55	91.45	23.65	28.65	26.05	24.1	25.75	22.1	31.15	37.1	47.75	32.4	28.85	28.65	28.65	32	27.4	28.25	17.75
12331	CAP, adenylate cyclase-associated protein 1 (yeast)	Cap1	-	MGI:88262|Ensembl:ENSMUSG00000028656	4	4 D1	protein-coding	Cap1	CAP, adenylate cyclase-associated protein 1 (yeast)	O	CAP, adenylate cyclase-associated protein 1|OTTMUSP00000009255|OTTMUSP00000009256|OTTMUSP00000009257|adenylyl cyclase-associated CAP protein homolog 1 iae|adenylyl cyclase-associated CAP protein, yeast homolog 1	20090705	261.25	304.1	341.4	559.8	387.25	522.75	388.55	382.15	382.25	341.15	388.5	587.5	376.7	440.45	526.45	645.15	577.9	322.95	434.2	414.6	449.7	415.25	460.8	393.95	371.18	284.15	333	292.45	356.6	294.65	356.4	422.1
78785	CAP-GLY domain containing linker protein family, member 4	Clip4	1700024K14Rik|1700074B05Rik|4833417L20Rik|5830409B12Rik|Rsnl2	MGI:1919100|Ensembl:ENSMUSG00000024059	17	1700	protein-coding	Clip4	CAP-GLY domain containing linker protein family, member 4	O	restin-like 2	20081221	200.15	235.4	210.6	220.55	203.55	162	318.2	229.5	250.3	314.15	238.35	226.3	246.2	210.05	240.35	296.85	226.2	170.4	227.25	209.45	222.45	249.25	279.3	304.65	234.8	965.55	244.35	268.9	348.7	316.15	179.25	235
71722	capicua homolog (Drosophila)	Cic	1200010B10Rik|mKIAA0306	MGI:1918972	7	7 A3	protein-coding	Cic	capicua homolog (Drosophila)	O	capicua homolog	20090609	49.7	25.1	104.9	48.15	500.8	117.85	9.3	247.1	24.95	78.4	21.6	55.7	186.05	28.3	37.1	11.5	36.2	88.1	80.85	179.85	7.2	6.9	41.4	35.05	177.25	55.9	24.95	36.75	40.5	19	54.85	34.3
12340	capping protein (actin filament) muscle Z-line, alpha 1	Capza1	CAPZ|CAZ1|Cappa1	MGI:106227|Ensembl:ENSMUSG00000070372	3	3 F2.2|3 55.0 cM	protein-coding	Capza1	capping protein (actin filament) muscle Z-line, alpha 1	O	F-actin capping protein alpha-1 subunit|OTTMUSP00000025120|capping protein alpha 1	20090715	1080.2	971.5	473.6	1122.95	668.35	972.5	863.5	664.7	766.45	528.65	991.65	1500.55	620.8	1092.35	354.1	3039.2	2624	591.85	1245.4	502.65	768.95	759.35	708.9	641.65	803.55	2313.25	2091.4	688.45	735.3	1331.35	871.8	1356.65
12343	capping protein (actin filament) muscle Z-line, alpha 2	Capza2	1110053K06Rik|AW208808|Cappa2	MGI:106222|Ensembl:ENSMUSG00000015733	6	6 A2|6 3.05 cM	protein-coding	Capza2	capping protein (actin filament) muscle Z-line, alpha 2	O	OTTMUSP00000017623|capping protein alpha 2	20090715	244.1	250.3	501.95	300.85	355.15	299.85	312.8	366.95	220.3	186.25	280.95	256.75	341.6	226.85	89.35	256.55	264.85	210.4	158.2	476.15	198.65	173.15	480.9	266.15	381.88	98.4	231.1	174.45	236.1	258.7	364.6	205.8
71797	carbohydrate (chondroitin 4) sulfotransferase 13	Chst13	1110067M19Rik|C4ST-3	MGI:1919047|Ensembl:ENSMUSG00000056643	6	6 D1	protein-coding	Chst13	carbohydrate (chondroitin 4) sulfotransferase 13	O	carbohydrate sulfotransferase 13	20090513	153.85	152.25	210.35	195.95	130.9	149	199.8	247.25	226.9	458.75	201	206.75	120.25	212.05	188.05	187.85	176.75	241.55	444.95	295.55	207.35	179.5	83.55	219.1	240.33	312.65	206.15	272.55	175.7	206.15	230.95	469.05
26887	carbohydrate (chondroitin 6/keratan) sulfotransferase 4	Chst4	GST-3|HEC-GlcNAc6ST	MGI:1349479|Ensembl:ENSMUSG00000035930	8	-	protein-coding	Chst4	carbohydrate (chondroitin 6/keratan) sulfotransferase 4	O	high endothelial cell GlcNAC-6-sulphotransferase	20090508	389.05	687.55	381.2	253.35	400	347.8	491.45	348.65	322.65	335.85	353.2	488.95	444.35	396.3	474.6	371.8	420.45	466.1	502.4	391.45	413.1	636.15	530.1	455.45	446.63	383.05	233.5	446.65	306.65	359.85	426.35	409
72136	carbohydrate (N-acetylgalactosamine 4-0) sulfotransferase 14	Chst14	2600016L03Rik|D4ST-1|D4st1	MGI:1919386|Ensembl:ENSMUSG00000074916	2	200000	protein-coding	Chst14	carbohydrate (N-acetylgalactosamine 4-0) sulfotransferase 14	O	OTTMUSP00000016652|dermatan 4 sulfotransferase 1|dermatan-4-sulfotransferase-1	20090609	435.65	299.9	183.3	340.5	293.9	336.95	331.55	230.05	276.5	223.25	473.9	333.4	166.85	359.9	468.95	356.6	316.5	345.75	414.35	286.25	411.4	420.55	227.45	405.05	261.78	170.6	197.5	190.1	359.6	370.8	364.7	424.3
71367	carbohydrate (N-acetylgalactosamine 4-0) sulfotransferase 9	Chst9	5430438D01Rik|MGC130338	MGI:1918617|Ensembl:ENSMUSG00000047161	18	18 A1	protein-coding	Chst9	carbohydrate (N-acetylgalactosamine 4-0) sulfotransferase 9	O	GalNAc4ST-2	20090513	62.4	69.05	85.65	127.6	82.75	83.15	116.9	81.45	105.15	82.45	56.8	62.75	81.65	51.9	158.5	72.9	70.3	85.95	76.75	83.4	56.45	182	118.2	95.2	109.4	58.05	66.05	353.6	82.45	63.8	120.65	74.45
77590	carbohydrate (N-acetylgalactosamine 4-sulfate 6-O) sulfotransferase 15	Chst15	4631426J05Rik|BRAG|GalNAcS-6ST|mKIAA0598	MGI:1924840|Ensembl:ENSMUSG00000030930	7	7 F4	protein-coding	Chst15	carbohydrate (N-acetylgalactosamine 4-sulfate 6-O) sulfotransferase 15	O	GalNAc 4-sulfate 6-O-sulfotransferase|GalNAc4S-6ST|N-acetylgalactosamine 4-sulfate 6-O-sulfotransferase|OTTMUSP00000026545|OTTMUSP00000026546	20090527	319.3	259.3	220.35	181.3	210.35	287.9	183.1	183.5	131.95	153.05	316.75	343.4	191.3	204.35	62.15	96.2	153.45	120.9	133.2	239.9	138.65	276.85	56.1	191.7	152.2	170.95	188.6	206.25	215.8	274.05	194.85	185.3
69225	carbohydrate kinase domain containing	Carkd	0710008K08Rik|2810407E01Rik	MGI:1913353|Ensembl:ENSMUSG00000031505	8	8 A2	protein-coding	Carkd	carbohydrate kinase domain containing	O	-	20090606	1136.3	1123.45	499.9	532.5	815.2	640.75	745.2	675	1139.2	998.9	994.05	555.4	604.45	1032.75	632.25	447.4	383.65	847.25	651.55	570.7	2228.65	1313.9	640.9	730.85	539.8	577.45	996.45	708.1	660.1	1121.3	688.7	1302.8
58250	carbohydrate sulfotransferase 11	Chst11	1110020P09Rik|C4ST|C4ST-1|C4ST1|C4s	MGI:1927166|Ensembl:ENSMUSG00000034612	10	10 C1	protein-coding	Chst11	carbohydrate sulfotransferase 11	O	chondroitin 4|chondroitin 4-sulfotransferase	20090624	368.1	854.5	465.1	317.4	500.95	493.4	151.55	579.7	612	159.75	269.7	226.1	699	771.5	137.05	154	256.85	533.65	916.35	457.8	128.05	91.8	152.45	186.2	429.8	110.75	345.55	284.15	207.65	393.4	584.5	844.1
54371	carbohydrate sulfotransferase 2	Chst2	AI428561|AW121776|C130041E03Rik|Chts2|GST-2|GlcNAc6ST|Gn6st	MGI:1891160|Ensembl:ENSMUSG00000033350	9	-	protein-coding	Chst2	carbohydrate sulfotransferase 2	O	N-acetylglucosamine-6-O-sulfotransferase	20090201	550.55	716.6	402.8	148.7	431.1	348.6	1138.15	473.5	315	426	305.8	330.1	355.75	493.5	353.55	509.95	450.5	323.5	175.6	380.9	277.15	124.65	649.85	308.85	428.7	369.9	551.15	382.05	456.8	533.7	405.1	566.2
72605	carbonic anhydrase 10	Car10	2700029L05Rik|BB085816	MGI:1919855|Ensembl:ENSMUSG00000056158	11	11 C	protein-coding	Car10	carbonic anhydrase 10	O	CA-RP X|OTTMUSP00000001339|carbonic anhydrase-related protein 10	20090201	142.35	157	1146.45	230.8	1459.15	933.9	218.7	792.15	198.35	209.6	180.65	180.1	896.9	155.85	212.45	120.6	179.85	647.25	223.05	1094.75	201.5	205.65	185.75	200	1006.05	144.35	134.9	233.6	146.7	126.55	977.1	200
23831	carbonic anhydrase 14	Car14	AW536446	MGI:1344341|Ensembl:ENSMUSG00000038526	3	3 F2.1	protein-coding	Car14	carbonic anhydrase 14	O	CA XIV|OTTMUSP00000025013|carbonic anhydrase XIV	20090523	56.45	52.1	34.85	48.25	59.65	39.8	42.55	63.3	148.7	60.05	50.65	51	38.05	61.4	232.75	48.4	43.55	30.2	46.75	58.3	33.9	101.25	37.25	63.9	55.28	47.4	40.15	68.05	69.4	47.7	41	36.25
56078	carbonic anhydrase 5b, mitochondrial	Car5b	7330410H16Rik|CAVB|CarVb|D730005F19Rik	MGI:1926249|Ensembl:ENSMUSG00000031373	X	X F5	protein-coding	Car5b	carbonic anhydrase 5b, mitochondrial	O	OTTMUSP00000021042|carbonic anhydrase VB|carbonic anhydrase VB, mitochondrial	20090626	194.15	121.45	45.5	95	40.15	63.05	55	63.9	136.25	73.75	50.8	98.15	77.05	160.35	65.8	73.05	83.65	44.2	96.9	80.2	75.55	91.1	87.15	86.35	68.95	64.85	86.45	91.8	111.8	19.5	60.25	95.2
12354	carbonic anhydrase 7	Car7	AV343731|Ca7	MGI:103100|Ensembl:ENSMUSG00000031883	8	8 D1	protein-coding	Car7	carbonic anhydrase 7	O	carbonic anhydrase VII	20090526	38.05	49.15	38.2	48.65	557.2	27.85	60.8	30.35	54.45	25.6	22.2	23.65	83.55	40.15	23	25.05	39.75	26.15	26.35	66.55	20.15	23.5	26.95	27.75	44.28	37.55	32.2	47.45	29.1	18.25	30.55	27.35
12319	carbonic anhydrase 8	Car8	AW546993|Cals|Cals1|Carp|wdl	MGI:88253|Ensembl:ENSMUSG00000041261	4	4 A1|4 7.7 cM	protein-coding	Car8	carbonic anhydrase 8	O	CA-RP VIII|OTTMUSP00000004709|carbonic anhydrase-like|carbonic anhydrase-like sequence 1	20090708	129.75	130.2	131.4	166.05	1162	131.7	163.6	133.75	155.35	314.25	251.95	177.25	81.25	140.7	120.25	155.9	204.85	153.05	297.9	128.4	78.6	200.6	193.2	141.75	115.9	106.55	148.05	265.85	136.95	141.7	169.7	166.95
76459	carbonic anyhydrase 12	Car12	2310047E01Rik|AI314958	MGI:1923709|Ensembl:ENSMUSG00000032373	9	9 C	protein-coding	Car12	carbonic anyhydrase 12	O	CA XII|OTTMUSP00000030757|carbonic anhydrase XII	20090517	90.75	78.2	191	183.1	183.6	51.75	147.05	112.3	1077.55	103.3	86.05	182.9	229.25	311.05	153.25	168.5	186.95	118.4	172.4	192.55	151.25	513.25	118.6	289.55	159.18	74.6	98.65	729.75	492.95	334.6	111	1461.25
109857	carbonyl reductase 3	Cbr3	1110001J05Rik|C81353|MGC99956	MGI:1309992|Ensembl:ENSMUSG00000022947	16	16 C4|16 67.2 cM	protein-coding	Cbr3	carbonyl reductase 3	O	OTTMUSP00000021475	20090613	339.35	510.25	373.4	292.1	310.2	316.55	260.55	203.5	235.2	230.15	781.15	292.65	342.4	490.45	311.8	174.05	178.85	291.45	198.35	471.5	712.1	309.6	207.45	614.1	185.73	184.45	315.75	509.95	2140.55	1216.7	317.1	752.5
109697	carboxypeptidase A1	Cpa1	0910001L12Rik|Cpa	MGI:88478|Ensembl:ENSMUSG00000054446	6	6 6.6 cM	protein-coding	Cpa1	carboxypeptidase A1	O	OTTMUSP00000015291	20090613	53.15	56.05	52.35	210.6	146.95	55.65	188.6	59.3	300.5	78.55	102.25	741.8	120.75	272.2	41081.8	99.4	142.95	102.8	99.55	58.1	113.75	84.95	157.1	361.35	87.3	94.3	77.55	69.7	103.4	57.85	126.9	141
329093	carboxypeptidase A6	Cpa6	9030616D13Rik|MGC141282	MGI:3045348|Ensembl:ENSMUSG00000042501	1	1 A2	protein-coding	Cpa6	carboxypeptidase A6	O	OTTMUSP00000028837|metallocarboxypeptidase	20090613	111.05	52.45	53	70.05	26.1	82.95	39.35	56.75	66.15	25.25	96.4	74.3	288.55	77	66.85	111.95	125	30.95	95.95	40.6	102.3	78.85	26.15	24.4	77.7	222.4	55.7	56.2	81.7	129.45	108.4	112.6
76703	carboxypeptidase B1 (tissue)	Cpb1	0910001A18Rik|1810063F02Rik|2210008M23Rik|AI504870	MGI:1923953|Ensembl:ENSMUSG00000011463	3	3 A2|3 13.0 cM	protein-coding	Cpb1	carboxypeptidase B1 (tissue)	O	OTTMUSP00000029027|pancreatic carboxypeptidase B1	20090711	224.3	143.8	17.85	114.5	50.15	40.4	16.4	10.15	103.65	46.95	16.4	771.55	42.9	186.1	34880.3	15.35	12.1	91.8	11.9	17.75	10.8	40.8	38.5	155.55	16.88	40.1	20.35	35.55	15.9	19.5	75.55	38.35
56373	carboxypeptidase B2 (plasma)	Cpb2	1110032P04Rik|4930405E17Rik|AI255929|CPR|Cpu|MGC107573|TAFI	MGI:1891837|Ensembl:ENSMUSG00000021999	14	14 D2	protein-coding	Cpb2	carboxypeptidase B2 (plasma)	O	carboxypeptidase R|carboxypeptidase U|plasma carboxypeptidase B2|thrombin-activatable fibrinolysis inhibitor	20090614	30.9	24.55	28.05	99.7	31.3	22.75	39.5	28.25	42.65	24.45	20.1	37.15	22.65	74.1	161	26.25	36.65	30.5	40.75	22.2	21.3	46.5	25.9	37.3	30.58	35	28.35	58.65	34.85	30	23.8	28.2
12874	carboxypeptidase D	Cpd	AA960140|AW322530|D830034L15Rik	MGI:107265|Ensembl:ENSMUSG00000020841	11	11 B5|11 46.0 cM	protein-coding	Cpd	carboxypeptidase D	O	OTTMUSP00000006547	20090613	235.1	230.75	319.65	205.95	324.2	225.65	324.2	287.6	291.1	206.7	311.4	262.65	302.15	249.2	371.55	273	203.55	210.15	248.2	362.25	266.05	377.35	168.25	307.1	296.08	348.35	174.65	365.4	276.55	279.3	361.35	310.5
70574	carboxypeptidase M	Cpm	1110060I01Rik|5730456K23Rik|AA589379|E030045M14Rik|MGC118152	MGI:1917824	10	10 D2	protein-coding	Cpm	carboxypeptidase M	O	-	20090614	22.1	230.25	16.8	176.15	21.55	17.95	35.5	26.4	171.5	26.3	619.25	38.4	28.75	16.85	48.25	16.55	13.35	25.85	33.05	28.7	19.85	51.15	12.4	159.65	87.25	22.65	8.3	42.9	135.4	70.55	18.35	50.35
71756	carboxypeptidase N, polypeptide 2	Cpn2	1300018K11Rik	MGI:1919006|Ensembl:ENSMUSG00000023176	16	16 B2	protein-coding	Cpn2	carboxypeptidase N, polypeptide 2	O	carboxypeptidase N, polypeptide 2 homolog	20090614	17.95	16.5	22.6	109.9	18.4	43.2	23.25	20.5	15.95	1803.7	14.95	25.55	19.5	11.2	8.85	56.3	29.1	16.1	29.45	24	15.6	48.5	12.05	10.4	22.78	23.1	10.3	129.7	19.4	17.4	33	35.2
55987	carboxypeptidase X 2 (M14 family)	Cpxm2	4632435C11Rik|CPX-2|Cpx2	MGI:1926006|Ensembl:ENSMUSG00000030862	7	7 F4	protein-coding	Cpxm2	carboxypeptidase X 2 (M14 family)	O	OTTMUSP00000030523|carboxypeptidase X2|metallocarboxypeptidase 2	20090614	190.7	208.05	152.5	182.9	109.75	162.15	174.2	158.95	147.2	241.05	137.6	165	125.1	175.75	258.05	198.25	194.55	279.85	162.35	198.4	320.25	186.85	152.3	197.45	135.38	129.65	110.15	292.75	208.85	213.5	215.6	198.3
71287	carboxypeptidase, vitellogenic-like	Cpvl	4933436L16Rik|HVLP	MGI:1918537	6	6 B3	protein-coding	Cpvl	carboxypeptidase, vitellogenic-like	O	-	20090609	12.7	14.6	12.5	21	12	9.2	16.8	8.55	20.8	14.05	7.45	13.75	12.2	14.75	17.3	22.75	19.9	11.2	14.75	14.2	13	23.2	11.8	17.6	16.55	22.75	7.95	82.05	11.9	10.05	17.45	9
26365	carcinoembryonic antigen-related cell adhesion molecule 1	Ceacam1	Bgp|Bgp1|C-CAM|CD66a|Cc1|Cea-1|Cea-7|Cea1|Cea7|Hv-2|Hv2|MHVR|MHVR1|Mhv-1|bb-1|mCEA1|mmCGM1|mmCGM1a|mmCGM2	MGI:1347245|Ensembl:ENSMUSG00000074272	7	7 A3|7 5.5 cM	protein-coding	Ceacam1	carcinoembryonic antigen-related cell adhesion molecule 1	O	CEA-related cell adhesion molecule 1|biliary glycoprotein 1|carcinoembryonic antigen 1|carcinoembryonic antigen 7|hepatitis virus (MHV-4) susceptibility|hepatitis virus receptor	20090708	192.1	92.8	17.55	190.15	24.8	48.6	107.9	76.5	383.25	608.45	388.75	207.75	68	242.45	23.75	70.6	31.05	91.3	186.6	47.15	6689	1023.55	90.1	81.1	111.45	169.65	56.15	492.5	125.8	187.4	88.15	1597.25
26366	carcinoembryonic antigen-related cell adhesion molecule 10	Ceacam10	Bgp3|Cea10	MGI:1347248|Ensembl:ENSMUSG00000054169	7	7 A3|7 5.5 cM	protein-coding	Ceacam10	carcinoembryonic antigen-related cell adhesion molecule 10	O	CEA-related cell adhesion molecule 10|carcinoembryonic antigen 10	20090513	25.3	15.85	32.35	110.4	24.95	164.3	17.85	29.75	21.4	16.6	25.3	46.05	19.45	37.45	80.35	33.25	90.05	300.35	63.65	43.35	61.1	64.55	64.3	71.65	32.75	35.45	79.85	161.3	55.95	15	105.45	54.3
101434	carcinoembryonic antigen-related cell adhesion molecule 15	Ceacam15	AA407838|C430002N04Rik	MGI:2141810|Ensembl:ENSMUSG00000078795	7	7 A2	protein-coding	Ceacam15	carcinoembryonic antigen-related cell adhesion molecule 15	O	CEA-related cell adhesion molecule 15	20090613	254.55	310	259.65	528.7	212.7	221.3	243.1	269.9	339.05	467.55	408.5	486.55	250.6	306.9	1048.65	437.5	496.1	271.9	1573.35	311.7	332.5	398.8	303.6	380.45	302.83	373.85	325	521.9	424.7	387.85	365	287.95
72431	carcinoembryonic antigen-related cell adhesion molecule 18	Ceacam18	2010110O04Rik	MGI:1919681|Ensembl:ENSMUSG00000030472	7	7 B4	protein-coding	Ceacam18	carcinoembryonic antigen-related cell adhesion molecule 18	O	CEA-related cell adhesion molecule 1|carcinoembryonic antigen-related cell adhesion molecule 1	20090606	248.65	170.7	198.4	594.15	292.1	216.3	382.65	264.55	385.15	380.2	158.45	205.25	236.95	225.8	298.8	216.45	222.8	287.9	276.3	263.7	240.8	291.55	325.35	248.5	292.75	178.35	181.95	281.35	267.45	190.45	310.2	225.15
26367	carcinoembryonic antigen-related cell adhesion molecule 2	Ceacam2	AI267129|Bgp2	MGI:1347246|Ensembl:ENSMUSG00000054385	7	7 A3|7 5.5 cM	protein-coding	Ceacam2	carcinoembryonic antigen-related cell adhesion molecule 2	O	CEA-related cell adhesion molecule 2|OTTMUSP00000030753|biliary glycoprotein 2	20090614	510.95	315.8	308.8	827.15	358.7	207.95	437.15	270.1	740.85	1300.85	813.1	522.15	217.5	578.95	188.75	233.85	315.7	414.4	578.6	272.2	8625.05	2499.05	360.9	399.4	293.88	301.9	297.3	975.8	1688.85	630.1	319.7	2087.4
71601	carcinoembryonic antigen-related cell adhesion molecule 20	Ceacam20	9130012D09Rik	MGI:1918851|Ensembl:ENSMUSG00000070777	7	7 A3	protein-coding	Ceacam20	carcinoembryonic antigen-related cell adhesion molecule 20	O	CEA-related cell adhesion molecule 20	20090613	158.9	139.3	164.2	268.55	116.4	121.8	89.8	113	180.3	247	141.7	101.6	119.3	122.8	268.3	96.4	93.3	148.35	168.95	136.95	116.15	147.05	218.65	148.6	128.83	109.95	119.6	115.35	159.15	160.3	96.85	81.2
73250	carcinoembryonic antigen-related cell adhesion molecule 5	Ceacam5	1600029H12Rik|Psg30	MGI:1920500|Ensembl:ENSMUSG00000008789	7	7 A2	protein-coding	Ceacam5	carcinoembryonic antigen-related cell adhesion molecule 5	O	pregnancy-specific glycoprotein 30	20090708	14.05	4.55	32	32.7	29.85	22	24.3	26.05	23.4	20.95	12.85	17.9	20.15	18	13.45	26.35	10.6	18	4743	39.3	6.15	39.65	59	42.6	24.18	34.35	24.4	64.5	24.9	34.9	28.2	18.4
66586	cardiolipin synthase 1	Crls1	0610009I22Rik|4930557M15Rik|5730490M08Rik	MGI:1913836|Ensembl:ENSMUSG00000027357	2	2 F3	protein-coding	Crls1	cardiolipin synthase 1	O	OTTMUSP00000016677	20090613	394.9	645.95	386.9	96.85	302.7	336.65	248.45	292.9	276.15	375	217	183.95	227.95	338.4	329.15	198.05	227.2	272.95	208.35	229.55	439.8	399.05	277	203.2	258.55	309.6	275	349.75	181.25	351.4	343.45	348.4
76469	cardiomyopathy associated 5	Cmya5	2310076E16Rik|2310076E21Rik|AA420382|AI504003|Srfsd|Tims|sr553	MGI:1923719	13	13 C3	protein-coding	Cmya5	cardiomyopathy associated 5	O	myospryn|stretch response protein 553|stretch-responsive fibronectin protein type 3	20090624	81.15	168.6	138.25	132.4	129.4	183.6	255.85	93.85	129.85	144.6	199.35	130.95	57.75	92.85	232.55	236.25	171.55	139.45	282.45	140.9	191.5	138.15	417.9	133.45	149.1	105.15	74.7	181.7	154.7	58.75	127.4	89.1
321022	carnitine deficiency-associated gene expressed in ventricle 3	Cdv3	2510010F10Rik|C230084J24Rik|C79446|TPP36	MGI:2448759|Ensembl:ENSMUSG00000032803	9	9 F1	protein-coding	Cdv3	carnitine deficiency-associated gene expressed in ventricle 3	O	-	20090513	662.25	977.25	369.7	766.4	468.2	542.7	895.4	480.4	462.85	871.05	685.2	587.15	456.45	805.1	524.3	710.55	722.55	585.4	618.15	420.15	1048.15	764.4	1735	554.3	537.5	413.05	1363.9	284.95	674.95	825.9	389.5	811.1
12894	carnitine palmitoyltransferase 1a, liver	Cpt1a	C730027G07|CPTI|Cpt1	MGI:1098296|Ensembl:ENSMUSG00000024900	19	19 A|19 2.0 cM	protein-coding	Cpt1a	carnitine palmitoyltransferase 1a, liver	O	L-CPT I|carnitine palmitoyltransferase 1, liver|carnitine palmitoyltransferase 1A liver	20090512	1093.95	3380.1	319.35	881.15	396.7	1675.95	684.3	388.85	4346.7	3814.2	1782.65	1083.1	479.3	1521.2	357.75	925.1	925.8	1161.35	509.75	369.85	1766.3	970.45	416.8	711.4	576.73	454.8	1212.25	1108.3	932.35	1635.55	1265.4	1212.2
338403	carnosine dipeptidase 1 (metallopeptidase M20 family)	Cndp1	AI746433|Cn1	MGI:2451097|Ensembl:ENSMUSG00000056162	18	180000	protein-coding	Cndp1	carnosine dipeptidase 1 (metallopeptidase M20 family)	O	carnosinase 1|carnosine dipeptidase 1	20090606	19.25	18.8	17.85	39.7	18.7	31.15	27.8	23.7	767.25	22.55	18.4	28.55	18.85	84.1	31.4	23.45	24.7	23.3	33.1	26.15	23.25	57.65	42.85	20.9	20.83	28.8	16.45	120.4	31.8	15	21.6	41.7
72832	cartilage acidic protein 1	Crtac1	2810454P21Rik|AW047536	MGI:1920082|Ensembl:ENSMUSG00000042401	19	19 C3	protein-coding	Crtac1	cartilage acidic protein 1	O	-	20090614	123.05	95.7	240.15	149.65	131.9	247.2	125.25	280.65	106.15	63.55	42.8	118.65	344.45	94.2	110.15	47.05	92.6	105.3	100.4	268.95	51.6	180.55	98.55	111.25	399.33	18.4	88.45	136	104.85	35.15	234.7	314.05
214425	cartilage intermediate layer protein, nucleotide pyrophosphohydrolase	Cilp	9830114D16|C130036G17Rik	MGI:2444507|Ensembl:ENSMUSG00000042254	9	9 C	protein-coding	Cilp	cartilage intermediate layer protein, nucleotide pyrophosphohydrolase	O	OTTMUSP00000018063	20090613	113.5	148.1	50.65	180.75	31.8	85.6	92.85	43.5	105.85	59.4	61.1	147.7	32.55	237.5	57.8	120.25	95.1	262.5	149.7	39.7	404.45	39.5	352.7	695.6	91.33	46.2	40.6	554.3	534.7	271.05	27.05	227.35
320664	Cas scaffolding protein family member 4	Cass4	F730031O20Rik	MGI:2444482|Ensembl:ENSMUSG00000074570	2	2 H3	protein-coding	Cass4	Cas scaffolding protein family member 4	O	HEF-like protein|OTTMUSP00000017288|likely orthologue of H. sapiens chromosome 20 open reading frame 32 (C20orf32)	20090513	256.95	248.25	246.75	241.1	289.8	188.6	227.25	256.4	159.75	345.2	235.6	345.25	198.95	208.85	378.3	240.05	289.35	317.15	284.05	219.3	269.65	269.55	177.15	269.65	269.83	229.5	210.45	292.35	211.3	235.15	342.45	279.65
213819	CAS1 domain containing 1	Casd1	Cas1|Cast1|MGC6840	MGI:2384865|Ensembl:ENSMUSG00000015189	6	6 A1|6 0.5 cM	protein-coding	Casd1	CAS1 domain containing 1	O	O-acetyltransferase|OTTMUSP00000027448	20090116	291.25	461.05	464.65	205.95	463.95	294.2	295.55	844.65	315.65	218.2	375.9	230.6	406.9	510.95	15.6	296.65	302.85	348.4	238.45	588.6	199.6	230.1	328.6	149.45	351.55	44.3	372.25	264.25	146.5	375.95	332.2	301.8
12994	casein kappa	Csn3	AW208918|CSN10|Csnk	MGI:107461|Ensembl:ENSMUSG00000001622	5	5 E1|5 45.2 cM	protein-coding	Csn3	casein kappa	O	OTTMUSP00000031503|OTTMUSP00000031504|OTTMUSP00000031505	20090513	85.25	75.85	85.35	103.65	94.8	73.45	86.7	55.8	70.5	66.65	79.85	81.25	55.75	54.95	75.35	41.7	87.5	80.25	79.4	81.35	68.4	114.65	70.95	98.7	83.58	55.55	66.7	104.9	65.9	57.6	79.45	84.5
93687	casein kinase 1, alpha 1	Csnk1a1	2610208K14Rik|4632404G05Rik|5430427P18Rik|Csnk1a|MGC29354|MGC30571	MGI:1934950|Ensembl:ENSMUSG00000024576	18	18 D3	protein-coding	Csnk1a1	casein kinase 1, alpha 1	O	casein kinase I-alpha	20090705	1888.5	1818.8	1529.05	1529.35	1544.85	1790.55	2048.65	1336.25	1688.1	1040.45	1544.65	1034.4	1945.35	1924.3	664.5	1842.45	1505.1	1740.4	1291.65	1636.25	2083.9	1388.9	1980.1	1472.1	1353.48	432.85	2437.65	1022	2823.1	2275.5	1547.9	2157.05
27373	casein kinase 1, epsilon	Csnk1e	AI426939|AI551861|AW457082|CK1epsilon|CKIe|KC1epsilon|tau	MGI:1351660|Ensembl:ENSMUSG00000022433	15	150	protein-coding	Csnk1e	casein kinase 1, epsilon	O	CKI, epsilon|KC1 epsilon|casein kinase 1 epsilon	20090712	495.55	566.7	662.05	684.6	854.85	627.75	579	728.55	395.1	261.25	833.3	541.6	1037.25	555.5	147.2	397.9	267.8	411.05	667.3	767.95	595.15	461.1	671.3	686.7	632.93	356.65	736.8	281.45	519.05	812.75	589	713.1
214897	casein kinase 1, gamma 1	Csnk1g1	9130020E21Rik	MGI:2660884|Ensembl:ENSMUSG00000032384	9	9 C	protein-coding	Csnk1g1	casein kinase 1, gamma 1	O	casein kinase I, gamma 1	20090116	178.35	145.55	279.75	196.55	181.7	181	122.25	177.35	114	35.65	201	189.15	166.5	179.05	31.95	277.35	268.8	202.2	132.35	219.25	197.4	74.3	88.7	179.55	157.35	125.8	266.15	124	181.05	188.2	231.3	202.25
103236	casein kinase 1, gamma 2	Csnk1g2	2810429I12Rik|AI463719	MGI:1920014|Ensembl:ENSMUSG00000003345	10	10 C1	protein-coding	Csnk1g2	casein kinase 1, gamma 2	O	-	20090513	574.2	557.5	694	1027	687.95	775.25	662.9	518	547.2	461.5	637.35	943.2	525.3	717.8	47.25	1064.4	857.25	906.3	502.65	702.55	822	681.55	561.2	624.9	540.23	967.6	865.15	395.9	640.6	631.9	512.85	754.85
70425	casein kinase 1, gamma 3	Csnk1g3	3300002K07Rik|C330049O21Rik	MGI:1917675|Ensembl:ENSMUSG00000073563	18	18 D1-D2	protein-coding	Csnk1g3	casein kinase 1, gamma 3	O	-	20081221	632.5	486.75	974.4	622.95	1035.2	943.35	418.05	916.25	754.2	401.6	558.2	680.2	1300.3	608.05	292.8	514.25	522	658.6	583.3	981.2	467.1	339.35	281.1	496.5	778.9	264.65	689.4	449.2	404.8	763.9	895.5	539.95
12995	casein kinase 2, alpha 1 polypeptide	Csnk2a1	Csnk2a1-rs4|MGC102141	MGI:88543|Ensembl:ENSMUSG00000074698	2	2 G3	protein-coding	Csnk2a1	casein kinase 2, alpha 1 polypeptide	O	OTTMUSP00000016898|casein kinase II, alpha 1 polypeptide|casein kinase II, alpha 1 related sequence 4	20090620	311.75	219.65	175.45	432.75	199.15	285.1	367.4	147.8	190.1	301.4	230.1	215.3	160.2	280.55	43.85	201.75	252	134.7	111.65	122.75	194.65	163.25	259.15	247.7	154.7	64.3	318	286.35	339.45	299.4	290.25	220.45
13000	casein kinase 2, alpha prime polypeptide	Csnk2a2	1110035J23Rik|C77789|CK2	MGI:88547|Ensembl:ENSMUSG00000046707	8	8 D1|8 50.0 cM	protein-coding	Csnk2a2	casein kinase 2, alpha prime polypeptide	O	casein kinase II, alpha 2, polypeptide	20090707	305.3	359.2	332.05	324.6	313.05	247.4	308.9	302	218	186.5	256.25	386.55	259.5	330.55	198.9	343.8	264.5	223.8	192.55	287.85	140	267.5	198.6	511	234.98	288.95	384.05	134.95	223.9	279.85	269.05	377.3
208650	Casitas B-lineage lymphoma b	Cblb	AI429560|AI851073|Cbl-b	MGI:2146430|Ensembl:ENSMUSG00000022637	16	16 B5	protein-coding	Cblb	Casitas B-lineage lymphoma b	O	-	20090701	311.15	310.7	354.05	608.4	371.65	310.7	503.4	340.5	433.5	390.45	405.7	470.35	429.2	304.9	634	273	371.25	316.65	393.7	406.3	238.95	466.35	436.4	384.15	401.8	374.2	274.7	616.2	346.85	295.85	340.5	378.85
80794	Casitas B-lineage lymphoma c	Cblc	2310076I21Rik|2310079L19Rik|Cbl3|MGC117886	MGI:1931457|Ensembl:ENSMUSG00000040525	7	7 A3	protein-coding	Cblc	Casitas B-lineage lymphoma c	O	-	20090707	49.8	20.15	85	84.1	32.75	85.6	14.85	67.05	79.1	31.2	123.55	137.25	64.1	102.6	80.35	53	90.1	15.2	88.95	74.7	197.1	236.95	62.4	130.55	69.78	29.25	108.75	114.45	212.85	148.1	24.65	204.2
104836	Casitas B-lineage lymphoma-like 1	Cbll1	AI467391|Hakai|c-Cbl-like	MGI:2144842	12	12 A3	protein-coding	Cbll1	Casitas B-lineage lymphoma-like 1	O	E-cadherin binding protein E7	20090609	60.4	72.7	112.35	78.65	88.65	68.85	54.2	79.25	35.25	38.85	97.65	79.25	82.05	75.75	9.05	57.65	87.65	81.4	51.5	101.65	83.55	30.7	63.15	73.65	75.75	44	120	20.85	56.3	40.25	55.65	97.6
268932	CASK interacting protein 1	Caskin1	3300002N10Rik|C130061I24|C630036E02Rik|mKIAA1306	MGI:2442952	17	17 A3.3	protein-coding	Caskin1	CASK interacting protein 1	O	-	20090609	32.3	38.4	93.7	119.7	33.3	78.8	42.45	62.35	80.5	147.3	38.9	47.55	37.65	31	131.55	51.55	143.25	56.15	102.25	52.95	23.1	136.05	123.2	32	129.15	31.7	81.95	87.85	66.8	42.1	72.6	36.35
12905	CASP2 and RIPK1 domain containing adaptor with death domain	Cradd	RAIDD	MGI:1336168|Ensembl:ENSMUSG00000045867	10	10 C2|10 52.0 cM	protein-coding	Cradd	CASP2 and RIPK1 domain containing adaptor with death domain	O	CASP2 and RIPK1 domain-containing adaptor with death domain	20090719	211.9	189.05	264.95	223.6	271.7	244.8	496.95	234.6	286.5	259.25	207.8	250.8	224.4	246.65	127.7	234.4	224.45	226.75	221.95	244.05	315.75	412.6	302	207.15	297.3	272.65	167.05	307.8	274.15	167.7	222.85	162.6
12633	CASP8 and FADD-like apoptosis regulator	Cflar	2310024N18Rik|A430105C05Rik|AI646576|AU021929|CLARP|Cash|Casper|ENSMUSG00000072980|FLAME|Flip|I-FLICE|MGC103395|MRIT|c-Flip	MGI:1336166|Ensembl:ENSMUSG00000026031	1	1 C1.3|1 30.1 cM	protein-coding	Cflar	CASP8 and FADD-like apoptosis regulator	O	OTTMUSP00000021142|OTTMUSP00000021143|OTTMUSP00000021144	20090623	895.4	724.2	291.55	516.8	353.95	457.7	869.45	275.5	674.7	650.45	1184.85	767	320.25	615.6	610.9	804.15	690.55	558.1	559.2	260.75	696.2	576.1	472.8	543.5	314	253.9	799.1	539.8	503.2	902.95	484.9	599.45
12362	caspase 1	Casp1	ICE|Il1bc	MGI:96544|Ensembl:ENSMUSG00000025888	9	9 A1|9 1.0 cM	protein-coding	Casp1	caspase 1	O	IL-1B converting enzyme|interleukin 1 beta-converting enzyme	20090617	340.65	154.5	95.35	378.4	43.5	104.35	131.05	33.4	99.95	133.95	179	425.15	129.8	202.45	161.85	234.15	182.2	97.9	109.5	114.6	65.8	150.75	211.8	280.65	86.63	80.95	188.45	97.3	445.4	533.8	119.85	364.4
12370	caspase 8	Casp8	Caspase-8|FLICE|MACH|Mch5	MGI:1261423|Ensembl:ENSMUSG00000026029	1	1 B|1 30.1 cM	protein-coding	Casp8	caspase 8	O	Fas-linked ICE-like protease	20090517	341.9	216	63	282.4	48.75	59.55	58.7	57.75	212	274.8	203.2	296.15	77.05	212.15	100.15	812.1	507.75	77.5	100.7	78.85	291.45	135.05	143.45	149.35	57.03	32.6	225.85	160.35	123.65	320.25	83.6	291.7
108723	caspase recruitment domain family, member 11	Card11	0610008L17Rik|2410011D02Rik|BIMP3|CARMA1	MGI:1916978	5	5 G2	protein-coding	Card11	caspase recruitment domain family, member 11	O	-	20090719	214.5	98.2	160.7	299.95	238.2	195.65	286.7	206.95	134.3	159.7	286	402.95	145.7	189.5	269.05	542.2	524.85	273.9	222.65	170.15	305.5	197.6	243.35	140.85	185.83	241.5	309.1	244.1	141.65	229.3	150.35	211.45
170720	caspase recruitment domain family, member 14	Card14	Bimp2|CARMA2	MGI:2386258|Ensembl:ENSMUSG00000013483	11	1100	protein-coding	Card14	caspase recruitment domain family, member 14	O	OTTMUSP00000004224	20090613	142.85	129.2	87.65	604.2	96.2	175.5	224.6	76.15	150.3	187.3	132.35	70.55	141.55	143	385.9	98.7	201.55	108.7	392.7	127.4	333.15	90.4	147.8	295.75	83.03	98.5	165.45	389.55	307.95	232.95	162.65	151.2
239319	caspase recruitment domain family, member 6	Card6	D730008L15	MGI:3032959|Ensembl:ENSMUSG00000041849	15	15 A1	protein-coding	Card6	caspase recruitment domain family, member 6	O	-	20090711	407.85	256.2	157.1	186.45	130.6	150.25	236.7	206.45	272.1	317.9	253.7	536.45	162.65	247.95	383.25	807.8	729.4	316	181.05	142.85	302.3	329	197.25	227.65	156.88	271.65	288.8	472.1	176.15	374.6	200.75	255.8
69743	castor homolog 1, zinc finger (Drosophila)	Casz1	2410019P08Rik|AV096627|BC040081|Cst|D4Ertd432e|MGC31683	MGI:1196251|Ensembl:ENSMUSG00000028977	4	4 E2|4 76.4 cM	protein-coding	Casz1	castor homolog 1, zinc finger (Drosophila)	O	OTTMUSP00000011746|castor homolog 1, zinc finger	20090513	156.1	201.95	178.05	255.05	175.2	194.85	197.7	181.7	175.45	211.15	211.4	176.1	167.5	144.9	329.55	133.85	198.35	171.45	321.85	170.45	304.8	340.25	245.4	260.95	190.05	209.15	176.45	337.1	389.1	182.05	188.35	184.75
330409	cat eye syndrome chromosome region, candidate 2 homolog (human)	Cecr2	2610101O16Rik|2810409N01Rik|Gtl4|KIAA1740|mKIAA1740	MGI:1923799|Ensembl:ENSMUSG00000071226	6	6 F1	protein-coding	Cecr2	cat eye syndrome chromosome region, candidate 2 homolog (human)	O	OTTMUSP00000028043|cat eye syndrome chromosome region, candidate 2 homolog|gene trap locus 4	20090719	25.4	31.95	59.4	118.8	62.05	49.7	29.4	41.3	36.05	87.15	31.95	39.05	75.25	30.75	75.75	42.1	69.7	68.15	41.3	47.4	48.25	109.35	49.3	61.7	32.55	32.3	19.25	28.8	51.95	28.6	18.15	51.7
214932	cat eye syndrome chromosome region, candidate 5 homolog (human)	Cecr5	A930002G03Rik|MGC25951	MGI:2136976|Ensembl:ENSMUSG00000058979	6	6 F1|6 54.0 cM	protein-coding	Cecr5	cat eye syndrome chromosome region, candidate 5 homolog (human)	O	OTTMUSP00000025905|cat eye syndrome chromosome region, candidate 5 homolog	20090719	292.35	390.7	455.05	383.05	430.6	363.25	379.35	422.65	346.6	393.25	345.6	460.75	412.1	453.15	545.45	601.6	660.7	435.6	388.4	419.3	403.55	406.3	445.4	401.95	403.78	386.45	602.45	513.95	353.65	372.55	379.35	353.45
69156	catechol-O-methyltransferase domain containing 1	Comtd1	1810030M08Rik|MT773	MGI:1916406|Ensembl:ENSMUSG00000021773	14	14 B	protein-coding	Comtd1	catechol-O-methyltransferase domain containing 1	O	O-methyltransferase-containing protein	20081216	217.95	139.05	141.55	193.2	196.45	111.6	129.55	85.5	229.05	270.2	235.45	183.15	185.8	162.6	479.55	206.1	189.9	279.75	192.7	123.25	157.45	126.5	132.15	121.15	144.53	125.95	161.4	166.65	147.95	191.35	216.55	156.85
216033	catenin (cadherin associated protein), alpha 3	Ctnna3	4930429L08Rik|4933408A16|Catna3|Vr22	MGI:2661445|Ensembl:ENSMUSG00000060843	10	10 B4-B5.1	protein-coding	Ctnna3	catenin (cadherin associated protein), alpha 3	O	OTTMUSP00000028119|OTTMUSP00000028120|alpha T-catenin|alpha-catenin-like protein|catenin alpha 3	20090715	150.95	114.15	99.3	198.5	124.7	100.45	207.65	117.9	184.6	177.15	129.45	141.1	101	162.1	259.8	234.9	202.15	164.1	110.1	135.45	150.55	184.75	186	124.55	134.25	381.45	145.65	145.2	180.45	168	118.7	113.45
67087	catenin beta interacting protein 1	Ctnnbip1	1110008O09Rik|2310001I19Rik|AW457332|Catnbip1|Icat	MGI:1915756|Ensembl:ENSMUSG00000028988	4	400	protein-coding	Ctnnbip1	catenin beta interacting protein 1	O	OTTMUSP00000010969|OTTMUSP00000010970|catenin, beta interacting protein 1	20090705	98.45	122.4	126.35	121.45	78.45	191	123.45	107.95	166.5	167.4	98.05	127.7	106	120.2	302.15	168.25	222.2	123.75	192.85	127.6	163.65	152.4	160.4	104.85	131.03	98.2	90.4	221.55	152.85	94.5	142.1	105.35
66642	catenin, beta like 1	Ctnnbl1	5730471K09Rik|FLJ21108|NAP|NYD-SP19|P14L	MGI:1913892|Ensembl:ENSMUSG00000027649	2	2 H2|2 94.0 cM	protein-coding	Ctnnbl1	catenin, beta like 1	O	OTTMUSP00000016933|nuclear protein NAP	20090606	78.15	55.4	240.5	134.9	272.45	274.1	104.05	417.75	168.5	293.05	36.45	172.4	371.55	91.35	31.45	166.8	155.3	216.5	28.15	340.75	147.7	157.3	61.2	131.4	299.25	168.4	65.15	279.55	92.55	58.3	265.95	98.55
56092	cathepsin 7	Cts7	AA408230|AA408952|CTS1|Epcs24|Epcs71	MGI:1860262|Ensembl:ENSMUSG00000021440	13	13 B2	protein-coding	Cts7	cathepsin 7	O	ectoplacental cone, invasive trophoblast giant cells, extraembryonic ectoderm and chorion sequence 24	20090613	17.65	18.15	51	119	66.15	68.8	24.6	56.4	59.3	37.05	21.9	47.5	43.65	77.3	30.8	31.1	26.9	76.6	47.25	32.5	57.1	21.2	53.35	43.55	79.28	58.45	64.5	11.65	58.9	73.15	35.65	91.5
13032	cathepsin C	Ctsc	AI047818|DPP1|DPPI	MGI:109553|Ensembl:ENSMUSG00000030560	7	7 D3-E1.1	protein-coding	Ctsc	cathepsin C	O	dipeptidylpeptidase 1	20090709	576.3	238.2	14.5	193.6	11.9	41.9	197.2	18.55	133.85	501.8	692.1	689	18.45	330.6	32.25	435.7	447	73.5	163.7	15.2	75.4	727.4	302	407.6	14.88	8.15	360.65	121.3	186.65	686.4	47.4	135.45
13034	cathepsin E	Ctse	A430072O03Rik|C920004C08Rik|CE|CatE	MGI:107361|Ensembl:ENSMUSG00000004552	1	1 F|1 69.1 cM	protein-coding	Ctse	cathepsin E	O	OTTMUSP00000025900	20090630	568.1	465.85	308.9	4136.85	248.25	398.75	470.35	287.3	480.05	384.75	427.65	968.8	539.15	429.05	483.45	1316.6	1073.05	451.8	415.15	289.65	379.05	367.85	332.7	567.1	346.03	306.8	3038	444.75	469.5	751.45	335.55	584.15
64139	cathepsin M	Ctsm	1600027J17Rik|AI324100|Catm	MGI:1927229|Ensembl:ENSMUSG00000074871	13	13 B3|13 35.0 cM	protein-coding	Ctsm	cathepsin M	O	Cat M	20090606	5.9	12.75	4.65	35.25	7.95	7.4	45.35	5.15	7.55	6.25	10.7	22.25	10.2	6.35	28.3	7.2	26.1	31.4	64.3	15.6	7.1	9.55	28.2	48.95	19.2	5.85	39.35	9.95	43.1	11.25	25.1	6.8
229445	cathepsin O	Ctso	A330105D01Rik|A430056C07|AI118514	MGI:2139628|Ensembl:ENSMUSG00000028015	3	3000	protein-coding	Ctso	cathepsin O	O	-	20090513	157.75	112.1	164.5	127.95	141.1	136.05	127.85	120.8	151.55	183.75	180.5	243.35	141.2	119.55	44.85	102.3	173.65	153.65	144.35	129.3	115.05	145.85	96.15	205.5	167.03	97.8	199.25	325.2	163.25	172.5	141.75	72.75
104002	cathepsin Q	Ctsq	1600010J02Rik	MGI:2137385|Ensembl:ENSMUSG00000021439	13	13 B3|13 35.0 cM	protein-coding	Ctsq	cathepsin Q	O	-	20090613	147.05	127.5	392.15	186.75	175.3	156.8	144.65	141.6	166.3	187.6	156.8	165.35	134.45	121.45	35.45	178.65	178.6	362.15	24865.7	134.9	203.35	157.6	319.15	208.75	148.53	138.7	150.7	85.45	143.7	132.6	219.6	120.2
76856	cation channel, sperm associated 3	Catsper3	4921522D01Rik|CACRC|MGC107210	MGI:1924106|Ensembl:ENSMUSG00000021499	13	13 B2	protein-coding	Catsper3	cation channel, sperm associated 3	O	-	20090513	13.65	13.3	12	64.15	16.5	21.75	28.9	9.65	16.7	18.35	14.25	20.6	21.45	13.35	34.3	17	20.85	19.15	23.2	13.45	11.9	13.7	24.5	27.55	16.5	472.15	20.85	30.75	19.15	26.5	21.75	13.65
329954	cation channel, sperm associated 4	Catsper4	4933412L05|MGC124305|MGC124306	MGI:3043288|Ensembl:ENSMUSG00000048003	4	4 D3	protein-coding	Catsper4	cation channel, sperm associated 4	O	OTTMUSP00000011307|cation channel of sperm 4|channel, sperm associated 4	20090501	26.75	31.9	50.4	68.5	65.85	25.55	121.25	28.75	49.95	64.35	89.6	69.05	47	52.15	111.8	56.95	94.8	52.3	71.3	27.8	25	31.65	39.55	62.15	34.85	490.95	52.7	25.5	87.4	23.9	35.45	39.9
271036	cation channel, sperm-associated, beta	Catsperb	4931410B03|4932415G16Rik	MGI:2443988|Ensembl:ENSMUSG00000047014	12	12 E	protein-coding	Catsperb	cation channel, sperm-associated, beta	O	CatSper channel subunit beta	20090506	4.65	15.75	6.8	26.9	12.25	2.85	9.9	12.6	32.6	22.95	2.45	20.8	22.8	3.95	86.05	5.45	3.35	14.95	18.1	11.8	6.75	6.9	25.7	25.5	16.08	20.55	12.1	37.75	17.8	6.8	3.2	10.6
12590	caudal type homeo box 1	Cdx1	Cdx|Cdx-1	MGI:88360|Ensembl:ENSMUSG00000024619	18	18 E1|18 30.0 cM	protein-coding	Cdx1	caudal type homeo box 1	O	caudal type homeobox transcription factor 1	20090624	15.9	14.15	7.65	14.15	12.65	11.75	12.65	12.95	13.2	18.25	10.5	9.2	9.7	10.2	30.3	11.95	14.95	13.25	11.75	9.45	14.95	15.55	14.2	8.65	10.5	10	15.65	17.55	18.8	8.85	10.75	17.05
12391	caveolin 3	Cav3	AI385751|Cav-3|M-cav|M-caveolin|caveolin-3	MGI:107570|Ensembl:ENSMUSG00000062694	6	6 E1|6 48.3 cM	protein-coding	Cav3	caveolin 3	O	-	20090719	72.4	101.15	79	123.75	71.65	95.45	542.3	30.3	187.1	128.35	65.5	129.85	74.4	131.9	43.35	76.9	93.4	20.85	191.25	65.5	186.45	85.95	652.35	263.2	121.45	25.9	92.8	153.9	465.85	149.8	116.3	63.7
17684	Cbp/p300-interacting transactivator, with Glu/Asp-rich carboxy-terminal domain, 2	Cited2	AI835299|ER154-like|Mrg1|Msg2|p35srj	MGI:1306784|Ensembl:ENSMUSG00000039910	10	10 A2	protein-coding	Cited2	Cbp/p300-interacting transactivator, with Glu/Asp-rich carboxy-terminal domain, 2	O	melanocyte specific gene 2	20090618	678.7	741.55	450.4	347.45	1256.85	224.85	645.35	641.5	806.55	416.25	922.55	402.5	1358	1161.1	258	753.8	495.3	878.2	4479.4	465.95	1713.5	728.75	863.15	914.85	341.78	395.55	532.25	376.45	674.5	664.35	232.55	401.15
12606	CCAAT/enhancer binding protein (C/EBP), alpha	Cebpa	C/ebpalpha|CBF-A|Cebp	MGI:99480|Ensembl:ENSMUSG00000034957	7	7 B1|7 12.0 cM	protein-coding	Cebpa	CCAAT/enhancer binding protein (C/EBP), alpha	O	C/EBP alpha|CCAAT/enhancer binding protein alpha	20090621	4240.2	1035.3	184.75	391.6	139	172.4	163.6	86.4	326.4	3797.15	987.9	700.8	122.2	1764.2	79.95	130.25	139.55	115.05	289.6	188.8	208.95	435.6	582.25	1354.25	167.63	99.85	299.3	101.6	650.05	1153.7	110.65	223.05
12611	CCAAT/enhancer binding protein (C/EBP), gamma	Cebpg	C/EBP[g]|C/EBPgamma|GPE1-BP|Gpe1bp|Ig/EBP	MGI:104982|Ensembl:ENSMUSG00000056216	7	7 B1	protein-coding	Cebpg	CCAAT/enhancer binding protein (C/EBP), gamma	O	CCAAT/enhancer binding protein gamma|G-CSF promoter element 1 binding protein|GPE1-BP (C/EBP gamma)	20090606	75.15	63.4	43.45	266.55	62	37.9	162.45	17.2	62.2	21.4	80.3	91.2	43.2	51.85	249.5	21.45	34.5	35	69.7	62.3	47.4	267.7	176.1	56.75	70.78	123.95	13.55	37.45	68.8	73.95	43.4	51.55
12607	CCAAT/enhancer binding protein zeta	Cebpz	AI848081|CBF2|Cbf|Cebpa-rs1|MGC36087	MGI:109386|Ensembl:ENSMUSG00000024081	17	17000	protein-coding	Cebpz	CCAAT/enhancer binding protein zeta	O	CCAAT-binding factor|CCAAT/enhancer binding protein alpha (C/EBP) related sequence 1	20090505	463.9	492.55	504.95	439.25	471.2	369.8	433.35	560.25	439.65	353.35	471.4	587.45	462.8	525.3	774.8	689.85	697.8	465.6	506.05	555.45	466.25	396.4	351.95	415.7	511.05	351.95	494.2	432.55	491.35	504.05	484.3	623.45
12457	CCR4 carbon catabolite repression 4-like (S. cerevisiae)	Ccrn4l	AU043840|Ccr4|nocturnin	MGI:109382|Ensembl:ENSMUSG00000023087	3	3 B-D	protein-coding	Ccrn4l	CCR4 carbon catabolite repression 4-like (S. cerevisiae)	O	CCR4 carbon catabolite repression 4-like|carbon catabolite repression 4 homolog	20090613	1280	1049.65	2306.1	1612.9	1877.45	2757.55	1079.35	1960.75	1540.9	2414.35	1499.15	1827.2	1934.1	1338.6	621.75	2072.3	2686.05	2177.3	14501.6	1999.7	1647.4	2996	1330.65	2642.95	2744.2	1280.9	3042.9	1506.05	1286.9	1437.75	2603.8	934.2
234594	CCR4-NOT transcription complex, subunit 1	Cnot1	6030411K04Rik|AA815922|D830048B13|MGC189870|MGC189936|MGC7843	MGI:2442402	8	8 D1	protein-coding	Cnot1	CCR4-NOT transcription complex, subunit 1	O	-	20090609	138.45	170.85	168.35	192.25	181.15	206.55	193.25	210.85	144.5	183.1	194.35	238.45	197.6	194.25	318.55	145.15	275.9	267.85	253.35	179.95	176.9	171.6	203.5	284.35	183.58	116	364.6	267.85	305.05	198	206.5	201.15
78893	CCR4-NOT transcription complex, subunit 10	Cnot10	2600001P13Rik|MGC37693	MGI:1926143|Ensembl:ENSMUSG00000056167	9	9 F3	protein-coding	Cnot10	CCR4-NOT transcription complex, subunit 10	O	-	20081216	629.3	771.25	719.45	741.25	814.65	596.95	822.95	711.85	682.85	509.3	689.7	735.75	690.1	810.15	502.7	743.45	718.5	804.25	540.1	740.75	714.4	782.15	795	642.85	679.83	913.2	821.6	820.8	659.25	629.15	613.85	810.7
72068	CCR4-NOT transcription complex, subunit 2	Cnot2	2600016M12Rik|2810470K03Rik|AA537049|AA959607|AW557563|C79650|MGC115808	MGI:1919318|Ensembl:ENSMUSG00000020166	10	10 D2	protein-coding	Cnot2	CCR4-NOT transcription complex, subunit 2	O	-	20090130	522.45	334.3	334.65	375.65	393.8	287.4	330.55	291.1	277.75	167.35	333.4	415.6	335.15	448.3	218.15	584.65	641.45	402	336.8	307.25	305.95	251.05	285.35	303.5	238.13	193.95	1197.55	304.2	262.55	526.35	243	326.15
232791	CCR4-NOT transcription complex, subunit 3	Cnot3	A930039N10Rik|MGC40675	MGI:2385261|Ensembl:ENSMUSG00000035632	7	7 A1	protein-coding	Cnot3	CCR4-NOT transcription complex, subunit 3	O	-	20090513	309.95	259	257.15	446.8	331.35	269.45	275.75	306.45	198.4	277.9	326	435.5	403.8	359.55	168.5	453.6	423.4	301.1	327.6	198.4	285.45	314.7	262.45	301.7	273.03	272.45	299.45	353.8	343.95	117.55	224.65	367.2
104625	CCR4-NOT transcription complex, subunit 6	Cnot6	A230103N10Rik|AA407540|AW456442|CCR4|MGC98472	MGI:2144529|Ensembl:ENSMUSG00000020362	11	11 B1.2	protein-coding	Cnot6	CCR4-NOT transcription complex, subunit 6	O	-	20090613	771.35	607.75	588	688.55	607.4	375.85	477.3	609	618	524.3	868	681.6	773.15	1205.85	200.1	1004.2	906.1	544.85	638.55	623.8	612.75	355.9	332.05	666.7	461.8	383.35	2682.25	401.05	713.2	1017.15	454.9	801.15
231464	CCR4-NOT transcription complex, subunit 6-like	Cnot6l	4932442K20Rik|DKFZp434K098|MGC29037	MGI:2443154|Ensembl:ENSMUSG00000034724	5	5000	protein-coding	Cnot6l	CCR4-NOT transcription complex, subunit 6-like	O	-	20090613	157.3	120.35	116.1	190.9	145.65	137.7	75.45	126.45	171.3	205.75	194.15	317.7	135.8	188.85	155.25	559.55	684	172.3	158.7	116.45	154.7	177.65	140.35	184.3	104.63	107.25	349	193.25	256.3	210.75	90.05	143.65
54215	CD160 antigen	Cd160	AU045688|By55	MGI:1860383|Ensembl:ENSMUSG00000038304	3	3 F2.1	protein-coding	Cd160	CD160 antigen	O	OTTMUSP00000024748|OTTMUSP00000024749|natural killer cell BY55	20090614	378.2	319	345.4	467.7	328.65	411.7	393.5	325.65	475.65	532.6	342.8	367.2	337.8	223.3	568.2	627.45	766.55	464.9	514.95	356.85	362.05	362	380.45	337.1	386.18	199.7	288.85	574.25	409	296.95	424.1	281.55
93671	CD163 antigen	Cd163	CD163v2|CD163v3	MGI:2135946|Ensembl:ENSMUSG00000008845	6	6 F2	protein-coding	Cd163	CD163 antigen	O	-	20090614	108.7	45.85	87.55	32.65	63	86.75	103.6	58.8	83.45	118.45	96.55	152.6	121.55	83.35	266.05	239.15	324.1	96.75	67.7	100.6	91.55	56.2	55.1	108.35	68.65	117.8	146.05	161.45	137.25	64.05	72.15	124.85
69655	CD164 sialomucin-like 2	Cd164l2	2310047N01Rik|MGC130580	MGI:1916905|Ensembl:ENSMUSG00000028865	4	4 D3	protein-coding	Cd164l2	CD164 sialomucin-like 2	O	D164 sialomucin-like 2|OTTMUSP00000011232	20090116	31.4	9.95	13.2	19.95	15.65	16.7	14.8	17.1	16.65	13.55	14.5	18.75	13.9	38.85	56.05	26.45	22.1	15.65	23.45	18.3	79.8	88.35	11.65	24.25	18.85	24.75	17.4	91.55	15.5	14.25	17.4	21.25
68891	CD177 antigen	Cd177	1190003K14Rik|Pdp3	MGI:1916141|Ensembl:ENSMUSG00000052212	7	7 A3	protein-coding	Cd177	CD177 antigen	O	-	20090708	33.8	26.15	44.7	609.7	61.6	101.7	27.25	34	20.9	53.1	68.65	23.65	74.45	50.55	55.65	53.6	32.6	115.3	75.3	43.45	23.3	47.8	75.95	40.6	90.5	52.55	64.35	27.6	24.65	99.95	73	32.3
17470	CD200 antigen	Cd200	Mox2|OX2	MGI:1196990	16	16 A1|16 29.0 cM	protein-coding	Cd200	CD200 antigen	O	Cd200 antigen|MRC OX-2|antigen identified by monoclonal antibody MRC OX-2	20090609	256.65	135.45	239.6	134.05	130.65	178	211.3	403.45	139	43.25	367.95	158.4	163.1	174.8	28.75	99.15	124.85	154.5	106.55	176.85	86.7	125.35	89.35	113.45	166.08	69.9	65.2	199	109.05	134.15	166.05	181.8
239849	CD200 receptor 4	Cd200r4	F630107N04Rik|MCD200RLa	MGI:3036289|Ensembl:ENSMUSG00000062082	16	16 B4	protein-coding	Cd200r4	CD200 receptor 4	O	CD200 cell surface glycoprotein receptor|OTTMUSP00000015933	20090614	10.05	6.65	4.5	8.5	5.7	6.15	14.8	8.8	4.25	7.2	16	12.85	5.8	5.35	16.2	16.25	24.05	6.5	8.7	5.05	8.45	11.2	6.35	9.7	5.1	6.9	6.95	17.65	5.15	8.35	7.8	5.05
246278	CD207 antigen	Cd207	-	MGI:2180021|Ensembl:ENSMUSG00000034783	6	6 D1-D2	protein-coding	Cd207	CD207 antigen	O	CD207 antigen, langerin|Langerhans cell specific c-type lectin|langerin	20090621	23.45	18.7	21.3	37.7	17.3	16.75	29.8	20.75	13.75	13.8	21.1	21.75	18.65	18.2	56.75	33.1	31.85	31.3	25.15	25.15	20.65	57.25	29.25	70.35	20.65	28.8	23.75	28.55	23.5	23.9	18.6	19.7
69142	CD209f antigen	Cd209f	1810029C22Rik|AI647041|SIGNR8	MGI:1916392	8	8 A1.1	protein-coding	Cd209f	CD209f antigen	O	-	20090626	802.15	234.1	303.25	391.6	261.15	227.3	316.25	395.05	171.15	421.95	236.75	475.6	341	417.15	67.7	507.2	491.9	210.65	295.05	320.9	361.3	446.4	499.5	537.55	351.35	329.1	155.1	139.6	408.95	304.45	279.65	289.65
70192	CD209g antigen	Cd209g	2310066I10Rik|AI481039	MGI:1917442	8	8 A1.1	protein-coding	Cd209g	CD209g antigen	O	-	20090612	454.3	50.2	31.5	49.2	46.15	26.95	31.75	31.35	27.05	29.45	142.05	70.8	28.05	137.2	50.05	30.85	32.05	29.35	57.05	25.15	33.7	41.75	30.35	245.25	32.4	74.65	30	199.25	100.25	45.8	26.05	43.05
225825	CD226 antigen	Cd226	BC051526|DNAM-1|DNAM1|Pta1|TLiSA1	MGI:3039602|Ensembl:ENSMUSG00000034028	18	180000	protein-coding	Cd226	CD226 antigen	O	OTTMUSP00000015835|OTTMUSP00000015836|platelet and T cell activation antigen 1	20090623	13.8	2.85	2.7	14.75	2.45	2.45	4.4	10.8	2.75	2.7	7.85	30.2	4.15	4	4.85	109.9	198.15	7.55	19.1	5.65	2.9	11.45	10.95	3.15	4.63	4.6	37	6.9	4.7	17.3	4.1	2.45
12503	CD247 antigen	Cd247	4930549J05Rik|AW552088|CD3-eta|CD3-zeta|CD3zeta|Cd3|Cd3h|Cd3z|T3z|TCRk|Tcrz	MGI:88334|Ensembl:ENSMUSG00000005763	1	1 G-H|1 87.2 cM	protein-coding	Cd247	CD247 antigen	O	CD3 antigen, zeta polypeptide|CD3-zeta/eta|T-cell receptor zeta chain	20090609	416	374.25	368.75	498.7	386.35	338.7	374.45	366.8	353.8	346.55	340.6	453.85	385.15	346.4	472	583.85	572.3	474.1	413.5	371	411	571.35	342.45	529.35	322.73	278.15	492.9	553.05	405.75	334.5	348.15	439.65
21940	CD27 antigen	Cd27	S152|Tnfrsf7|Tp55	MGI:88326|Ensembl:ENSMUSG00000030336	6	6 F3|6 60.35 cM	protein-coding	Cd27	CD27 antigen	O	CD antigen 27|OTTMUSP00000029268|OTTMUSP00000029269|tumor necrosis factor receptor superfamily, member 7	20090623	79.2	52.3	35.1	96.25	28.6	15.75	118.1	12.05	31.05	21.1	20.9	219.65	18.65	15.2	23.5	887	792.45	14.05	14.45	44.6	10.9	33.1	43.9	11.55	17.4	12.8	633.95	28.55	29.15	123.9	12.9	37.9
102657	CD276 antigen	Cd276	6030411F23Rik|AU016588|B7RP-2|B7h3	MGI:2183926|Ensembl:ENSMUSG00000035914	9	9 B	protein-coding	Cd276	CD276 antigen	O	B7 homlog 3|B7-H3	20090613	248.5	165.4	172.3	163.75	141.75	159.75	183.7	141.15	123.75	198.8	237.4	147.15	330.5	218.75	523.25	40.15	105.55	107.1	235.2	140.8	243.95	90.55	43.55	153.05	158.33	46.35	89.65	161.8	97.05	167.6	213.8	236.7
12488	CD2-associated protein	Cd2ap	AL024079|C78928|METS-1	MGI:1330281|Ensembl:ENSMUSG00000061665	17	17 B3	protein-coding	Cd2ap	CD2-associated protein	O	SH3 domain-containing adapter protein|SH3 domain-containing adaptor protein METS-1|mesenchyme-to-epithelium transition protein with SH3 domains 1	20090613	696.45	559.3	247.1	366.4	323.1	634.4	306.8	255.75	630.4	232.85	708.75	526.85	443.15	927.75	152.85	513.9	388.8	583.75	940.65	243.15	1450.15	875	266.1	755.85	333.55	174.45	443.9	542.7	387.65	879.3	498.05	1163.95
52685	CD300 antigen like family member G	Cd300lg	2310016B05Rik|Clm9|D11Ertd736e	MGI:1289168|Ensembl:ENSMUSG00000017309	11	11 D|11 60.0 cM	protein-coding	Cd300lg	CD300 antigen like family member G	O	CMRF-35-like molecule-9|OTTMUSP00000002220|nepmucin	20090613	665.65	512.95	286.6	236.05	255.05	244.8	680.1	301.65	421.8	328.9	256.85	581.4	284.65	398.95	378.85	242.7	314.55	272.3	339.8	253.35	361.35	423.05	284.9	523.75	302.15	358	224.8	453.25	381.2	256.25	280.6	362.35
217303	CD300A antigen	Cd300a	B230315M08Rik|Clm8|LMIR1|MAIR-I|MAIR-Ia|MMAC8|Pigr4|mcpir1	MGI:2443411|Ensembl:ENSMUSG00000034652	11	11 E2|11 78.0 cM	protein-coding	Cd300a	CD300A antigen	O	OTTMUSP00000003633|mast cell-derived paired immunoglobulin-like receptor 1|polymeric immunoglobulin receptor 4	20090613	51.8	69.9	68.05	150.55	45.65	37.5	192.3	95.35	140.3	29.75	32.45	57.5	92.65	63.6	135.25	22.6	58.15	37.9	46.15	79.35	44.65	40.2	84.3	77.85	51.18	98.85	27.2	206.85	36.6	74.65	44.15	72.35
217306	CD300e antigen	Cd300e	BC034097|CLM2|Cd300le|MGC31495|MGC49720|TREM5	MGI:2387602|Ensembl:ENSMUSG00000048498	11	1100	protein-coding	Cd300e	CD300e antigen	O	CD300 antigen like family member E|CMRF-35-like molecule-1|OTTMUSP00000003773|immune receptor expressed on myeloid cells 2	20081221	133.7	142.05	165.7	305.75	199.65	170.4	215.3	241.65	165.45	65.95	204.35	197.15	179.15	146.55	306.4	157.05	163.9	50.9	175.1	226.05	177.2	179.6	210.3	215.45	192.4	174.5	145.3	169.1	188	143.15	189.15	166.2
66205	CD302 antigen	Cd302	1110055L24Rik|AI159627	MGI:1913455|Ensembl:ENSMUSG00000060703	2	2 C1.1	protein-coding	Cd302	CD302 antigen	O	OTTMUSP00000013789	20090513	1669.6	550.9	175.95	155.45	235.2	164.7	213.7	251.65	825.6	4318.95	691.55	538.2	315.45	837	188.1	115.9	93.1	191.4	180.2	284.3	203.05	203.85	285.25	408.6	236.3	264.3	156.95	189.3	256.75	631.1	200.15	366.3
12493	CD37 antigen	Cd37	Tspan26	MGI:88330|Ensembl:ENSMUSG00000030798	7	7 B4|7 23.0 cM	protein-coding	Cd37	CD37 antigen	O	OTTMUSP00000030809	20090517	606	302.75	201.75	1101.5	56.2	148.55	345.35	115.6	92.6	187.95	220.6	1098	151.85	208.9	379.8	912.4	843.5	210.2	209.05	196.8	78.9	212.45	345.75	265.95	196.35	171.25	537.1	205.9	195.4	514.1	220.75	199.85
70333	CD3E antigen, epsilon polypeptide associated protein	Cd3eap	1190028F09|2610103M17Rik|ASE-1|Ase1|CAST|PAF49	MGI:1917583|Ensembl:ENSMUSG00000047649	7	7 A3	protein-coding	Cd3eap	CD3E antigen, epsilon polypeptide associated protein	O	CD3 epsilon associated protein; antisense to Ercc1|RNA polymerase I-associated factor PAF49	20090116	10.25	43.35	26.55	11.45	29.95	7.35	15.25	22.35	7.45	6.15	4.6	17.8	15.7	21.5	10	55.85	33.2	40.8	7.35	27.5	16.55	5.75	44.4	87.35	12.2	4.75	5.55	21.25	45	37	7.3	35
17221	CD46 antigen, complement regulatory protein	Cd46	Mcp	MGI:1203290|Ensembl:ENSMUSG00000016493	1	1 H6|1 106.6 cM	protein-coding	Cd46	CD46 antigen, complement regulatory protein	O	membrane cofactor protein	20090719	55.95	106.45	42.75	64.5	58.1	84.75	20.6	89.7	64.7	61.6	50.4	39.75	54.3	82.4	114.85	19.55	82.35	83.95	47.95	85.6	82.5	88.25	33.4	71.2	69.6	107.4	35.1	94.25	36	26.4	80.65	63
16423	CD47 antigen (Rh-related antigen, integrin-associated signal transducer)	Cd47	9130415E20Rik|AA407862|AI848868|AW108519|B430305P08Rik|IAP|Itgp	MGI:96617|Ensembl:ENSMUSG00000055447	16	16 B5	protein-coding	Cd47	CD47 antigen (Rh-related antigen, integrin-associated signal transducer)	O	CD47 antigen|OTTMUSP00000015907|Rh-related antigen|integrin-associated protein	20090705	1241.6	1077.35	1149.4	1518.15	1246	1309.45	480.65	884.65	611.75	749.4	1848	1204.9	1386.25	798.55	465.95	1564.5	1442.9	955.4	733	1145.8	638.6	481.65	449.85	1004.3	850.43	275.4	1738.7	433.2	557.25	1571.95	750.5	622.4
12511	CD6 antigen	Cd6	-	MGI:103566|Ensembl:ENSMUSG00000024670	19	19 A|19 5.0 cM	protein-coding	Cd6	CD6 antigen	O	-	20090613	211.45	18.7	54.5	30.75	23.35	29.75	31.15	27.65	26.1	27	30.15	569.65	22.5	23.75	37.45	1726.25	926.9	36.5	29.3	24.1	34.35	18.2	37.5	29.35	27.18	22.3	647.15	36.55	24.55	153.95	25.2	28.3
12515	CD69 antigen	Cd69	5830438K24Rik|AI452015|AIM|VEA	MGI:88343|Ensembl:ENSMUSG00000030156	6	6 F3|6 62.5 cM	protein-coding	Cd69	CD69 antigen	O	Early activation antigen CD69|Very Early Activation Antigen	20090513	141.95	6.05	13.25	156.7	5.55	6.75	57	7.6	12.2	10.05	21	320.45	3.7	11.4	12.7	1133.3	1188.5	10.7	7.6	4.65	3.15	43.5	15.25	35.05	11.78	13.45	591.35	59.2	10.75	211.75	13.5	18.05
16149	CD74 antigen (invariant polypeptide of major histocompatibility complex, class II antigen-associated)	Cd74	CLIP|DHLAG|HLADG|Ia-GAMMA|Ii	MGI:96534|Ensembl:ENSMUSG00000024610	18	18 E1|18 32.0 cM	protein-coding	Cd74	CD74 antigen (invariant polypeptide of major histocompatibility complex, class II antigen-associated)	O	CD74 antigen|HLA-DR-GAMMA|Ia-associated invariant chain|MHC class II-associated invariant chain|class II-associated invariant chain peptide|dinucleotide microsatellite|histocompatibility: class II antigens, gamma chain of|invariant polypeptide of major histocompatibility complex, class II antigen-associated	20090711	14057.4	3988.55	184.2	4852.5	173.75	1193.65	2741.3	278.7	3133.8	1463.6	10084.2	21737.5	384.8	3251.55	778.3	5541	6294.55	1401.95	479.55	200.5	1948.45	3520.05	3213.1	8299.75	429.9	223.75	8214.05	2497.15	2021.6	13993.7	1214.85	3011.3
12519	CD80 antigen	Cd80	B7-1|B7.1|Cd28l|Ly-53|Ly53|MIC17|TS/A-1	MGI:101775|Ensembl:ENSMUSG00000075122	16	16 B5|16 28.0 cM	protein-coding	Cd80	CD80 antigen	O	B7 protein	20090620	12.4	8.4	9.95	54.55	9.45	22.8	19.75	7.55	12.95	119.05	13.6	10.7	10	8.85	118.4	19.95	27.55	16.75	17.15	7.95	48.25	27.95	31.2	8	14.7	17.95	16.75	67	13.7	9.75	14.6	6.2
12524	CD86 antigen	Cd86	B7|B7-2|B7.2|B70|CLS1|Cd28l2|ETC-1|Ly-58|Ly58|MB7|MB7-2|TS/A-2	MGI:101773|Ensembl:ENSMUSG00000022901	16	16 B5|16 26.9 cM	protein-coding	Cd86	CD86 antigen	O	OTTMUSP00000015940|T-lymphocyte activation antigen CD86|activation B7-2 antigen|early T cell costimulatory molecule-1	20090620	369.6	167.05	203.85	261.55	173.15	112.5	226	157.3	197.25	196.6	235.2	477.7	149.9	188.15	378.3	338.95	340.4	175.35	162.4	206.15	201.45	254.65	242.3	217.45	155.88	174.95	260.85	150.25	167.05	363.1	146.15	162.5
12527	CD9 antigen	Cd9	Tspan29	MGI:88348|Ensembl:ENSMUSG00000030342	6	6 F3|6 58.0 cM	protein-coding	Cd9	CD9 antigen	O	OTTMUSP00000025977	20090604	257.15	269.55	248.35	387.35	253.6	223.1	307.35	301.3	409.85	270.9	294.35	227.2	194.9	207.35	214	278	235.85	306.4	173.85	308.5	237.3	304.45	268.95	210.7	331	289.6	196.5	259.25	279.85	234.65	360.8	218.65
12750	CDC like kinase 4	Clk4	AI987988|C85119	MGI:1098551|Ensembl:ENSMUSG00000020385	11	11 B1.3	protein-coding	Clk4	CDC like kinase 4	O	CDC-like kinase 4|OTTMUSP00000005757	20090521	428.8	383.45	341.35	347.65	314	205.75	230.9	295.9	153.7	220.85	458.8	395.2	332.7	311.1	131.45	366.85	446.75	325.1	183.35	261.85	443.15	392.3	238	298.45	273.33	432.9	492.85	214.75	187	469.55	247.15	372.35
218294	CDC14 cell division cycle 14 homolog B (S. cerevisiae)	Cdc14b	2810432N10Rik|A530086E13Rik|AA472821|CDC14B3|Cdc14B1	MGI:2441808|Ensembl:ENSMUSG00000033102	13	13 B3	protein-coding	Cdc14b	CDC14 cell division cycle 14 homolog B (S. cerevisiae)	O	CDC14 cell division cycle 14 homolog B	20090606	568.15	552.3	542.5	461.15	603.65	533.9	642.25	526.25	637.45	628.35	609.4	639.95	580.3	572.75	845.4	652.7	764	646.95	697.45	526.9	585.55	668.35	623.95	630.6	543.7	568.75	584.85	1248.25	739.75	596.25	559.45	574.85
69957	CDC16 cell division cycle 16 homolog (S. cerevisiae)	Cdc16	2700071J12Rik|2810431D22Rik|APC6	MGI:1917207|Ensembl:ENSMUSG00000038416	8	8 A2	protein-coding	Cdc16	CDC16 cell division cycle 16 homolog (S. cerevisiae)	O	CDC16 cell division cycle 16 homolog|anaphase-promoting complex subunit 6	20090614	808.45	788.2	681.65	454.55	627.65	601.5	556.6	694.5	724.5	472.15	605.8	549.8	616.05	873.65	446.25	508.75	657.3	1096.2	738.55	563.65	605.45	612.9	627.8	533.85	577.35	575.35	815.25	532.5	493	654.3	504.7	862.4
52563	CDC23 (cell division cycle 23, yeast, homolog)	Cdc23	6030435O18|D18Ertd243e	MGI:1098815|Ensembl:ENSMUSG00000024370	18	18 B1|18 17.0 cM	protein-coding	Cdc23	CDC23 (cell division cycle 23, yeast, homolog)	O	-	20090513	87.6	129.25	173.55	147	150.15	108.35	178.8	220	139.2	114.75	129.4	147.6	165.05	108.65	485.3	64.65	160.7	163.5	143.2	149.8	212.8	337.35	77.75	120.25	162.83	116.9	148.9	373.7	91.15	95.2	153.15	117.4
54124	CDC28 protein kinase 1b	Cks1b	2410005G18Rik|2610005D03Rik|AA407784|Cks1|sid1334	MGI:1889208|Ensembl:ENSMUSG00000028044	3	3 F1	protein-coding	Cks1b	CDC28 protein kinase 1b	O	OTTMUSP00000024854|cyclin-dependent kinase regulatory subunit 1	20090715	72.6	49.25	102.2	115.65	25.75	145.2	162.2	60.95	62.9	184.3	161.85	30.8	119.55	90.95	152	59	88.4	198.25	57.95	88.35	156.65	229.4	99.9	86.05	136.43	62.85	35.2	160.05	65.55	116.65	224.5	24.45
66197	CDC28 protein kinase regulatory subunit 2	Cks2	1110038L14Rik|CKSHS2	MGI:1913447|Ensembl:ENSMUSG00000062248	13	13 A5	protein-coding	Cks2	CDC28 protein kinase regulatory subunit 2	O	OTTMUSP00000028176	20090419	78.25	116.25	14	966.95	15	81.4	130.7	20	385.35	252.5	78.85	282.7	17.85	409.45	52.3	477.8	371.4	100.35	160.65	23.55	89.5	113.7	36.9	211.9	34.25	2107.25	1326.6	64.7	148.15	111.9	92.85	486.95
226751	CDC42 binding protein kinase alpha	Cdc42bpa	A930014J19Rik|DMPK-like|MGC189823	MGI:2441841|Ensembl:ENSMUSG00000026490	1	1 H4	protein-coding	Cdc42bpa	CDC42 binding protein kinase alpha	O	CDC42-binding protein kinase alpha|OTTMUSP00000024352|OTTMUSP00000024384|OTTMUSP00000024385|myotonic dystrophy kinase-related CDC-42-binding kinase-alpha	20090614	9.05	11.65	12.85	13.9	22.75	14.4	14.65	26	15.15	16.45	24.35	15.9	14.15	15.15	17.65	14.1	15.8	15.5	18.8	16.75	13.1	11.05	10.55	13.65	17.95	16.95	12.55	17.05	20.4	8	17.25	14.55
104252	CDC42 effector protein (Rho GTPase binding) 2	Cdc42ep2	1110008C05Rik|AI845703|Borg1|Cep2|D19Bwg1013e	MGI:1929744|Ensembl:ENSMUSG00000045664	19	19 A|19 0.0 cM	protein-coding	Cdc42ep2	CDC42 effector protein (Rho GTPase binding) 2	O	Cdc42 effector protein 2	20090606	147.95	143.75	112.3	147.65	76.25	118	282.05	170.25	193.15	170.55	126.05	154.35	123	107.8	129.4	123.85	139.7	106.5	145.7	139.05	120.9	243.9	180.65	170.5	151.55	107.15	103.7	533.2	138.05	116.1	172.95	132.6
58804	CDC42 effector protein (Rho GTPase binding) 5	Cdc42ep5	1700027J19Rik|2010007O02Rik|Borg3|C85526|CEP5|MGC117885	MGI:1929745|Ensembl:ENSMUSG00000063838	7	7 A1	protein-coding	Cdc42ep5	CDC42 effector protein (Rho GTPase binding) 5	O	CRIB-containing BORG3 protein|Cdc42 effector protein 5|binder of Rho GTPase 3	20090613	219.1	217.9	271.2	343.6	187.75	281.25	275.35	208.1	212.95	292.4	228.25	279.55	252.15	238.75	296.8	325.85	318.6	195.15	397.15	265.2	311.4	345.5	223.25	247.75	252.38	347.85	158.85	339.6	268.15	198.25	234.15	200.3
57912	CDC42 small effector 1	Cdc42se1	1300002M12Rik|AW558204|Cdcse1|SCIP1|Spec1	MGI:1889510|Ensembl:ENSMUSG00000046722	3	3 F2.1	protein-coding	Cdc42se1	CDC42 small effector 1	O	OTTMUSP00000025356|OTTMUSP00000025357|small protein effector 1 of Cdc42	20090331	1187.65	764.55	601	1018.2	820.45	752.55	490.65	509.95	815.2	377.05	992.8	1700.9	763.65	797.15	434	2351.7	2202.65	620.3	952.6	567.75	928.65	804.6	544.65	1191.4	652.65	705.8	1354.25	925.65	1116.45	1215.9	733.2	1016.8
12748	CDC-like kinase 2	Clk2	AU041688|Tu52	MGI:1098669|Ensembl:ENSMUSG00000068917	3	3 F1	protein-coding	Clk2	CDC-like kinase 2	O	Clk2-Scamp3 protein	20090705	280.5	287.55	93.8	274.25	118.05	68.85	81.15	112.9	162.7	48.2	282.65	333.05	99.55	262.65	25.75	395.75	357.15	177.6	174.15	67.4	220.45	81.15	130	117.35	70.68	31.2	276.25	77.1	181.35	225.4	51.35	238.3
102414	CDC-like kinase 3	Clk3	AI256811|MGC103028|MGC36552	MGI:1098670|Ensembl:ENSMUSG00000032316	9	9 C	protein-coding	Clk3	CDC-like kinase 3	O	cdc2/CDC28-like protein kinase 3	20090613	189.65	207.6	113.3	325.7	110.3	185.1	42.1	58.75	30.45	61	228.85	149	182.05	190.4	43.25	505.75	480.3	242.85	401.25	125.15	142.85	212.45	329.95	159.05	146.7	604.8	1499.35	136.25	116.7	238.6	36.55	70.5
67006	CDGSH iron sulfur domain 2	Cisd2	1500009M05Rik|1500026J14Rik|1500031D15Rik|AI848398|B630006A20Rik|Miner1|Noxp70|Zcd2	MGI:1914256|Ensembl:ENSMUSG00000028165	3	3 G3	protein-coding	Cisd2	CDGSH iron sulfur domain 2	O	zinc finger, CDGSH-type domain 2	20090715	261.9	417	438	113.5	321.45	290.35	646.1	367.75	476.1	266.8	291.25	261.7	350.95	272.2	170.55	533.85	347.35	587.1	81.4	295	571.35	183.7	325.2	217.85	330.15	40.1	423.85	219.4	275.05	328.25	353.55	325.8
13445	CDK2 (cyclin-dependent kinase 2)-associated protein 1	Cdk2ap1	Apc10|Cdkap1|DORC1|Doc1|MGC102310|MGC117818|ST19|doc-1|p12	MGI:1202069|Ensembl:ENSMUSG00000029394	5	5 F	protein-coding	Cdk2ap1	CDK2 (cyclin-dependent kinase 2)-associated protein 1	O	OTTMUSP00000029189|deleted in oral cancer 1	20090715	1364.5	1709.65	863.9	1753.05	2034.2	1353.85	1832.85	1055.95	1113.65	931.85	1142.85	1345.45	1504.8	1749.75	813.35	1889.4	1445.35	2780.7	672.95	1415.7	1548.45	1224.95	2258.85	1253.2	1706.58	664.4	2276.35	866.9	1541.7	1445.35	1362.45	1909.25
63955	CDK5 and Abl enzyme substrate 1	Cables1	Cables|ik3-1	MGI:1927065|Ensembl:ENSMUSG00000040957	18	18 A2	protein-coding	Cables1	CDK5 and Abl enzyme substrate 1	O	cdk3-binding protein ik3-1|interactor-1 with cdk3	20090513	50.9	78.15	40.2	45.7	194.3	48.95	23	76.8	85.1	101	32.5	64	63.6	72.05	113.4	73	85.85	19.9	39.95	50.95	57.8	38.8	80.4	99.2	133.95	23.7	40.8	63.9	54.6	64.35	108.75	18.9
252966	CDK5 and Abl enzyme substrate 2	Cables2	ik3-2	MGI:2182335|Ensembl:ENSMUSG00000038990	2	2 H4	protein-coding	Cables2	CDK5 and Abl enzyme substrate 2	O	Cdk5 and Abl enzyme substrate 2|OTTMUSP00000017459	20081216	578.25	186.95	407.2	380.55	449.7	721.2	290.55	358.8	356.45	613.9	459.4	638.05	313.15	368.5	295.75	558.1	615.85	517.4	645.85	357.1	399.7	282.05	445.55	338.8	666.53	421.45	128.8	334.95	514.2	684.3	511.8	425.45
[truncated: 12,149 more rows]
