# Supplementary material for: Association of tissue lineage and gene expression: conservatively and differentially expressed genes define common and special functions of tissues
Source: BMC Bioinformatics. 2010 Dec 14;11(Suppl 11):S1. doi: 10.1186/1471-2105-11-S11-S1 (PMC3024865; doi:10.1186/1471-2105-11-S11-S1)
Supplement: Additional file 6 — Human tissue conservatively expression gene enrichment analysis [file 1471-2105-11-S11-S1-S6.xlsx]

## Sheet: Sheet1
Table S4. Human tissue conservatively expression gene enrichment analysis
GO_ID	GO_name	Category	Enrichment P value																Conservitely expressed gene in tissue groups																Background
			Zygote_P	Ectoderm_P	NeuralCrest_P	NeuralTube_P	Brain_P	Brain1_P	Brain2_P	Mesoderm_P	ParaxialMesoderm_P	KU_P	Gonad_P	Endoderm_P	PrimitiveGut_P	Pancreas_Liver_Trachea_Lung_P	PrimitiveGut1_P	PrimitiveGut2_P	Zygote	Ectoderm	NeuralCrest	NeuralTube	Brain	Brain1	Brain2	Mesoderm	ParaxialMesoderm	KU	Gonad	Endoderm	PrimitiveGut	Pancreas_Liver_Trachea_Lung	PrimitiveGut1	PrimitiveGut2
GO:0000030	mannosyltransferase activity	MF	0.0113016	0.0214732	0.0268802	0.023496	0.023496	0.0445027	0.129519	0.0255148	0.49697	0.481415	0.491465	0.0305451	0.0365498	0.0563184	0.480852	0.485345	0	0	2	0	0	0	1	0	0	0	0	0	0	0	0	0	13
GO:0000049	tRNA binding	MF	0.00957044	0.0181985	0.0167511	0.0199159	0.0199159	0.0377843	0.42256	0.0216306	0.440856	0.426262	0.435683	0.0259053	0.0310125	0.0478614	0.0989068	0.429943	0	0	2	0	0	0	0	0	0	0	0	0	0	0	1	0	11
GO:0000062	acyl-CoA binding	MF	0.00783658	0.0149133	0.380833	0.0163233	0.0163233	0.0310198	0.0678555	0.0177314	0.0748483	0.365254	0.0728254	0.021244	0.0254443	0.0393299	0.364777	0.0706231	0	0	0	0	0	0	1	0	1	0	1	0	0	0	0	1	9
GO:0000099	sulfur amino acid transmembrane transporter activity	MF	0.00436057	0.00831152	0.233774	0.0091002	0.0091002	0.0173511	0.220851	0.00988838	0.232168	0.223125	0.228948	0.0118566	0.0142144	0.0220412	0.222801	0.0223852	0	0	0	0	0	0	0	0	0	0	0	0	0	0	0	1	5
GO:0000146	microfilament motor activity	MF	0.0121661	0.0231067	0.525671	0.0252813	0.0252813	0.0478447	0.50292	0.0274514	0.522881	0.506973	0.517255	0.032857	0.0393069	0.0605192	0.14877	0.151883	0	0	0	0	0	0	0	0	0	0	0	0	0	0	1	1	14
GO:0000149	SNARE binding	MF	0.0130299	0.0247376	0.550294	0.0270635	0.0270635	0.0511752	0.527144	0.0293843	0.547459	0.00514098	0.174471	0.0351636	0.0420563	0.0647017	0.16634	0.53537	0	0	0	0	0	0	0	0	0	3	1	0	0	0	1	0	15
GO:0000155	two-component sensor activity	MF	0.0104363	0.0198372	0.0214888	0.0217075	0.0217075	0.0411493	0.450693	0.0235745	0.124088	0.0187219	0.464298	0.0282279	0.033785	0.0520992	0.453987	0.458351	0	0	2	0	0	0	0	0	1	2	0	0	0	0	0	0	12
GO:0000166	nucleotide binding	MF	0.428321	0.127184	0.976911	0.170084	0.170084	0.000946995	0.40423	0.648065	0.432186	0.26914	0.149074	0.559003	0.705558	0.603605	0.304746	0.396757	1	4	68	4	4	13	81	2	85	85	91	3	3	6	84	83	1636
GO:0000175	3'-5'-exoribonuclease activity	MF	0.00609996	0.0116177	0.311211	0.0127181	0.0127181	0.0242089	0.294891	0.0138174	0.00406166	0.297771	0.305129	0.0165611	0.019845	0.0307234	0.29736	0.30064	0	0	0	0	0	0	0	0	2	0	0	0	0	0	0	0	7
GO:0000217	DNA secondary structure binding	MF	0.00609996	0.0116177	0.311211	0.0127181	0.0127181	0.0242089	0.294891	0.0138174	0.046728	0.297771	0.305129	0.0165611	0.019845	0.0307234	0.29736	0.30064	0	0	0	0	0	0	0	0	1	0	0	0	0	0	0	0	7
GO:0000287	magnesium ion binding	MF	0.261394	0.439357	0.985385	0.469446	0.469446	0.702868	0.698867	0.497924	0.997168	0.999462	0.284968	0.562628	0.629391	0.786753	0.416947	0.259462	0	0	9	0	0	0	14	0	7	5	19	0	0	0	17	19	342
GO:0000339	RNA cap binding	MF	0.00609996	0.0116177	0.0473887	0.0127181	0.0127181	0.0242089	0.294891	0.0138174	0.00406166	0.0430974	0.305129	0.0165611	0.019845	0.0307234	0.29736	0.30064	0	0	1	0	0	0	0	0	2	1	0	0	0	0	0	0	7
GO:0001517	N-acetylglucosamine 6-O-sulfotransferase activity	MF	0.00436057	0.00831152	0.233774	0.0091002	0.0091002	0.0173511	0.220851	0.00988838	0.0238294	0.223125	0.0231367	0.0118566	0.0142144	0.0220412	0.222801	0.225394	0	0	0	0	0	0	0	0	1	0	1	0	0	0	0	0	5
GO:0001530	lipopolysaccharide binding	MF	0.00696861	0.0132668	0.346947	0.0145222	0.0145222	0.0276202	0.329233	0.0157763	0.0602202	0.332363	0.340353	0.0189053	0.0226486	0.0350361	0.331917	0.335481	0	0	0	0	0	0	0	0	1	0	0	0	0	0	0	0	8
GO:0001540	beta-amyloid binding	MF	0.00870385	0.0165572	0.412962	0.0181212	0.0181212	0.0344079	0.0821561	0.0196829	0.410498	0.396528	0.405542	0.0235773	0.0282323	0.043605	0.0835605	0.400048	0	0	0	0	0	0	1	0	0	0	0	0	0	0	1	0	10
GO:0001601	peptide YY receptor activity	MF	0.00436057	0.00831152	0.233774	0.0091002	0.0091002	0.0173511	0.220851	0.00988838	0.232168	0.0219128	0.228948	0.0118566	0.0142144	0.0220412	0.222801	0.225394	0	0	0	0	0	0	0	0	0	1	0	0	0	0	0	0	5
GO:0001608	nucleotide receptor activity, G-protein coupled	MF	0.0190575	0.0360813	0.317214	0.0394521	0.0394521	0.0741723	0.666728	0.0428116	0.687521	0.670989	0.68171	0.0511613	0.0610892	0.0934711	0.294853	0.0217663	0	0	1	0	0	0	0	0	0	0	0	0	0	0	1	3	22
GO:0001614	purinergic nucleotide receptor activity	MF	0.0250517	0.0472993	0.44809	0.0516896	0.0516896	0.0966243	0.765154	0.0560604	0.78428	0.769106	0.778974	0.0669025	0.0797542	0.121371	0.420743	0.0538539	0	0	1	0	0	0	0	0	0	0	0	0	0	0	1	3	29
GO:0001619	lysosphingolipid and lysophosphatidic acid receptor activity	MF	0.00783658	0.0149133	0.380833	0.0163233	0.0163233	0.0310198	0.0678555	0.0177314	0.0748483	0.0692343	0.0728254	0.021244	0.0254443	0.0393299	0.364777	0.368588	0	0	0	0	0	0	1	0	1	1	1	0	0	0	0	0	9
GO:0001637	G-protein chemoattractant receptor activity	MF	0.0199159	0.0376916	0.706472	0.0412095	0.0412095	0.0774128	0.682979	0.0447151	0.703629	0.101381	0.697864	0.0534256	0.063778	0.0975094	0.313314	0.318799	0	0	0	0	0	0	0	0	0	2	0	0	0	0	1	1	23
GO:0001653	peptide receptor activity	MF	0.0807627	0.148564	0.560881	0.161518	0.161518	0.286297	0.85273	0.174277	0.734846	0.193817	0.539892	0.20534	0.241092	0.349154	0.0995511	0.201279	0	0	4	0	0	0	2	0	3	6	4	0	0	0	7	6	96
GO:0001664	G-protein-coupled receptor binding	MF	0.0578424	0.107558	0.27674	0.117187	0.117187	0.023491	0.235653	0.126713	0.687047	0.242712	0.865793	0.150087	0.177324	0.262047	0.2417	0.440857	0	0	4	0	0	1	4	0	2	4	1	0	0	0	4	3	68
GO:0001727	lipid kinase activity	MF	0.0190575	0.0360813	0.317214	0.0394521	0.0394521	0.0741723	0.666728	0.0428116	0.687521	0.670989	0.68171	0.0511613	0.0610892	0.0934711	0.670384	0.675199	0	0	1	0	0	0	0	0	0	0	0	0	0	0	0	0	22
GO:0001786	phosphatidylserine binding	MF	0.00436057	0.00831152	0.233774	0.0091002	0.0091002	0.0173511	0.220851	0.00988838	0.0238294	0.223125	0.0231367	0.0118566	0.0142144	0.0220412	0.222801	0.225394	0	0	0	0	0	0	0	0	1	0	1	0	0	0	0	0	5
GO:0001848	complement binding	MF	0.00696861	0.0132668	0.346947	0.0145222	0.0145222	0.0276202	0.329233	0.0157763	0.344756	0.0556227	0.340353	0.0189053	0.0226486	0.0350361	0.331917	0.335481	0	0	0	0	0	0	0	0	0	1	0	0	0	0	0	0	8
GO:0001871	pattern binding	MF	0.0888248	0.162769	0.0987748	0.176828	0.176828	0.311039	0.144552	0.190653	0.304095	0.969714	0.290649	0.224218	0.26268	0.0806359	0.0354671	0.43403	0	0	8	0	0	0	7	0	6	1	6	0	0	1	9	5	106
GO:0001882	nucleoside binding	MF	0.00696861	0.0132668	0.346947	0.0145222	0.0145222	0.0276202	0.329233	0.0157763	0.344756	0.0556227	0.340353	0.0189053	0.0226486	0.0350361	0.331917	0.335481	0	0	0	0	0	0	0	0	0	1	0	0	0	0	0	0	8
GO:0001948	glycoprotein binding	MF	0.0130299	0.0247376	0.550294	0.0270635	0.0270635	0.0511752	0.0337133	0.0293843	0.0388432	0.034708	0.54174	0.0351636	0.0420563	0.0647017	0.0345649	0.53537	0	0	0	0	0	0	2	0	2	2	0	0	0	0	2	0	15
GO:0002020	protease binding	MF	0.0130299	0.0247376	0.180944	0.0270635	0.0270635	0.0511752	0.163789	0.0293843	0.178781	0.166766	0.54174	0.0351636	0.0420563	0.0647017	0.530686	0.53537	0	0	1	0	0	0	1	0	1	1	0	0	0	0	0	0	15
GO:0002039	p53 binding	MF	0.00523061	0.00996591	0.0350352	0.0109107	0.0109107	0.0207859	0.258794	0.0118548	0.271694	0.261389	0.268028	0.0142116	0.0170336	0.0263918	0.261018	0.263977	0	0	1	0	0	0	0	0	0	0	0	0	0	0	0	0	6
GO:0003674	molecular_function	MF	0	0	0.0717876	0	0	0.0271776	0.126093	0	0.00482484	0.469672	0.161929	0	0.0107773	0.000864691	0.576889	0.0297385	11	21	587	23	23	42	549	25	591	547	570	30	35	55	544	567	11106
GO:0003676	nucleic acid binding	MF	0.00120307	8.68e-05	0.0103702	0.000276295	0.000276295	0.000134592	0.0221659	7.8e-08	3.38e-05	1.46e-05	0.000226587	8.66e-11	3.05e-11	3.73e-09	0.00344096	0.00029269	6	11	143	11	11	18	132	16	159	155	152	21	24	29	140	149	2329
GO:0003677	DNA binding	MF	0.434473	0.534003	0.945862	0.598158	0.598158	0.528195	0.594789	0.656232	0.620128	0.112122	0.210434	0.919391	0.959788	0.996503	0.631469	0.586211	1	2	72	2	2	5	78	2	82	91	90	1	1	1	78	80	1655
GO:0003678	DNA helicase activity	MF	0.0293128	0.0552359	0.257621	0.0603393	0.0603393	0.112335	0.228471	0.0654159	0.0952617	0.820731	0.0911919	0.0779913	0.092865	0.140781	0.50336	0.51032	0	0	2	0	0	0	2	0	3	0	3	0	0	0	1	1	34
GO:0003682	chromatin binding	MF	0.0823803	0.151423	0.39874	0.164601	0.164601	0.0459029	0.709083	0.177577	0.572481	0.109538	0.879877	0.20915	0.245458	0.354974	0.866671	0.54273	0	0	5	0	0	1	3	0	4	7	2	0	0	0	2	4	98
GO:0003684	damaged DNA binding	MF	0.0327095	0.0615398	0.868197	0.0672046	0.0672046	0.124711	0.850305	0.0728362	0.589152	0.115186	0.302438	0.0867705	0.103223	0.156006	0.286566	0.293239	0	0	0	0	0	0	0	0	1	3	2	0	0	0	2	2	38
GO:0003688	DNA replication origin binding	MF	0.00523061	0.00996591	0.273522	0.0109107	0.0109107	0.0207859	0.258794	0.0118548	0.271694	0.261389	0.268028	0.0142116	0.0170336	0.0263918	0.0317114	0.263977	0	0	0	0	0	0	0	0	0	0	0	0	0	0	1	0	6
GO:0003689	DNA clamp loader activity	MF	0.00436057	0.00831152	0.233774	0.0091002	0.0091002	0.0173511	0.0214448	0.00988838	0.232168	0.223125	0.228948	0.0118566	0.0142144	0.0220412	0.222801	0.225394	0	0	0	0	0	0	1	0	0	0	0	0	0	0	0	0	5
GO:0003690	double-stranded DNA binding	MF	0.0436744	0.081752	0.749903	0.0891872	0.0891872	0.163779	0.717365	0.0965634	0.0458008	0.011923	0.481601	0.114749	0.136097	0.203678	0.104215	0.469977	0	0	1	0	0	0	1	0	5	6	2	0	0	0	4	2	51
GO:0003691	double-stranded telomeric DNA binding	MF	0.00436057	0.00831152	0.233774	0.0091002	0.0091002	0.0173511	0.0214448	0.00988838	0.0238294	0.0219128	0.228948	0.0118566	0.0142144	0.0220412	0.222801	0.0223852	0	0	0	0	0	0	1	0	1	1	0	0	0	0	0	1	5
GO:0003697	single-stranded DNA binding	MF	0.03525	0.0662414	0.35828	0.0723221	0.0723221	0.00897351	0.137204	0.0783642	0.630832	0.00353299	0.0547205	0.0933018	0.110915	0.16725	0.0491769	0.334748	0	0	2	0	0	1	3	0	1	6	4	0	0	0	4	2	41
GO:0003700	transcription factor activity	MF	0.47393	0.706757	0.596061	0.73912	0.73912	0.721089	0.437753	0.767917	0.0906591	0.130252	0.399336	0.826772	0.878069	0.962222	0.532918	0.927081	0	0	35	0	0	1	35	0	44	41	37	0	0	0	34	27	714
GO:0003702	RNA polymerase II transcription factor activity	MF	0.160037	0.283282	0.70479	0.305681	0.305681	0.502675	0.10343	0.327383	0.220393	0.27026	0.55033	0.378731	0.435224	0.589116	0.511274	0.775706	0	0	8	0	0	0	13	0	12	11	9	0	0	0	9	7	198
GO:0003704	specific RNA polymerase II transcription factor activity	MF	0.0259053	0.0488917	0.465672	0.0534256	0.0534256	0.099788	0.0558824	0.0579387	0.017374	0.7805	0.453488	0.0691305	0.082391	0.125287	0.181234	0.444462	0	0	1	0	0	0	3	0	4	0	1	0	0	0	2	1	30
GO:0003705	RNA polymerase II transcription factor activity, enhancer binding	MF	0.0224869	0.0425069	0.0432041	0.0464633	0.0464633	0.0870679	0.363367	0.050404	0.389754	0.0367491	0.382255	0.0601874	0.0717995	0.109519	0.730672	0.373968	0	0	3	0	0	0	1	0	1	3	1	0	0	0	0	1	26
GO:0003706	ligand-regulated transcription factor activity	MF	0.00696861	0.0132668	0.346947	0.0145222	0.0145222	0.0276202	0.329233	0.0157763	0.344756	0.332363	0.340353	0.0189053	0.0226486	0.0350361	0.331917	0.335481	0	0	0	0	0	0	0	0	0	0	0	0	0	0	0	0	8
GO:0003707	steroid hormone receptor activity	MF	0.0419948	0.0786697	0.470529	0.0858378	0.0858378	0.157881	0.4291	0.0929514	0.465415	0.916149	0.0111616	0.110499	0.131117	0.19652	0.701672	0.708483	0	0	2	0	0	0	2	0	2	0	6	0	0	0	1	1	49
GO:0003708	retinoic acid receptor activity	MF	0.00957044	0.0181985	0.108316	0.0199159	0.0199159	0.0377843	0.0972741	0.0216306	0.440856	0.426262	0.104133	0.0259053	0.0310125	0.0478614	0.425735	0.429943	0	0	1	0	0	0	1	0	0	0	1	0	0	0	0	0	11
GO:0003709	RNA polymerase III transcription factor activity	MF	0.00783658	0.0149133	0.380833	0.0163233	0.0163233	0.0310198	0.361905	0.0177314	0.0748483	0.365254	0.373794	0.021244	0.0254443	0.0393299	0.364777	0.368588	0	0	0	0	0	0	0	0	1	0	0	0	0	0	0	0	9
GO:0003711	transcription elongation regulator activity	MF	0.0147555	0.0279916	0.219455	0.0306186	0.0306186	0.0578021	0.572113	0.033239	0.216936	0.202899	0.211908	0.0397608	0.0475322	0.0730118	0.2024	0.58054	0	0	1	0	0	0	0	0	1	1	1	0	0	0	1	0	17
GO:0003712	transcription cofactor activity	MF	0.221294	0.379789	0.874325	0.407398	0.407398	0.632787	0.0973833	0.433783	0.958793	0.160083	0.682134	0.494734	0.559305	0.720751	0.971181	0.839911	0	0	10	0	0	0	18	0	8	17	12	0	0	0	7	10	283
GO:0003713	transcription coactivator activity	MF	0.136628	0.244651	0.938543	0.264586	0.264586	0.444793	0.114568	0.283998	0.865793	0.121638	0.972713	0.330327	0.382005	0.52728	0.918478	0.595716	0	0	4	0	0	0	11	0	5	11	3	0	0	0	4	7	167
GO:0003714	transcription corepressor activity	MF	0.0920316	0.168387	0.681135	0.182877	0.182877	0.3207	0.625811	0.197116	0.674521	0.174467	0.0520639	0.231647	0.271147	0.388836	0.912177	0.645795	0	0	4	0	0	0	4	0	4	7	9	0	0	0	2	4	110
GO:0003723	RNA binding	MF	2.53e-06	1.5e-06	2.53e-10	3.36e-06	3.36e-06	2.55e-09	5.45e-07	5.61e-12	2.43e-11	1.5e-09	3.41e-11	1.27e-17	5.37e-20	8.54e-20	3.67e-06	8.9e-08	5	7	64	7	7	13	53	12	66	60	65	17	20	24	51	56	548
GO:0003724	RNA helicase activity	MF	0.0199159	0.0376916	0.113988	0.0412095	0.0412095	0.0774128	0.0235424	0.0447151	0.333159	0.314	0.326328	0.0534256	0.063778	0.0975094	0.686614	0.318799	0	0	2	0	0	0	3	0	1	1	1	0	0	0	0	1	23
GO:0003725	double-stranded RNA binding	MF	0.0250517	0.0472993	0.44809	0.0516896	0.0516896	0.0966243	0.0502903	0.0560604	0.78428	0.421556	0.0567503	0.0669025	0.0797542	0.121371	0.420743	0.173425	0	0	1	0	0	0	3	0	0	1	3	0	0	0	1	2	29
GO:0003727	single-stranded RNA binding	MF	0.0164784	0.0312352	0.258554	0.0341613	0.0341613	0.00196465	0.0622439	0.037079	0.633763	0.239786	0.0137635	0.0443368	0.0529777	0.0812493	0.0124182	0.243759	0	0	1	0	0	1	2	0	0	1	3	0	0	0	3	1	19
GO:0003729	mRNA binding	MF	0.0360954	0.0678037	0.171649	0.074022	0.074022	0.00940141	0.146188	0.00310314	0.0196026	0.000165803	0.00106076	0.00445235	0.00636723	0.000845658	0.0159795	0.0043219	0	0	3	0	0	1	3	1	5	8	7	1	1	2	5	6	42
GO:0003730	mRNA 3'-UTR binding	MF	0.00696861	0.0132668	0.346947	0.0145222	0.0145222	0.0276202	0.329233	0.0157763	0.344756	0.0055217	0.340353	0.0189053	0.0226486	0.0350361	0.331917	0.056759	0	0	0	0	0	0	0	0	0	2	0	0	0	0	0	1	8
GO:0003735	structural constituent of ribosome	MF	4.38e-17	1.13e-21	1.2e-44	6.26e-21	6.26e-21	1.42e-21	2.82e-21	1.26e-36	9.88e-49	1.61e-31	7.79e-38	9.76e-39	1.92e-45	6.92e-51	2.44e-37	5.88e-27	8	12	60	12	12	15	38	19	63	48	54	21	25	31	53	44	127
GO:0003743	translation initiation factor activity	MF	0.0419948	0.00297112	0.0125751	0.00356178	0.00356178	0.000655434	0.0885761	0.00420258	0.00326641	0.0321997	0.100817	0.00601877	0.0085885	0.0199847	0.435384	0.00266609	0	1	6	1	1	2	4	1	7	5	4	1	1	1	2	7	49
GO:0003746	translation elongation factor activity	MF	0.0104363	0.000173061	0.00253829	0.000208277	0.000208277	0.000770162	0.113096	0.000246707	0.000207891	0.0187219	0.020204	2.65e-06	4.64e-06	1.78e-05	0.00208522	0.00218624	0	1	3	1	1	1	1	1	4	2	2	2	2	2	3	3	12
GO:0003747	translation release factor activity	MF	0.00436057	0.00831152	0.0241791	0.0091002	0.0091002	0.0173511	0.220851	0.00988838	0.232168	0.223125	0.0231367	0.0118566	0.0142144	0.0220412	0.0218456	0.225394	0	0	1	0	0	0	0	0	0	0	1	0	0	0	1	0	5
GO:0003755	peptidyl-prolyl cis-trans isomerase activity	MF	0.0241974	0.000975352	0.013443	0.00117184	0.00117184	0.00425716	0.0104125	0.0541786	0.426279	0.0109046	0.0508804	0.0646693	0.07711	0.117437	0.156754	0.0482518	0	1	4	1	1	1	4	0	1	4	3	0	0	0	2	3	28
GO:0003756	protein disulfide isomerase activity	MF	0.00783658	0.0149133	0.075867	0.0163233	0.0163233	0.0310198	0.361905	0.0177314	0.378494	0.365254	0.0728254	0.021244	0.0254443	0.000685382	0.00794624	0.000627406	0	0	1	0	0	0	0	0	0	0	1	0	0	1	2	3	9
GO:0003774	motor activity	MF	0.0920316	0.168387	0.21102	0.182877	0.182877	0.3207	0.789577	0.197116	0.337545	0.458665	0.194033	0.231647	0.271147	0.388836	0.0916634	0.645795	0	0	7	0	0	0	3	0	6	5	7	0	0	0	8	4	110
GO:0003777	microtubule motor activity	MF	0.0453512	0.0848246	0.29487	0.0925249	0.0925249	0.169636	0.480455	0.100162	0.135594	0.488079	0.129332	0.118979	0.14105	0.210774	0.0446231	0.495653	0	0	3	0	0	0	2	0	4	2	4	0	0	0	5	2	53
GO:0003779	actin binding	MF	0.198011	0.343892	0.0995082	0.369728	0.369728	0.586796	0.86469	0.39455	0.411398	0.930127	0.286324	0.452428	0.514651	0.305739	0.0676428	0.364188	0	0	17	0	0	0	8	0	13	7	14	0	0	1	17	13	250
GO:0003785	actin monomer binding	MF	0.00609996	0.0116177	0.311211	0.0127181	0.0127181	0.0242089	0.294891	0.0138174	0.046728	0.297771	0.305129	0.0165611	0.019845	0.0307234	0.29736	0.30064	0	0	0	0	0	0	0	0	1	0	0	0	0	0	0	0	7
GO:0003810	protein-glutamine gamma-glutamyltransferase activity	MF	0.00609996	0.0116177	0.0473887	0.0127181	0.0127181	0.0242089	0.294891	0.0138174	0.309189	0.0430974	0.305129	0.0165611	0.019845	0.0307234	0.29736	0.043994	0	0	1	0	0	0	0	0	0	1	0	0	0	0	0	1	7
GO:0003823	antigen binding	MF	0.0199159	0.0376916	0.113988	0.0412095	0.0412095	0.0774128	0.309197	0.0447151	0.703629	0.687216	0.326328	0.0534256	0.063778	0.0975094	0.101009	0.318799	0	0	2	0	0	0	1	0	0	0	1	0	0	0	2	1	23
GO:0003824	catalytic activity	MF	0.90816	0.937362	0.998779	0.786323	0.786323	0.675751	0.785768	0.977904	0.99099	0.999583	0.849641	0.980935	0.996121	0.968048	0.986756	0.680114	1	3	172	5	5	12	185	3	178	159	190	4	4	11	171	193	3994
GO:0003840	gamma-glutamyltransferase activity	MF	0.00523061	0.00996591	0.273522	0.0109107	0.0109107	0.0207859	0.258794	0.0118548	0.271694	0.261389	0.268028	0.0142116	0.0170336	0.0263918	0.261018	0.263977	0	0	0	0	0	0	0	0	0	0	0	0	0	0	0	0	6
GO:0003841	1-acylglycerol-3-phosphate O-acyltransferase activity	MF	0.00523061	0.00996591	0.273522	0.0109107	0.0109107	0.0207859	0.0311394	0.0118548	0.0345376	0.261389	0.0335515	0.0142116	0.0170336	0.0263918	0.261018	0.0324808	0	0	0	0	0	0	1	0	1	0	1	0	0	0	0	1	6
GO:0003857	3-hydroxyacyl-CoA dehydrogenase activity	MF	0.00523061	0.00996591	0.0350352	0.0109107	0.0109107	0.0207859	0.0311394	0.0118548	0.271694	0.261389	0.268028	0.0142116	0.0170336	0.0263918	0.261018	0.263977	0	0	1	0	0	0	1	0	0	0	0	0	0	0	0	0	6
GO:0003887	DNA-directed DNA polymerase activity	MF	0.0190575	0.0360813	0.690389	0.0394521	0.0394521	0.0741723	0.290901	0.0428116	0.687521	0.295512	0.68171	0.0511613	0.0610892	0.0934711	0.670384	0.300121	0	0	0	0	0	0	1	0	0	1	0	0	0	0	0	1	22
GO:0003899	DNA-directed RNA polymerase activity	MF	0.0318614	0.0599676	0.578775	0.0654928	0.0654928	0.121633	0.26816	0.0709864	0.858792	0.106988	0.115665	0.0845833	0.100644	0.152225	0.845517	0.279462	0	0	1	0	0	0	2	0	0	3	3	0	0	0	0	2	37
GO:0003906	DNA-(apurinic or apyrimidinic site) lyase activity	MF	0.00609996	0.0116177	0.311211	0.0127181	0.0127181	0.0242089	0.294891	0.0138174	0.309189	0.0430974	0.0454179	0.0165611	0.019845	0.0307234	0.04297	0.30064	0	0	0	0	0	0	0	0	0	1	1	0	0	0	1	0	7
GO:0003916	DNA topoisomerase activity	MF	0.00436057	0.00831152	0.233774	0.0091002	0.0091002	0.0173511	0.220851	0.00988838	0.232168	0.223125	0.228948	0.0118566	0.0142144	0.0220412	0.222801	0.225394	0	0	0	0	0	0	0	0	0	0	0	0	0	0	0	0	5
GO:0003924	GTPase activity	MF	0.125863	0.0264769	0.39781	0.0313998	0.0313998	0.00194931	0.212061	0.0366523	0.00225047	0.00843949	0.248123	0.00561382	0.00936329	0.0305104	0.00832144	0.0418064	0	1	8	1	1	3	9	1	16	14	9	2	2	2	14	12	153
GO:0003950	NAD+ ADP-ribosyltransferase activity	MF	0.0181985	0.0344685	0.29773	0.0376916	0.0376916	0.0709206	0.272544	0.0409043	0.0906213	0.653922	0.0874054	0.0488917	0.0583929	0.089415	0.653314	0.0185198	0	0	1	0	0	0	1	0	2	0	2	0	0	0	0	3	21
GO:0003954	NADH dehydrogenase activity	MF	0.028462	0.0536537	0.82786	0.0586154	0.0586154	0.109214	0.48224	0.063552	0.825462	0.220337	0.503722	0.0757837	0.0902575	0.136933	0.810901	0.494336	0	0	0	0	0	0	1	0	0	2	1	0	0	0	0	1	33
GO:0003993	acid phosphatase activity	MF	0.00696861	0.0132668	0.346947	0.0145222	0.0145222	0.0276202	0.00534792	0.0157763	0.344756	0.332363	0.0585623	0.0189053	0.0226486	0.0350361	0.331917	0.335481	0	0	0	0	0	0	2	0	0	0	1	0	0	0	0	0	8
GO:0003995	acyl-CoA dehydrogenase activity	MF	0.0104363	0.0198372	0.472312	0.0217075	0.0217075	0.0411493	0.113096	0.0235745	0.469653	0.454534	0.120918	0.0282279	0.033785	0.0520992	0.11496	0.117458	0	0	0	0	0	0	1	0	0	0	1	0	0	0	1	1	12
GO:0004000	adenosine deaminase activity	MF	0.00609996	0.0116177	0.311211	0.0127181	0.0127181	0.0242089	0.0422083	0.0138174	0.046728	0.297771	0.305129	0.0165611	0.019845	0.0307234	0.29736	0.30064	0	0	0	0	0	0	1	0	1	0	0	0	0	0	0	0	7
GO:0004003	ATP-dependent DNA helicase activity	MF	0.0164784	0.0312352	0.636667	0.0341613	0.0341613	0.0643839	0.0622439	0.037079	0.255705	0.61709	0.0137635	0.0443368	0.0529777	0.0812493	0.616482	0.243759	0	0	0	0	0	0	2	0	1	0	3	0	0	0	0	1	19
GO:0004004	ATP-dependent RNA helicase activity	MF	0.0130299	0.0247376	0.180944	0.0270635	0.0270635	0.0511752	0.163789	0.0293843	0.547459	0.166766	0.174471	0.0351636	0.0420563	0.0647017	0.530686	0.169754	0	0	1	0	0	0	1	0	0	1	1	0	0	0	0	1	15
GO:0004012	phospholipid-translocating ATPase activity	MF	0.0113016	0.0214732	0.499701	0.023496	0.023496	0.0445027	0.0227734	0.0255148	0.141859	0.481415	0.138304	0.0305451	0.0365498	0.0563184	0.131613	0.13442	0	0	0	0	0	0	2	0	1	0	1	0	0	0	1	1	13
GO:0004016	adenylate cyclase activity	MF	0.00696861	0.0132668	0.346947	0.0145222	0.0145222	0.0276202	0.0544952	0.0157763	0.344756	0.332363	0.0585623	0.0189053	0.0226486	0.0350361	0.331917	0.056759	0	0	0	0	0	0	1	0	0	0	1	0	0	0	0	1	8
GO:0004017	adenylate kinase activity	MF	0.00523061	0.00996591	0.273522	0.0109107	0.0109107	0.0207859	0.0311394	0.0118548	0.271694	0.261389	0.268028	0.0142116	0.0170336	0.0263918	0.261018	0.0324808	0	0	0	0	0	0	1	0	0	0	0	0	0	0	0	1	6
GO:0004022	alcohol dehydrogenase activity	MF	0.00609996	0.0116177	0.311211	0.0127181	0.0127181	0.0242089	0.294891	0.0138174	0.309189	0.0430974	0.305129	0.0165611	0.019845	0.0307234	0.04297	0.30064	0	0	0	0	0	0	0	0	0	1	0	0	0	0	1	0	7
GO:0004028	3-chloroallyl aldehyde dehydrogenase activity	MF	0.00436057	0.00831152	0.0241791	0.0091002	0.0091002	0.0173511	0.220851	0.00988838	0.232168	0.223125	0.228948	0.0118566	0.0142144	0.0220412	0.222801	0.0223852	0	0	1	0	0	0	0	0	0	0	0	0	0	0	0	1	5
GO:0004029	aldehyde dehydrogenase (NAD) activity	MF	0.00609996	0.0116177	0.311211	0.0127181	0.0127181	0.0242089	0.0422083	0.0138174	0.309189	0.297771	0.305129	0.0165611	0.019845	0.0307234	0.29736	0.30064	0	0	0	0	0	0	1	0	0	0	0	0	0	0	0	0	7
GO:0004030	aldehyde dehydrogenase [NAD(P)+] activity	MF	0.00523061	0.00996591	0.0350352	0.0109107	0.0109107	0.0207859	0.258794	0.0118548	0.271694	0.261389	0.268028	0.0142116	0.0170336	0.0263918	0.261018	0.263977	0	0	1	0	0	0	0	0	0	0	0	0	0	0	0	0	6
GO:0004033	aldo-keto reductase activity	MF	0.0104363	0.0198372	0.472312	0.0217075	0.0217075	0.0411493	0.450693	0.0235745	0.124088	0.454534	0.464298	0.0282279	0.033785	0.0520992	0.453987	0.458351	0	0	0	0	0	0	0	0	1	0	0	0	0	0	0	0	12
GO:0004035	alkaline phosphatase activity	MF	0.00436057	0.00831152	0.233774	0.0091002	0.0091002	0.0173511	0.0214448	0.00988838	0.232168	0.223125	0.0231367	0.0118566	0.0142144	0.0220412	0.0218456	0.225394	0	0	0	0	0	0	1	0	0	0	1	0	0	0	1	0	5
GO:0004046	aminoacylase activity	MF	0.00436057	0.00831152	0.233774	0.0091002	0.0091002	0.0173511	0.220851	0.00988838	0.232168	0.223125	0.228948	0.0118566	0.0142144	0.0220412	0.222801	0.0223852	0	0	0	0	0	0	0	0	0	0	0	0	0	0	0	1	5
GO:0004047	aminomethyltransferase activity	MF	0.00436057	0.00831152	0.233774	0.0091002	0.0091002	0.0173511	0.220851	0.00988838	0.232168	0.223125	0.228948	0.0118566	0.0142144	0.0220412	0.222801	0.225394	0	0	0	0	0	0	0	0	0	0	0	0	0	0	0	0	5
GO:0004065	arylsulfatase activity	MF	0.00696861	0.0132668	0.346947	0.0145222	0.0145222	0.0276202	0.329233	0.0157763	0.0602202	0.332363	0.340353	0.0189053	0.0226486	0.0350361	0.0554611	0.335481	0	0	0	0	0	0	0	0	1	0	0	0	0	0	1	0	8
GO:0004089	carbonate dehydratase activity	MF	0.0121661	0.0231067	0.525671	0.0252813	0.0252813	0.0478447	0.146445	0.0274514	0.522881	0.506973	0.517255	0.032857	0.0393069	0.0605192	0.14877	0.151883	0	0	0	0	0	0	1	0	0	0	0	0	0	0	1	1	14
GO:0004091	carboxylesterase activity	MF	0.0561856	0.104559	0.863475	0.113936	0.113936	0.206742	0.629689	0.123217	0.443281	0.842946	0.854461	0.146002	0.172575	0.0347485	0.10474	0.645084	0	0	1	0	0	0	2	0	3	1	1	0	0	1	5	2	66
GO:0004112	cyclic-nucleotide phosphodiesterase activity	MF	0.0207736	0.0392992	0.125515	0.0429638	0.0429638	0.0806422	0.109015	0.046615	0.352227	0.111835	0.119219	0.0556848	0.0664593	0.10153	0.0280614	0.337355	0	0	2	0	0	0	2	0	1	2	2	0	0	0	3	1	24
GO:0004114	3',5'-cyclic-nucleotide phosphodiesterase activity	MF	0.0199159	0.0376916	0.113988	0.0412095	0.0412095	0.0774128	0.309197	0.0447151	0.333159	0.101381	0.108181	0.0534256	0.063778	0.0975094	0.0243024	0.318799	0	0	2	0	0	0	1	0	1	2	2	0	0	0	3	1	23
GO:0004115	3',5'-cyclic-AMP phosphodiesterase activity	MF	0.00523061	0.00996591	0.0350352	0.0109107	0.0109107	0.0207859	0.258794	0.0118548	0.271694	0.261389	0.0335515	0.0142116	0.0170336	0.0263918	0.0317114	0.263977	0	0	1	0	0	0	0	0	0	0	1	0	0	0	1	0	6
GO:0004126	cytidine deaminase activity	MF	0.00523061	0.00996591	0.273522	0.0109107	0.0109107	0.0207859	0.258794	0.0118548	0.271694	0.261389	0.268028	0.0142116	0.0170336	0.0263918	0.261018	0.0324808	0	0	0	0	0	0	0	0	0	0	0	0	0	0	0	1	6
GO:0004128	cytochrome-b5 reductase activity	MF	0.00523061	0.00996591	0.0350352	0.0109107	0.0109107	0.0207859	0.258794	0.0118548	0.271694	0.0318071	0.268028	0.0142116	0.0170336	0.0263918	0.261018	0.0324808	0	0	1	0	0	0	0	0	0	1	0	0	0	0	0	1	6
GO:0004129	cytochrome-c oxidase activity	MF	0.0173388	0.0328531	0.00298539	0.035928	0.035928	0.0676579	0.254168	0.0389935	0.275158	0.635971	0.00269779	0.0466169	0.0556891	0.00350554	0.0723401	0.00250023	0	0	4	0	0	0	1	0	1	0	4	0	0	1	2	4	20
GO:0004143	diacylglycerol kinase activity	MF	0.0130299	0.0247376	0.550294	0.0270635	0.0270635	0.0511752	0.163789	0.0293843	0.547459	0.531274	0.174471	0.0351636	0.0420563	0.0647017	0.530686	0.53537	0	0	0	0	0	0	1	0	0	0	1	0	0	0	0	0	15
GO:0004175	endopeptidase activity	MF	0.222685	0.381904	0.310217	0.409611	0.409611	0.262641	0.635797	0.43608	0.396259	0.900579	0.691755	0.497194	0.561879	0.723286	0.995622	0.846213	0	0	16	0	0	1	12	0	15	9	12	0	0	0	5	10	285
GO:0004176	ATP-dependent peptidase activity	MF	0.00436057	0.00831152	0.0241791	0.0091002	0.0091002	0.0173511	0.220851	0.00988838	0.232168	0.223125	0.228948	0.0118566	0.0142144	0.0220412	0.0218456	0.225394	0	0	1	0	0	0	0	0	0	0	0	0	0	0	1	0	5
GO:0004177	aminopeptidase activity	MF	0.0216306	0.0409043	0.736178	0.0447151	0.0447151	0.0838606	0.345462	0.0485114	0.371103	0.350614	0.363808	0.0579387	0.0691331	0.105533	0.349879	0.0334859	0	0	0	0	0	0	1	0	1	1	1	0	0	0	1	3	25
GO:0004180	carboxypeptidase activity	MF	0.0250517	0.0472993	0.44809	0.0516896	0.0516896	0.0966243	0.765154	0.0560604	0.18557	0.769106	0.778974	0.0669025	0.0797542	0.121371	0.420743	0.772993	0	0	1	0	0	0	0	0	2	0	0	0	0	0	1	0	29
GO:0004181	metallocarboxypeptidase activity	MF	0.0156173	0.0296147	0.616767	0.0323915	0.0323915	0.0610986	0.59297	0.0351608	0.613865	0.597232	0.608001	0.0420514	0.0502588	0.0771396	0.596626	0.601453	0	0	0	0	0	0	0	0	0	0	0	0	0	0	0	0	18
GO:0004185	serine-type carboxypeptidase activity	MF	0.00436057	0.00831152	0.233774	0.0091002	0.0091002	0.0173511	0.220851	0.00988838	0.232168	0.223125	0.228948	0.0118566	0.0142144	0.0220412	0.222801	0.225394	0	0	0	0	0	0	0	0	0	0	0	0	0	0	0	0	5
GO:0004190	aspartic-type endopeptidase activity	MF	0.00957044	0.0181985	0.108316	0.0199159	0.0199159	0.0377843	0.42256	0.0216306	0.440856	0.426262	0.435683	0.0259053	0.0310125	0.0478614	0.425735	0.429943	0	0	1	0	0	0	0	0	0	0	0	0	0	0	0	0	11
GO:0004197	cysteine-type endopeptidase activity	MF	0.0478614	0.089415	0.330523	0.0975094	0.0975094	0.0163048	0.5175	0.105533	0.325413	0.525261	0.15285	0.125287	0.148427	0.221301	0.940924	0.532956	0	0	3	0	0	1	2	0	3	2	4	0	0	0	0	2	56
GO:0004198	calcium-dependent cysteine-type endopeptidase activity	MF	0.0104363	0.0198372	0.472312	0.0217075	0.0217075	0.0411493	0.113096	0.0235745	0.469653	0.115271	0.464298	0.0282279	0.033785	0.0520992	0.453987	0.117458	0	0	0	0	0	0	1	0	0	1	0	0	0	0	0	1	12
GO:0004221	ubiquitin thiolesterase activity	MF	0.0419948	0.0786697	0.0399707	0.0858378	0.0858378	0.0126443	0.69648	0.0929514	0.465415	0.916149	0.717643	0.110499	0.131117	0.19652	0.701672	0.443728	0	0	5	0	0	1	1	0	2	0	1	0	0	0	1	2	49
GO:0004222	metalloendopeptidase activity	MF	0.0701849	0.129754	0.138527	0.141207	0.141207	0.252829	0.37918	0.152511	0.62445	0.920466	0.798888	0.180133	0.212107	0.310045	0.781653	0.231762	0	0	6	0	0	0	4	0	3	1	2	0	0	0	2	5	83
GO:0004252	serine-type endopeptidase activity	MF	0.0992095	0.180898	0.745713	0.196331	0.196331	0.341955	0.359361	0.211477	0.269218	0.703407	0.564002	0.248113	0.289854	0.413081	0.842961	0.940024	0	0	4	0	0	0	6	0	7	4	5	0	0	0	3	2	119
GO:0004298	threonine-type endopeptidase activity	MF	0.0147555	0.0279916	0.0548511	0.0306186	0.0306186	0.0578021	0.572113	0.033239	0.053823	0.0482481	0.211908	0.0397608	0.0475322	0.0730118	0.575744	0.206396	0	0	2	0	0	0	0	0	2	2	1	0	0	0	0	1	17
GO:0004300	enoyl-CoA hydratase activity	MF	0.00523061	0.00996591	0.273522	0.0109107	0.0109107	0.0207859	0.0311394	0.0118548	0.271694	0.261389	0.268028	0.0142116	0.0170336	0.0263918	0.0317114	0.263977	0	0	0	0	0	0	1	0	0	0	0	0	0	0	1	0	6
GO:0004303	estradiol 17-beta-dehydrogenase activity	MF	0.00783658	0.0149133	0.380833	0.0163233	0.0163233	0.0310198	0.361905	0.0177314	0.378494	0.365254	0.373794	0.021244	0.0254443	0.0393299	0.364777	0.368588	0	0	0	0	0	0	0	0	0	0	0	0	0	0	0	0	9
GO:0004331	fructose-2,6-bisphosphate 2-phosphatase activity	MF	0.00609996	0.0116177	0.311211	0.0127181	0.0127181	0.0242089	0.294891	0.0138174	0.309189	0.297771	0.305129	0.0165611	0.019845	0.0307234	0.29736	0.30064	0	0	0	0	0	0	0	0	0	0	0	0	0	0	0	0	7
GO:0004364	glutathione transferase activity	MF	0.0156173	0.0296147	0.238965	0.0323915	0.0323915	0.0610986	0.217548	0.0351608	0.0622018	0.597232	0.23091	0.0420514	0.0502588	0.0771396	0.0556272	0.601453	0	0	1	0	0	0	1	0	2	0	1	0	0	0	2	0	18
GO:0004372	glycine hydroxymethyltransferase activity	MF	0.00523061	0.00996591	0.273522	0.0109107	0.0109107	0.0207859	0.258794	0.0118548	0.0345376	0.261389	0.268028	0.0142116	0.0170336	0.0263918	0.261018	0.263977	0	0	0	0	0	0	0	0	1	0	0	0	0	0	0	0	6
GO:0004383	guanylate cyclase activity	MF	0.00696861	0.0132668	0.346947	0.0145222	0.0145222	0.0276202	0.329233	0.0157763	0.00625159	0.332363	0.0585623	0.0189053	0.0226486	0.0350361	0.331917	0.335481	0	0	0	0	0	0	0	0	2	0	1	0	0	0	0	0	8
GO:0004385	guanylate kinase activity	MF	0.00696861	0.0132668	0.346947	0.0145222	0.0145222	0.0276202	0.329233	0.0157763	0.344756	0.332363	0.340353	0.0189053	0.0226486	0.0350361	0.331917	0.335481	0	0	0	0	0	0	0	0	0	0	0	0	0	0	0	0	8
GO:0004386	helicase activity	MF	0.0936312	0.171183	0.12691	0.185885	0.185885	0.0582325	0.0953622	0.200329	0.21896	0.186688	0.676546	0.235336	0.275345	0.394308	0.474519	0.661483	0	0	8	0	0	1	8	0	7	7	4	0	0	0	5	4	112
GO:0004396	hexokinase activity	MF	0.00523061	0.00996591	0.273522	0.0109107	0.0109107	0.0207859	0.0311394	0.0118548	0.271694	0.261389	0.0335515	0.0142116	0.0170336	0.0263918	0.261018	0.263977	0	0	0	0	0	0	1	0	0	0	1	0	0	0	0	0	6
GO:0004402	histone acetyltransferase activity	MF	0.0207736	0.0392992	0.355755	0.0429638	0.0429638	0.0806422	0.327396	0.046615	0.718907	0.332379	0.713199	0.0556848	0.0664593	0.10153	0.702047	0.337355	0	0	1	0	0	0	1	0	0	1	0	0	0	0	0	1	24
GO:0004407	histone deacetylase activity	MF	0.0138931	0.0263659	0.20009	0.0288426	0.0288426	0.0544943	0.550189	0.0313135	0.0460304	0.184704	0.564984	0.0374648	0.0447981	0.0688658	0.553782	0.558531	0	0	1	0	0	0	0	0	2	1	0	0	0	0	0	0	16
GO:0004415	hyalurononglucosaminidase activity	MF	0.00523061	0.00996591	0.273522	0.0109107	0.0109107	0.0207859	0.258794	0.0118548	0.0345376	0.261389	0.268028	0.0142116	0.0170336	0.0263918	0.261018	0.0324808	0	0	0	0	0	0	0	0	1	0	0	0	0	0	0	1	6
GO:0004428	inositol or phosphatidylinositol kinase activity	MF	0.0267582	0.0504816	0.0744003	0.0551586	0.0551586	0.102941	0.449612	0.0598134	0.212375	0.455521	0.47056	0.0713534	0.0850205	0.129186	0.193837	0.461396	0	0	3	0	0	0	1	0	2	1	1	0	0	0	2	1	31
GO:0004434	inositol or phosphatidylinositol phosphodiesterase activity	MF	0.0173388	0.0328531	0.27816	0.035928	0.035928	0.0676579	0.631687	0.0389935	0.652637	0.635971	0.269155	0.0466169	0.0556891	0.0853411	0.635362	0.015592	0	0	1	0	0	0	0	0	0	0	1	0	0	0	0	3	20
GO:0004435	phosphoinositide phospholipase C activity	MF	0.0173388	0.0328531	0.27816	0.035928	0.035928	0.0676579	0.631687	0.0389935	0.652637	0.635971	0.269155	0.0466169	0.0556891	0.0853411	0.635362	0.015592	0	0	1	0	0	0	0	0	0	0	1	0	0	0	0	3	20
GO:0004437	inositol or phosphatidylinositol phosphatase activity	MF	0.0190575	0.0360813	0.317214	0.0394521	0.0394521	0.0741723	0.666728	0.0428116	0.313931	0.670989	0.0975677	0.0511613	0.0610892	0.0934711	0.294853	0.300121	0	0	1	0	0	0	0	0	1	0	2	0	0	0	1	1	22
GO:0004439	phosphatidylinositol-4,5-bisphosphate 5-phosphatase activity	MF	0.00436057	0.00831152	0.0241791	0.0091002	0.0091002	0.0173511	0.220851	0.00988838	0.0238294	0.223125	0.0231367	0.0118566	0.0142144	0.0220412	0.0218456	0.225394	0	0	1	0	0	0	0	0	1	0	1	0	0	0	1	0	5
GO:0004445	inositol-polyphosphate 5-phosphatase activity	MF	0.00609996	0.0116177	0.0473887	0.0127181	0.0127181	0.0242089	0.294891	0.0138174	0.046728	0.297771	0.0454179	0.0165611	0.019845	0.0307234	0.04297	0.043994	0	0	1	0	0	0	0	0	1	0	1	0	0	0	1	1	7
GO:0004467	long-chain-fatty-acid-CoA ligase activity	MF	0.00870385	0.0165572	0.412962	0.0181212	0.0181212	0.0344079	0.392989	0.0196829	0.0904601	0.396528	0.405542	0.0235773	0.0282323	0.043605	0.0835605	0.400048	0	0	0	0	0	0	0	0	1	0	0	0	0	0	1	0	10
GO:0004468	lysine N-acetyltransferase activity	MF	0.0207736	0.0392992	0.355755	0.0429638	0.0429638	0.0806422	0.327396	0.046615	0.718907	0.332379	0.713199	0.0556848	0.0664593	0.10153	0.702047	0.337355	0	0	1	0	0	0	1	0	0	1	0	0	0	0	0	1	24
GO:0004497	monooxygenase activity	MF	0.0627972	0.116501	0.745646	0.126871	0.126871	0.228767	0.881539	0.137122	0.332487	0.497752	0.171609	0.162231	0.191413	0.281628	0.0707721	0.720075	0	0	2	0	0	0	1	0	4	3	5	0	0	0	6	2	74
GO:0004499	flavin-containing monooxygenase activity	MF	0.00436057	0.00831152	0.233774	0.0091002	0.0091002	0.0173511	0.220851	0.00988838	0.0238294	0.223125	0.228948	0.0118566	0.0142144	0.0220412	0.0010971	0.225394	0	0	0	0	0	0	0	0	1	0	0	0	0	0	2	0	5
GO:0004518	nuclease activity	MF	0.0936312	0.171183	0.997498	0.185885	0.185885	0.325481	0.801094	0.200329	0.689858	0.476089	0.825722	0.235336	0.275345	0.0885856	0.185576	0.487046	0	0	0	0	0	0	3	0	4	5	3	0	0	1	7	5	112
GO:0004519	endonuclease activity	MF	0.0561856	0.104559	0.970508	0.113936	0.113936	0.206742	0.629689	0.123217	0.860527	0.409955	0.431429	0.146002	0.172575	0.0347485	0.223397	0.418324	0	0	0	0	0	0	2	0	1	3	3	0	0	1	4	3	66
GO:0004520	endodeoxyribonuclease activity	MF	0.0138931	0.0263659	0.573641	0.0288426	0.0288426	0.0544943	0.550189	0.0313135	0.570774	0.554379	0.193071	0.0374648	0.0447981	0.0688658	0.184242	0.558531	0	0	0	0	0	0	0	0	0	0	1	0	0	0	1	0	16
GO:0004521	endoribonuclease activity	MF	0.0276104	0.0520689	0.81842	0.0568885	0.0568885	0.106083	0.466074	0.0616845	0.495666	0.207311	0.810967	0.0735711	0.0876426	0.00884437	0.206649	0.0726624	0	0	0	0	0	0	1	0	1	2	0	0	0	1	2	3	32
GO:0004522	pancreatic ribonuclease activity	MF	0.00696861	0.0132668	0.346947	0.0145222	0.0145222	0.0276202	0.329233	0.0157763	0.0602202	0.0556227	0.340353	0.0189053	0.0226486	0.000534601	0.00549666	0.056759	0	0	0	0	0	0	0	0	1	1	0	0	0	1	2	1	8
GO:0004523	ribonuclease H activity	MF	0.00436057	0.00831152	0.233774	0.0091002	0.0091002	0.0173511	0.220851	0.00988838	0.232168	0.223125	0.228948	0.0118566	0.0142144	0.0220412	0.222801	0.0223852	0	0	0	0	0	0	0	0	0	0	0	0	0	0	0	1	5
GO:0004526	ribonuclease P activity	MF	0.00870385	0.0165572	0.412962	0.0181212	0.0181212	0.0344079	0.392989	0.0196829	0.410498	0.396528	0.405542	0.0235773	0.0282323	0.043605	0.396023	0.0854456	0	0	0	0	0	0	0	0	0	0	0	0	0	0	0	1	10
GO:0004527	exonuclease activity	MF	0.0344038	0.0646767	0.881551	0.0706193	0.0706193	0.130835	0.864567	0.076525	0.148528	0.592772	0.875441	0.0911297	0.108358	0.163518	0.313839	0.320901	0	0	0	0	0	0	0	0	3	1	0	0	0	0	2	2	40
GO:0004529	exodeoxyribonuclease activity	MF	0.00609996	0.0116177	0.311211	0.0127181	0.0127181	0.0242089	0.294891	0.0138174	0.309189	0.0430974	0.305129	0.0165611	0.019845	0.0307234	0.04297	0.30064	0	0	0	0	0	0	0	0	0	1	0	0	0	0	1	0	7
GO:0004532	exoribonuclease activity	MF	0.00783658	0.0149133	0.380833	0.0163233	0.0163233	0.0310198	0.361905	0.0177314	0.00902185	0.365254	0.373794	0.021244	0.0254443	0.0393299	0.364777	0.368588	0	0	0	0	0	0	0	0	2	0	0	0	0	0	0	0	9
GO:0004536	deoxyribonuclease activity	MF	0.0241974	0.0457044	0.775204	0.0499506	0.0499506	0.0934498	0.398584	0.0541786	0.77255	0.404168	0.167031	0.0646693	0.07711	0.117437	0.0463901	0.76107	0	0	0	0	0	0	1	0	0	1	2	0	0	0	3	0	28
GO:0004540	ribonuclease activity	MF	0.0377843	0.0709206	0.904343	0.0774128	0.0774128	0.142959	0.638676	0.0838606	0.189103	0.369378	0.8989	0.099788	0.118544	0.0163048	0.368412	0.174381	0	0	0	0	0	0	1	0	3	2	0	0	0	1	2	3	44
GO:0004549	tRNA-specific ribonuclease activity	MF	0.0104363	0.0198372	0.472312	0.0217075	0.0217075	0.0411493	0.450693	0.0235745	0.469653	0.115271	0.464298	0.0282279	0.033785	0.0520992	0.453987	0.117458	0	0	0	0	0	0	0	0	0	1	0	0	0	0	0	1	12
GO:0004550	nucleoside diphosphate kinase activity	MF	0.00783658	0.0149133	0.075867	0.0163233	0.0163233	0.0310198	0.361905	0.0177314	0.378494	0.365254	0.000670291	0.021244	0.0254443	0.0393299	0.0690367	0.00823469	0	0	1	0	0	0	0	0	0	0	3	0	0	0	1	2	9
GO:0004551	nucleotide diphosphatase activity	MF	0.00523061	0.00996591	0.273522	0.0109107	0.0109107	0.0207859	0.258794	0.0118548	0.271694	0.0318071	0.268028	0.0142116	0.0170336	0.0263918	0.261018	0.263977	0	0	0	0	0	0	0	0	0	1	0	0	0	0	0	0	6
GO:0004553	hydrolase activity, hydrolyzing O-glycosyl compounds	MF	0.0578424	0.107558	0.874407	0.117187	0.117187	0.212306	0.423737	0.126713	0.0228948	0.432312	0.0210783	0.150087	0.177324	0.262047	0.2417	0.0516418	0	0	1	0	0	0	3	0	7	3	7	0	0	0	4	6	68
GO:0004559	alpha-mannosidase activity	MF	0.00436057	0.00831152	0.233774	0.0091002	0.0091002	0.0173511	0.0214448	0.00988838	0.0238294	0.0219128	0.0231367	0.0118566	0.0142144	0.0220412	0.222801	0.225394	0	0	0	0	0	0	1	0	1	1	1	0	0	0	0	0	5
GO:0004565	beta-galactosidase activity	MF	0.00436057	0.00831152	0.233774	0.0091002	0.0091002	0.0173511	0.220851	0.00988838	0.232168	0.223125	0.00119862	0.0118566	0.0142144	0.0220412	0.222801	0.225394	0	0	0	0	0	0	0	0	0	0	2	0	0	0	0	0	5
GO:0004568	chitinase activity	MF	0.00523061	0.00996591	0.273522	0.0109107	0.0109107	0.0207859	0.258794	0.0118548	0.271694	0.261389	0.268028	0.0142116	0.0170336	0.0263918	0.261018	0.263977	0	0	0	0	0	0	0	0	0	0	0	0	0	0	0	0	6
GO:0004571	mannosyl-oligosaccharide 1,2-alpha-mannosidase activity	MF	0.00609996	0.0116177	0.311211	0.0127181	0.0127181	0.0242089	0.294891	0.0138174	0.046728	0.297771	0.0454179	0.0165611	0.019845	0.0307234	0.29736	0.30064	0	0	0	0	0	0	0	0	1	0	1	0	0	0	0	0	7
GO:0004576	oligosaccharyl transferase activity	MF	0.00696861	0.0132668	0.346947	0.0145222	0.0145222	0.0276202	0.329233	0.0157763	0.344756	0.332363	0.0585623	0.0189053	0.0226486	0.0350361	0.0554611	0.335481	0	0	0	0	0	0	0	0	0	0	1	0	0	0	1	0	8
GO:0004579	dolichyl-diphosphooligosaccharide-protein glycotransferase activity	MF	0.00609996	0.0116177	0.311211	0.0127181	0.0127181	0.0242089	0.294891	0.0138174	0.309189	0.297771	0.305129	0.0165611	0.019845	0.0307234	0.04297	0.30064	0	0	0	0	0	0	0	0	0	0	0	0	0	0	1	0	7
GO:0004601	peroxidase activity	MF	0.0216306	0.0409043	0.0380646	0.0447151	0.0447151	0.0838606	0.345462	0.0485114	0.00799905	0.717312	0.0353803	0.0579387	0.0691331	0.105533	0.122241	0.355754	0	0	3	0	0	0	1	0	4	0	3	0	0	0	2	1	25
GO:0004602	glutathione peroxidase activity	MF	0.00609996	0.0116177	0.0473887	0.0127181	0.0127181	0.0242089	0.294891	0.0138174	0.046728	0.297771	0.00388576	0.0165611	0.019845	0.0307234	0.04297	0.30064	0	0	1	0	0	0	0	0	1	0	2	0	0	0	1	0	7
GO:0004620	phospholipase activity	MF	0.051199	0.0955015	0.608214	0.104115	0.104115	0.189822	0.564583	0.112647	0.958304	0.951998	0.186706	0.133631	0.158167	0.0291611	0.571306	0.177773	0	0	2	0	0	0	2	0	0	0	4	0	0	1	2	4	60
GO:0004622	lysophospholipase activity	MF	0.00783658	0.0149133	0.380833	0.0163233	0.0163233	0.0310198	0.0678555	0.0177314	0.378494	0.365254	0.373794	0.021244	0.0254443	0.000685382	0.00794624	0.0706231	0	0	0	0	0	0	1	0	0	0	0	0	0	1	2	1	9
GO:0004623	phospholipase A2 activity	MF	0.0147555	0.0279916	0.219455	0.0306186	0.0306186	0.0578021	0.19941	0.033239	0.592888	0.576346	0.587051	0.0397608	0.0475322	0.00253077	0.2024	0.206396	0	0	1	0	0	0	1	0	0	0	0	0	0	1	1	1	17
GO:0004629	phospholipase C activity	MF	0.0199159	0.0376916	0.336569	0.0412095	0.0412095	0.0774128	0.682979	0.0447151	0.703629	0.687216	0.108181	0.0534256	0.063778	0.0975094	0.686614	0.0253391	0	0	1	0	0	0	0	0	0	0	2	0	0	0	0	3	23
GO:0004630	phospholipase D activity	MF	0.00436057	0.00831152	0.233774	0.0091002	0.0091002	0.0173511	0.220851	0.00988838	0.232168	0.223125	0.0231367	0.0118566	0.0142144	0.0220412	0.222801	0.225394	0	0	0	0	0	0	0	0	0	0	1	0	0	0	0	0	5
GO:0004653	polypeptide N-acetylgalactosaminyltransferase activity	MF	0.0113016	0.0214732	0.499701	0.023496	0.023496	0.0445027	0.477458	0.0255148	0.141859	0.481415	0.491465	0.0305451	0.0365498	0.0563184	0.480852	0.485345	0	0	0	0	0	0	0	0	1	0	0	0	0	0	0	0	13
GO:0004659	prenyltransferase activity	MF	0.0113016	0.0214732	0.499701	0.023496	0.023496	0.0445027	0.477458	0.0255148	0.141859	0.481415	0.491465	0.0305451	0.0365498	0.0563184	0.480852	0.485345	0	0	0	0	0	0	0	0	1	0	0	0	0	0	0	0	13
GO:0004661	protein geranylgeranyltransferase activity	MF	0.00523061	0.00996591	0.273522	0.0109107	0.0109107	0.0207859	0.258794	0.0118548	0.0345376	0.261389	0.268028	0.0142116	0.0170336	0.0263918	0.261018	0.263977	0	0	0	0	0	0	0	0	1	0	0	0	0	0	0	0	6
GO:0004672	protein kinase activity	MF	0.347963	0.558139	0.820638	0.591237	0.591237	0.819659	0.901631	0.62186	0.994313	0.26259	0.244699	0.688771	0.753653	0.887085	0.909565	0.437317	0	0	20	0	0	0	17	0	13	26	27	0	0	0	17	24	480
GO:0004673	protein histidine kinase activity	MF	0.0104363	0.0198372	0.0214888	0.0217075	0.0217075	0.0411493	0.450693	0.0235745	0.124088	0.0187219	0.464298	0.0282279	0.033785	0.0520992	0.453987	0.458351	0	0	2	0	0	0	0	0	1	2	0	0	0	0	0	0	12
GO:0004674	protein serine/threonine kinase activity	MF	0.258736	0.435497	0.939862	0.465444	0.465444	0.698561	0.845174	0.493806	0.991953	0.698304	0.35304	0.558319	0.625003	0.782809	0.695959	0.325278	0	0	11	0	0	0	12	0	8	14	18	0	0	0	14	18	338
GO:0004675	transmembrane receptor protein serine/threonine kinase activity	MF	0.0130299	0.0247376	0.550294	0.0270635	0.0270635	0.0511752	0.163789	0.0293843	0.547459	0.166766	0.54174	0.0351636	0.0420563	0.0647017	0.0345649	0.0357184	0	0	0	0	0	0	1	0	0	1	0	0	0	0	2	2	15
GO:0004683	calmodulin-dependent protein kinase activity	MF	0.0113016	0.0214732	0.499701	0.023496	0.023496	0.0445027	0.477458	0.0255148	0.49697	0.481415	0.491465	0.0305451	0.0365498	0.0563184	0.131613	0.485345	0	0	0	0	0	0	0	0	0	0	0	0	0	0	1	0	13
GO:0004690	cyclic nucleotide-dependent protein kinase activity	MF	0.00783658	0.0149133	0.380833	0.0163233	0.0163233	0.0310198	0.361905	0.0177314	0.378494	0.0692343	0.0728254	0.021244	0.0254443	0.0393299	0.364777	0.368588	0	0	0	0	0	0	0	0	0	1	1	0	0	0	0	0	9
GO:0004691	cAMP-dependent protein kinase activity	MF	0.00609996	0.0116177	0.311211	0.0127181	0.0127181	0.0242089	0.294891	0.0138174	0.309189	0.0430974	0.0454179	0.0165611	0.019845	0.0307234	0.29736	0.30064	0	0	0	0	0	0	0	0	0	1	1	0	0	0	0	0	7
GO:0004693	cyclin-dependent protein kinase activity	MF	0.0224869	0.0425069	0.39349	0.0464633	0.0464633	0.0870679	0.130609	0.050404	0.14729	0.0367491	0.14245	0.0601874	0.0717995	0.109519	0.367917	0.735317	0	0	1	0	0	0	2	0	2	3	2	0	0	0	1	0	26
GO:0004697	protein kinase C activity	MF	0.0104363	0.0198372	0.472312	0.0217075	0.0217075	0.0411493	0.450693	0.0235745	0.124088	0.115271	0.020204	0.0282279	0.033785	0.0520992	0.453987	0.0192905	0	0	0	0	0	0	0	0	1	1	2	0	0	0	0	2	12
GO:0004702	receptor signaling protein serine/threonine kinase activity	MF	0.0411541	0.0771248	0.719174	0.0841587	0.0841587	0.154917	0.415969	0.0911402	0.451857	0.423204	0.441681	0.108367	0.128616	0.192917	0.209126	0.0890451	0	0	1	0	0	0	2	0	2	2	2	0	0	0	3	4	48
GO:0004703	G-protein coupled receptor kinase activity	MF	0.00609996	0.0116177	0.0473887	0.0127181	0.0127181	0.0242089	0.0422083	0.0138174	0.046728	0.0430974	0.305129	0.0165611	0.019845	0.0307234	0.04297	0.043994	0	0	1	0	0	0	1	0	1	1	0	0	0	0	1	1	7
GO:0004707	MAP kinase activity	MF	0.00957044	0.0181985	0.443427	0.0199159	0.0199159	0.0377843	0.42256	0.0216306	0.440856	0.426262	0.435683	0.0259053	0.0310125	0.0478614	0.0989068	0.101097	0	0	0	0	0	0	0	0	0	0	0	0	0	0	1	1	11
GO:0004708	MAP kinase kinase activity	MF	0.00870385	0.0165572	0.412962	0.0181212	0.0181212	0.0344079	0.392989	0.0196829	0.410498	0.0837954	0.405542	0.0235773	0.0282323	0.043605	0.0835605	0.0854456	0	0	0	0	0	0	0	0	0	1	0	0	0	0	1	1	10
GO:0004709	MAP kinase kinase kinase activity	MF	0.0113016	0.0214732	0.499701	0.023496	0.023496	0.0445027	0.477458	0.0255148	0.141859	0.481415	0.491465	0.0305451	0.0365498	0.0563184	0.480852	0.13442	0	0	0	0	0	0	0	0	1	0	0	0	0	0	0	1	13
GO:0004712	protein serine/threonine/tyrosine kinase activity	MF	0.00957044	0.0181985	0.443427	0.0199159	0.0199159	0.0377843	0.0972741	0.0216306	0.440856	0.0991797	0.435683	0.0259053	0.0310125	0.0478614	0.0989068	0.101097	0	0	0	0	0	0	1	0	0	1	0	0	0	0	1	1	11
GO:0004713	protein tyrosine kinase activity	MF	0.120435	0.217363	0.488358	0.235436	0.235436	0.401894	0.929694	0.253095	0.768752	0.583269	0.206069	0.295488	0.343217	0.480288	0.932938	0.191804	0	0	7	0	0	0	3	0	5	6	9	0	0	0	3	9	146
GO:0004714	transmembrane receptor protein tyrosine kinase activity	MF	0.051199	0.0955015	0.378329	0.104115	0.104115	0.189822	0.796882	0.112647	0.602915	0.57242	0.0821914	0.133631	0.158167	0.235123	0.571306	0.177773	0	0	3	0	0	0	1	0	2	2	5	0	0	0	2	4	60
GO:0004715	non-membrane spanning protein tyrosine kinase activity	MF	0.0318614	0.0599676	0.123132	0.0654928	0.0654928	0.121633	0.26816	0.0709864	0.296516	0.106988	0.288382	0.0845833	0.100644	0.152225	0.549141	0.556236	0	0	3	0	0	0	2	0	2	3	2	0	0	0	1	1	37
GO:0004716	receptor signaling protein tyrosine kinase activity	MF	0.0104363	0.0198372	0.125681	0.0217075	0.0217075	0.0411493	0.450693	0.0235745	0.469653	0.454534	0.464298	0.0282279	0.033785	0.0520992	0.0186414	0.0192905	0	0	1	0	0	0	0	0	0	0	0	0	0	0	2	2	12
GO:0004721	phosphoprotein phosphatase activity	MF	0.111843	0.202698	0.401256	0.219729	0.219729	0.378148	0.648088	0.2364	0.97265	0.658982	0.37655	0.276546	0.321964	0.453873	0.497745	0.808632	0	0	7	0	0	0	5	0	2	5	7	0	0	0	6	4	135
GO:0004722	protein serine/threonine phosphatase activity	MF	0.03525	0.0662414	0.35828	0.0723221	0.0723221	0.133882	0.322075	0.0783642	0.885765	0.874236	0.344708	0.0933018	0.110915	0.16725	0.605433	0.612564	0	0	2	0	0	0	2	0	0	0	2	0	0	0	1	1	41
GO:0004725	protein tyrosine phosphatase activity	MF	0.0726357	0.134129	0.658315	0.145935	0.145935	0.260686	0.796151	0.157582	0.940322	0.617365	0.26957	0.186018	0.21889	0.31927	0.416679	0.626294	0	0	3	0	0	0	2	0	1	3	5	0	0	0	4	3	86
GO:0004726	non-membrane spanning protein tyrosine phosphatase activity	MF	0.00609996	0.0116177	0.0473887	0.0127181	0.0127181	0.0242089	0.0422083	0.0138174	0.309189	0.0430974	0.0454179	0.0165611	0.019845	0.0307234	0.04297	0.30064	0	0	1	0	0	0	1	0	0	1	1	0	0	0	1	0	7
GO:0004745	retinol dehydrogenase activity	MF	0.00609996	0.0116177	0.0473887	0.0127181	0.0127181	0.0242089	0.294891	0.0138174	0.046728	0.297771	0.305129	0.0165611	0.019845	0.0307234	0.29736	0.30064	0	0	1	0	0	0	0	0	1	0	0	0	0	0	0	0	7
GO:0004749	ribose phosphate diphosphokinase activity	MF	0.00436057	0.00831152	0.233774	0.0091002	0.0091002	0.0173511	0.0214448	0.00988838	0.232168	0.223125	0.228948	0.0118566	0.0142144	0.0220412	0.222801	0.225394	0	0	0	0	0	0	1	0	0	0	0	0	0	0	0	0	5
GO:0004767	sphingomyelin phosphodiesterase activity	MF	0.00523061	0.00996591	0.273522	0.0109107	0.0109107	0.0207859	0.258794	0.0118548	0.271694	0.261389	0.0335515	0.0142116	0.0170336	0.0263918	0.261018	0.263977	0	0	0	0	0	0	0	0	0	0	1	0	0	0	0	0	6
GO:0004806	triacylglycerol lipase activity	MF	0.0113016	0.0214732	0.143645	0.023496	0.023496	0.0445027	0.477458	0.0255148	0.141859	0.481415	0.138304	0.0305451	0.0365498	0.0563184	0.0233651	0.485345	0	0	1	0	0	0	0	0	1	0	1	0	0	0	2	0	13
GO:0004812	aminoacyl-tRNA ligase activity	MF	0.0327095	0.0615398	0.315014	0.0672046	0.0672046	0.00774427	0.558336	0.0728362	0.129655	0.853599	0.1244	0.0867705	0.103223	0.156006	0.286566	0.293239	0	0	2	0	0	1	1	0	3	0	3	0	0	0	2	2	38
GO:0004835	tubulin-tyrosine ligase activity	MF	0.00696861	0.0132668	0.346947	0.0145222	0.0145222	0.0276202	0.329233	0.0157763	0.344756	0.332363	0.340353	0.0189053	0.0226486	0.0350361	0.0554611	0.335481	0	0	0	0	0	0	0	0	0	0	0	0	0	0	1	0	8
GO:0004842	ubiquitin-protein ligase activity	MF	0.00327709	0.0118832	0.597537	0.01417	0.01417	0.0475977	0.3601	0.0166307	0.0718785	0.119288	0.39595	0.0235045	0.033014	0.0729279	0.36869	0.380161	1	1	4	1	1	1	5	1	8	7	5	1	1	1	5	5	100
GO:0004843	ubiquitin-specific protease activity	MF	0.0147555	0.0279916	0.219455	0.0306186	0.0306186	0.00156948	0.572113	0.033239	0.592888	0.576346	0.211908	0.0397608	0.0475322	0.0730118	0.2024	0.58054	0	0	1	0	0	1	0	0	0	0	1	0	0	0	1	0	17
GO:0004857	enzyme inhibitor activity	MF	0.163015	0.288128	0.165167	0.310821	0.310821	0.5097	0.186214	0.332794	0.718343	0.073804	0.947077	0.384724	0.441758	0.226479	0.666493	0.306025	0	0	13	0	0	0	12	0	8	14	5	0	0	1	8	11	202
GO:0004859	phospholipase inhibitor activity	MF	0.00957044	0.0181985	0.0167511	0.0199159	0.0199159	0.0377843	0.42256	0.0216306	0.440856	0.0145658	0.435683	0.0259053	0.0310125	0.0478614	0.001446	0.429943	0	0	2	0	0	0	0	0	0	2	0	0	0	0	3	0	11
GO:0004860	protein kinase inhibitor activity	MF	0.0250517	0.0472993	0.786886	0.0516896	0.0516896	0.0966243	0.765154	0.0560604	0.444109	0.769106	0.436104	0.0669025	0.0797542	0.121371	0.420743	0.0538539	0	0	0	0	0	0	0	0	1	0	1	0	0	0	1	3	29
GO:0004861	cyclin-dependent protein kinase inhibitor activity	MF	0.00783658	0.0149133	0.380833	0.0163233	0.0163233	0.0310198	0.361905	0.0177314	0.0748483	0.365254	0.0728254	0.021244	0.0254443	0.0393299	0.364777	0.0706231	0	0	0	0	0	0	0	0	1	0	1	0	0	0	0	1	9
GO:0004864	phosphoprotein phosphatase inhibitor activity	MF	0.0156173	0.0296147	0.00179822	0.0323915	0.0323915	0.0610986	0.0543125	0.0351608	0.236277	0.22128	0.608001	0.0420514	0.0502588	0.0771396	0.220746	0.22502	0	0	4	0	0	0	2	0	1	1	0	0	0	0	1	1	18
GO:0004866	endopeptidase inhibitor activity	MF	0.0912309	0.166986	0.500339	0.181368	0.181368	0.318297	0.161328	0.195505	0.666668	0.449899	0.809337	0.229796	0.269039	0.0845816	0.909006	0.798339	0	0	5	0	0	0	7	0	4	5	3	0	0	1	2	3	109
GO:0004867	serine-type endopeptidase inhibitor activity	MF	0.0553561	0.103055	0.246834	0.112306	0.112306	0.203947	0.208839	0.121464	0.854673	0.21534	0.646621	0.143952	0.17019	0.252061	0.836042	0.634776	0	0	4	0	0	0	4	0	1	4	2	0	0	0	1	2	65
GO:0004869	cysteine-type endopeptidase inhibitor activity	MF	0.0250517	0.0472993	0.44809	0.0516896	0.0516896	0.0966243	0.165469	0.0560604	0.18557	0.421556	0.436104	0.0669025	0.0797542	0.121371	0.768545	0.772993	0	0	1	0	0	0	2	0	2	1	1	0	0	0	0	0	29
GO:0004871	signal transducer activity	MF	0.739514	0.923404	0.99474	0.940043	0.940043	0.969186	0.992185	0.95307	0.692355	0.63813	0.686805	0.974567	0.930571	0.991288	0.919326	0.284589	0	0	55	0	0	1	52	0	70	68	69	0	1	1	60	76	1449
GO:0004872	receptor activity	MF	0.629334	0.849753	0.979156	0.87459	0.87459	0.981226	0.94022	0.895324	0.819779	0.949709	0.40855	0.933385	0.96128	0.993667	0.906354	0.467877	0	0	42	0	0	0	42	0	49	42	56	0	0	0	44	54	1086
GO:0004879	ligand-dependent nuclear receptor activity	MF	0.0486968	0.0909403	0.34247	0.0991651	0.0991651	0.18123	0.300969	0.107317	0.567769	0.944108	0.0243201	0.12738	0.150872	0.224779	0.777584	0.545041	0	0	3	0	0	0	3	0	2	0	6	0	0	0	1	2	57
GO:0004886	retinoid-X receptor activity	MF	0.00696861	0.0132668	0.0610556	0.0145222	0.0145222	0.0276202	0.0544952	0.0157763	0.344756	0.332363	0.0585623	0.0189053	0.0226486	0.0350361	0.331917	0.335481	0	0	1	0	0	0	1	0	0	0	1	0	0	0	0	0	8
GO:0004887	thyroid hormone receptor activity	MF	0.00523061	0.00996591	0.273522	0.0109107	0.0109107	0.0207859	0.258794	0.0118548	0.271694	0.261389	0.268028	0.0142116	0.0170336	0.0263918	0.261018	0.0324808	0	0	0	0	0	0	0	0	0	0	0	0	0	0	0	1	6
GO:0004888	transmembrane receptor activity	MF	0.488842	0.722427	0.852553	0.754351	0.754351	0.931979	0.884699	0.782608	0.615332	0.81604	0.815777	0.839849	0.889031	0.967376	0.568747	0.173041	0	0	32	0	0	0	29	0	36	31	32	0	0	0	35	42	745
GO:0004889	nicotinic acetylcholine-activated cation-selective channel activity	MF	0.0130299	0.0247376	0.550294	0.0270635	0.0270635	0.0511752	0.527144	0.0293843	0.547459	0.531274	0.54174	0.0351636	0.0420563	0.0647017	0.16634	0.53537	0	0	0	0	0	0	0	0	0	0	0	0	0	0	1	0	15
GO:0004890	GABA-A receptor activity	MF	0.0173388	0.0328531	0.0820968	0.035928	0.035928	0.0676579	0.631687	0.0389935	0.0806263	0.635971	0.64677	0.0466169	0.0556891	0.0853411	0.257761	0.262556	0	0	2	0	0	0	0	0	2	0	0	0	0	0	1	1	20
GO:0004896	cytokine receptor activity	MF	0.0428349	0.0802121	0.739995	0.087514	0.087514	0.160835	0.442124	0.0947591	0.0421682	0.449539	0.468438	0.112626	0.133611	0.200107	0.712221	0.718965	0	0	1	0	0	0	2	0	5	2	2	0	0	0	1	1	50
GO:0004908	interleukin-1 receptor activity	MF	0.00609996	0.0116177	0.311211	0.0127181	0.0127181	0.0242089	0.294891	0.0138174	0.046728	0.297771	0.0454179	0.0165611	0.019845	0.0307234	0.29736	0.30064	0	0	0	0	0	0	0	0	1	0	1	0	0	0	0	0	7
GO:0004926	non-G-protein coupled 7TM receptor activity	MF	0.00957044	0.0181985	0.443427	0.0199159	0.0199159	0.0377843	0.42256	0.0216306	0.440856	0.426262	0.104133	0.0259053	0.0310125	0.0478614	0.425735	0.101097	0	0	0	0	0	0	0	0	0	0	1	0	0	0	0	1	11
GO:0004930	G-protein coupled receptor activity	MF	0.294534	0.486418	0.985595	0.518027	0.518027	0.752774	0.546513	0.547694	0.729626	0.472377	0.783849	0.614135	0.681139	0.831267	0.469422	0.124352	0	0	11	0	0	0	18	0	17	19	16	0	0	0	19	24	393
GO:0004931	ATP-gated cation channel activity	MF	0.00609996	0.0116177	0.311211	0.0127181	0.0127181	0.0242089	0.294891	0.0138174	0.309189	0.297771	0.305129	0.0165611	0.019845	0.0307234	0.29736	0.30064	0	0	0	0	0	0	0	0	0	0	0	0	0	0	0	0	7
GO:0004935	adrenoceptor activity	MF	0.00783658	0.0149133	0.380833	0.0163233	0.0163233	0.0310198	0.361905	0.0177314	0.378494	0.0692343	0.373794	0.021244	0.0254443	0.0393299	0.364777	0.368588	0	0	0	0	0	0	0	0	0	1	0	0	0	0	0	0	9
GO:0004936	alpha-adrenergic receptor activity	MF	0.00523061	0.00996591	0.273522	0.0109107	0.0109107	0.0207859	0.258794	0.0118548	0.271694	0.261389	0.268028	0.0142116	0.0170336	0.0263918	0.261018	0.263977	0	0	0	0	0	0	0	0	0	0	0	0	0	0	0	0	6
GO:0004950	chemokine receptor activity	MF	0.0199159	0.0376916	0.706472	0.0412095	0.0412095	0.0774128	0.682979	0.0447151	0.703629	0.101381	0.697864	0.0534256	0.063778	0.0975094	0.313314	0.318799	0	0	0	0	0	0	0	0	0	2	0	0	0	0	1	1	23
GO:0004952	dopamine receptor activity	MF	0.00436057	0.00831152	0.233774	0.0091002	0.0091002	0.0173511	0.0214448	0.00988838	0.0238294	0.223125	0.0231367	0.0118566	0.0142144	0.0220412	0.222801	0.0223852	0	0	0	0	0	0	1	0	1	0	1	0	0	0	0	1	5
GO:0004953	icosanoid receptor activity	MF	0.00870385	0.0165572	0.412962	0.0181212	0.0181212	0.0344079	0.0821561	0.0196829	0.410498	0.396528	0.0118854	0.0235773	0.0282323	0.043605	0.396023	0.0854456	0	0	0	0	0	0	1	0	0	0	2	0	0	0	0	1	10
GO:0004954	prostanoid receptor activity	MF	0.00870385	0.0165572	0.412962	0.0181212	0.0181212	0.0344079	0.0821561	0.0196829	0.410498	0.396528	0.0118854	0.0235773	0.0282323	0.043605	0.396023	0.0854456	0	0	0	0	0	0	1	0	0	0	2	0	0	0	0	1	10
GO:0004955	prostaglandin receptor activity	MF	0.00783658	0.0149133	0.380833	0.0163233	0.0163233	0.0310198	0.0678555	0.0177314	0.378494	0.365254	0.0728254	0.021244	0.0254443	0.0393299	0.364777	0.0706231	0	0	0	0	0	0	1	0	0	0	1	0	0	0	0	1	9
GO:0004957	prostaglandin E receptor activity	MF	0.00436057	0.00831152	0.233774	0.0091002	0.0091002	0.0173511	0.220851	0.00988838	0.232168	0.223125	0.0231367	0.0118566	0.0142144	0.0220412	0.222801	0.225394	0	0	0	0	0	0	0	0	0	0	1	0	0	0	0	0	5
GO:0004969	histamine receptor activity	MF	0.00523061	0.00996591	0.273522	0.0109107	0.0109107	0.0207859	0.0311394	0.0118548	0.0345376	0.261389	0.268028	0.0142116	0.0170336	0.0263918	0.261018	0.263977	0	0	0	0	0	0	1	0	1	0	0	0	0	0	0	0	6
GO:0004970	ionotropic glutamate receptor activity	MF	0.0138931	0.0263659	0.20009	0.0288426	0.0288426	0.0544943	0.181468	0.0313135	0.197746	0.554379	0.193071	0.0374648	0.0447981	0.0688658	0.184242	0.187951	0	0	1	0	0	0	1	0	1	0	1	0	0	0	1	1	16
GO:0004972	N-methyl-D-aspartate selective glutamate receptor activity	MF	0.00436057	0.00831152	0.233774	0.0091002	0.0091002	0.0173511	0.220851	0.00988838	0.232168	0.223125	0.228948	0.0118566	0.0142144	0.0220412	0.222801	0.225394	0	0	0	0	0	0	0	0	0	0	0	0	0	0	0	0	5
GO:0004977	melanocortin receptor activity	MF	0.00436057	0.00831152	0.233774	0.0091002	0.0091002	0.0173511	0.220851	0.00988838	0.232168	0.223125	0.228948	0.0118566	0.0142144	0.0220412	0.222801	0.225394	0	0	0	0	0	0	0	0	0	0	0	0	0	0	0	0	5
GO:0004982	N-formyl peptide receptor activity	MF	0.00609996	0.0116177	0.0473887	0.0127181	0.0127181	0.0242089	0.294891	0.0138174	0.309189	0.297771	0.305129	0.0165611	0.019845	0.0307234	0.29736	0.30064	0	0	1	0	0	0	0	0	0	0	0	0	0	0	0	0	7
GO:0004983	neuropeptide Y receptor activity	MF	0.00523061	0.00996591	0.273522	0.0109107	0.0109107	0.0207859	0.258794	0.0118548	0.271694	0.0318071	0.268028	0.0142116	0.0170336	0.0263918	0.261018	0.263977	0	0	0	0	0	0	0	0	0	1	0	0	0	0	0	0	6
GO:0004984	olfactory receptor activity	MF	0.0586699	0.109055	0.701595	0.118808	0.118808	0.215073	0.118594	0.128456	0.0635622	0.252037	0.871151	0.152123	0.179688	0.265347	0.666164	0.452027	0	0	2	0	0	0	5	0	6	4	1	0	0	0	2	3	69
GO:0004985	opioid receptor activity	MF	0.00609996	0.0116177	0.0473887	0.0127181	0.0127181	0.0242089	0.294891	0.0138174	0.309189	0.297771	0.305129	0.0165611	0.019845	0.0307234	0.00356492	0.30064	0	0	1	0	0	0	0	0	0	0	0	0	0	0	2	0	7
GO:0004993	serotonin receptor activity	MF	0.0104363	0.0198372	0.125681	0.0217075	0.0217075	0.0411493	0.113096	0.0235745	0.469653	0.454534	0.120918	0.0282279	0.033785	0.0520992	0.11496	0.458351	0	0	1	0	0	0	1	0	0	0	1	0	0	0	1	0	12
GO:0004994	somatostatin receptor activity	MF	0.00436057	0.00831152	0.0241791	0.0091002	0.0091002	0.0173511	0.220851	0.00988838	0.0238294	0.223125	0.228948	0.0118566	0.0142144	0.0220412	0.0010971	0.225394	0	0	1	0	0	0	0	0	1	0	0	0	0	0	2	0	5
GO:0005001	transmembrane receptor protein tyrosine phosphatase activity	MF	0.0147555	0.0279916	0.0548511	0.0306186	0.0306186	0.0578021	0.572113	0.033239	0.216936	0.576346	0.0517964	0.0397608	0.0475322	0.0730118	0.575744	0.58054	0	0	2	0	0	0	0	0	1	0	2	0	0	0	0	0	17
GO:0005003	ephrin receptor activity	MF	0.0121661	0.0231067	0.162099	0.0252813	0.0252813	0.0478447	0.50292	0.0274514	0.160123	0.506973	0.156187	0.032857	0.0393069	0.0605192	0.14877	0.510996	0	0	1	0	0	0	0	0	1	0	1	0	0	0	1	0	14
GO:0005005	transmembrane-ephrin receptor activity	MF	0.00436057	0.00831152	0.233774	0.0091002	0.0091002	0.0173511	0.220851	0.00988838	0.0238294	0.223125	0.0231367	0.0118566	0.0142144	0.0220412	0.222801	0.225394	0	0	0	0	0	0	0	0	1	0	1	0	0	0	0	0	5
GO:0005021	vascular endothelial growth factor receptor activity	MF	0.00696861	0.0132668	0.346947	0.0145222	0.0145222	0.0276202	0.329233	0.0157763	0.344756	0.332363	0.0585623	0.0189053	0.0226486	0.0350361	0.331917	0.056759	0	0	0	0	0	0	0	0	0	0	1	0	0	0	0	1	8
GO:0005024	transforming growth factor beta receptor activity	MF	0.0130299	0.0247376	0.550294	0.0270635	0.0270635	0.0511752	0.163789	0.0293843	0.547459	0.166766	0.54174	0.0351636	0.0420563	0.0647017	0.0345649	0.0357184	0	0	0	0	0	0	1	0	0	1	0	0	0	0	2	2	15
GO:0005025	transforming growth factor beta receptor activity, type I	MF	0.00436057	0.00831152	0.233774	0.0091002	0.0091002	0.0173511	0.220851	0.00988838	0.232168	0.223125	0.228948	0.0118566	0.0142144	0.0220412	0.0218456	0.0223852	0	0	0	0	0	0	0	0	0	0	0	0	0	0	1	1	5
GO:0005031	tumor necrosis factor receptor activity	MF	0.00523061	0.00996591	0.273522	0.0109107	0.0109107	0.0207859	0.258794	0.0118548	0.271694	0.261389	0.268028	0.0142116	0.0170336	0.0263918	0.261018	0.263977	0	0	0	0	0	0	0	0	0	0	0	0	0	0	0	0	6
GO:0005035	death receptor activity	MF	0.00609996	0.0116177	0.311211	0.0127181	0.0127181	0.0242089	0.294891	0.0138174	0.309189	0.297771	0.305129	0.0165611	0.019845	0.0307234	0.29736	0.30064	0	0	0	0	0	0	0	0	0	0	0	0	0	0	0	0	7
GO:0005041	low-density lipoprotein receptor activity	MF	0.00870385	0.0165572	0.412962	0.0181212	0.0181212	0.0344079	0.0821561	0.0196829	0.0904601	0.396528	0.405542	0.0235773	0.0282323	0.043605	0.396023	0.400048	0	0	0	0	0	0	1	0	1	0	0	0	0	0	0	0	10
GO:0005044	scavenger receptor activity	MF	0.0199159	0.0376916	0.706472	0.0412095	0.0412095	0.0774128	0.682979	0.0447151	0.0281891	0.687216	0.697864	0.0534256	0.063778	0.0975094	0.101009	0.691399	0	0	0	0	0	0	0	0	3	0	0	0	0	0	2	0	23
GO:0005048	signal sequence binding	MF	0.0156173	0.0296147	0.616767	0.0323915	0.0323915	0.0610986	0.217548	0.0351608	0.0622018	0.0558478	0.23091	0.0420514	0.0502588	0.0771396	0.596626	0.601453	0	0	0	0	0	0	1	0	2	2	1	0	0	0	0	0	18
GO:0005057	receptor signaling protein activity	MF	0.113411	0.205383	0.84489	0.222608	0.222608	0.382533	0.662111	0.239462	0.71381	0.515147	0.830129	0.280026	0.058204	0.123936	0.360438	0.145271	0	0	4	0	0	0	5	0	5	6	4	0	1	1	7	9	137
GO:0005066	transmembrane receptor protein tyrosine kinase signaling protein activity	MF	0.00696861	0.0132668	0.346947	0.0145222	0.0145222	0.0276202	0.329233	0.0157763	0.344756	0.332363	0.340353	0.0189053	0.0226486	0.0350361	0.331917	0.335481	0	0	0	0	0	0	0	0	0	0	0	0	0	0	0	0	8
GO:0005070	SH3/SH2 adaptor activity	MF	0.0377843	0.0709206	0.904343	0.0774128	0.0774128	0.142959	0.638676	0.0838606	0.396352	0.644934	0.18204	0.099788	0.118544	0.178347	0.168887	0.0661768	0	0	0	0	0	0	1	0	2	1	3	0	0	0	3	4	44
GO:0005071	transmembrane receptor protein serine/threonine kinase signaling protein activity	MF	0.0104363	0.0198372	0.472312	0.0217075	0.0217075	0.0411493	0.450693	0.0235745	0.124088	0.115271	0.120918	0.0282279	0.033785	0.0520992	0.453987	0.458351	0	0	0	0	0	0	0	0	1	1	1	0	0	0	0	0	12
GO:0005072	transforming growth factor beta receptor, cytoplasmic mediator activity	MF	0.00957044	0.0181985	0.443427	0.0199159	0.0199159	0.0377843	0.42256	0.0216306	0.106916	0.0991797	0.104133	0.0259053	0.0310125	0.0478614	0.425735	0.429943	0	0	0	0	0	0	0	0	1	1	1	0	0	0	0	0	11
GO:0005080	protein kinase C binding	MF	0.00696861	0.0132668	0.0610556	0.0145222	0.0145222	0.0276202	0.329233	0.0157763	0.344756	0.332363	0.0585623	0.0189053	0.0226486	0.0350361	0.0554611	0.056759	0	0	1	0	0	0	0	0	0	0	1	0	0	0	1	1	8
GO:0005083	small GTPase regulator activity	MF	0.160782	0.284497	0.152406	0.30697	0.30697	0.504441	0.857405	0.32874	0.447919	0.519844	0.0244704	0.380234	0.436864	0.590972	0.930713	0.534346	0	0	13	0	0	0	6	0	10	9	16	0	0	0	5	9	199
GO:0005085	guanyl-nucleotide exchange factor activity	MF	0.100798	0.183653	0.438997	0.199293	0.199293	0.346589	0.938357	0.214634	0.431069	0.717165	0.0429723	0.251725	0.293947	0.418339	0.852084	0.397684	0	0	6	0	0	0	2	0	6	4	10	0	0	0	3	6	121
GO:0005086	ARF guanyl-nucleotide exchange factor activity	MF	0.0130299	0.0247376	0.0396079	0.0270635	0.0270635	0.0511752	0.527144	0.0293843	0.547459	0.531274	0.0373377	0.0351636	0.0420563	0.0647017	0.530686	0.0357184	0	0	2	0	0	0	0	0	0	0	2	0	0	0	0	2	15
GO:0005088	Ras guanyl-nucleotide exchange factor activity	MF	0.0561856	0.104559	0.449183	0.113936	0.113936	0.206742	0.838253	0.123217	0.443281	0.637441	0.116541	0.146002	0.172575	0.255405	0.842283	0.418324	0	0	3	0	0	0	1	0	3	2	5	0	0	0	1	3	66
GO:0005089	Rho guanyl-nucleotide exchange factor activity	MF	0.0486968	0.0909403	0.34247	0.0991651	0.0991651	0.18123	0.772869	0.107317	0.567769	0.53732	0.0674576	0.12738	0.150872	0.224779	0.943841	0.315433	0	0	3	0	0	0	1	0	2	2	5	0	0	0	0	3	57
GO:0005092	GDP-dissociation inhibitor activity	MF	0.00523061	0.00996591	0.00246703	0.0109107	0.0109107	0.0207859	0.258794	0.0118548	0.0345376	0.0318071	0.0335515	0.0142116	0.0170336	0.0263918	0.261018	0.263977	0	0	2	0	0	0	0	0	1	1	1	0	0	0	0	0	6
GO:0005095	GTPase inhibitor activity	MF	0.00783658	0.0149133	0.380833	0.0163233	0.0163233	0.0310198	0.361905	0.0177314	0.378494	0.0692343	0.0728254	0.021244	0.0254443	0.0393299	0.364777	0.0706231	0	0	0	0	0	0	0	0	0	1	1	0	0	0	0	1	9
GO:0005096	GTPase activator activity	MF	0.141965	0.253544	0.551829	0.274064	0.274064	0.458413	0.749066	0.294023	0.678359	0.353776	0.387389	0.341566	0.394433	0.541996	0.934085	0.976412	0	0	8	0	0	0	6	0	7	9	9	0	0	0	4	3	174
GO:0005097	Rab GTPase activator activity	MF	0.0293128	0.0552359	0.257621	0.0603393	0.0603393	0.112335	0.0814072	0.0654159	0.253943	0.820731	0.246613	0.0779913	0.092865	0.140781	0.50336	0.238597	0	0	2	0	0	0	3	0	2	0	2	0	0	0	1	2	34
GO:0005099	Ras GTPase activator activity	MF	0.0536953	0.100041	0.227393	0.109038	0.109038	0.198326	0.191555	0.117947	0.104233	0.605819	0.0985696	0.139838	0.165401	0.245331	0.822887	0.384166	0	0	4	0	0	0	4	0	5	2	5	0	0	0	1	3	63
GO:0005100	Rho GTPase activator activity	MF	0.0156173	0.0296147	0.0633719	0.0323915	0.0323915	0.0610986	0.59297	0.0351608	0.0622018	0.0558478	0.0113102	0.0420514	0.0502588	0.0771396	0.596626	0.601453	0	0	2	0	0	0	0	0	2	2	3	0	0	0	0	0	18
GO:0005102	receptor binding	MF	0.448535	0.679127	0.89492	0.712079	0.712079	0.68157	0.0475369	0.741652	0.674874	0.183693	0.904726	0.802984	0.857703	0.340761	0.825627	0.600273	0	0	27	0	0	1	41	0	31	37	26	0	0	3	27	31	663
GO:0005104	fibroblast growth factor receptor binding	MF	0.00436057	0.00831152	0.233774	0.0091002	0.0091002	0.0173511	0.220851	0.00988838	0.232168	0.223125	0.228948	0.0118566	0.0142144	0.0220412	0.222801	0.0223852	0	0	0	0	0	0	0	0	0	0	0	0	0	0	0	1	5
GO:0005112	Notch binding	MF	0.00436057	0.00831152	0.233774	0.0091002	0.0091002	0.0173511	0.220851	0.00988838	0.0238294	0.223125	0.228948	0.0118566	0.0142144	0.0220412	0.222801	0.225394	0	0	0	0	0	0	0	0	1	0	0	0	0	0	0	0	5
GO:0005114	type II transforming growth factor beta receptor binding	MF	0.00523061	0.00996591	0.273522	0.0109107	0.0109107	0.0207859	0.258794	0.0118548	0.271694	0.261389	0.0335515	0.0142116	0.0170336	0.0263918	0.261018	0.263977	0	0	0	0	0	0	0	0	0	0	1	0	0	0	0	0	6
GO:0005123	death receptor binding	MF	0.00609996	0.0116177	0.311211	0.0127181	0.0127181	0.0242089	0.294891	0.0138174	0.046728	0.297771	0.00388576	0.0165611	0.019845	0.0307234	0.29736	0.30064	0	0	0	0	0	0	0	0	1	0	2	0	0	0	0	0	7
GO:0005125	cytokine activity	MF	0.128951	0.231772	0.830251	0.25084	0.25084	0.424754	0.0428004	0.269438	0.418732	0.985281	0.905045	0.31395	0.363821	0.154256	0.657949	0.0923597	0	0	5	0	0	0	12	0	8	2	4	0	0	1	6	11	157
GO:0005126	hematopoietin/interferon-class (D200-domain) cytokine receptor binding	MF	0.0386278	0.0724754	0.909321	0.0791037	0.0791037	0.145964	0.00131357	0.0856857	0.0799163	0.382949	0.67274	0.10194	0.121073	0.182013	0.656235	0.0232018	0	0	0	0	0	0	7	0	4	2	1	0	0	0	1	5	45
GO:0005131	growth hormone receptor binding	MF	0.00436057	0.00831152	0.233774	0.0091002	0.0091002	0.0173511	0.220851	0.00988838	0.232168	0.223125	0.228948	0.0118566	0.0142144	0.0220412	0.222801	0.0223852	0	0	0	0	0	0	0	0	0	0	0	0	0	0	0	1	5
GO:0005132	interferon-alpha/beta receptor binding	MF	0.00609996	0.0116177	0.311211	0.0127181	0.0127181	0.0242089	0.0422083	0.0138174	0.046728	0.297771	0.0454179	0.0165611	0.019845	0.0307234	0.29736	0.00369789	0	0	0	0	0	0	1	0	1	0	1	0	0	0	0	2	7
GO:0005149	interleukin-1 receptor binding	MF	0.0104363	0.0198372	0.472312	0.0217075	0.0217075	0.0411493	0.113096	0.0235745	0.469653	0.454534	0.464298	0.0282279	0.033785	0.0520992	0.11496	0.117458	0	0	0	0	0	0	1	0	0	0	0	0	0	0	1	1	12
GO:0005152	interleukin-1 receptor antagonist activity	MF	0.00436057	0.00831152	0.233774	0.0091002	0.0091002	0.0173511	0.220851	0.00988838	0.232168	0.223125	0.228948	0.0118566	0.0142144	0.0220412	0.222801	0.0223852	0	0	0	0	0	0	0	0	0	0	0	0	0	0	0	1	5
GO:0005154	epidermal growth factor receptor binding	MF	0.00609996	0.0116177	0.311211	0.0127181	0.0127181	0.0242089	0.0422083	0.0138174	0.309189	0.0430974	0.305129	0.0165611	0.019845	0.0307234	0.29736	0.30064	0	0	0	0	0	0	1	0	0	1	0	0	0	0	0	0	7
GO:0005158	insulin receptor binding	MF	0.0173388	0.0328531	0.27816	0.035928	0.035928	0.0676579	0.0706783	0.0389935	0.275158	0.25836	0.0777218	0.0466169	0.0556891	0.0853411	0.257761	0.640207	0	0	1	0	0	0	2	0	1	1	2	0	0	0	1	0	20
GO:0005159	insulin-like growth factor receptor binding	MF	0.00870385	0.0165572	0.0916678	0.0181212	0.0181212	0.0344079	0.392989	0.0196829	0.410498	0.396528	0.0118854	0.0235773	0.0282323	0.043605	0.0835605	0.400048	0	0	1	0	0	0	0	0	0	0	2	0	0	0	1	0	10
GO:0005160	transforming growth factor beta receptor binding	MF	0.0138931	0.0263659	0.573641	0.0288426	0.0288426	0.0544943	0.181468	0.0313135	0.570774	0.0411965	0.193071	0.0374648	0.0447981	0.0688658	0.041029	0.187951	0	0	0	0	0	0	1	0	0	2	1	0	0	0	2	1	16
GO:0005161	platelet-derived growth factor receptor binding	MF	0.00870385	0.0165572	0.0916678	0.0181212	0.0181212	0.0344079	0.0821561	0.0196829	0.410498	0.396528	0.405542	0.0235773	0.0282323	0.043605	0.396023	0.400048	0	0	1	0	0	0	1	0	0	0	0	0	0	0	0	0	10
GO:0005164	tumor necrosis factor receptor binding	MF	0.0164784	0.0312352	0.636667	0.0341613	0.0341613	0.0643839	0.235819	0.037079	0.255705	0.61709	0.627889	0.0443368	0.0529777	0.0812493	0.616482	0.243759	0	0	0	0	0	0	1	0	1	0	0	0	0	0	0	1	19
GO:0005178	integrin binding	MF	0.0419948	0.0786697	0.926775	0.0858378	0.0858378	0.157881	0.214633	0.0929514	0.243973	0.43643	0.92212	0.110499	0.131117	0.19652	0.701672	0.708483	0	0	0	0	0	0	3	0	3	2	0	0	0	0	1	1	49
GO:0005179	hormone activity	MF	0.0726357	0.134129	0.658315	0.145935	0.145935	0.260686	0.0576158	0.157582	0.281347	0.418045	0.26957	0.186018	0.21889	0.31927	0.61608	0.987814	0	0	3	0	0	0	7	0	5	4	5	0	0	0	3	0	86
GO:0005184	neuropeptide hormone activity	MF	0.0173388	0.0328531	0.655536	0.035928	0.035928	0.0676579	0.254168	0.0389935	0.652637	0.25836	0.64677	0.0466169	0.0556891	0.0853411	0.635362	0.640207	0	0	0	0	0	0	1	0	0	1	0	0	0	0	0	0	20
GO:0005198	structural molecule activity	MF	7.11e-12	1.48e-17	4.16e-28	1.25e-16	1.25e-16	3.44e-16	1.98e-11	9.41e-25	2.55e-26	1.52e-17	9.16e-16	1.21e-25	8.02e-30	1.66e-31	2.39e-19	1.16e-09	8	14	89	14	14	18	58	19	86	70	68	21	25	31	73	55	473
GO:0005200	structural constituent of cytoskeleton	MF	0.0603228	0.000212373	0.0107739	0.000280513	0.000280513	0.0019274	0.130999	0.131932	0.301758	0.00237884	0.149817	0.15618	0.184398	0.271902	0.0227094	0.141388	0	2	8	2	2	2	5	0	4	9	5	0	0	0	7	5	71
GO:0005201	extracellular matrix structural constituent	MF	0.0486968	0.0909403	0.34247	0.0991651	0.0991651	0.18123	0.0577531	0.107317	0.0262042	0.0603786	0.791965	0.12738	0.150872	0.224779	0.147371	0.783739	0	0	3	0	0	0	5	0	6	5	1	0	0	0	4	1	57
GO:0005212	structural constituent of eye lens	MF	0.0121661	0.0231067	0.00472452	0.0252813	0.0252813	0.0478447	0.146445	0.0274514	0.522881	0.506973	0.00434646	0.032857	0.0393069	0.0605192	0.00389817	0.151883	0	0	3	0	0	0	1	0	0	0	3	0	0	0	3	1	14
GO:0005215	transporter activity	MF	0.562357	0.79366	0.475965	0.822482	0.822482	0.837711	0.608731	0.847281	0.839712	0.968428	0.0741604	0.895174	0.933278	0.780854	0.933722	0.482953	0	0	47	0	0	1	42	0	40	33	55	0	0	2	35	45	911
GO:0005216	ion channel activity	MF	0.220597	0.37873	0.606038	0.406289	0.406289	0.63147	0.885846	0.432631	0.379946	0.739169	0.461014	0.4935	0.558013	0.719475	0.634619	0.752749	0	0	13	0	0	0	9	0	15	11	14	0	0	0	12	11	282
GO:0005217	intracellular ligand-gated ion channel activity	MF	0.0104363	0.0198372	0.472312	0.0217075	0.0217075	0.0411493	0.018163	0.0235745	0.469653	0.0187219	0.020204	0.0282279	0.033785	0.0520992	0.453987	0.117458	0	0	0	0	0	0	2	0	0	2	2	0	0	0	0	1	12
GO:0005218	intracellular ligand-gated calcium channel activity	MF	0.00436057	0.00831152	0.233774	0.0091002	0.0091002	0.0173511	0.0214448	0.00988838	0.232168	0.0219128	0.228948	0.0118566	0.0142144	0.0220412	0.222801	0.0223852	0	0	0	0	0	0	1	0	0	1	0	0	0	0	0	1	5
GO:0005219	ryanodine-sensitive calcium-release channel activity	MF	0.00436057	0.00831152	0.233774	0.0091002	0.0091002	0.0173511	0.0214448	0.00988838	0.232168	0.0219128	0.228948	0.0118566	0.0142144	0.0220412	0.222801	0.0223852	0	0	0	0	0	0	1	0	0	1	0	0	0	0	0	1	5
GO:0005227	calcium activated cation channel activity	MF	0.00957044	0.0181985	0.108316	0.0199159	0.0199159	0.0377843	0.0972741	0.0216306	0.106916	0.426262	0.104133	0.0259053	0.0310125	0.0478614	0.425735	0.101097	0	0	1	0	0	0	1	0	1	0	1	0	0	0	0	1	11
GO:0005230	extracellular ligand-gated ion channel activity	MF	0.0520318	0.097017	0.390251	0.105759	0.105759	0.192667	0.804373	0.114417	0.614203	0.954373	0.822223	0.135704	0.160585	0.23854	0.352327	0.591496	0	0	3	0	0	0	1	0	2	0	1	0	0	0	3	2	61
GO:0005231	excitatory extracellular ligand-gated ion channel activity	MF	0.0377843	0.0709206	0.673325	0.0774128	0.0774128	0.142959	0.638676	0.0838606	0.66914	0.891968	0.660646	0.099788	0.118544	0.178347	0.368412	0.651109	0	0	1	0	0	0	1	0	1	0	1	0	0	0	2	1	44
GO:0005234	extracellular-glutamate-gated ion channel activity	MF	0.0138931	0.0263659	0.20009	0.0288426	0.0288426	0.0544943	0.181468	0.0313135	0.197746	0.554379	0.193071	0.0374648	0.0447981	0.0688658	0.184242	0.187951	0	0	1	0	0	0	1	0	1	0	1	0	0	0	1	1	16
GO:0005242	inward rectifier potassium channel activity	MF	0.0130299	0.0247376	0.0396079	0.0270635	0.0270635	0.0511752	0.163789	0.0293843	0.00601549	0.531274	0.54174	0.0351636	0.0420563	0.0647017	0.16634	0.53537	0	0	2	0	0	0	1	0	3	0	0	0	0	0	1	0	15
GO:0005244	voltage-gated ion channel activity	MF	0.115758	0.209396	0.594014	0.226907	0.226907	0.389054	0.682481	0.244033	0.184508	0.38473	0.415481	0.285216	0.331706	0.466039	0.691565	0.923092	0	0	6	0	0	0	5	0	9	7	7	0	0	0	5	3	140
GO:0005245	voltage-gated calcium channel activity	MF	0.0181985	0.0344685	0.29773	0.0376916	0.0376916	0.0709206	0.272544	0.0409043	0.67054	0.653922	0.0874054	0.0488917	0.0583929	0.089415	0.653314	0.65815	0	0	1	0	0	0	1	0	0	0	2	0	0	0	0	0	21
GO:0005246	calcium channel regulator activity	MF	0.0113016	0.0214732	0.499701	0.023496	0.023496	0.0445027	0.00279476	0.0255148	0.49697	0.131963	0.491465	0.0305451	0.0365498	0.0563184	0.480852	0.13442	0	0	0	0	0	0	3	0	0	1	0	0	0	0	0	1	13
GO:0005247	voltage-gated chloride channel activity	MF	0.0130299	0.0247376	0.550294	0.0270635	0.0270635	0.0511752	0.527144	0.0293843	0.178781	0.531274	0.174471	0.0351636	0.0420563	0.0647017	0.530686	0.169754	0	0	0	0	0	0	0	0	1	0	1	0	0	0	0	1	15
GO:0005248	voltage-gated sodium channel activity	MF	0.0121661	0.0231067	0.0329226	0.0252813	0.0252813	0.0478447	0.50292	0.0274514	0.160123	0.506973	0.156187	0.032857	0.0393069	0.0605192	0.0286742	0.151883	0	0	2	0	0	0	0	0	1	0	1	0	0	0	2	1	14
GO:0005249	voltage-gated potassium channel activity	MF	0.0578424	0.107558	0.472272	0.117187	0.117187	0.212306	0.423737	0.126713	0.0596272	0.0491409	0.676717	0.150087	0.177324	0.262047	0.656425	0.969266	0	0	3	0	0	0	3	0	6	6	2	0	0	0	2	0	68
GO:0005251	delayed rectifier potassium channel activity	MF	0.0104363	0.0198372	0.472312	0.0217075	0.0217075	0.0411493	0.450693	0.0235745	0.124088	0.0187219	0.120918	0.0282279	0.033785	0.0520992	0.11496	0.458351	0	0	0	0	0	0	0	0	1	2	1	0	0	0	1	0	12
GO:0005253	anion channel activity	MF	0.0478614	0.089415	0.330523	0.0975094	0.0975094	0.178347	0.93924	0.105533	0.0668168	0.769904	0.544914	0.125287	0.148427	0.221301	0.295944	0.304039	0	0	3	0	0	0	0	0	5	1	2	0	0	0	3	3	56
GO:0005254	chloride channel activity	MF	0.0445131	0.0832895	0.283089	0.0908575	0.0908575	0.166713	0.925751	0.0983642	0.127862	0.733215	0.494607	0.116866	0.138577	0.207234	0.474296	0.259045	0	0	3	0	0	0	0	0	4	1	2	0	0	0	2	3	52
GO:0005261	cation channel activity	MF	0.156301	0.277182	0.675832	0.299205	0.299205	0.493756	0.728616	0.320561	0.537425	0.480555	0.517325	0.371159	0.426953	0.579709	0.73848	0.923481	0	0	8	0	0	0	7	0	9	9	9	0	0	0	7	5	193
GO:0005262	calcium channel activity	MF	0.0503656	0.0939835	0.818024	0.102468	0.102468	0.186968	0.553076	0.110874	0.956031	0.330776	0.0770957	0.131552	0.155742	0.23169	0.793709	0.568653	0	0	1	0	0	0	2	0	0	3	5	0	0	0	1	2	59
GO:0005267	potassium channel activity	MF	0.0718195	0.132673	0.452576	0.144362	0.144362	0.258076	0.398726	0.155895	0.0705796	0.124837	0.630876	0.18406	0.216635	0.316209	0.795124	0.929627	0	0	4	0	0	0	4	0	7	6	3	0	0	0	2	1	85
GO:0005272	sodium channel activity	MF	0.0216306	0.0409043	0.13744	0.0447151	0.0447151	0.0838606	0.713146	0.0485114	0.135163	0.717312	0.363808	0.0579387	0.0691331	0.105533	0.0321472	0.355754	0	0	2	0	0	0	0	0	2	0	1	0	0	0	3	1	25
GO:0005275	amine transmembrane transporter activity	MF	0.0428349	0.0802121	0.0139881	0.087514	0.087514	0.160835	0.707078	0.0947591	0.929116	0.920293	0.728027	0.112626	0.133611	0.200107	0.919959	0.0368098	0	0	6	0	0	0	1	0	0	0	1	0	0	0	0	5	50
GO:0005283	sodium:amino acid symporter activity	MF	0.00696861	0.0132668	0.0610556	0.0145222	0.0145222	0.0276202	0.329233	0.0157763	0.344756	0.332363	0.0585623	0.0189053	0.0226486	0.0350361	0.331917	0.335481	0	0	1	0	0	0	0	0	0	0	1	0	0	0	0	0	8
GO:0005310	dicarboxylic acid transmembrane transporter activity	MF	0.00783658	0.0149133	0.380833	0.0163233	0.0163233	0.0310198	0.361905	0.0177314	0.378494	0.365254	0.373794	0.021244	0.0254443	0.0393299	0.364777	0.0706231	0	0	0	0	0	0	0	0	0	0	0	0	0	0	0	1	9
GO:0005313	L-glutamate transmembrane transporter activity	MF	0.00870385	0.0165572	0.412962	0.0181212	0.0181212	0.0344079	0.392989	0.0196829	0.410498	0.396528	0.405542	0.0235773	0.0282323	0.043605	0.396023	0.0113333	0	0	0	0	0	0	0	0	0	0	0	0	0	0	0	2	10
GO:0005319	lipid transporter activity	MF	0.0553561	0.103055	0.857687	0.112306	0.112306	0.203947	0.037935	0.121464	0.431672	0.627101	0.232355	0.143952	0.17019	0.252061	0.397523	0.841383	0	0	1	0	0	0	6	0	3	2	4	0	0	0	3	1	65
GO:0005326	neurotransmitter transporter activity	MF	0.0164784	0.0312352	0.01489	0.0341613	0.0341613	0.0643839	0.612811	0.037079	0.633763	0.239786	0.068543	0.0443368	0.0529777	0.0812493	0.616482	0.0129737	0	0	3	0	0	0	0	0	0	1	2	0	0	0	0	3	19
GO:0005328	neurotransmitter:sodium symporter activity	MF	0.0147555	0.0279916	0.0548511	0.0306186	0.0306186	0.0578021	0.572113	0.033239	0.592888	0.202899	0.0517964	0.0397608	0.0475322	0.0730118	0.575744	0.00861978	0	0	2	0	0	0	0	0	0	1	2	0	0	0	0	3	17
GO:0005337	nucleoside transmembrane transporter activity	MF	0.00436057	0.00831152	0.233774	0.0091002	0.0091002	0.0173511	0.220851	0.00988838	0.232168	0.223125	0.228948	0.0118566	0.0142144	0.0220412	0.222801	0.225394	0	0	0	0	0	0	0	0	0	0	0	0	0	0	0	0	5
GO:0005338	nucleotide-sugar transmembrane transporter activity	MF	0.00523061	0.00996591	0.0350352	0.0109107	0.0109107	0.0207859	0.258794	0.0118548	0.0345376	0.261389	0.0335515	0.0142116	0.0170336	0.0263918	0.261018	0.263977	0	0	1	0	0	0	0	0	1	0	1	0	0	0	0	0	6
GO:0005342	organic acid transmembrane transporter activity	MF	0.0536953	0.100041	0.107128	0.109038	0.109038	0.198326	0.818621	0.117947	0.842288	0.605819	0.625483	0.139838	0.165401	0.245331	0.958558	0.203854	0	0	5	0	0	0	1	0	1	2	2	0	0	0	0	4	63
GO:0005343	organic acid:sodium symporter activity	MF	0.0173388	0.0328531	0.27816	0.035928	0.035928	0.0676579	0.631687	0.0389935	0.652637	0.635971	0.269155	0.0466169	0.0556891	0.0853411	0.635362	0.262556	0	0	1	0	0	0	0	0	0	0	1	0	0	0	0	1	20
GO:0005344	oxygen transporter activity	MF	0.00957044	0.0181985	0.00176404	0.0199159	0.0199159	0.0377843	0.00139444	0.0216306	0.0164085	0.0991797	0.435683	0.0259053	0.0310125	0.0478614	0.0989068	0.101097	0	0	3	0	0	0	3	0	2	1	0	0	0	0	1	1	11
GO:0005351	sugar:hydrogen symporter activity	MF	0.0241974	0.0457044	0.0545925	0.0499506	0.0499506	0.0934498	0.153554	0.0541786	0.172524	0.757121	0.167031	0.0646693	0.07711	0.117437	0.403372	0.161055	0	0	3	0	0	0	2	0	2	0	2	0	0	0	1	2	28
GO:0005355	glucose transmembrane transporter activity	MF	0.0104363	0.0198372	0.125681	0.0217075	0.0217075	0.0411493	0.113096	0.0235745	0.124088	0.454534	0.120918	0.0282279	0.033785	0.0520992	0.453987	0.458351	0	0	1	0	0	0	1	0	1	0	1	0	0	0	0	0	12
GO:0005372	water transporter activity	MF	0.00870385	0.0165572	0.0916678	0.0181212	0.0181212	0.0344079	0.392989	0.0196829	0.0904601	0.396528	0.405542	0.0235773	0.0282323	0.043605	0.0835605	0.400048	0	0	1	0	0	0	0	0	1	0	0	0	0	0	1	0	10
GO:0005375	copper ion transmembrane transporter activity	MF	0.00436057	0.00831152	0.233774	0.0091002	0.0091002	0.0173511	0.220851	0.00988838	0.232168	0.223125	0.0231367	0.0118566	0.0142144	0.0220412	0.222801	0.225394	0	0	0	0	0	0	0	0	0	0	1	0	0	0	0	0	5
GO:0005385	zinc ion transmembrane transporter activity	MF	0.00696861	0.0132668	0.346947	0.0145222	0.0145222	0.0276202	0.329233	0.0157763	0.00625159	0.0556227	0.340353	0.0189053	0.0226486	0.0350361	0.331917	0.335481	0	0	0	0	0	0	0	0	2	1	0	0	0	0	0	0	8
GO:0005388	calcium-transporting ATPase activity	MF	0.00783658	0.0149133	0.380833	0.0163233	0.0163233	0.0310198	0.361905	0.0177314	0.378494	0.0692343	0.373794	0.021244	0.0254443	0.0393299	0.364777	0.368588	0	0	0	0	0	0	0	0	0	1	0	0	0	0	0	0	9
GO:0005391	sodium:potassium-exchanging ATPase activity	MF	0.00783658	0.0149133	0.075867	0.0163233	0.0163233	0.0310198	0.0678555	0.0177314	0.378494	0.365254	0.0728254	0.021244	0.0254443	0.0393299	0.0690367	0.368588	0	0	1	0	0	0	1	0	0	0	1	0	0	0	1	0	9
GO:0005402	cation:sugar symporter activity	MF	0.0241974	0.0457044	0.0545925	0.0499506	0.0499506	0.0934498	0.153554	0.0541786	0.172524	0.757121	0.167031	0.0646693	0.07711	0.117437	0.403372	0.161055	0	0	3	0	0	0	2	0	2	0	2	0	0	0	1	2	28
GO:0005416	cation:amino acid symporter activity	MF	0.00870385	0.0165572	0.0126638	0.0181212	0.0181212	0.0344079	0.392989	0.0196829	0.410498	0.396528	0.0880604	0.0235773	0.0282323	0.043605	0.396023	0.400048	0	0	2	0	0	0	0	0	0	0	1	0	0	0	0	0	10
GO:0005436	sodium:phosphate symporter activity	MF	0.00523061	0.00996591	0.273522	0.0109107	0.0109107	0.0207859	0.258794	0.0118548	0.271694	0.261389	0.0335515	0.0142116	0.0170336	0.0263918	0.261018	0.263977	0	0	0	0	0	0	0	0	0	0	1	0	0	0	0	0	6
GO:0005451	monovalent cation:proton antiporter activity	MF	0.00609996	0.0116177	0.00415145	0.0127181	0.0127181	0.0242089	0.294891	0.0138174	0.046728	0.297771	0.0454179	0.0165611	0.019845	0.0307234	0.04297	0.30064	0	0	2	0	0	0	0	0	1	0	1	0	0	0	1	0	7
GO:0005452	inorganic anion exchanger activity	MF	0.0104363	0.0198372	0.125681	0.0217075	0.0217075	0.0411493	0.113096	0.0235745	0.469653	0.115271	0.120918	0.0282279	0.033785	0.0520992	0.453987	0.458351	0	0	1	0	0	0	1	0	0	1	1	0	0	0	0	0	12
GO:0005484	SNAP receptor activity	MF	0.0147555	0.0279916	0.219455	0.0306186	0.0306186	0.0578021	0.19941	0.033239	0.592888	0.0482481	0.211908	0.0397608	0.0475322	0.0730118	0.575744	0.206396	0	0	1	0	0	0	1	0	0	2	1	0	0	0	0	1	17
GO:0005487	nucleocytoplasmic transporter activity	MF	0.00696861	0.0132668	0.346947	0.0145222	0.0145222	0.0276202	0.329233	0.0157763	0.344756	0.332363	0.340353	0.0189053	0.0226486	0.0350361	0.331917	0.335481	0	0	0	0	0	0	0	0	0	0	0	0	0	0	0	0	8
GO:0005488	binding	MF	0.0380115	0.00193942	0.0540477	0.00106925	0.00106925	0.00140369	0.146908	0.00570094	0.00317698	0.202179	0.728725	0.00151698	0.00198905	0.000384251	0.0987467	0.0387509	10	20	502	22	22	40	466	23	510	469	467	28	33	51	473	484	9356
GO:0005496	steroid binding	MF	0.0831881	0.152849	0.761861	0.166139	0.166139	0.293809	0.866799	0.179223	0.756516	0.361239	0.128693	0.211049	0.247632	0.357865	0.871138	0.73308	0	0	3	0	0	0	2	0	3	5	7	0	0	0	2	3	99
GO:0005501	retinoid binding	MF	0.0121661	0.0231067	0.0329226	0.0252813	0.0252813	0.0478447	0.146445	0.0274514	0.0322777	0.506973	0.156187	0.032857	0.0393069	0.0605192	0.506396	0.510996	0	0	2	0	0	0	1	0	2	0	1	0	0	0	0	0	14
GO:0005504	fatty acid binding	MF	0.0173388	0.0328531	0.27816	0.035928	0.035928	0.0676579	0.254168	0.0389935	0.275158	0.25836	0.269155	0.0466169	0.0556891	0.0853411	0.635362	0.262556	0	0	1	0	0	0	1	0	1	1	1	0	0	0	0	1	20
GO:0005506	iron ion binding	MF	0.195863	0.340533	0.0913974	0.074025	0.074025	0.213406	0.000985489	0.085593	0.393836	0.8642	0.484622	0.116579	0.156737	0.0970353	0.330093	0.459217	0	0	17	1	1	1	23	1	13	8	12	1	1	2	13	12	247
GO:0005507	copper ion binding	MF	0.0453512	0.0848246	0.055293	0.0925249	0.0925249	0.169636	0.257065	0.100162	0.290094	0.488079	0.507448	0.118979	0.14105	0.210774	0.486993	0.0154427	0	0	5	0	0	0	3	0	3	2	2	0	0	0	2	6	53
GO:0005509	calcium ion binding	MF	0.119997	0.323483	0.594752	0.364367	0.364367	0.70609	0.958808	0.404272	0.901802	0.888102	0.397094	0.498206	0.597618	0.603054	0.738462	0.952703	1	1	34	1	1	1	24	1	28	27	36	1	1	2	30	25	694
GO:0005515	protein binding	MF	0.0932305	0.00889359	0.0397391	0.00332102	0.00332102	0.000876203	0.0398746	0.00455353	0.00366465	0.00346684	0.655802	0.00480848	0.0204176	0.00245123	0.137253	0.0474065	7	15	337	17	17	31	317	18	346	332	303	21	23	37	312	323	6088
GO:0005516	calmodulin binding	MF	0.0968226	0.176748	0.858382	0.19187	0.19187	0.334943	0.672149	0.206717	0.388488	0.929669	0.706133	0.242663	0.283671	0.405107	0.210953	0.521505	0	0	3	0	0	0	4	0	6	2	4	0	0	0	7	5	116
GO:0005518	collagen binding	MF	0.0216306	0.0409043	0.13744	0.0447151	0.0447151	0.0838606	0.345462	0.0485114	0.371103	0.717312	0.727757	0.0579387	0.0691331	0.105533	0.122241	0.125756	0	0	2	0	0	0	1	0	1	0	0	0	0	0	2	2	25
GO:0005520	insulin-like growth factor binding	MF	0.0190575	0.0360813	0.102889	0.0394521	0.0394521	0.0741723	0.666728	0.0428116	0.687521	0.000526713	0.0975677	0.0511613	0.0610892	0.0934711	0.0910036	0.0937431	0	0	2	0	0	0	0	0	0	5	2	0	0	0	2	2	22
GO:0005521	lamin binding	MF	0.00436057	0.00831152	0.233774	0.0091002	0.0091002	0.0173511	0.220851	0.00988838	0.232168	0.223125	0.228948	0.0118566	0.0142144	0.0220412	0.0218456	0.225394	0	0	0	0	0	0	0	0	0	0	0	0	0	0	1	0	5
GO:0005523	tropomyosin binding	MF	0.00609996	0.0116177	0.0473887	0.0127181	0.0127181	0.0242089	0.0422083	0.0138174	0.309189	0.297771	0.305129	0.0165611	0.019845	0.0307234	0.29736	0.043994	0	0	1	0	0	0	1	0	0	0	0	0	0	0	0	1	7
GO:0005524	ATP binding	MF	0.611219	0.246647	0.775187	0.292663	0.292663	0.0660178	0.607718	0.883327	0.928159	0.793741	0.376581	0.924119	0.954729	0.951175	0.83216	0.615373	0	2	48	2	2	6	48	0	43	45	54	0	0	1	44	49	1036
GO:0005525	GTP binding	MF	0.209377	0.0717466	0.627687	0.0841198	0.0841198	0.0136247	0.22528	0.0970822	0.0574098	0.0394926	0.48103	0.024849	0.039868	0.0303333	0.0389399	0.11539	0	1	12	1	1	3	15	1	19	19	13	2	2	3	19	17	266
GO:0005527	macrolide binding	MF	0.00696861	0.0132668	0.346947	0.0145222	0.0145222	0.0276202	0.0544952	0.0157763	0.0602202	0.000347496	0.0585623	0.0189053	0.0226486	0.0350361	0.331917	0.00569893	0	0	0	0	0	0	1	0	1	3	1	0	0	0	0	2	8
GO:0005528	FK506 binding	MF	0.00696861	0.0132668	0.346947	0.0145222	0.0145222	0.0276202	0.0544952	0.0157763	0.0602202	0.000347496	0.0585623	0.0189053	0.0226486	0.0350361	0.331917	0.00569893	0	0	0	0	0	0	1	0	1	3	1	0	0	0	0	2	8
GO:0005529	sugar binding	MF	0.1087	0.1973	0.369385	0.213942	0.213942	0.369286	0.61901	0.230241	0.5146	0.779113	0.657733	0.269537	0.314072	0.443944	0.959319	0.990479	0	0	7	0	0	0	5	0	6	4	5	0	0	0	2	1	131
GO:0005537	mannose binding	MF	0.0113016	0.0214732	0.499701	0.023496	0.023496	0.0445027	0.477458	0.0255148	0.49697	0.481415	0.491465	0.0305451	0.0365498	0.0563184	0.480852	0.485345	0	0	0	0	0	0	0	0	0	0	0	0	0	0	0	0	13
GO:0005539	glycosaminoglycan binding	MF	0.0750806	0.138484	0.0407533	0.150639	0.150639	0.268462	0.142267	0.162624	0.308462	0.937908	0.164341	0.191861	0.225616	0.0594862	0.0117988	0.282462	0	0	8	0	0	0	6	0	5	1	6	0	0	1	9	5	89
GO:0005540	hyaluronic acid binding	MF	0.0130299	0.0247376	0.180944	0.0270635	0.0270635	0.0511752	0.163789	0.0293843	0.0388432	0.531274	0.174471	0.0351636	0.0420563	0.0647017	0.0345649	0.169754	0	0	1	0	0	0	1	0	2	0	1	0	0	0	2	1	15
GO:0005542	folic acid binding	MF	0.00957044	0.0181985	0.443427	0.0199159	0.0199159	0.0377843	0.42256	0.0216306	0.440856	0.0145658	0.435683	0.0259053	0.0310125	0.0478614	0.0989068	0.101097	0	0	0	0	0	0	0	0	0	2	0	0	0	0	1	1	11
GO:0005543	phospholipid binding	MF	0.104757	0.190504	0.788873	0.20665	0.20665	0.0715702	0.740567	0.222475	0.960811	0.749556	0.0547481	0.260683	0.30408	0.431283	0.279482	0.879235	0	0	4	0	0	1	4	0	2	4	10	0	0	0	7	3	126
GO:0005544	calcium-dependent phospholipid binding	MF	0.0181985	0.0344685	0.0922485	0.0376916	0.0376916	0.0709206	0.649644	0.0409043	0.294583	0.276951	0.0874054	0.0488917	0.0583929	0.089415	0.0177446	0.65815	0	0	2	0	0	0	0	0	1	1	2	0	0	0	3	0	21
GO:0005545	phosphatidylinositol binding	MF	0.00957044	0.0181985	0.443427	0.0199159	0.0199159	0.0377843	0.42256	0.0216306	0.440856	0.426262	0.435683	0.0259053	0.0310125	0.0478614	0.425735	0.101097	0	0	0	0	0	0	0	0	0	0	0	0	0	0	0	1	11
GO:0005546	phosphatidylinositol-4,5-bisphosphate binding	MF	0.00436057	0.00831152	0.0241791	0.0091002	0.0091002	0.0173511	0.220851	0.00988838	0.232168	0.223125	0.228948	0.0118566	0.0142144	0.0220412	0.0010971	0.225394	0	0	1	0	0	0	0	0	0	0	0	0	0	0	2	0	5
GO:0005547	phosphatidylinositol-3,4,5-triphosphate binding	MF	0.00436057	0.00831152	0.233774	0.0091002	0.0091002	0.0173511	0.220851	0.00988838	0.232168	0.0219128	0.228948	0.0118566	0.0142144	0.0220412	0.222801	0.225394	0	0	0	0	0	0	0	0	0	1	0	0	0	0	0	0	5
GO:0005548	phospholipid transporter activity	MF	0.0233425	0.0441069	0.762881	0.0482085	0.0482085	0.0902643	0.0400772	0.0522931	0.159754	0.744516	0.154587	0.0624309	0.0744585	0.113487	0.385756	0.391968	0	0	0	0	0	0	3	0	2	0	2	0	0	0	1	1	27
GO:0008009	chemokine activity	MF	0.0344038	0.0646767	0.151494	0.0706193	0.0706193	0.130835	0.308548	0.076525	0.617316	0.592772	0.875441	0.0911297	0.108358	0.163518	0.313839	0.320901	0	0	3	0	0	0	2	0	1	1	0	0	0	0	2	2	40
GO:0008013	beta-catenin binding	MF	0.0164784	0.0312352	0.636667	0.0341613	0.0341613	0.0643839	0.612811	0.037079	0.633763	0.61709	0.627889	0.0443368	0.0529777	0.0812493	0.616482	0.621325	0	0	0	0	0	0	0	0	0	0	0	0	0	0	0	0	19
GO:0008017	microtubule binding	MF	0.0318614	0.0599676	0.578775	0.0654928	0.0654928	0.121633	0.26816	0.0709864	0.12062	0.550032	0.56587	0.0845833	0.100644	0.152225	0.549141	0.110325	0	0	1	0	0	0	2	0	3	1	1	0	0	0	1	3	37
GO:0008022	protein C-terminus binding	MF	0.0831881	0.152849	0.761861	0.166139	0.166139	0.293809	0.0220908	0.179223	0.247507	0.361239	0.745556	0.211049	0.247632	0.357865	0.213725	0.551856	0	0	3	0	0	0	9	0	6	5	3	0	0	0	6	4	99
GO:0008026	ATP-dependent helicase activity	MF	0.0644435	0.119462	0.0426032	0.130077	0.130077	0.0288788	0.0310115	0.140564	0.196063	0.319348	0.541755	0.166242	0.196056	0.28804	0.728693	0.327759	0	0	7	0	0	1	7	0	5	4	3	0	0	0	2	4	76
GO:0008028	monocarboxylic acid transmembrane transporter activity	MF	0.0156173	0.0296147	0.616767	0.0323915	0.0323915	0.0610986	0.59297	0.0351608	0.236277	0.0558478	0.23091	0.0420514	0.0502588	0.0771396	0.596626	0.601453	0	0	0	0	0	0	0	0	1	2	1	0	0	0	0	0	18
GO:0008034	lipoprotein binding	MF	0.0224869	0.0425069	0.749885	0.0464633	0.0464633	0.0870679	0.363367	0.050404	0.389754	0.368675	0.382255	0.0601874	0.0717995	0.109519	0.367917	0.373968	0	0	0	0	0	0	1	0	1	1	1	0	0	0	1	1	26
GO:0008046	axon guidance receptor activity	MF	0.00523061	0.00996591	0.0350352	0.0109107	0.0109107	0.0207859	0.258794	0.0118548	0.271694	0.261389	0.268028	0.0142116	0.0170336	0.0263918	0.261018	0.263977	0	0	1	0	0	0	0	0	0	0	0	0	0	0	0	0	6
GO:0008047	enzyme activator activity	MF	0.200154	0.347236	0.767974	0.373245	0.373245	0.591199	0.461267	0.398222	0.759349	0.265284	0.301957	0.456411	0.518886	0.679874	0.986993	0.97152	0	0	10	0	0	0	12	0	10	14	14	0	0	0	5	6	253
GO:0008060	ARF GTPase activator activity	MF	0.0181985	0.0344685	0.29773	0.0376916	0.0376916	0.0709206	0.649644	0.0409043	0.67054	0.0178403	0.288287	0.0488917	0.0583929	0.089415	0.0814393	0.65815	0	0	1	0	0	0	0	0	0	3	1	0	0	0	2	0	21
GO:0008066	glutamate receptor activity	MF	0.0224869	0.0425069	0.39349	0.0464633	0.0464633	0.0870679	0.363367	0.050404	0.389754	0.368675	0.14245	0.0601874	0.0717995	0.109519	0.367917	0.137194	0	0	1	0	0	0	1	0	1	1	2	0	0	0	1	2	26
GO:0008079	translation termination factor activity	MF	0.00436057	0.00831152	0.0241791	0.0091002	0.0091002	0.0173511	0.220851	0.00988838	0.232168	0.223125	0.0231367	0.0118566	0.0142144	0.0220412	0.0218456	0.225394	0	0	1	0	0	0	0	0	0	0	1	0	0	0	1	0	5
GO:0008080	N-acetyltransferase activity	MF	0.0403126	0.0755775	0.708247	0.0824767	0.0824767	0.151943	0.402743	0.0893255	0.704169	0.409874	0.695877	0.106229	0.126109	0.189299	0.67961	0.205015	0	0	1	0	0	0	2	0	1	2	1	0	0	0	1	3	47
GO:0008081	phosphoric diester hydrolase activity	MF	0.0570143	0.10606	0.460771	0.115563	0.115563	0.209529	0.639862	0.124966	0.866165	0.647579	0.0521664	0.148047	0.174953	0.258733	0.419948	0.240422	0	0	3	0	0	0	2	0	1	2	6	0	0	0	3	4	67
GO:0008083	growth factor activity	MF	0.128951	0.231772	0.711853	0.25084	0.25084	0.424754	0.235009	0.269438	0.824757	0.511997	0.987761	0.31395	0.363821	0.505448	0.790112	0.38102	0	0	6	0	0	0	9	0	5	7	2	0	0	0	5	8	157
GO:0008092	cytoskeletal protein binding	MF	0.277812	0.462917	0.0989522	0.493818	0.493818	0.728452	0.711776	0.522945	0.523296	0.919363	0.400759	0.588657	0.655703	0.488768	0.265987	0.211935	0	0	24	0	0	0	15	0	18	12	19	0	0	1	20	21	367
GO:0008093	cytoskeletal adaptor activity	MF	0.0104363	0.0198372	0.472312	0.0217075	0.0217075	0.0411493	0.450693	0.0235745	0.124088	0.454534	0.464298	0.0282279	0.033785	0.0520992	0.453987	0.458351	0	0	0	0	0	0	0	0	1	0	0	0	0	0	0	0	12
GO:0008094	DNA-dependent ATPase activity	MF	0.0344038	0.0646767	0.343879	0.0706193	0.0706193	0.130835	0.128452	0.076525	0.617316	0.867701	0.0500424	0.0911297	0.108358	0.163518	0.867258	0.599012	0	0	2	0	0	0	3	0	1	0	4	0	0	0	0	1	40
GO:0008121	ubiquinol-cytochrome-c reductase activity	MF	0.00523061	0.00996591	0.00246703	0.0109107	0.0109107	0.0207859	0.258794	0.0118548	0.271694	0.261389	0.268028	0.0142116	0.0170336	0.0263918	0.261018	0.263977	0	0	2	0	0	0	0	0	0	0	0	0	0	0	0	0	6
GO:0008131	amine oxidase activity	MF	0.00436057	0.00831152	0.0241791	0.0091002	0.0091002	0.0173511	0.220851	0.00988838	0.232168	0.223125	0.228948	0.0118566	0.0142144	0.0220412	0.222801	0.225394	0	0	1	0	0	0	0	0	0	0	0	0	0	0	0	0	5
GO:0008134	transcription factor binding	MF	0.295171	0.487302	0.74497	0.518935	0.518935	0.753666	0.21097	0.548621	0.914571	0.300753	0.709533	0.615084	0.68208	0.832042	0.975432	0.931017	0	0	17	0	0	0	22	0	14	21	17	0	0	0	11	13	394
GO:0008135	translation factor activity, nucleic acid binding	MF	0.0669081	0.000291327	0.00242685	0.000384436	0.000384436	0.000160949	0.186251	0.000494779	0.000179555	0.0400697	0.0180904	3.47e-05	7.25e-05	0.000411353	0.0397499	0.000500167	0	2	10	2	2	3	5	2	12	7	8	3	3	3	7	11	79
GO:0008137	NADH dehydrogenase (ubiquinone) activity	MF	0.028462	0.0536537	0.82786	0.0586154	0.0586154	0.109214	0.48224	0.063552	0.825462	0.220337	0.503722	0.0757837	0.0902575	0.136933	0.810901	0.494336	0	0	0	0	0	0	1	0	0	2	1	0	0	0	0	1	33
GO:0008138	protein tyrosine/serine/threonine phosphatase activity	MF	0.028462	0.0536537	0.82786	0.0586154	0.0586154	0.109214	0.807745	0.063552	0.825462	0.220337	0.503722	0.0757837	0.0902575	0.136933	0.219644	0.815032	0	0	0	0	0	0	0	0	0	2	1	0	0	0	2	0	33
GO:0008139	nuclear localization sequence binding	MF	0.00609996	0.0116177	0.311211	0.0127181	0.0127181	0.0242089	0.294891	0.0138174	0.046728	0.297771	0.305129	0.0165611	0.019845	0.0307234	0.29736	0.30064	0	0	0	0	0	0	0	0	1	0	0	0	0	0	0	0	7
GO:0008143	poly(A) binding	MF	0.00696861	0.0132668	0.346947	0.0145222	0.0145222	0.0276202	0.329233	0.0157763	0.344756	0.0556227	0.00598448	0.0189053	0.0226486	0.0350361	0.0554611	0.335481	0	0	0	0	0	0	0	0	0	1	2	0	0	0	1	0	8
GO:0008144	drug binding	MF	0.0259053	0.0488917	0.201948	0.0534256	0.0534256	0.099788	0.177646	0.0579387	0.198863	0.00299703	0.0629672	0.0691305	0.082391	0.125287	0.181234	0.0597924	0	0	2	0	0	0	2	0	2	5	3	0	0	0	2	3	30
GO:0008146	sulfotransferase activity	MF	0.033557	0.0631095	0.875052	0.0689135	0.0689135	0.127778	0.0107502	0.0746824	0.0482187	0.57887	0.133404	0.0889526	0.105794	0.15977	0.123117	0.127404	0	0	0	0	0	0	5	0	4	1	3	0	0	0	3	3	39
GO:0008158	hedgehog receptor activity	MF	0.00523061	0.00996591	0.273522	0.0109107	0.0109107	0.0207859	0.0311394	0.0118548	0.00241293	0.261389	0.268028	0.0142116	0.0170336	0.0263918	0.261018	0.0324808	0	0	0	0	0	0	1	0	2	0	0	0	0	0	0	1	6
GO:0008159	positive transcription elongation factor activity	MF	0.00523061	0.00996591	0.273522	0.0109107	0.0109107	0.0207859	0.258794	0.0118548	0.0345376	0.0318071	0.268028	0.0142116	0.0170336	0.0263918	0.261018	0.263977	0	0	0	0	0	0	0	0	1	1	0	0	0	0	0	0	6
GO:0008168	methyltransferase activity	MF	0.100798	0.183653	0.758667	0.199293	0.199293	0.346589	0.540817	0.214634	0.752682	0.85296	0.948647	0.251725	0.293947	0.418339	0.550479	0.563224	0	0	4	0	0	0	5	0	4	3	2	0	0	0	5	5	121
GO:0008170	N-methyltransferase activity	MF	0.0386278	0.0724754	0.685328	0.0791037	0.0791037	0.145964	0.174425	0.0856857	0.681175	0.657119	0.67274	0.10194	0.121073	0.182013	0.656235	0.0715486	0	0	1	0	0	0	3	0	1	1	1	0	0	0	1	4	45
GO:0008171	O-methyltransferase activity	MF	0.00523061	0.00996591	0.273522	0.0109107	0.0109107	0.0207859	0.0311394	0.0118548	0.271694	0.261389	0.268028	0.0142116	0.0170336	0.0263918	0.261018	0.263977	0	0	0	0	0	0	1	0	0	0	0	0	0	0	0	0	6
GO:0008172	S-methyltransferase activity	MF	0.00523061	0.00996591	0.0350352	0.0109107	0.0109107	0.0207859	0.258794	0.0118548	0.271694	0.261389	0.268028	0.0142116	0.0170336	0.0263918	0.261018	0.263977	0	0	1	0	0	0	0	0	0	0	0	0	0	0	0	0	6
GO:0008173	RNA methyltransferase activity	MF	0.0147555	0.0279916	0.595778	0.0306186	0.0306186	0.0578021	0.19941	0.033239	0.592888	0.0482481	0.211908	0.0397608	0.0475322	0.0730118	0.2024	0.206396	0	0	0	0	0	0	1	0	0	2	1	0	0	0	1	1	17
GO:0008175	tRNA methyltransferase activity	MF	0.00696861	0.0132668	0.346947	0.0145222	0.0145222	0.0276202	0.329233	0.0157763	0.344756	0.0556227	0.340353	0.0189053	0.0226486	0.0350361	0.0554611	0.335481	0	0	0	0	0	0	0	0	0	1	0	0	0	0	1	0	8
GO:0008186	RNA-dependent ATPase activity	MF	0.0138931	0.0263659	0.046923	0.0288426	0.0288426	0.0544943	0.0400319	0.0313135	0.197746	0.184704	0.193071	0.0374648	0.0447981	0.0688658	0.553782	0.187951	0	0	2	0	0	0	2	0	1	1	1	0	0	0	0	1	16
GO:0008188	neuropeptide receptor activity	MF	0.0267582	0.0504816	0.215614	0.0551586	0.0551586	0.102941	0.787512	0.0598134	0.212375	0.0639098	0.0695262	0.0713534	0.0850205	0.129186	0.0636053	0.198906	0	0	2	0	0	0	0	0	2	3	3	0	0	0	3	2	31
GO:0008191	metalloendopeptidase inhibitor activity	MF	0.00696861	0.0132668	0.0610556	0.0145222	0.0145222	0.0276202	0.0544952	0.0157763	0.0602202	0.332363	0.340353	0.0189053	0.0226486	0.000534601	0.0554611	0.056759	0	0	1	0	0	0	1	0	1	0	0	0	0	1	1	1	8
GO:0008194	UDP-glycosyltransferase activity	MF	0.0758943	0.139931	0.852489	0.152201	0.152201	0.0393594	0.447217	0.164299	0.687231	0.282447	0.0854245	0.1938	0.227845	0.331382	0.281208	0.291153	0	0	2	0	0	1	4	0	3	5	7	0	0	0	5	5	90
GO:0008195	phosphatidate phosphatase activity	MF	0.00696861	0.0132668	0.00638786	0.0145222	0.0145222	0.0276202	0.329233	0.0157763	0.344756	0.0556227	0.340353	0.0189053	0.0226486	0.0350361	0.0554611	0.335481	0	0	2	0	0	0	0	0	0	1	0	0	0	0	1	0	8
GO:0008199	ferric iron binding	MF	0.00523061	0.00996591	0.00246703	4.77e-05	4.77e-05	0.000177387	7.71e-05	5.65e-05	0.00241293	0.00212398	0.0335515	8.18e-05	0.000118334	0.000288036	0.0317114	0.00219402	0	0	2	1	1	1	3	1	2	2	1	1	1	1	1	2	6
GO:0008200	ion channel inhibitor activity	MF	0.0104363	0.0198372	0.472312	0.0217075	0.0217075	0.0411493	0.113096	0.0235745	0.124088	0.115271	0.464298	0.0282279	0.033785	0.0520992	0.453987	0.458351	0	0	0	0	0	0	1	0	1	1	0	0	0	0	0	0	12
GO:0008201	heparin binding	MF	0.0586699	0.109055	0.0257929	0.118808	0.118808	0.215073	0.118594	0.128456	0.477644	0.860355	0.270905	0.152123	0.179688	0.037686	0.122669	0.259333	0	0	7	0	0	0	5	0	3	1	4	0	0	1	5	4	69
GO:0008227	amine receptor activity	MF	0.0310125	0.0583929	0.563738	0.063778	0.063778	0.118544	0.0290799	0.0691331	0.282254	0.5351	0.274378	0.082391	0.0980583	0.148427	0.534214	0.541275	0	0	1	0	0	0	4	0	2	1	2	0	0	0	1	1	36
GO:0008233	peptidase activity	MF	0.315871	0.515676	0.456066	0.548018	0.548018	0.442591	0.76967	0.578205	0.279451	0.97987	0.87812	0.645161	0.711659	0.855731	0.995189	0.800357	0	0	22	0	0	1	17	0	24	12	16	0	0	0	10	17	427
GO:0008234	cysteine-type peptidase activity	MF	0.0848018	0.155695	0.153044	0.169206	0.169206	0.0484537	0.875509	0.182504	0.419581	0.739278	0.251028	0.214834	0.251962	0.363608	0.962243	0.569837	0	0	7	0	0	1	2	0	5	3	6	0	0	0	1	4	101
GO:0008235	metalloexopeptidase activity	MF	0.0259053	0.0488917	0.797963	0.0534256	0.0534256	0.099788	0.177646	0.0579387	0.795406	0.438679	0.790198	0.0691305	0.082391	0.125287	0.779948	0.444462	0	0	0	0	0	0	2	0	0	1	0	0	0	0	0	1	30
GO:0008236	serine-type peptidase activity	MF	0.114194	0.206723	0.849315	0.224044	0.224044	0.384714	0.229915	0.240988	0.173471	0.815886	0.553674	0.28176	0.327826	0.461205	0.814788	0.970902	0	0	4	0	0	0	8	0	9	4	6	0	0	0	4	2	138
GO:0008237	metallopeptidase activity	MF	0.117319	0.21206	0.456934	0.22976	0.22976	0.393364	0.541334	0.247065	0.308582	0.924094	0.933844	0.288656	0.335564	0.470831	0.833561	0.170355	0	0	7	0	0	0	6	0	8	3	3	0	0	0	4	9	142
GO:0008238	exopeptidase activity	MF	0.0536953	0.100041	0.641367	0.109038	0.109038	0.198326	0.597997	0.117947	0.104233	0.605819	0.835822	0.139838	0.165401	0.245331	0.604707	0.384166	0	0	2	0	0	0	2	0	5	2	1	0	0	0	2	3	63
GO:0008239	dipeptidyl-peptidase activity	MF	0.00870385	0.0165572	0.412962	0.0181212	0.0181212	0.0344079	0.0821561	0.0196829	0.0904601	0.0837954	0.405542	0.0235773	0.0282323	0.043605	0.0835605	0.400048	0	0	0	0	0	0	1	0	1	1	0	0	0	0	1	0	10
GO:0008252	nucleotidase activity	MF	0.00523061	0.00996591	0.273522	0.0109107	0.0109107	0.0207859	0.258794	0.0118548	0.271694	0.261389	0.0335515	0.0142116	0.0170336	0.0263918	0.261018	0.263977	0	0	0	0	0	0	0	0	0	0	1	0	0	0	0	0	6
GO:0008266	poly(U) binding	MF	0.00436057	0.00831152	0.233774	0.0091002	0.0091002	0.0173511	0.0214448	0.00988838	0.232168	0.223125	0.0231367	0.0118566	0.0142144	0.0220412	0.0218456	0.225394	0	0	0	0	0	0	1	0	0	0	1	0	0	0	1	0	5
GO:0008270	zinc ion binding	MF	0.410377	0.501423	0.996488	0.565207	0.565207	0.662527	0.942871	0.38563	0.225354	0.939983	0.941324	0.905433	0.950938	0.977936	0.952547	0.603033	1	2	60	2	2	4	64	3	87	65	67	1	1	2	64	76	1581
GO:0008271	secondary active sulfate transmembrane transporter activity	MF	0.00696861	0.0132668	0.0610556	0.0145222	0.0145222	0.0276202	0.329233	0.0157763	0.344756	0.332363	0.340353	0.0189053	0.0226486	0.0350361	0.0554611	0.056759	0	0	1	0	0	0	0	0	0	0	0	0	0	0	1	1	8
GO:0008276	protein methyltransferase activity	MF	0.0327095	0.0615398	0.315014	0.0672046	0.0672046	0.124711	0.11169	0.0728362	0.589152	0.564622	0.861746	0.0867705	0.103223	0.156006	0.563728	0.118731	0	0	2	0	0	0	3	0	1	1	0	0	0	0	1	3	38
GO:0008289	lipid binding	MF	0.271285	0.453608	0.980391	0.4842	0.4842	0.355821	0.964377	0.513084	0.665187	0.844808	0.0144625	0.57843	0.645404	0.800923	0.899604	0.8558	0	0	10	0	0	1	10	0	16	13	27	0	0	0	12	13	357
GO:0008301	DNA bending activity	MF	0.00783658	0.0149133	0.380833	0.0163233	0.0163233	0.0310198	0.361905	0.0177314	0.0748483	0.365254	0.00864157	0.021244	0.0254443	0.0393299	0.0690367	0.0706231	0	0	0	0	0	0	0	0	1	0	2	0	0	0	1	1	9
GO:0008307	structural constituent of muscle	MF	0.0344038	0.0646767	0.343879	0.0706193	0.0706193	0.130835	0.128452	0.076525	0.617316	0.592772	0.33062	0.0911297	0.108358	0.163518	0.313839	0.599012	0	0	2	0	0	0	3	0	1	1	2	0	0	0	2	1	40
GO:0008308	voltage-gated anion channel activity	MF	0.0164784	0.0312352	0.636667	0.0341613	0.0341613	0.0643839	0.612811	0.037079	0.0711443	0.61709	0.250012	0.0443368	0.0529777	0.0812493	0.239219	0.243759	0	0	0	0	0	0	0	0	2	0	1	0	0	0	1	1	19
GO:0008312	7S RNA binding	MF	0.00609996	0.0116177	0.0473887	0.0127181	0.0127181	0.0242089	0.294891	0.0138174	0.046728	0.0430974	0.00388576	0.0165611	0.019845	0.0307234	0.29736	0.30064	0	0	1	0	0	0	0	0	1	1	2	0	0	0	0	0	7
GO:0008318	protein prenyltransferase activity	MF	0.00609996	0.0116177	0.311211	0.0127181	0.0127181	0.0242089	0.294891	0.0138174	0.046728	0.297771	0.305129	0.0165611	0.019845	0.0307234	0.29736	0.30064	0	0	0	0	0	0	0	0	1	0	0	0	0	0	0	0	7
GO:0008320	protein transmembrane transporter activity	MF	0.0130299	0.0247376	0.180944	0.0270635	0.0270635	0.0511752	0.527144	0.0293843	0.0388432	0.166766	0.174471	0.0351636	0.0420563	0.0647017	0.16634	0.0357184	0	0	1	0	0	0	0	0	2	1	1	0	0	0	1	2	15
GO:0008324	cation transmembrane transporter activity	MF	0.310281	0.508089	0.257034	0.540257	0.540257	0.431754	0.565209	0.570327	0.745472	0.494358	0.16278	0.637192	0.703869	0.284392	0.671911	0.19673	0	0	24	0	0	1	19	0	18	20	25	0	0	2	18	24	418
GO:0008329	pattern recognition receptor activity	MF	0.00696861	0.0132668	0.346947	0.0145222	0.0145222	0.0276202	0.329233	0.0157763	0.344756	0.332363	0.340353	0.0189053	0.0226486	0.0350361	0.331917	0.335481	0	0	0	0	0	0	0	0	0	0	0	0	0	0	0	0	8
GO:0008367	bacterial binding	MF	0.00957044	0.0181985	0.108316	0.0199159	0.0199159	0.0377843	0.0972741	0.0216306	0.440856	0.0145658	0.435683	0.0259053	0.0310125	0.0478614	0.425735	0.429943	0	0	1	0	0	0	1	0	0	2	0	0	0	0	0	0	11
GO:0008373	sialyltransferase activity	MF	0.0113016	0.0214732	0.499701	0.023496	0.023496	0.0445027	0.477458	0.0255148	0.141859	0.481415	0.138304	0.0305451	0.0365498	0.0563184	0.480852	0.13442	0	0	0	0	0	0	0	0	1	0	1	0	0	0	0	1	13
GO:0008374	O-acyltransferase activity	MF	0.0216306	0.0409043	0.13744	0.0447151	0.0447151	0.0838606	0.11963	0.0485114	0.371103	0.350614	0.363808	0.0579387	0.0691331	0.105533	0.349879	0.125756	0	0	2	0	0	0	2	0	1	1	1	0	0	0	1	2	25
GO:0008375	acetylglucosaminyltransferase activity	MF	0.028462	0.0536537	0.516352	0.0586154	0.0586154	0.109214	0.215495	0.063552	0.825462	0.0770513	0.2329	0.0757837	0.0902575	0.136933	0.487445	0.494336	0	0	1	0	0	0	2	0	0	3	2	0	0	0	1	1	33
GO:0008376	acetylgalactosaminyltransferase activity	MF	0.0181985	0.0344685	0.673426	0.0376916	0.0376916	0.0709206	0.649644	0.0409043	0.294583	0.653922	0.288287	0.0488917	0.0583929	0.089415	0.276321	0.281359	0	0	0	0	0	0	0	0	1	0	1	0	0	0	1	1	21
GO:0008378	galactosyltransferase activity	MF	0.0199159	0.0376916	0.336569	0.0412095	0.0412095	0.0774128	0.098787	0.0447151	0.112038	0.314	0.326328	0.0534256	0.063778	0.0975094	0.0243024	0.0253391	0	0	1	0	0	0	2	0	2	1	1	0	0	0	3	3	23
GO:0008395	steroid hydroxylase activity	MF	0.00870385	0.0165572	0.412962	0.0181212	0.0181212	0.0344079	0.392989	0.0196829	0.410498	0.396528	0.0880604	0.0235773	0.0282323	0.043605	0.0835605	0.400048	0	0	0	0	0	0	0	0	0	0	1	0	0	0	1	0	10
GO:0008408	3'-5' exonuclease activity	MF	0.0156173	0.0296147	0.616767	0.0323915	0.0323915	0.0610986	0.59297	0.0351608	0.0119295	0.597232	0.608001	0.0420514	0.0502588	0.0771396	0.220746	0.601453	0	0	0	0	0	0	0	0	3	0	0	0	0	0	1	0	18
GO:0008415	acyltransferase activity	MF	0.110273	0.200003	0.539086	0.216841	0.216841	0.373733	0.321038	0.233327	0.970356	0.644713	0.910453	0.27305	0.318029	0.448931	0.89786	0.495555	0	0	6	0	0	0	7	0	2	5	3	0	0	0	3	6	133
GO:0008417	fucosyltransferase activity	MF	0.0104363	0.0198372	0.472312	0.0217075	0.0217075	0.0411493	0.113096	0.0235745	0.469653	0.454534	0.464298	0.0282279	0.033785	0.0520992	0.453987	0.458351	0	0	0	0	0	0	1	0	0	0	0	0	0	0	0	0	12
GO:0008430	selenium binding	MF	0.0164784	0.0312352	0.258554	0.0341613	0.0341613	0.0643839	0.612811	0.037079	0.255705	0.239786	0.0137635	0.0443368	0.0529777	0.0812493	0.616482	0.621325	0	0	1	0	0	0	0	0	1	1	3	0	0	0	0	0	19
GO:0008440	inositol trisphosphate 3-kinase activity	MF	0.00436057	0.00831152	0.0241791	0.0091002	0.0091002	0.0173511	0.220851	0.00988838	0.00125441	0.223125	0.228948	0.0118566	0.0142144	0.0220412	0.0218456	0.0223852	0	0	1	0	0	0	0	0	2	0	0	0	0	0	1	1	5
GO:0008443	phosphofructokinase activity	MF	0.00609996	0.0116177	0.311211	0.0127181	0.0127181	0.0242089	0.294891	0.0138174	0.309189	0.297771	0.305129	0.0165611	0.019845	0.0307234	0.29736	0.30064	0	0	0	0	0	0	0	0	0	0	0	0	0	0	0	0	7
GO:0008469	histone-arginine N-methyltransferase activity	MF	0.00436057	0.00831152	0.0241791	0.0091002	0.0091002	0.0173511	0.0214448	0.00988838	0.232168	0.223125	0.228948	0.0118566	0.0142144	0.0220412	0.222801	0.0223852	0	0	1	0	0	0	1	0	0	0	0	0	0	0	0	1	5
GO:0008483	transaminase activity	MF	0.0138931	0.0263659	0.573641	0.0288426	0.0288426	0.0544943	0.550189	0.0313135	0.570774	0.554379	0.564984	0.0374648	0.0447981	0.0688658	0.553782	0.187951	0	0	0	0	0	0	0	0	0	0	0	0	0	0	0	1	16
GO:0008484	sulfuric ester hydrolase activity	MF	0.0113016	0.0214732	0.499701	0.023496	0.023496	0.0445027	0.477458	0.0255148	0.141859	0.481415	0.491465	0.0305451	0.0365498	0.0563184	0.131613	0.485345	0	0	0	0	0	0	0	0	1	0	0	0	0	0	1	0	13
GO:0008494	translation activator activity	MF	0.00436057	0.00831152	0.233774	0.0091002	0.0091002	0.0173511	0.220851	0.00988838	0.232168	0.223125	0.0231367	0.0118566	0.0142144	0.0220412	0.0218456	0.225394	0	0	0	0	0	0	0	0	0	0	1	0	0	0	1	0	5
GO:0008499	UDP-galactose:beta-N-acetylglucosamine beta-1,3-galactosyltransferase activity	MF	0.00523061	0.00996591	0.273522	0.0109107	0.0109107	0.0207859	0.258794	0.0118548	0.0345376	0.0318071	0.0335515	0.0142116	0.0170336	0.0263918	0.00211409	0.00219402	0	0	0	0	0	0	0	0	1	1	1	0	0	0	2	2	6
GO:0008503	benzodiazepine receptor activity	MF	0.00523061	0.00996591	0.273522	0.0109107	0.0109107	0.0207859	0.258794	0.0118548	0.0345376	0.261389	0.268028	0.0142116	0.0170336	0.0263918	0.261018	0.0324808	0	0	0	0	0	0	0	0	1	0	0	0	0	0	0	1	6
GO:0008504	monoamine transmembrane transporter activity	MF	0.00436057	0.00831152	0.0241791	0.0091002	0.0091002	0.0173511	0.220851	0.00988838	0.232168	0.223125	0.228948	0.0118566	0.0142144	0.0220412	0.222801	0.0223852	0	0	1	0	0	0	0	0	0	0	0	0	0	0	0	1	5
GO:0008509	anion transmembrane transporter activity	MF	0.0960257	0.17536	0.246418	0.190378	0.190378	0.33259	0.923527	0.205125	0.240071	0.927074	0.530178	0.240837	0.281598	0.402425	0.673129	0.119323	0	0	7	0	0	0	2	0	7	2	5	0	0	0	4	8	115
GO:0008514	organic anion transmembrane transporter activity	MF	0.00957044	0.0181985	0.443427	0.0199159	0.0199159	0.0377843	0.0972741	0.0216306	0.106916	0.426262	0.435683	0.0259053	0.0310125	0.0478614	0.425735	0.429943	0	0	0	0	0	0	1	0	1	0	0	0	0	0	0	0	11
GO:0008526	phosphatidylinositol transporter activity	MF	0.00436057	0.00831152	0.233774	0.0091002	0.0091002	0.0173511	0.220851	0.00988838	0.232168	0.223125	0.0231367	0.0118566	0.0142144	0.0220412	0.222801	0.225394	0	0	0	0	0	0	0	0	0	0	1	0	0	0	0	0	5
GO:0008527	taste receptor activity	MF	0.00870385	0.0165572	0.412962	0.0181212	0.0181212	0.0344079	0.0821561	0.0196829	0.0904601	0.0837954	0.0118854	0.0235773	0.0282323	0.043605	0.0835605	0.0854456	0	0	0	0	0	0	1	0	1	1	2	0	0	0	1	1	10
GO:0008528	peptide receptor activity, G-protein coupled	MF	0.0767073	0.141375	0.512841	0.153761	0.153761	0.273602	0.940326	0.16597	0.85402	0.160747	0.492063	0.195735	0.230069	0.334377	0.0784693	0.299897	0	0	4	0	0	0	1	0	2	6	4	0	0	0	7	5	91
GO:0008536	Ran GTPase binding	MF	0.00783658	0.0149133	0.380833	0.0163233	0.0163233	0.0310198	0.361905	0.0177314	0.378494	0.365254	0.373794	0.021244	0.0254443	0.0393299	0.364777	0.368588	0	0	0	0	0	0	0	0	0	0	0	0	0	0	0	0	9
GO:0008565	protein transporter activity	MF	0.0578424	0.107558	0.692121	0.117187	0.117187	0.212306	0.649837	0.126713	0.271513	0.854758	0.454214	0.150087	0.177324	0.262047	0.431089	0.249832	0	0	2	0	0	0	2	0	4	1	3	0	0	0	3	4	68
GO:0008601	protein phosphatase type 2A regulator activity	MF	0.0138931	0.0263659	0.046923	0.0288426	0.0288426	0.0544943	0.181468	0.0313135	0.197746	0.184704	0.193071	0.0374648	0.0447981	0.0688658	0.184242	0.187951	0	0	2	0	0	0	1	0	1	1	1	0	0	0	1	1	16
GO:0008603	cAMP-dependent protein kinase regulator activity	MF	0.0113016	0.0214732	0.143645	0.023496	0.023496	0.0445027	0.477458	0.0255148	0.00342067	0.481415	0.138304	0.0305451	0.0365498	0.0563184	0.480852	0.485345	0	0	1	0	0	0	0	0	3	0	1	0	0	0	0	0	13
GO:0008641	small protein activating enzyme activity	MF	0.00609996	0.0116177	0.311211	0.0127181	0.0127181	0.0242089	0.294891	0.0138174	0.309189	0.297771	0.0454179	0.0165611	0.019845	0.0307234	0.29736	0.30064	0	0	0	0	0	0	0	0	0	0	1	0	0	0	0	0	7
GO:0008656	caspase activator activity	MF	0.00870385	0.0165572	0.412962	0.0181212	0.0181212	0.0344079	0.0106531	0.0196829	0.0904601	0.396528	0.0880604	0.0235773	0.0282323	0.043605	0.396023	0.400048	0	0	0	0	0	0	2	0	1	0	1	0	0	0	0	0	10
GO:0008757	S-adenosylmethionine-dependent methyltransferase activity	MF	0.0570143	0.10606	0.460771	0.115563	0.115563	0.209529	0.226606	0.124966	0.677307	0.647579	0.860232	0.148047	0.174953	0.258733	0.848307	0.240422	0	0	3	0	0	0	4	0	2	2	1	0	0	0	1	4	67
GO:0009008	DNA-methyltransferase activity	MF	0.00436057	0.00831152	0.233774	0.0091002	0.0091002	0.0173511	0.220851	0.00988838	0.232168	0.223125	0.228948	0.0118566	0.0142144	0.0220412	0.222801	0.225394	0	0	0	0	0	0	0	0	0	0	0	0	0	0	0	0	5
GO:0009055	electron carrier activity	MF	0.146516	0.261087	0.59314	0.282095	0.282095	0.130378	0.877116	0.302509	0.984884	0.78918	0.125797	0.351054	0.404891	0.190668	0.175842	0.5435	0	0	8	0	0	1	5	0	3	6	12	0	0	1	11	8	180
GO:0009374	biotin binding	MF	0.00436057	0.00831152	0.233774	0.0091002	0.0091002	0.0173511	0.220851	0.00988838	0.232168	0.223125	0.228948	0.0118566	0.0142144	0.0220412	0.222801	0.225394	0	0	0	0	0	0	0	0	0	0	0	0	0	0	0	0	5
GO:0009881	photoreceptor activity	MF	0.00870385	0.0165572	0.412962	0.0181212	0.0181212	0.0344079	0.392989	0.0196829	0.0904601	0.0109901	0.405542	0.0235773	0.0282323	0.043605	0.396023	0.0854456	0	0	0	0	0	0	0	0	1	2	0	0	0	0	0	1	10
GO:0009975	cyclase activity	MF	0.0156173	0.0296147	0.238965	0.0323915	0.0323915	0.0610986	0.217548	0.0351608	0.0622018	0.597232	0.0598936	0.0420514	0.0502588	0.0771396	0.596626	0.22502	0	0	1	0	0	0	1	0	2	0	2	0	0	0	0	1	18
GO:0009982	pseudouridine synthase activity	MF	0.00523061	0.00996591	0.0350352	0.0109107	0.0109107	0.0207859	0.258794	0.0118548	0.271694	0.0318071	0.268028	0.0142116	0.0170336	0.0263918	0.261018	0.263977	0	0	1	0	0	0	0	0	0	1	0	0	0	0	0	0	6
GO:0010181	FMN binding	MF	0.00957044	0.0181985	0.443427	0.0199159	0.0199159	0.0377843	0.0972741	0.0216306	0.106916	0.426262	0.435683	0.0259053	0.0310125	0.0478614	0.0989068	0.429943	0	0	0	0	0	0	1	0	1	0	0	0	0	0	1	0	11
GO:0010843	promoter binding	MF	0.00696861	0.0132668	0.0610556	0.0145222	0.0145222	0.0276202	0.329233	0.0157763	0.00625159	0.332363	0.340353	0.0189053	0.0226486	0.0350361	0.0554611	0.335481	0	0	1	0	0	0	0	0	2	0	0	0	0	0	1	0	8
GO:0010851	cyclase regulator activity	MF	0.00436057	0.00831152	0.233774	0.0091002	0.0091002	0.0173511	0.220851	0.00988838	0.0238294	0.0219128	0.0231367	0.0118566	0.0142144	0.0220412	0.0218456	0.225394	0	0	0	0	0	0	0	0	1	1	1	0	0	0	1	0	5
GO:0010860	proteasome regulator activity	MF	0.00523061	0.00996591	0.273522	0.0109107	0.0109107	0.0207859	0.258794	0.0118548	0.271694	0.0318071	0.0335515	0.0142116	0.0170336	0.000288036	0.0317114	0.0324808	0	0	0	0	0	0	0	0	0	1	1	0	0	1	1	1	6
GO:0010861	thyroid hormone receptor activator activity	MF	0.00696861	0.0132668	0.0610556	0.0145222	0.0145222	0.0276202	0.00534792	0.0157763	0.344756	0.332363	0.340353	0.0189053	0.0226486	0.0350361	0.331917	0.335481	0	0	1	0	0	0	2	0	0	0	0	0	0	0	0	0	8
GO:0015002	heme-copper terminal oxidase activity	MF	0.0173388	0.0328531	0.00298539	0.035928	0.035928	0.0676579	0.254168	0.0389935	0.275158	0.635971	0.00269779	0.0466169	0.0556891	0.00350554	0.0723401	0.00250023	0	0	4	0	0	0	1	0	1	0	4	0	0	1	2	4	20
GO:0015020	glucuronosyltransferase activity	MF	0.0164784	0.0312352	0.636667	0.0341613	0.0341613	0.00196465	0.235819	0.037079	0.255705	0.239786	0.00211021	0.0443368	0.0529777	0.0812493	0.0637288	0.621325	0	0	0	0	0	1	1	0	1	1	4	0	0	0	2	0	19
GO:0015026	coreceptor activity	MF	0.0156173	0.0296147	0.616767	0.0323915	0.0323915	0.0610986	0.59297	0.0351608	0.0622018	0.22128	0.608001	0.0420514	0.0502588	0.0771396	0.0556272	0.22502	0	0	0	0	0	0	0	0	2	1	0	0	0	0	2	1	18
GO:0015035	protein disulfide oxidoreductase activity	MF	0.0113016	0.0214732	0.143645	0.023496	0.023496	0.0445027	0.477458	0.0255148	0.49697	0.481415	0.491465	0.0305451	0.0365498	0.0563184	0.131613	0.485345	0	0	1	0	0	0	0	0	0	0	0	0	0	0	1	0	13
GO:0015036	disulfide oxidoreductase activity	MF	0.0147555	0.0279916	0.219455	0.0306186	0.0306186	0.0578021	0.19941	0.033239	0.592888	0.576346	0.587051	0.0397608	0.0475322	0.0730118	0.2024	0.58054	0	0	1	0	0	0	1	0	0	0	0	0	0	0	1	0	17
GO:0015057	thrombin receptor activity	MF	0.00436057	0.00831152	0.233774	0.0091002	0.0091002	0.0173511	0.0214448	0.00988838	0.0238294	0.223125	0.228948	0.0118566	0.0142144	0.0220412	0.222801	0.0223852	0	0	0	0	0	0	1	0	1	0	0	0	0	0	0	1	5
GO:0015075	ion transmembrane transporter activity	MF	0.399888	0.622903	0.222649	0.65638	0.65638	0.599386	0.668164	0.686891	0.705503	0.818387	0.0512503	0.751851	0.812295	0.469664	0.755865	0.208558	0	0	33	0	0	1	25	0	26	23	37	0	0	2	24	32	571
GO:0015077	monovalent inorganic cation transmembrane transporter activity	MF	0.0758943	0.139931	0.0178747	0.152201	0.152201	0.0393594	0.148246	0.164299	0.317601	0.282447	0.00564667	0.1938	0.227845	0.00744617	0.0324441	0.00162685	0	0	9	0	0	1	6	0	5	5	10	0	0	2	8	11	90
GO:0015078	hydrogen ion transmembrane transporter activity	MF	0.0677283	0.125357	0.0081402	0.136454	0.136454	0.031741	0.193725	0.147411	0.39453	0.358769	0.00224129	0.174207	0.205266	0.00537264	0.0423513	0.00195534	0	0	9	0	0	1	5	0	4	4	10	0	0	2	7	10	80
GO:0015081	sodium ion transmembrane transporter activity	MF	0.00436057	0.00831152	0.233774	0.0091002	0.0091002	0.0173511	0.220851	0.00988838	0.0238294	0.0219128	0.228948	0.0118566	0.0142144	0.0220412	0.222801	0.0223852	0	0	0	0	0	0	0	0	1	1	0	0	0	0	0	1	5
GO:0015082	di-, tri-valent inorganic cation transmembrane transporter activity	MF	0.0276104	0.0520689	0.81842	0.0568885	0.0568885	0.106083	0.466074	0.0616845	0.226077	0.207311	0.219331	0.0735711	0.0876426	0.133068	0.801099	0.478025	0	0	0	0	0	0	1	0	2	2	2	0	0	0	0	1	32
GO:0015085	calcium ion transmembrane transporter activity	MF	0.0113016	0.0214732	0.499701	0.023496	0.023496	0.0445027	0.477458	0.0255148	0.49697	0.131963	0.138304	0.0305451	0.0365498	0.0563184	0.480852	0.485345	0	0	0	0	0	0	0	0	0	1	1	0	0	0	0	0	13
GO:0015101	organic cation transmembrane transporter activity	MF	0.00783658	0.0149133	0.380833	0.0163233	0.0163233	0.0310198	0.0678555	0.0177314	0.378494	0.365254	0.373794	0.021244	0.0254443	0.0393299	0.364777	0.368588	0	0	0	0	0	0	1	0	0	0	0	0	0	0	0	0	9
GO:0015103	inorganic anion transmembrane transporter activity	MF	0.030163	0.0568157	0.105625	0.0620602	0.0620602	0.115445	0.513647	0.0672763	0.843008	0.519832	0.0990502	0.0801937	0.0954653	0.144612	0.518952	0.0943587	0	0	3	0	0	0	1	0	0	1	3	0	0	0	1	3	35
GO:0015106	bicarbonate transmembrane transporter activity	MF	0.0121661	0.0231067	0.162099	0.0252813	0.0252813	0.0478447	0.146445	0.0274514	0.522881	0.149158	0.156187	0.032857	0.0393069	0.0605192	0.506396	0.510996	0	0	1	0	0	0	1	0	0	1	1	0	0	0	0	0	14
GO:0015108	chloride transmembrane transporter activity	MF	0.0121661	0.0231067	0.162099	0.0252813	0.0252813	0.0478447	0.146445	0.0274514	0.522881	0.149158	0.156187	0.032857	0.0393069	0.0605192	0.506396	0.510996	0	0	1	0	0	0	1	0	0	1	1	0	0	0	0	0	14
GO:0015114	phosphate transmembrane transporter activity	MF	0.0104363	0.0198372	0.125681	0.0217075	0.0217075	0.0411493	0.450693	0.0235745	0.469653	0.454534	0.020204	0.0282279	0.033785	0.0520992	0.453987	0.117458	0	0	1	0	0	0	0	0	0	0	2	0	0	0	0	1	12
GO:0015116	sulfate transmembrane transporter activity	MF	0.00696861	0.0132668	0.0610556	0.0145222	0.0145222	0.0276202	0.329233	0.0157763	0.344756	0.332363	0.340353	0.0189053	0.0226486	0.0350361	0.0554611	0.056759	0	0	1	0	0	0	0	0	0	0	0	0	0	0	1	1	8
GO:0015125	bile acid transmembrane transporter activity	MF	0.00696861	0.0132668	0.346947	0.0145222	0.0145222	0.0276202	0.329233	0.0157763	0.0602202	0.0556227	0.340353	0.0189053	0.0226486	0.0350361	0.331917	0.335481	0	0	0	0	0	0	0	0	1	1	0	0	0	0	0	0	8
GO:0015144	carbohydrate transmembrane transporter activity	MF	0.0259053	0.0488917	0.067441	0.0534256	0.0534256	0.099788	0.177646	0.0579387	0.198863	0.7805	0.192733	0.0691305	0.082391	0.125287	0.43785	0.186051	0	0	3	0	0	0	2	0	2	0	2	0	0	0	1	2	30
GO:0015145	monosaccharide transmembrane transporter activity	MF	0.0121661	0.0231067	0.162099	0.0252813	0.0252813	0.0478447	0.146445	0.0274514	0.160123	0.506973	0.156187	0.032857	0.0393069	0.0605192	0.506396	0.510996	0	0	1	0	0	0	1	0	1	0	1	0	0	0	0	0	14
GO:0015149	hexose transmembrane transporter activity	MF	0.0113016	0.0214732	0.143645	0.023496	0.023496	0.0445027	0.129519	0.0255148	0.141859	0.481415	0.138304	0.0305451	0.0365498	0.0563184	0.480852	0.485345	0	0	1	0	0	0	1	0	1	0	1	0	0	0	0	0	13
GO:0015171	amino acid transmembrane transporter activity	MF	0.03525	0.0662414	0.0593483	0.0723221	0.0723221	0.133882	0.600023	0.0783642	0.885765	0.874236	0.622214	0.0933018	0.110915	0.16725	0.873804	0.0514678	0	0	4	0	0	0	1	0	0	0	1	0	0	0	0	4	41
GO:0015172	acidic amino acid transmembrane transporter activity	MF	0.00870385	0.0165572	0.412962	0.0181212	0.0181212	0.0344079	0.392989	0.0196829	0.410498	0.396528	0.405542	0.0235773	0.0282323	0.043605	0.396023	0.0113333	0	0	0	0	0	0	0	0	0	0	0	0	0	0	0	2	10
GO:0015174	basic amino acid transmembrane transporter activity	MF	0.00523061	0.00996591	0.273522	0.0109107	0.0109107	0.0207859	0.258794	0.0118548	0.271694	0.261389	0.268028	0.0142116	0.0170336	0.0263918	0.261018	0.263977	0	0	0	0	0	0	0	0	0	0	0	0	0	0	0	0	6
GO:0015175	neutral amino acid transmembrane transporter activity	MF	0.0130299	0.0247376	0.00618161	0.0270635	0.0270635	0.0511752	0.527144	0.0293843	0.547459	0.531274	0.54174	0.0351636	0.0420563	0.0647017	0.530686	0.169754	0	0	3	0	0	0	0	0	0	0	0	0	0	0	0	1	15
GO:0015179	L-amino acid transmembrane transporter activity	MF	0.0259053	0.0488917	0.201948	0.0534256	0.0534256	0.099788	0.776612	0.0579387	0.795406	0.7805	0.453488	0.0691305	0.082391	0.125287	0.779948	0.0597924	0	0	2	0	0	0	0	0	0	0	1	0	0	0	0	3	30
GO:0015184	L-cystine transmembrane transporter activity	MF	0.00436057	0.00831152	0.233774	0.0091002	0.0091002	0.0173511	0.220851	0.00988838	0.232168	0.223125	0.228948	0.0118566	0.0142144	0.0220412	0.222801	0.0223852	0	0	0	0	0	0	0	0	0	0	0	0	0	0	0	1	5
GO:0015185	L-gamma-aminobutyric acid transmembrane transporter activity	MF	0.00436057	0.00831152	0.0241791	0.0091002	0.0091002	0.0173511	0.220851	0.00988838	0.232168	0.223125	0.0231367	0.0118566	0.0142144	0.0220412	0.222801	0.225394	0	0	1	0	0	0	0	0	0	0	1	0	0	0	0	0	5
GO:0015197	peptide transporter activity	MF	0.00783658	0.0149133	0.380833	0.0163233	0.0163233	0.0310198	0.0678555	0.0177314	0.378494	0.365254	0.373794	0.021244	0.0254443	0.0393299	0.364777	0.0706231	0	0	0	0	0	0	1	0	0	0	0	0	0	0	0	1	9
GO:0015198	oligopeptide transporter activity	MF	0.00609996	0.0116177	0.311211	0.0127181	0.0127181	0.0242089	0.294891	0.0138174	0.309189	0.297771	0.305129	0.0165611	0.019845	0.0307234	0.29736	0.043994	0	0	0	0	0	0	0	0	0	0	0	0	0	0	0	1	7
GO:0015205	nucleobase transmembrane transporter activity	MF	0.00436057	0.00831152	0.0241791	0.0091002	0.0091002	0.0173511	0.0214448	0.00988838	0.232168	0.0219128	0.0231367	0.0118566	0.0142144	0.0220412	0.0218456	0.0223852	0	0	1	0	0	0	1	0	0	1	1	0	0	0	1	1	5
GO:0015238	drug transporter activity	MF	0.0113016	0.0214732	0.499701	0.023496	0.023496	0.0445027	0.129519	0.0255148	0.141859	0.481415	0.491465	0.0305451	0.0365498	0.0563184	0.480852	0.485345	0	0	0	0	0	0	1	0	1	0	0	0	0	0	0	0	13
GO:0015247	aminophospholipid transporter activity	MF	0.0113016	0.0214732	0.499701	0.023496	0.023496	0.0445027	0.0227734	0.0255148	0.141859	0.481415	0.138304	0.0305451	0.0365498	0.0563184	0.131613	0.13442	0	0	0	0	0	0	2	0	1	0	1	0	0	0	1	1	13
GO:0015248	sterol transporter activity	MF	0.0104363	0.0198372	0.472312	0.0217075	0.0217075	0.0411493	0.450693	0.0235745	0.469653	0.115271	0.464298	0.0282279	0.033785	0.0520992	0.453987	0.458351	0	0	0	0	0	0	0	0	0	1	0	0	0	0	0	0	12
GO:0015250	water channel activity	MF	0.00783658	0.0149133	0.075867	0.0163233	0.0163233	0.0310198	0.361905	0.0177314	0.0748483	0.365254	0.373794	0.021244	0.0254443	0.0393299	0.0690367	0.368588	0	0	1	0	0	0	0	0	1	0	0	0	0	0	1	0	9
GO:0015267	channel activity	MF	0.231672	0.395481	0.585462	0.423801	0.423801	0.652001	0.920286	0.450798	0.274252	0.802349	0.548537	0.512903	0.578257	0.739222	0.500382	0.814141	0	0	14	0	0	0	9	0	17	11	14	0	0	0	14	11	298
GO:0015269	calcium-activated potassium channel activity	MF	0.00783658	0.0149133	0.380833	0.0163233	0.0163233	0.0310198	0.0678555	0.0177314	0.0748483	0.365254	0.0728254	0.021244	0.0254443	0.0393299	0.364777	0.0706231	0	0	0	0	0	0	1	0	1	0	1	0	0	0	0	1	9
GO:0015270	dihydropyridine-sensitive calcium channel activity	MF	0.00609996	0.0116177	0.0473887	0.0127181	0.0127181	0.0242089	0.0422083	0.0138174	0.309189	0.297771	0.305129	0.0165611	0.019845	0.0307234	0.29736	0.30064	0	0	1	0	0	0	1	0	0	0	0	0	0	0	0	0	7
GO:0015276	ligand-gated ion channel activity	MF	0.0856077	0.157114	0.436125	0.170736	0.170736	0.301245	0.558309	0.18414	0.428843	0.746247	0.594355	0.216719	0.254117	0.366461	0.235478	0.578686	0	0	5	0	0	0	4	0	5	3	4	0	0	0	6	4	102
GO:0015277	kainate selective glutamate receptor activity	MF	0.00609996	0.0116177	0.0473887	0.0127181	0.0127181	0.0242089	0.0422083	0.0138174	0.046728	0.297771	0.305129	0.0165611	0.019845	0.0307234	0.04297	0.043994	0	0	1	0	0	0	1	0	1	0	0	0	0	0	1	1	7
GO:0015278	calcium-release channel activity	MF	0.00696861	0.0132668	0.346947	0.0145222	0.0145222	0.0276202	0.0544952	0.0157763	0.344756	0.0556227	0.0585623	0.0189053	0.0226486	0.0350361	0.331917	0.056759	0	0	0	0	0	0	1	0	0	1	1	0	0	0	0	1	8
GO:0015279	store-operated calcium channel activity	MF	0.00436057	0.00831152	0.233774	0.0091002	0.0091002	0.0173511	0.220851	0.00988838	0.232168	0.0219128	0.228948	0.0118566	0.0142144	0.0220412	0.222801	0.225394	0	0	0	0	0	0	0	0	0	1	0	0	0	0	0	0	5
GO:0015280	amiloride-sensitive sodium channel activity	MF	0.00609996	0.0116177	0.311211	0.0127181	0.0127181	0.0242089	0.294891	0.0138174	0.309189	0.297771	0.305129	0.0165611	0.019845	0.0307234	0.04297	0.30064	0	0	0	0	0	0	0	0	0	0	0	0	0	0	1	0	7
GO:0015291	secondary active transmembrane transporter activity	MF	0.137392	0.245928	0.0540442	0.265947	0.265947	0.446759	0.576661	0.285438	0.869421	0.726876	0.232379	0.331944	0.383796	0.52941	0.920891	0.0408894	0	0	13	0	0	0	7	0	5	6	10	0	0	0	4	13	168
GO:0015293	symporter activity	MF	0.0968226	0.176748	0.147796	0.19187	0.19187	0.334943	0.499235	0.206717	0.719032	0.829344	0.13381	0.242663	0.283671	0.405107	0.980172	0.0296575	0	0	8	0	0	0	5	0	4	3	8	0	0	0	1	10	116
GO:0015294	solute:cation symporter activity	MF	0.0718195	0.132673	0.0730999	0.144362	0.144362	0.258076	0.599015	0.155895	0.643171	0.796034	0.260886	0.18406	0.216635	0.316209	0.926316	0.0251831	0	0	7	0	0	0	3	0	3	2	5	0	0	0	1	8	85
GO:0015295	solute:hydrogen symporter activity	MF	0.0276104	0.0520689	0.0232521	0.0568885	0.0568885	0.106083	0.202683	0.0616845	0.226077	0.801631	0.219331	0.0735711	0.0876426	0.133068	0.471214	0.211966	0	0	4	0	0	0	2	0	2	0	2	0	0	0	1	2	32
GO:0015296	anion:cation symporter activity	MF	0.0216306	0.0409043	0.374739	0.0447151	0.0447151	0.0838606	0.713146	0.0485114	0.371103	0.717312	0.363808	0.0579387	0.0691331	0.105533	0.71672	0.0334859	0	0	1	0	0	0	0	0	1	0	1	0	0	0	0	3	25
GO:0015297	antiporter activity	MF	0.0369402	0.0693634	0.0701617	0.0757189	0.0757189	0.139944	0.155394	0.082032	0.656741	0.159944	0.171874	0.0976309	0.116008	0.174664	0.354808	0.362384	0	0	4	0	0	0	3	0	1	3	3	0	0	0	2	2	43
GO:0015298	solute:cation antiporter activity	MF	0.0147555	0.0279916	0.0548511	0.0306186	0.0306186	0.0578021	0.572113	0.033239	0.216936	0.202899	0.211908	0.0397608	0.0475322	0.0730118	0.0480547	0.58054	0	0	2	0	0	0	0	0	1	1	1	0	0	0	2	0	17
GO:0015299	solute:hydrogen antiporter activity	MF	0.0104363	0.0198372	0.0214888	0.0217075	0.0217075	0.0411493	0.450693	0.0235745	0.124088	0.454534	0.120918	0.0282279	0.033785	0.0520992	0.11496	0.458351	0	0	2	0	0	0	0	0	1	0	1	0	0	0	1	0	12
GO:0015300	solute:solute antiporter activity	MF	0.0190575	0.0360813	0.0248608	0.0394521	0.0394521	0.0741723	0.290901	0.0428116	0.313931	0.0913441	0.307358	0.0511613	0.0610892	0.0934711	0.0910036	0.0937431	0	0	3	0	0	0	1	0	1	2	1	0	0	0	2	2	22
GO:0015301	anion:anion antiporter activity	MF	0.0130299	0.0247376	0.180944	0.0270635	0.0270635	0.0511752	0.163789	0.0293843	0.547459	0.166766	0.174471	0.0351636	0.0420563	0.0647017	0.530686	0.53537	0	0	1	0	0	0	1	0	0	1	1	0	0	0	0	0	15
GO:0015355	secondary active monocarboxylate transmembrane transporter activity	MF	0.00436057	0.00831152	0.233774	0.0091002	0.0091002	0.0173511	0.220851	0.00988838	0.232168	0.0219128	0.228948	0.0118566	0.0142144	0.0220412	0.222801	0.225394	0	0	0	0	0	0	0	0	0	1	0	0	0	0	0	0	5
GO:0015368	calcium:cation antiporter activity	MF	0.00436057	0.00831152	0.233774	0.0091002	0.0091002	0.0173511	0.220851	0.00988838	0.232168	0.0219128	0.228948	0.0118566	0.0142144	0.0220412	0.0218456	0.225394	0	0	0	0	0	0	0	0	0	1	0	0	0	0	1	0	5
GO:0015370	solute:sodium symporter activity	MF	0.0344038	0.0646767	0.151494	0.0706193	0.0706193	0.130835	0.586464	0.076525	0.879548	0.314722	0.33062	0.0911297	0.108358	0.163518	0.867258	0.0470359	0	0	3	0	0	0	1	0	0	2	2	0	0	0	0	4	40
GO:0015377	cation:chloride symporter activity	MF	0.00609996	0.0116177	0.0473887	0.0127181	0.0127181	0.0242089	0.294891	0.0138174	0.046728	0.297771	0.305129	0.0165611	0.019845	0.0307234	0.29736	0.043994	0	0	1	0	0	0	0	0	1	0	0	0	0	0	0	1	7
GO:0015380	anion exchanger activity	MF	0.0113016	0.0214732	0.143645	0.023496	0.023496	0.0445027	0.129519	0.0255148	0.49697	0.131963	0.138304	0.0305451	0.0365498	0.0563184	0.480852	0.485345	0	0	1	0	0	0	1	0	0	1	1	0	0	0	0	0	13
GO:0015385	sodium:hydrogen antiporter activity	MF	0.00609996	0.0116177	0.00415145	0.0127181	0.0127181	0.0242089	0.294891	0.0138174	0.046728	0.297771	0.0454179	0.0165611	0.019845	0.0307234	0.04297	0.30064	0	0	2	0	0	0	0	0	1	0	1	0	0	0	1	0	7
GO:0015399	primary active transmembrane transporter activity	MF	0.0848018	0.155695	0.7754	0.169206	0.169206	0.0484537	0.368881	0.182504	0.599526	0.229331	0.0699707	0.214834	0.251962	0.074195	0.228145	0.0641856	0	0	3	0	0	1	5	0	4	6	8	0	0	1	6	8	101
GO:0015405	P-P-bond-hydrolysis-driven transmembrane transporter activity	MF	0.0848018	0.155695	0.7754	0.169206	0.169206	0.0484537	0.368881	0.182504	0.599526	0.229331	0.0699707	0.214834	0.251962	0.074195	0.228145	0.0641856	0	0	3	0	0	1	5	0	4	6	8	0	0	1	6	8	101
GO:0015450	P-P-bond-hydrolysis-driven protein transmembrane transporter activity	MF	0.00870385	0.0165572	0.0916678	0.0181212	0.0181212	0.0344079	0.392989	0.0196829	0.0904601	0.0837954	0.0880604	0.0235773	0.0282323	0.043605	0.0835605	0.0113333	0	0	1	0	0	0	0	0	1	1	1	0	0	0	1	2	10
GO:0015457	auxiliary transport protein activity	MF	0.0394706	0.0740277	0.696967	0.0807917	0.0807917	0.148959	0.184226	0.0875073	0.210582	0.189404	0.684482	0.104087	0.123594	0.185664	0.39545	0.675071	0	0	1	0	0	0	3	0	3	3	1	0	0	0	2	1	46
GO:0015459	potassium channel regulator activity	MF	0.0181985	0.0344685	0.29773	0.0376916	0.0376916	0.0709206	0.649644	0.0409043	0.67054	0.0817485	0.288287	0.0488917	0.0583929	0.089415	0.276321	0.65815	0	0	1	0	0	0	0	0	0	2	1	0	0	0	1	0	21
GO:0015464	acetylcholine receptor activity	MF	0.0138931	0.0263659	0.573641	0.0288426	0.0288426	0.0544943	0.181468	0.0313135	0.570774	0.554379	0.564984	0.0374648	0.0447981	0.0688658	0.184242	0.558531	0	0	0	0	0	0	1	0	0	0	0	0	0	0	1	0	16
GO:0015485	cholesterol binding	MF	0.0130299	0.0247376	0.550294	0.0270635	0.0270635	0.0511752	0.527144	0.0293843	0.547459	0.166766	0.54174	0.0351636	0.0420563	0.0647017	0.530686	0.169754	0	0	0	0	0	0	0	0	0	1	0	0	0	0	0	1	15
GO:0015491	cation:cation antiporter activity	MF	0.0104363	0.0198372	0.0214888	0.0217075	0.0217075	0.0411493	0.450693	0.0235745	0.124088	0.115271	0.120918	0.0282279	0.033785	0.0520992	0.0186414	0.458351	0	0	2	0	0	0	0	0	1	1	1	0	0	0	2	0	12
GO:0015631	tubulin binding	MF	0.0461886	0.0863572	0.536054	0.0941893	0.0941893	0.17255	0.121231	0.101956	0.143528	0.274651	0.520118	0.121086	0.143516	0.214298	0.751332	0.281402	0	0	2	0	0	0	4	0	4	3	2	0	0	0	1	3	54
GO:0015645	fatty-acid ligase activity	MF	0.00957044	0.0181985	0.443427	0.0199159	0.0199159	0.0377843	0.42256	0.0216306	0.106916	0.426262	0.435683	0.0259053	0.0310125	0.0478614	0.0989068	0.429943	0	0	0	0	0	0	0	0	1	0	0	0	0	0	1	0	11
GO:0015662	ATPase activity, coupled to transmembrane movement of ions, phosphorylative mechanism	MF	0.0369402	0.0693634	0.38693	0.0757189	0.0757189	0.139944	0.155394	0.082032	0.656741	0.159944	0.0648091	0.0976309	0.116008	0.0156077	0.0583788	0.164545	0	0	2	0	0	0	3	0	1	3	4	0	0	1	4	3	43
GO:0015923	mannosidase activity	MF	0.0113016	0.0214732	0.499701	0.023496	0.023496	0.0445027	0.129519	0.0255148	0.00342067	0.131963	0.0252953	0.0305451	0.0365498	0.0563184	0.480852	0.485345	0	0	0	0	0	0	1	0	3	1	2	0	0	0	0	0	13
GO:0015924	mannosyl-oligosaccharide mannosidase activity	MF	0.00696861	0.0132668	0.346947	0.0145222	0.0145222	0.0276202	0.329233	0.0157763	0.0602202	0.332363	0.0585623	0.0189053	0.0226486	0.0350361	0.331917	0.335481	0	0	0	0	0	0	0	0	1	0	1	0	0	0	0	0	8
GO:0015925	galactosidase activity	MF	0.00523061	0.00996591	0.273522	0.0109107	0.0109107	0.0207859	0.258794	0.0118548	0.271694	0.0318071	0.00230703	0.0142116	0.0170336	0.0263918	0.261018	0.263977	0	0	0	0	0	0	0	0	0	1	2	0	0	0	0	0	6
GO:0015926	glucosidase activity	MF	0.00783658	0.0149133	0.380833	0.0163233	0.0163233	0.0310198	0.0678555	0.0177314	0.0748483	0.365254	0.373794	0.021244	0.0254443	0.0393299	0.364777	0.00823469	0	0	0	0	0	0	1	0	1	0	0	0	0	0	0	2	9
GO:0015929	hexosaminidase activity	MF	0.0104363	0.0198372	0.472312	0.0217075	0.0217075	0.0411493	0.450693	0.0235745	0.124088	0.454534	0.464298	0.0282279	0.033785	0.0520992	0.453987	0.117458	0	0	0	0	0	0	0	0	1	0	0	0	0	0	0	1	12
GO:0015932	nucleobase, nucleoside, nucleotide and nucleic acid transmembrane transporter activity	MF	0.00783658	0.0149133	0.075867	0.0163233	0.0163233	0.0310198	0.0678555	0.0177314	0.378494	0.0692343	0.0728254	0.021244	0.0254443	0.0393299	0.0690367	0.0706231	0	0	1	0	0	0	1	0	0	1	1	0	0	0	1	1	9
GO:0016018	cyclosporin A binding	MF	0.00523061	0.00996591	0.0350352	0.0109107	0.0109107	0.0207859	0.0311394	0.0118548	0.271694	0.261389	0.0335515	0.0142116	0.0170336	0.0263918	0.261018	0.263977	0	0	1	0	0	0	1	0	0	0	1	0	0	0	0	0	6
GO:0016165	lipoxygenase activity	MF	0.00523061	0.00996591	0.273522	0.0109107	0.0109107	0.0207859	0.0311394	0.0118548	0.0345376	0.261389	0.268028	0.0142116	0.0170336	0.0263918	0.261018	0.0324808	0	0	0	0	0	0	1	0	1	0	0	0	0	0	0	1	6
GO:0016174	NAD(P)H oxidase activity	MF	0.00436057	0.00831152	0.233774	0.0091002	0.0091002	0.0173511	0.220851	0.00988838	0.232168	0.223125	0.228948	0.0118566	0.0142144	0.0220412	0.222801	0.0223852	0	0	0	0	0	0	0	0	0	0	0	0	0	0	0	1	5
GO:0016175	superoxide-generating NADPH oxidase activity	MF	0.00436057	0.00831152	0.233774	0.0091002	0.0091002	0.0173511	0.220851	0.00988838	0.232168	0.223125	0.228948	0.0118566	0.0142144	0.000192574	0.0218456	0.00113914	0	0	0	0	0	0	0	0	0	0	0	0	0	1	1	2	5
GO:0016208	AMP binding	MF	0.0113016	0.0214732	0.499701	0.023496	0.023496	0.0445027	0.477458	0.0255148	0.00342067	0.481415	0.491465	0.0305451	0.0365498	0.0563184	0.480852	0.485345	0	0	0	0	0	0	0	0	3	0	0	0	0	0	0	0	13
GO:0016209	antioxidant activity	MF	0.030163	0.0568157	0.00851082	0.0620602	0.0620602	0.115445	0.241589	0.0672763	0.00820755	0.829581	0.03029	0.0801937	0.0954653	0.144612	0.246092	0.525968	0	0	5	0	0	0	2	0	5	0	4	0	0	0	2	1	35
GO:0016229	steroid dehydrogenase activity	MF	0.0216306	0.0409043	0.736178	0.0447151	0.0447151	0.0838606	0.345462	0.0485114	0.371103	0.350614	0.727757	0.0579387	0.0691331	0.105533	0.349879	0.721419	0	0	0	0	0	0	1	0	1	1	0	0	0	0	1	0	25
GO:0016247	channel regulator activity	MF	0.0369402	0.0693634	0.660953	0.0757189	0.0757189	0.139944	0.155394	0.082032	0.382221	0.159944	0.648196	0.0976309	0.116008	0.174664	0.354808	0.63861	0	0	1	0	0	0	3	0	2	3	1	0	0	0	2	1	43
GO:0016248	channel inhibitor activity	MF	0.0104363	0.0198372	0.472312	0.0217075	0.0217075	0.0411493	0.113096	0.0235745	0.124088	0.115271	0.464298	0.0282279	0.033785	0.0520992	0.453987	0.458351	0	0	0	0	0	0	1	0	1	1	0	0	0	0	0	0	12
GO:0016251	general RNA polymerase II transcription factor activity	MF	0.030163	0.0568157	0.845295	0.0620602	0.0620602	0.115445	0.0885502	0.0672763	0.544076	0.519832	0.53551	0.0801937	0.0954653	0.144612	0.518952	0.833039	0	0	0	0	0	0	3	0	1	1	1	0	0	0	1	0	35
GO:0016273	arginine N-methyltransferase activity	MF	0.00436057	0.00831152	0.0241791	0.0091002	0.0091002	0.0173511	0.0214448	0.00988838	0.232168	0.223125	0.228948	0.0118566	0.0142144	0.0220412	0.222801	0.0223852	0	0	1	0	0	0	1	0	0	0	0	0	0	0	0	1	5
GO:0016274	protein-arginine N-methyltransferase activity	MF	0.00436057	0.00831152	0.0241791	0.0091002	0.0091002	0.0173511	0.0214448	0.00988838	0.232168	0.223125	0.228948	0.0118566	0.0142144	0.0220412	0.222801	0.0223852	0	0	1	0	0	0	1	0	0	0	0	0	0	0	0	1	5
GO:0016278	lysine N-methyltransferase activity	MF	0.0233425	0.0441069	0.762881	0.0482085	0.0482085	0.0902643	0.381082	0.0522931	0.408154	0.386534	0.754697	0.0624309	0.0744585	0.113487	0.743938	0.148969	0	0	0	0	0	0	1	0	1	1	0	0	0	0	0	2	27
GO:0016279	protein-lysine N-methyltransferase activity	MF	0.0233425	0.0441069	0.762881	0.0482085	0.0482085	0.0902643	0.381082	0.0522931	0.408154	0.386534	0.754697	0.0624309	0.0744585	0.113487	0.743938	0.148969	0	0	0	0	0	0	1	0	1	1	0	0	0	0	0	2	27
GO:0016289	CoA hydrolase activity	MF	0.00870385	0.0165572	0.412962	0.0181212	0.0181212	0.0344079	0.392989	0.0196829	0.410498	0.396528	0.405542	0.0235773	0.0282323	0.043605	0.396023	0.400048	0	0	0	0	0	0	0	0	0	0	0	0	0	0	0	0	10
GO:0016291	acyl-CoA thioesterase activity	MF	0.00609996	0.0116177	0.311211	0.0127181	0.0127181	0.0242089	0.294891	0.0138174	0.309189	0.297771	0.305129	0.0165611	0.019845	0.0307234	0.29736	0.30064	0	0	0	0	0	0	0	0	0	0	0	0	0	0	0	0	7
GO:0016298	lipase activity	MF	0.0611483	0.113529	0.728683	0.123654	0.123654	0.223317	0.687752	0.133665	0.891337	0.973895	0.156937	0.158202	0.186743	0.0407157	0.279397	0.28831	0	0	2	0	0	0	2	0	1	0	5	0	0	1	4	4	72
GO:0016301	kinase activity	MF	0.427842	0.65574	0.860184	0.689015	0.689015	0.893155	0.868741	0.719079	0.996443	0.578471	0.133952	0.782146	0.839452	0.942022	0.977689	0.603798	0	0	26	0	0	0	24	0	18	29	37	0	0	0	20	29	623
GO:0016303	1-phosphatidylinositol-3-kinase activity	MF	0.00870385	0.0165572	0.412962	0.0181212	0.0181212	0.0344079	0.392989	0.0196829	0.410498	0.396528	0.405542	0.0235773	0.0282323	0.043605	0.396023	0.400048	0	0	0	0	0	0	0	0	0	0	0	0	0	0	0	0	10
GO:0016307	phosphatidylinositol phosphate kinase activity	MF	0.00870385	0.0165572	0.0916678	0.0181212	0.0181212	0.0344079	0.392989	0.0196829	0.410498	0.396528	0.405542	0.0235773	0.0282323	0.043605	0.396023	0.400048	0	0	1	0	0	0	0	0	0	0	0	0	0	0	0	0	10
GO:0016308	1-phosphatidylinositol-4-phosphate 5-kinase activity	MF	0.00523061	0.00996591	0.273522	0.0109107	0.0109107	0.0207859	0.258794	0.0118548	0.271694	0.261389	0.268028	0.0142116	0.0170336	0.0263918	0.261018	0.263977	0	0	0	0	0	0	0	0	0	0	0	0	0	0	0	0	6
GO:0016405	CoA-ligase activity	MF	0.00523061	0.00996591	0.273522	0.0109107	0.0109107	0.0207859	0.258794	0.0118548	0.0345376	0.261389	0.268028	0.0142116	0.0170336	0.0263918	0.261018	0.0324808	0	0	0	0	0	0	0	0	1	0	0	0	0	0	0	1	6
GO:0016406	carnitine O-acyltransferase activity	MF	0.00436057	0.00831152	0.233774	0.0091002	0.0091002	0.0173511	0.220851	0.00988838	0.232168	0.223125	0.228948	0.0118566	0.0142144	0.0220412	0.222801	0.225394	0	0	0	0	0	0	0	0	0	0	0	0	0	0	0	0	5
GO:0016407	acetyltransferase activity	MF	0.0486968	0.0909403	0.573081	0.0991651	0.0991651	0.18123	0.529529	0.107317	0.799207	0.53732	0.557028	0.12738	0.150872	0.224779	0.777584	0.315433	0	0	2	0	0	0	2	0	1	2	2	0	0	0	1	3	57
GO:0016408	C-acyltransferase activity	MF	0.0104363	0.0198372	0.472312	0.0217075	0.0217075	0.0411493	0.113096	0.0235745	0.469653	0.454534	0.120918	0.0282279	0.033785	0.0520992	0.453987	0.458351	0	0	0	0	0	0	1	0	0	0	1	0	0	0	0	0	12
GO:0016409	palmitoyltransferase activity	MF	0.00783658	0.0149133	0.380833	0.0163233	0.0163233	0.0310198	0.361905	0.0177314	0.378494	0.365254	0.373794	0.021244	0.0254443	0.0393299	0.364777	0.368588	0	0	0	0	0	0	0	0	0	0	0	0	0	0	0	0	9
GO:0016410	N-acyltransferase activity	MF	0.0478614	0.089415	0.794688	0.0975094	0.0975094	0.178347	0.5175	0.105533	0.791087	0.525261	0.544914	0.125287	0.148427	0.221301	0.769115	0.145177	0	0	1	0	0	0	2	0	1	2	2	0	0	0	1	4	56
GO:0016411	acylglycerol O-acyltransferase activity	MF	0.00870385	0.0165572	0.0126638	0.0181212	0.0181212	0.0344079	0.0106531	0.0196829	0.0904601	0.0837954	0.0880604	0.0235773	0.0282323	0.043605	0.396023	0.0854456	0	0	2	0	0	0	2	0	1	1	1	0	0	0	0	1	10
GO:0016417	S-acyltransferase activity	MF	0.00436057	0.00831152	0.0241791	0.0091002	0.0091002	0.0173511	0.220851	0.00988838	0.232168	0.223125	0.228948	0.0118566	0.0142144	0.0220412	0.222801	0.225394	0	0	1	0	0	0	0	0	0	0	0	0	0	0	0	0	5
GO:0016421	CoA carboxylase activity	MF	0.00523061	0.00996591	0.273522	0.0109107	0.0109107	0.0207859	0.258794	0.0118548	0.271694	0.261389	0.268028	0.0142116	0.0170336	0.0263918	0.261018	0.0324808	0	0	0	0	0	0	0	0	0	0	0	0	0	0	0	1	6
GO:0016455	RNA polymerase II transcription mediator activity	MF	0.0113016	0.0214732	0.499701	0.023496	0.023496	0.0445027	0.129519	0.0255148	0.49697	0.481415	0.491465	0.0305451	0.0365498	0.0563184	0.131613	0.485345	0	0	0	0	0	0	1	0	0	0	0	0	0	0	1	0	13
GO:0016462	pyrophosphatase activity	MF	0.407533	0.254934	0.402442	0.289951	0.289951	0.0153926	0.161084	0.324759	0.150626	0.0218385	0.351154	0.161198	0.233224	0.261958	0.032279	0.250882	0	1	31	1	1	5	33	1	35	39	31	2	2	3	38	32	585
GO:0016491	oxidoreductase activity	MF	0.382073	0.601235	0.181625	0.0731971	0.0731971	0.290946	0.467373	0.29051	0.587159	0.991548	0.832502	0.369806	0.459896	0.0317764	0.56957	0.745397	0	0	32	2	2	2	26	1	26	15	22	1	1	5	25	23	539
GO:0016493	C-C chemokine receptor activity	MF	0.0138931	0.0263659	0.573641	0.0288426	0.0288426	0.0544943	0.550189	0.0313135	0.570774	0.184704	0.564984	0.0374648	0.0447981	0.0688658	0.184242	0.558531	0	0	0	0	0	0	0	0	0	1	0	0	0	0	1	0	16
GO:0016494	C-X-C chemokine receptor activity	MF	0.00609996	0.0116177	0.311211	0.0127181	0.0127181	0.0242089	0.294891	0.0138174	0.309189	0.0430974	0.305129	0.0165611	0.019845	0.0307234	0.29736	0.30064	0	0	0	0	0	0	0	0	0	1	0	0	0	0	0	0	7
GO:0016500	protein-hormone receptor activity	MF	0.00783658	0.0149133	0.380833	0.0163233	0.0163233	0.0310198	0.0678555	0.0177314	0.0748483	0.365254	0.373794	0.021244	0.0254443	0.0393299	0.364777	0.368588	0	0	0	0	0	0	1	0	1	0	0	0	0	0	0	0	9
GO:0016502	nucleotide receptor activity	MF	0.0250517	0.0472993	0.44809	0.0516896	0.0516896	0.0966243	0.765154	0.0560604	0.78428	0.769106	0.778974	0.0669025	0.0797542	0.121371	0.420743	0.0538539	0	0	1	0	0	0	0	0	0	0	0	0	0	0	1	3	29
GO:0016504	protease activator activity	MF	0.0130299	0.0247376	0.180944	0.0270635	0.0270635	0.0511752	0.0337133	0.0293843	0.178781	0.531274	0.174471	0.0351636	0.0420563	0.0647017	0.530686	0.53537	0	0	1	0	0	0	2	0	1	0	1	0	0	0	0	0	15
GO:0016505	apoptotic protease activator activity	MF	0.0104363	0.0198372	0.472312	0.0217075	0.0217075	0.0411493	0.018163	0.0235745	0.124088	0.454534	0.120918	0.0282279	0.033785	0.0520992	0.453987	0.458351	0	0	0	0	0	0	2	0	1	0	1	0	0	0	0	0	12
GO:0016538	cyclin-dependent protein kinase regulator activity	MF	0.0113016	0.0214732	0.499701	0.023496	0.023496	0.0445027	0.477458	0.0255148	0.141859	0.481415	0.138304	0.0305451	0.0365498	0.0563184	0.480852	0.13442	0	0	0	0	0	0	0	0	1	0	1	0	0	0	0	1	13
GO:0016563	transcription activator activity	MF	0.212899	0.366958	0.946064	0.393956	0.393956	0.616673	0.448702	0.419807	0.830478	0.465827	0.985945	0.479729	0.54355	0.705055	0.863553	0.482891	0	0	8	0	0	0	13	0	10	13	6	0	0	0	9	13	271
GO:0016564	transcription repressor activity	MF	0.165983	0.292942	0.630735	0.315924	0.315924	0.516628	0.879818	0.338163	0.263227	0.0479177	0.473215	0.390662	0.448218	0.603738	0.943441	0.893266	0	0	9	0	0	0	6	0	12	15	10	0	0	0	5	6	206
GO:0016565	general transcriptional repressor activity	MF	0.00523061	0.00996591	0.0350352	0.0109107	0.0109107	0.0207859	0.258794	0.0118548	0.271694	0.261389	0.0335515	0.0142116	0.0170336	0.0263918	0.261018	0.263977	0	0	1	0	0	0	0	0	0	0	1	0	0	0	0	0	6
GO:0016566	specific transcriptional repressor activity	MF	0.0121661	0.0231067	0.525671	0.0252813	0.0252813	0.0478447	0.50292	0.0274514	0.00459609	0.0287946	0.517255	0.032857	0.0393069	0.0605192	0.506396	0.151883	0	0	0	0	0	0	0	0	3	2	0	0	0	0	0	1	14
GO:0016594	glycine binding	MF	0.00436057	0.00831152	0.233774	0.0091002	0.0091002	0.0173511	0.220851	0.00988838	0.232168	0.223125	0.228948	0.0118566	0.0142144	0.0220412	0.222801	0.225394	0	0	0	0	0	0	0	0	0	0	0	0	0	0	0	0	5
GO:0016597	amino acid binding	MF	0.0138931	0.0263659	0.573641	0.0288426	0.0288426	0.0544943	0.550189	0.0313135	0.197746	0.554379	0.564984	0.0374648	0.0447981	0.0688658	0.553782	0.187951	0	0	0	0	0	0	0	0	1	0	0	0	0	0	0	1	16
GO:0016614	oxidoreductase activity, acting on CH-OH group of donors	MF	0.0791425	0.145695	0.361237	0.158423	0.158423	0.281245	0.677747	0.170963	0.209316	0.949608	0.992597	0.201511	0.236701	0.343282	0.685213	0.85358	0	0	5	0	0	0	3	0	6	1	0	0	0	0	3	2	94
GO:0016615	malate dehydrogenase activity	MF	0.00609996	0.0116177	0.311211	0.0127181	0.0127181	0.0242089	0.294891	0.0138174	0.309189	0.297771	0.305129	0.0165611	0.019845	0.0307234	0.29736	0.043994	0	0	0	0	0	0	0	0	0	0	0	0	0	0	0	1	7
GO:0016616	oxidoreductase activity, acting on the CH-OH group of donors, NAD or NADP as acceptor	MF	0.0734513	0.135583	0.296375	0.147506	0.147506	0.263287	0.617471	0.159266	0.160094	0.932541	0.989318	0.18797	0.221138	0.322318	0.625217	0.814858	0	0	5	0	0	0	3	0	6	1	0	0	0	0	3	2	87
GO:0016620	oxidoreductase activity, acting on the aldehyde or oxo group of donors, NAD or NADP as acceptor	MF	0.0164784	0.0312352	0.0724622	0.000535444	0.000535444	0.00196465	0.012012	0.037079	0.633763	0.239786	0.250012	0.0443368	0.0529777	0.00316398	0.239219	0.0657352	0	0	2	1	1	1	3	0	0	1	1	0	0	1	1	2	19
GO:0016624	oxidoreductase activity, acting on the aldehyde or oxo group of donors, disulfide as acceptor	MF	0.00609996	0.0116177	0.00415145	0.0127181	0.0127181	0.0242089	0.294891	0.0138174	0.309189	0.297771	0.305129	0.0165611	0.019845	0.0307234	0.29736	0.30064	0	0	2	0	0	0	0	0	0	0	0	0	0	0	0	0	7
GO:0016627	oxidoreductase activity, acting on the CH-CH group of donors	MF	0.0377843	0.0709206	0.673325	0.0774128	0.0774128	0.142959	0.362607	0.0838606	0.396352	0.644934	0.386743	0.099788	0.118544	0.178347	0.644045	0.651109	0	0	1	0	0	0	2	0	2	1	2	0	0	0	1	1	44
GO:0016628	oxidoreductase activity, acting on the CH-CH group of donors, NAD or NADP as acceptor	MF	0.0138931	0.0263659	0.20009	0.0288426	0.0288426	0.0544943	0.550189	0.0313135	0.0460304	0.554379	0.193071	0.0374648	0.0447981	0.0688658	0.553782	0.558531	0	0	1	0	0	0	0	0	2	0	1	0	0	0	0	0	16
GO:0016634	oxidoreductase activity, acting on the CH-CH group of donors, oxygen as acceptor	MF	0.00696861	0.0132668	0.346947	0.0145222	0.0145222	0.0276202	0.329233	0.0157763	0.344756	0.332363	0.0585623	0.0189053	0.0226486	0.0350361	0.331917	0.335481	0	0	0	0	0	0	0	0	0	0	1	0	0	0	0	0	8
GO:0016638	oxidoreductase activity, acting on the CH-NH2 group of donors	MF	0.0130299	0.0247376	0.0396079	0.0270635	0.0270635	0.0511752	0.163789	0.0293843	0.547459	0.531274	0.174471	0.0351636	0.0420563	0.0647017	0.530686	0.169754	0	0	2	0	0	0	1	0	0	0	1	0	0	0	0	1	15
GO:0016641	oxidoreductase activity, acting on the CH-NH2 group of donors, oxygen as acceptor	MF	0.0104363	0.0198372	0.125681	0.0217075	0.0217075	0.0411493	0.113096	0.0235745	0.469653	0.454534	0.120918	0.0282279	0.033785	0.0520992	0.453987	0.117458	0	0	1	0	0	0	1	0	0	0	1	0	0	0	0	1	12
GO:0016645	oxidoreductase activity, acting on the CH-NH group of donors	MF	0.0181985	0.0344685	0.673426	0.0376916	0.0376916	0.0709206	0.272544	0.0409043	0.67054	0.653922	0.664694	0.0488917	0.0583929	0.089415	0.276321	0.65815	0	0	0	0	0	0	1	0	0	0	0	0	0	0	1	0	21
GO:0016646	oxidoreductase activity, acting on the CH-NH group of donors, NAD or NADP as acceptor	MF	0.0121661	0.0231067	0.525671	0.0252813	0.0252813	0.0478447	0.146445	0.0274514	0.522881	0.506973	0.517255	0.032857	0.0393069	0.0605192	0.506396	0.510996	0	0	0	0	0	0	1	0	0	0	0	0	0	0	0	0	14
GO:0016651	oxidoreductase activity, acting on NADH or NADPH	MF	0.0528639	0.0985302	0.838958	0.1074	0.1074	0.195501	0.811617	0.116184	0.835743	0.364781	0.829144	0.137773	0.162996	0.0309799	0.815961	0.19502	0	0	1	0	0	0	1	0	1	3	1	0	0	1	1	4	62
GO:0016653	oxidoreductase activity, acting on NADH or NADPH, heme protein as acceptor	MF	0.00609996	0.0116177	0.0473887	0.0127181	0.0127181	0.0242089	0.294891	0.0138174	0.309189	0.0430974	0.305129	0.0165611	0.019845	0.0307234	0.29736	0.043994	0	0	1	0	0	0	0	0	0	1	0	0	0	0	0	1	7
GO:0016655	oxidoreductase activity, acting on NADH or NADPH, quinone or similar compound as acceptor	MF	0.0318614	0.0599676	0.860966	0.0654928	0.0654928	0.121633	0.54377	0.0709864	0.858792	0.273803	0.56587	0.0845833	0.100644	0.152225	0.845517	0.556236	0	0	0	0	0	0	1	0	0	2	1	0	0	0	0	1	37
GO:0016667	oxidoreductase activity, acting on sulfur group of donors	MF	0.0259053	0.0488917	0.201948	0.0534256	0.0534256	0.099788	0.432867	0.0579387	0.461627	0.438679	0.790198	0.0691305	0.082391	0.125287	0.43785	0.784322	0	0	2	0	0	0	1	0	1	1	0	0	0	0	1	0	30
GO:0016668	oxidoreductase activity, acting on sulfur group of donors, NAD or NADP as acceptor	MF	0.00436057	0.00831152	0.233774	0.0091002	0.0091002	0.0173511	0.220851	0.00988838	0.0238294	0.223125	0.228948	0.0118566	0.0142144	0.0220412	0.222801	0.225394	0	0	0	0	0	0	0	0	1	0	0	0	0	0	0	0	5
GO:0016670	oxidoreductase activity, acting on sulfur group of donors, oxygen as acceptor	MF	0.00436057	0.00831152	0.0241791	0.0091002	0.0091002	0.0173511	0.220851	0.00988838	0.232168	0.223125	0.228948	0.0118566	0.0142144	0.0220412	0.222801	0.225394	0	0	1	0	0	0	0	0	0	0	0	0	0	0	0	0	5
GO:0016671	oxidoreductase activity, acting on sulfur group of donors, disulfide as acceptor	MF	0.00436057	0.00831152	0.233774	0.0091002	0.0091002	0.0173511	0.220851	0.00988838	0.232168	0.0219128	0.228948	0.0118566	0.0142144	0.0220412	0.222801	0.225394	0	0	0	0	0	0	0	0	0	1	0	0	0	0	0	0	5
GO:0016675	oxidoreductase activity, acting on heme group of donors	MF	0.0173388	0.0328531	0.00298539	0.035928	0.035928	0.0676579	0.254168	0.0389935	0.275158	0.635971	0.00269779	0.0466169	0.0556891	0.00350554	0.0723401	0.00250023	0	0	4	0	0	0	1	0	1	0	4	0	0	1	2	4	20
GO:0016676	oxidoreductase activity, acting on heme group of donors, oxygen as acceptor	MF	0.0173388	0.0328531	0.00298539	0.035928	0.035928	0.0676579	0.254168	0.0389935	0.275158	0.635971	0.00269779	0.0466169	0.0556891	0.00350554	0.0723401	0.00250023	0	0	4	0	0	0	1	0	1	0	4	0	0	1	2	4	20
GO:0016679	oxidoreductase activity, acting on diphenols and related substances as donors	MF	0.00523061	0.00996591	0.00246703	0.0109107	0.0109107	0.0207859	0.258794	0.0118548	0.271694	0.261389	0.268028	0.0142116	0.0170336	0.0263918	0.261018	0.263977	0	0	2	0	0	0	0	0	0	0	0	0	0	0	0	0	6
GO:0016681	oxidoreductase activity, acting on diphenols and related substances as donors, cytochrome as acceptor	MF	0.00523061	0.00996591	0.00246703	0.0109107	0.0109107	0.0207859	0.258794	0.0118548	0.271694	0.261389	0.268028	0.0142116	0.0170336	0.0263918	0.261018	0.263977	0	0	2	0	0	0	0	0	0	0	0	0	0	0	0	0	6
GO:0016684	oxidoreductase activity, acting on peroxide as acceptor	MF	0.0216306	0.0409043	0.0380646	0.0447151	0.0447151	0.0838606	0.345462	0.0485114	0.00799905	0.717312	0.0353803	0.0579387	0.0691331	0.105533	0.122241	0.355754	0	0	3	0	0	0	1	0	4	0	3	0	0	0	2	1	25
GO:0016701	oxidoreductase activity, acting on single donors with incorporation of molecular oxygen	MF	0.0478614	0.089415	0.794688	0.0975094	0.0975094	0.178347	0.135667	0.105533	0.325413	0.769904	0.945962	0.125287	0.148427	0.221301	0.769115	0.532956	0	0	1	0	0	0	4	0	3	1	0	0	0	0	1	2	56
GO:0016702	oxidoreductase activity, acting on single donors with incorporation of molecular oxygen, incorporation of two atoms of oxygen	MF	0.0470253	0.0878873	0.78634	0.0958508	0.0958508	0.175453	0.128356	0.103746	0.313596	0.761166	0.943065	0.123189	0.145975	0.217807	0.760366	0.520693	0	0	1	0	0	0	4	0	3	1	0	0	0	0	1	2	55
GO:0016705	oxidoreductase activity, acting on paired donors, with incorporation or reduction of molecular oxygen	MF	0.0791425	0.145695	0.541941	0.158423	0.158423	0.281245	0.842646	0.170963	0.535004	0.495377	0.520999	0.201511	0.236701	0.0654801	0.0907684	0.5054	0	0	4	0	0	0	2	0	4	4	4	0	0	1	7	4	94
GO:0016706	oxidoreductase activity, acting on paired donors, with incorporation or reduction of molecular oxygen, 2-oxoglutarate as one donor, and incorporation of one atom each of oxygen into both donors	MF	0.0199159	0.0376916	0.336569	0.0412095	0.0412095	0.0774128	0.309197	0.0447151	0.333159	0.314	0.697864	0.0534256	0.063778	0.0046282	0.313314	0.104004	0	0	1	0	0	0	1	0	1	1	0	0	0	1	1	2	23
GO:0016709	oxidoreductase activity, acting on paired donors, with incorporation or reduction of molecular oxygen, NADH or NADPH as one donor, and incorporation of one atom of oxygen	MF	0.0216306	0.0409043	0.374739	0.0447151	0.0447151	0.0838606	0.713146	0.0485114	0.0371568	0.717312	0.363808	0.0579387	0.0691331	0.105533	0.0321472	0.721419	0	0	1	0	0	0	0	0	3	0	1	0	0	0	3	0	25
GO:0016712	oxidoreductase activity, acting on paired donors, with incorporation or reduction of molecular oxygen, reduced flavin or flavoprotein as one donor, and incorporation of one atom of oxygen	MF	0.0121661	0.0231067	0.162099	0.0252813	0.0252813	0.0478447	0.50292	0.0274514	0.522881	0.149158	0.0310087	0.032857	0.0393069	0.0605192	0.14877	0.151883	0	0	1	0	0	0	0	0	0	1	2	0	0	0	1	1	14
GO:0016717	oxidoreductase activity, acting on paired donors, with oxidation of a pair of donors resulting in the reduction of molecular oxygen to two molecules of water	MF	0.00523061	0.00996591	0.0350352	0.0109107	0.0109107	0.0207859	0.0311394	0.0118548	0.271694	0.261389	0.268028	0.0142116	0.0170336	0.0263918	0.261018	0.0324808	0	0	1	0	0	0	1	0	0	0	0	0	0	0	0	1	6
GO:0016722	oxidoreductase activity, oxidizing metal ions	MF	0.00436057	0.00831152	0.0241791	0.0091002	0.0091002	0.0173511	0.0214448	0.00988838	0.0238294	0.0219128	0.228948	0.0118566	0.0142144	0.0220412	0.222801	0.0223852	0	0	1	0	0	0	1	0	1	1	0	0	0	0	0	1	5
GO:0016740	transferase activity	MF	0.706068	0.903527	0.998862	0.922805	0.922805	0.954049	0.861941	0.938233	0.999973	0.990008	0.633394	0.964633	0.981891	0.99806	0.997061	0.626397	0	0	46	0	0	1	56	0	39	48	64	0	0	0	45	63	1326
GO:0016741	transferase activity, transferring one-carbon groups	MF	0.103175	0.187771	0.777161	0.203714	0.203714	0.353481	0.565033	0.219348	0.771381	0.865756	0.954234	0.257112	0.300044	0.42614	0.57469	0.587405	0	0	4	0	0	0	5	0	4	3	2	0	0	0	5	5	124
GO:0016746	transferase activity, transferring acyl groups	MF	0.118099	0.213389	0.616514	0.231183	0.231183	0.395508	0.395209	0.248577	0.980251	0.712394	0.936068	0.29037	0.337486	0.473211	0.838005	0.419636	0	0	6	0	0	0	7	0	2	5	3	0	0	0	4	7	143
GO:0016747	transferase activity, transferring acyl groups other than amino-acyl groups	MF	0.111843	0.202698	0.5551	0.219729	0.219729	0.378148	0.335714	0.2364	0.97265	0.658982	0.916211	0.276546	0.321964	0.453873	0.904142	0.511457	0	0	6	0	0	0	7	0	2	5	3	0	0	0	3	6	135
GO:0016755	transferase activity, transferring amino-acyl groups	MF	0.0138931	0.0263659	0.20009	0.0288426	0.0288426	0.0544943	0.550189	0.0313135	0.570774	0.184704	0.564984	0.0374648	0.0447981	0.0688658	0.553782	0.187951	0	0	1	0	0	0	0	0	0	1	0	0	0	0	0	1	16
GO:0016757	transferase activity, transferring glycosyl groups	MF	0.160037	0.283282	0.812196	0.305681	0.305681	0.151907	0.631504	0.327383	0.805547	0.929356	0.420927	0.378731	0.435224	0.589116	0.763513	0.188499	0	0	7	0	0	1	8	0	7	5	10	0	0	0	7	12	198
GO:0016758	transferase activity, transferring hexosyl groups	MF	0.113411	0.205383	0.84489	0.222608	0.222608	0.0826787	0.350492	0.239462	0.84009	0.67289	0.392112	0.280026	0.325877	0.458772	0.513419	0.683451	0	0	4	0	0	1	7	0	4	5	7	0	0	0	6	5	137
GO:0016763	transferase activity, transferring pentosyl groups	MF	0.033557	0.0631095	0.141777	0.0689135	0.0689135	0.127778	0.295041	0.0746824	0.325139	0.860828	0.316524	0.0889526	0.105794	0.15977	0.577974	0.127404	0	0	3	0	0	0	2	0	2	0	2	0	0	0	1	3	39
GO:0016765	transferase activity, transferring alkyl or aryl (other than methyl) groups	MF	0.0377843	0.0709206	0.673325	0.0774128	0.0774128	0.142959	0.362607	0.0838606	0.0740099	0.644934	0.386743	0.099788	0.118544	0.178347	0.168887	0.651109	0	0	1	0	0	0	2	0	4	1	2	0	0	0	3	1	44
GO:0016769	transferase activity, transferring nitrogenous groups	MF	0.0199159	0.0376916	0.706472	0.0412095	0.0412095	0.0774128	0.682979	0.0447151	0.703629	0.687216	0.697864	0.0534256	0.063778	0.0975094	0.686614	0.318799	0	0	0	0	0	0	0	0	0	0	0	0	0	0	0	1	23
GO:0016772	transferase activity, transferring phosphorus-containing groups	MF	0.483116	0.716458	0.953137	0.748559	0.748559	0.928875	0.864128	0.77703	0.999848	0.668768	0.13554	0.834904	0.884906	0.965469	0.994068	0.560221	0	0	28	0	0	0	29	0	18	33	43	0	0	0	22	35	733
GO:0016773	phosphotransferase activity, alcohol group as acceptor	MF	0.402081	0.625531	0.847527	0.659003	0.659003	0.872542	0.812075	0.689487	0.993477	0.474248	0.195393	0.754319	0.814533	0.92742	0.963683	0.724805	0	0	24	0	0	0	23	0	17	28	33	0	0	0	19	25	575
GO:0016775	phosphotransferase activity, nitrogenous group as acceptor	MF	0.0130299	0.0247376	0.0396079	0.0270635	0.0270635	0.0511752	0.527144	0.0293843	0.178781	0.034708	0.54174	0.0351636	0.0420563	0.0647017	0.530686	0.53537	0	0	2	0	0	0	0	0	1	2	0	0	0	0	0	0	15
GO:0016776	phosphotransferase activity, phosphate group as acceptor	MF	0.0233425	0.0441069	0.411981	0.0482085	0.0482085	0.0902643	0.381082	0.0522931	0.760183	0.744516	0.0453608	0.0624309	0.0744585	0.113487	0.385756	0.0429891	0	0	1	0	0	0	1	0	0	0	3	0	0	0	1	3	27
GO:0016778	diphosphotransferase activity	MF	0.00523061	0.00996591	0.273522	0.0109107	0.0109107	0.0207859	0.0311394	0.0118548	0.271694	0.261389	0.268028	0.0142116	0.0170336	0.0263918	0.261018	0.263977	0	0	0	0	0	0	1	0	0	0	0	0	0	0	0	0	6
GO:0016779	nucleotidyltransferase activity	MF	0.0791425	0.145695	0.959351	0.158423	0.158423	0.281245	0.485285	0.170963	0.993159	0.495377	0.341089	0.201511	0.236701	0.343282	0.949281	0.326402	0	0	1	0	0	0	4	0	0	4	5	0	0	0	1	5	94
GO:0016780	phosphotransferase activity, for other substituted phosphate groups	MF	0.0121661	0.0231067	0.162099	0.0252813	0.0252813	0.0478447	0.50292	0.0274514	0.522881	0.506973	0.517255	0.032857	0.0393069	0.0605192	0.14877	0.0296449	0	0	1	0	0	0	0	0	0	0	0	0	0	0	1	2	14
GO:0016782	transferase activity, transferring sulfur-containing groups	MF	0.0386278	0.0724754	0.909321	0.0791037	0.0791037	0.145964	0.0210188	0.0856857	0.0799163	0.657119	0.192398	0.10194	0.121073	0.182013	0.178682	0.184414	0	0	0	0	0	0	5	0	4	1	3	0	0	0	3	3	45
GO:0016787	hydrolase activity	MF	0.803535	0.805462	0.95438	0.844712	0.844712	0.401702	0.670682	0.876628	0.521677	0.788049	0.686369	0.801057	0.889469	0.800267	0.522781	0.785454	0	1	75	1	1	6	80	1	88	78	83	2	2	5	84	79	1731
GO:0016788	hydrolase activity, acting on ester bonds	MF	0.369549	0.585656	0.935732	0.619034	0.619034	0.544488	0.970544	0.649729	0.995886	0.992369	0.545383	0.716094	0.779378	0.405511	0.323934	0.905139	0	0	19	0	0	1	16	0	14	14	25	0	0	2	27	19	517
GO:0016790	thiolester hydrolase activity	MF	0.0553561	0.103055	0.0504315	0.112306	0.112306	0.0215909	0.831932	0.121464	0.65716	0.836718	0.848473	0.143952	0.17019	0.252061	0.836042	0.406978	0	0	6	0	0	1	1	0	2	1	1	0	0	0	1	3	65
GO:0016791	phosphatase activity	MF	0.162271	0.286919	0.599594	0.309539	0.309539	0.507953	0.768509	0.331445	0.993367	0.871579	0.141818	0.383231	0.440131	0.59466	0.401365	0.93937	0	0	9	0	0	0	7	0	3	6	13	0	0	0	10	5	201
GO:0016796	exonuclease activity, active with either ribo- or deoxyribonucleic acids and producing 5'-phosphomonoesters	MF	0.0130299	0.0247376	0.550294	0.0270635	0.0270635	0.0511752	0.527144	0.0293843	0.0388432	0.166766	0.54174	0.0351636	0.0420563	0.0647017	0.16634	0.53537	0	0	0	0	0	0	0	0	2	1	0	0	0	0	1	0	15
GO:0016798	hydrolase activity, acting on glycosyl bonds	MF	0.0742663	0.137035	0.94694	0.149074	0.149074	0.265879	0.427912	0.160947	0.0367567	0.265446	0.0337747	0.189918	0.22338	0.325353	0.264253	0.0713063	0	0	1	0	0	0	4	0	8	5	8	0	0	0	5	7	88
GO:0016799	hydrolase activity, hydrolyzing N-glycosyl compounds	MF	0.0147555	0.0279916	0.595778	0.0306186	0.0306186	0.0578021	0.19941	0.033239	0.216936	0.0482481	0.587051	0.0397608	0.0475322	0.0730118	0.2024	0.206396	0	0	0	0	0	0	1	0	1	2	0	0	0	0	1	1	17
GO:0016801	hydrolase activity, acting on ether bonds	MF	0.00696861	0.0132668	0.346947	0.0145222	0.0145222	0.0276202	0.00534792	0.0157763	0.0602202	0.332363	0.340353	0.0189053	0.0226486	0.0350361	0.331917	0.335481	0	0	0	0	0	0	2	0	1	0	0	0	0	0	0	0	8
GO:0016803	ether hydrolase activity	MF	0.00436057	0.00831152	0.233774	0.0091002	0.0091002	0.0173511	0.220851	0.00988838	0.0238294	0.223125	0.228948	0.0118566	0.0142144	0.0220412	0.222801	0.225394	0	0	0	0	0	0	0	0	1	0	0	0	0	0	0	0	5
GO:0016805	dipeptidase activity	MF	0.00696861	0.0132668	0.0610556	0.0145222	0.0145222	0.0276202	0.0544952	0.0157763	0.0602202	0.0556227	0.340353	0.0189053	0.0226486	0.0350361	0.0554611	0.335481	0	0	1	0	0	0	1	0	1	1	0	0	0	0	1	0	8
GO:0016810	hydrolase activity, acting on carbon-nitrogen (but not peptide) bonds	MF	0.0767073	0.141375	0.512841	0.153761	0.153761	0.273602	0.940326	0.16597	0.50595	0.942868	0.492063	0.195735	0.230069	0.334377	0.831428	0.837938	0	0	4	0	0	0	1	0	4	1	4	0	0	0	2	2	91
GO:0016811	hydrolase activity, acting on carbon-nitrogen (but not peptide) bonds, in linear amides	MF	0.0369402	0.0693634	0.38693	0.0757189	0.0757189	0.139944	0.883456	0.082032	0.17864	0.632409	0.372786	0.0976309	0.116008	0.174664	0.631516	0.63861	0	0	2	0	0	0	0	0	3	1	2	0	0	0	1	1	43
GO:0016812	hydrolase activity, acting on carbon-nitrogen (but not peptide) bonds, in cyclic amides	MF	0.00609996	0.0116177	0.311211	0.0127181	0.0127181	0.0242089	0.294891	0.0138174	0.309189	0.297771	0.305129	0.0165611	0.019845	0.0307234	0.29736	0.30064	0	0	0	0	0	0	0	0	0	0	0	0	0	0	0	0	7
GO:0016813	hydrolase activity, acting on carbon-nitrogen (but not peptide) bonds, in linear amidines	MF	0.00957044	0.0181985	0.108316	0.0199159	0.0199159	0.0377843	0.42256	0.0216306	0.440856	0.426262	0.104133	0.0259053	0.0310125	0.0478614	0.0989068	0.429943	0	0	1	0	0	0	0	0	0	0	1	0	0	0	1	0	11
GO:0016814	hydrolase activity, acting on carbon-nitrogen (but not peptide) bonds, in cyclic amidines	MF	0.0224869	0.0425069	0.39349	0.0464633	0.0464633	0.0870679	0.363367	0.050404	0.389754	0.731257	0.741577	0.0601874	0.0717995	0.109519	0.730672	0.373968	0	0	1	0	0	0	1	0	1	0	0	0	0	0	0	1	26
GO:0016817	hydrolase activity, acting on acid anhydrides	MF	0.410783	0.258704	0.425702	0.294079	0.294079	0.0161158	0.0965626	0.329207	0.165303	0.0164705	0.304625	0.16468	0.237822	0.267898	0.0369324	0.212	0	1	31	1	1	5	35	1	35	40	32	2	2	3	38	33	591
GO:0016818	hydrolase activity, acting on acid anhydrides, in phosphorus-containing anhydrides	MF	0.40916	0.256819	0.414054	0.292015	0.292015	0.0157513	0.16842	0.326984	0.157865	0.0152514	0.362215	0.162936	0.235521	0.264924	0.0345454	0.260416	0	1	31	1	1	5	33	1	35	40	31	2	2	3	38	32	588
GO:0016820	hydrolase activity, acting on acid anhydrides, catalyzing transmembrane movement of substances	MF	0.0783314	0.144258	0.867473	0.156872	0.156872	0.0417681	0.166872	0.169302	0.711756	0.308372	0.0456691	0.19959	0.234496	0.0642655	0.307069	0.0915736	0	0	2	0	0	1	6	0	3	5	8	0	0	1	5	7	93
GO:0016829	lyase activity	MF	0.100798	0.183653	0.603446	0.199293	0.199293	0.346589	0.540817	0.214634	0.87578	0.717165	0.270247	0.251725	0.293947	0.418339	0.550479	0.726363	0	0	5	0	0	0	5	0	3	4	7	0	0	0	5	4	121
GO:0016830	carbon-carbon lyase activity	MF	0.0293128	0.0552359	0.257621	0.0603393	0.0603393	0.112335	0.817128	0.0654159	0.834467	0.233523	0.519792	0.0779913	0.092865	0.140781	0.50336	0.51032	0	0	2	0	0	0	0	0	0	2	1	0	0	0	1	1	34
GO:0016831	carboxy-lyase activity	MF	0.0207736	0.0392992	0.355755	0.0429638	0.0429638	0.0806422	0.698439	0.046615	0.718907	0.332379	0.713199	0.0556848	0.0664593	0.10153	0.702047	0.706792	0	0	1	0	0	0	0	0	0	1	0	0	0	0	0	0	24
GO:0016832	aldehyde-lyase activity	MF	0.00436057	0.00831152	0.0241791	0.0091002	0.0091002	0.0173511	0.220851	0.00988838	0.232168	0.0011023	0.0231367	0.0118566	0.0142144	0.0220412	0.222801	0.225394	0	0	1	0	0	0	0	0	0	2	1	0	0	0	0	0	5
GO:0016835	carbon-oxygen lyase activity	MF	0.0394706	0.0740277	0.429275	0.0807917	0.0807917	0.148959	0.0715082	0.0875073	0.69285	0.396452	0.0817551	0.104087	0.123594	0.185664	0.188661	0.675071	0	0	2	0	0	0	4	0	1	2	4	0	0	0	3	1	46
GO:0016836	hydro-lyase activity	MF	0.0318614	0.0599676	0.30059	0.0654928	0.0654928	0.121633	0.0323247	0.0709864	0.574503	0.550032	0.288382	0.0845833	0.100644	0.152225	0.272996	0.556236	0	0	2	0	0	0	4	0	1	1	2	0	0	0	2	1	37
GO:0016840	carbon-nitrogen lyase activity	MF	0.00523061	0.00996591	0.273522	0.0109107	0.0109107	0.0207859	0.258794	0.0118548	0.271694	0.261389	0.268028	0.0142116	0.0170336	0.0263918	0.261018	0.263977	0	0	0	0	0	0	0	0	0	0	0	0	0	0	0	0	6
GO:0016846	carbon-sulfur lyase activity	MF	0.00783658	0.0149133	0.380833	0.0163233	0.0163233	0.0310198	0.361905	0.0177314	0.378494	0.365254	0.373794	0.021244	0.0254443	0.0393299	0.0690367	0.368588	0	0	0	0	0	0	0	0	0	0	0	0	0	0	1	0	9
GO:0016849	phosphorus-oxygen lyase activity	MF	0.0147555	0.0279916	0.595778	0.0306186	0.0306186	0.0578021	0.19941	0.033239	0.053823	0.576346	0.0517964	0.0397608	0.0475322	0.0730118	0.575744	0.0496127	0	0	0	0	0	0	1	0	2	0	2	0	0	0	0	2	17
GO:0016853	isomerase activity	MF	0.086413	0.0125728	0.0861986	0.0149877	0.0149877	0.0501827	0.235521	0.185773	0.61701	0.396805	0.150977	0.218601	0.256267	0.0767505	0.395327	0.0322365	0	1	8	1	1	1	6	0	4	5	7	0	0	1	5	9	103
GO:0016854	racemase and epimerase activity	MF	0.00783658	0.0149133	0.380833	0.0163233	0.0163233	0.0310198	0.0678555	0.0177314	0.378494	0.365254	0.373794	0.021244	0.0254443	0.0393299	0.364777	0.0706231	0	0	0	0	0	0	1	0	0	0	0	0	0	0	0	1	9
GO:0016857	racemase and epimerase activity, acting on carbohydrates and derivatives	MF	0.00523061	0.00996591	0.273522	0.0109107	0.0109107	0.0207859	0.0311394	0.0118548	0.271694	0.261389	0.268028	0.0142116	0.0170336	0.0263918	0.261018	0.0324808	0	0	0	0	0	0	1	0	0	0	0	0	0	0	0	1	6
GO:0016859	cis-trans isomerase activity	MF	0.0250517	0.00104655	0.0155684	0.00125725	0.00125725	0.0045624	0.0120899	0.0560604	0.444109	0.0126556	0.0567503	0.0669025	0.0797542	0.121371	0.168865	0.0538539	0	1	4	1	1	1	4	0	1	4	3	0	0	0	2	3	29
GO:0016860	intramolecular oxidoreductase activity	MF	0.0293128	0.0552359	0.532522	0.0603393	0.0603393	0.112335	0.817128	0.0654159	0.528303	0.820731	0.0270521	0.0779913	0.092865	0.00994681	0.2328	0.00606554	0	0	1	0	0	0	0	0	1	0	4	0	0	1	2	5	34
GO:0016861	intramolecular oxidoreductase activity, interconverting aldoses and ketoses	MF	0.00696861	0.0132668	0.346947	0.0145222	0.0145222	0.0276202	0.329233	0.0157763	0.344756	0.332363	0.0585623	0.0189053	0.0226486	0.0350361	0.331917	0.056759	0	0	0	0	0	0	0	0	0	0	1	0	0	0	0	1	8
GO:0016862	intramolecular oxidoreductase activity, interconverting keto- and enol-groups	MF	0.00870385	0.0165572	0.0916678	0.0181212	0.0181212	0.0344079	0.392989	0.0196829	0.410498	0.396528	0.0118854	0.0235773	0.0282323	0.000854283	0.0109415	6.16e-05	0	0	1	0	0	0	0	0	0	0	2	0	0	1	2	4	10
GO:0016863	intramolecular oxidoreductase activity, transposing C=C bonds	MF	0.00870385	0.0165572	0.412962	0.0181212	0.0181212	0.0344079	0.392989	0.0196829	0.0904601	0.396528	0.0880604	0.0235773	0.0282323	0.043605	0.396023	0.400048	0	0	0	0	0	0	0	0	1	0	1	0	0	0	0	0	10
GO:0016864	intramolecular oxidoreductase activity, transposing S-S bonds	MF	0.00783658	0.0149133	0.075867	0.0163233	0.0163233	0.0310198	0.361905	0.0177314	0.378494	0.365254	0.0728254	0.021244	0.0254443	0.000685382	0.00794624	0.000627406	0	0	1	0	0	0	0	0	0	0	1	0	0	1	2	3	9
GO:0016866	intramolecular transferase activity	MF	0.0147555	0.0279916	0.219455	0.0306186	0.0306186	0.0578021	0.572113	0.033239	0.592888	0.202899	0.587051	0.0397608	0.0475322	0.0730118	0.575744	0.58054	0	0	1	0	0	0	0	0	0	1	0	0	0	0	0	0	17
GO:0016868	intramolecular transferase activity, phosphotransferases	MF	0.00783658	0.0149133	0.380833	0.0163233	0.0163233	0.0310198	0.361905	0.0177314	0.378494	0.365254	0.373794	0.021244	0.0254443	0.0393299	0.364777	0.368588	0	0	0	0	0	0	0	0	0	0	0	0	0	0	0	0	9
GO:0016874	ligase activity	MF	0.0264932	0.0867862	0.850387	0.10144	0.10144	0.0848292	0.786318	0.116715	0.19315	0.798755	0.648656	0.157048	0.208164	0.382085	0.706476	0.157619	1	1	11	1	1	2	11	1	18	11	13	1	1	1	12	18	297
GO:0016875	ligase activity, forming carbon-oxygen bonds	MF	0.0327095	0.0615398	0.315014	0.0672046	0.0672046	0.00774427	0.558336	0.0728362	0.129655	0.853599	0.1244	0.0867705	0.103223	0.156006	0.286566	0.293239	0	0	2	0	0	1	1	0	3	0	3	0	0	0	2	2	38
GO:0016876	ligase activity, forming aminoacyl-tRNA and related compounds	MF	0.0327095	0.0615398	0.315014	0.0672046	0.0672046	0.00774427	0.558336	0.0728362	0.129655	0.853599	0.1244	0.0867705	0.103223	0.156006	0.286566	0.293239	0	0	2	0	0	1	1	0	3	0	3	0	0	0	2	2	38
GO:0016877	ligase activity, forming carbon-sulfur bonds	MF	0.0190575	0.0360813	0.690389	0.0394521	0.0394521	0.0741723	0.666728	0.0428116	0.101102	0.670989	0.68171	0.0511613	0.0610892	0.0934711	0.294853	0.0217663	0	0	0	0	0	0	0	0	2	0	0	0	0	0	1	3	22
GO:0016878	acid-thiol ligase activity	MF	0.0113016	0.0214732	0.499701	0.023496	0.023496	0.0445027	0.477458	0.0255148	0.141859	0.481415	0.491465	0.0305451	0.0365498	0.0563184	0.480852	0.00303459	0	0	0	0	0	0	0	0	1	0	0	0	0	0	0	3	13
GO:0016879	ligase activity, forming carbon-nitrogen bonds	MF	0.00909427	0.0318135	0.65493	0.037667	0.037667	0.11762	0.439982	0.0438962	0.371219	0.21129	0.487895	0.0609584	0.0838519	0.173087	0.45154	0.137122	1	1	7	1	1	1	8	1	9	10	8	1	1	1	8	11	169
GO:0016881	acid-amino acid ligase activity	MF	0.00649632	0.0230462	0.865978	0.0273621	0.0273621	0.0878944	0.541334	0.0319751	0.308582	0.162235	0.293017	0.044708	0.0619986	0.131371	0.551802	0.276152	1	1	4	1	1	1	6	1	8	9	8	1	1	1	6	8	142
GO:0016884	carbon-nitrogen ligase activity, with glutamine as amido-N-donor	MF	0.00870385	0.0165572	0.412962	0.0181212	0.0181212	0.0344079	0.392989	0.0196829	0.410498	0.0837954	0.405542	0.0235773	0.0282323	0.043605	0.396023	0.0113333	0	0	0	0	0	0	0	0	0	1	0	0	0	0	0	2	10
GO:0016885	ligase activity, forming carbon-carbon bonds	MF	0.00609996	0.0116177	0.311211	0.0127181	0.0127181	0.0242089	0.294891	0.0138174	0.309189	0.297771	0.305129	0.0165611	0.019845	0.0307234	0.29736	0.043994	0	0	0	0	0	0	0	0	0	0	0	0	0	0	0	1	7
GO:0016886	ligase activity, forming phosphoric ester bonds	MF	0.00436057	0.00831152	0.0241791	0.0091002	0.0091002	0.0173511	0.220851	0.00988838	0.0238294	0.223125	0.228948	0.0118566	0.0142144	0.0220412	0.222801	0.225394	0	0	1	0	0	0	0	0	1	0	0	0	0	0	0	0	5
GO:0016887	ATPase activity	MF	0.204423	0.353874	0.126478	0.380223	0.380223	0.0614568	0.0818089	0.405501	0.785068	0.0887443	0.240953	0.464294	0.527248	0.320541	0.509914	0.414962	0	0	17	0	0	2	17	0	10	17	15	0	0	1	12	13	259
GO:0016891	endoribonuclease activity, producing 5'-phosphomonoesters	MF	0.0181985	0.0344685	0.673426	0.0376916	0.0376916	0.0709206	0.272544	0.0409043	0.67054	0.653922	0.664694	0.0488917	0.0583929	0.089415	0.653314	0.0839281	0	0	0	0	0	0	1	0	0	0	0	0	0	0	0	2	21
GO:0016892	endoribonuclease activity, producing 3'-phosphomonoesters	MF	0.00957044	0.0181985	0.443427	0.0199159	0.0199159	0.0377843	0.42256	0.0216306	0.106916	0.0145658	0.435683	0.0259053	0.0310125	0.00104115	0.0145024	0.101097	0	0	0	0	0	0	0	0	1	2	0	0	0	1	2	1	11
GO:0016893	endonuclease activity, active with either ribo- or deoxyribonucleic acids and producing 5'-phosphomonoesters	MF	0.0199159	0.0376916	0.706472	0.0412095	0.0412095	0.0774128	0.309197	0.0447151	0.703629	0.687216	0.326328	0.0534256	0.063778	0.0975094	0.686614	0.104004	0	0	0	0	0	0	1	0	0	0	1	0	0	0	0	2	23
GO:0016894	endonuclease activity, active with either ribo- or deoxyribonucleic acids and producing 3'-phosphomonoesters	MF	0.0121661	0.0231067	0.525671	0.0252813	0.0252813	0.0478447	0.50292	0.0274514	0.160123	0.0287946	0.517255	0.032857	0.0393069	0.00170793	0.0286742	0.151883	0	0	0	0	0	0	0	0	1	2	0	0	0	1	2	1	14
GO:0016895	exodeoxyribonuclease activity, producing 5'-phosphomonoesters	MF	0.00609996	0.0116177	0.311211	0.0127181	0.0127181	0.0242089	0.294891	0.0138174	0.309189	0.0430974	0.305129	0.0165611	0.019845	0.0307234	0.04297	0.30064	0	0	0	0	0	0	0	0	0	1	0	0	0	0	1	0	7
GO:0016896	exoribonuclease activity, producing 5'-phosphomonoesters	MF	0.00783658	0.0149133	0.380833	0.0163233	0.0163233	0.0310198	0.361905	0.0177314	0.00902185	0.365254	0.373794	0.021244	0.0254443	0.0393299	0.364777	0.368588	0	0	0	0	0	0	0	0	2	0	0	0	0	0	0	0	9
GO:0016903	oxidoreductase activity, acting on the aldehyde or oxo group of donors	MF	0.0241974	0.0457044	0.013443	0.00117184	0.00117184	0.00425716	0.0450213	0.0541786	0.77255	0.404168	0.418425	0.0646693	0.07711	0.00681725	0.403372	0.161055	0	0	4	1	1	1	3	0	0	1	1	0	0	1	1	2	28
GO:0016909	SAP kinase activity	MF	0.00523061	0.00996591	0.273522	0.0109107	0.0109107	0.0207859	0.258794	0.0118548	0.271694	0.261389	0.268028	0.0142116	0.0170336	0.0263918	0.0317114	0.0324808	0	0	0	0	0	0	0	0	0	0	0	0	0	0	1	1	6
GO:0016917	GABA receptor activity	MF	0.0190575	0.0360813	0.102889	0.0394521	0.0394521	0.0741723	0.666728	0.0428116	0.101102	0.670989	0.68171	0.0511613	0.0610892	0.0934711	0.294853	0.300121	0	0	2	0	0	0	0	0	2	0	0	0	0	0	1	1	22
GO:0016918	retinal binding	MF	0.00696861	0.0132668	0.346947	0.0145222	0.0145222	0.0276202	0.329233	0.0157763	0.0602202	0.332363	0.340353	0.0189053	0.0226486	0.0350361	0.331917	0.335481	0	0	0	0	0	0	0	0	1	0	0	0	0	0	0	0	8
GO:0016944	RNA polymerase II transcription elongation factor activity	MF	0.00436057	0.00831152	0.0241791	0.0091002	0.0091002	0.0173511	0.220851	0.00988838	0.0238294	0.223125	0.0231367	0.0118566	0.0142144	0.0220412	0.0218456	0.225394	0	0	1	0	0	0	0	0	1	0	1	0	0	0	1	0	5
GO:0017002	activin receptor activity	MF	0.00436057	0.00831152	0.233774	0.0091002	0.0091002	0.0173511	0.0214448	0.00988838	0.232168	0.223125	0.228948	0.0118566	0.0142144	0.0220412	0.0218456	0.0223852	0	0	0	0	0	0	1	0	0	0	0	0	0	0	1	1	5
GO:0017016	Ras GTPase binding	MF	0.0453512	0.0848246	0.29487	0.0925249	0.0925249	0.169636	0.73703	0.100162	0.290094	0.488079	0.757251	0.118979	0.14105	0.210774	0.742006	0.74852	0	0	3	0	0	0	1	0	3	2	1	0	0	0	1	1	53
GO:0017017	MAP kinase tyrosine/serine/threonine phosphatase activity	MF	0.00870385	0.0165572	0.412962	0.0181212	0.0181212	0.0344079	0.392989	0.0196829	0.410498	0.0109901	0.0880604	0.0235773	0.0282323	0.043605	0.0835605	0.400048	0	0	0	0	0	0	0	0	0	2	1	0	0	0	1	0	10
GO:0017022	myosin binding	MF	0.0130299	0.0247376	0.180944	0.0270635	0.0270635	0.0511752	0.527144	0.0293843	0.547459	0.166766	0.0373377	0.0351636	0.0420563	0.0647017	0.530686	0.53537	0	0	1	0	0	0	0	0	0	1	2	0	0	0	0	0	15
GO:0017040	ceramidase activity	MF	0.00523061	0.00996591	0.273522	0.0109107	0.0109107	0.0207859	0.258794	0.0118548	0.271694	0.261389	0.0335515	0.0142116	0.0170336	0.0263918	0.0317114	0.263977	0	0	0	0	0	0	0	0	0	0	1	0	0	0	1	0	6
GO:0017046	peptide hormone binding	MF	0.0130299	0.0247376	0.180944	0.0270635	0.0270635	0.0511752	0.163789	0.0293843	0.547459	0.166766	0.54174	0.0351636	0.0420563	0.0647017	0.530686	0.53537	0	0	1	0	0	0	1	0	0	1	0	0	0	0	0	0	15
GO:0017048	Rho GTPase binding	MF	0.0173388	0.0328531	0.0820968	0.035928	0.035928	0.0676579	0.631687	0.0389935	0.0806263	0.25836	0.64677	0.0466169	0.0556891	0.0853411	0.635362	0.262556	0	0	2	0	0	0	0	0	2	1	0	0	0	0	0	1	20
GO:0017056	structural constituent of nuclear pore	MF	0.00436057	0.00831152	0.233774	0.0091002	0.0091002	0.0173511	0.220851	0.00988838	0.232168	0.223125	0.228948	0.0118566	0.0142144	0.0220412	0.222801	0.225394	0	0	0	0	0	0	0	0	0	0	0	0	0	0	0	0	5
GO:0017069	snRNA binding	MF	0.00783658	0.0149133	0.380833	0.0163233	0.0163233	0.0310198	0.361905	0.0177314	0.378494	0.365254	0.0728254	0.021244	0.0254443	0.0393299	0.364777	0.0706231	0	0	0	0	0	0	0	0	0	0	1	0	0	0	0	1	9
GO:0017076	purine nucleotide binding	MF	0.71818	0.188195	0.933624	0.235771	0.235771	0.0175915	0.554191	0.772346	0.593942	0.488556	0.434849	0.647867	0.766065	0.578663	0.330891	0.476103	0	3	59	3	3	9	65	1	68	67	70	2	2	5	70	68	1369
GO:0017080	sodium channel regulator activity	MF	0.00523061	0.00996591	0.0350352	0.0109107	0.0109107	0.0207859	0.258794	0.0118548	0.0345376	0.261389	0.268028	0.0142116	0.0170336	0.0263918	0.261018	0.263977	0	0	1	0	0	0	0	0	1	0	0	0	0	0	0	0	6
GO:0017110	nucleoside-diphosphatase activity	MF	0.00523061	0.00996591	0.0350352	0.0109107	0.0109107	0.0207859	0.258794	0.0118548	0.271694	0.261389	0.268028	0.0142116	0.0170336	0.0263918	0.0317114	0.263977	0	0	1	0	0	0	0	0	0	0	0	0	0	0	1	0	6
GO:0017111	nucleoside-triphosphatase activity	MF	0.395478	0.241141	0.390259	0.274812	0.274812	0.0129357	0.203322	0.308405	0.10374	0.0194311	0.273304	0.148646	0.21653	0.240434	0.0291103	0.241345	0	1	30	1	1	5	31	1	35	38	31	2	2	3	37	31	563
GO:0017124	SH3 domain binding	MF	0.0644435	0.119462	0.359196	0.130077	0.130077	0.0288788	0.890548	0.140564	0.554246	0.518854	0.0379613	0.166242	0.196056	0.28804	0.893786	0.083515	0	0	4	0	0	1	1	0	3	3	7	0	0	0	1	6	76
GO:0017127	cholesterol transporter activity	MF	0.00870385	0.0165572	0.412962	0.0181212	0.0181212	0.0344079	0.392989	0.0196829	0.410498	0.0837954	0.405542	0.0235773	0.0282323	0.043605	0.396023	0.400048	0	0	0	0	0	0	0	0	0	1	0	0	0	0	0	0	10
GO:0017134	fibroblast growth factor binding	MF	0.00436057	0.00831152	0.0241791	0.0091002	0.0091002	0.0173511	0.0214448	3.77e-05	0.00125441	0.0219128	0.0231367	5.46e-05	7.9e-05	0.000192574	0.0218456	0.0223852	0	0	1	0	0	0	1	1	2	1	1	1	1	1	1	1	5
GO:0017136	NAD-dependent histone deacetylase activity	MF	0.00609996	0.0116177	0.311211	0.0127181	0.0127181	0.0242089	0.294891	0.0138174	0.046728	0.297771	0.305129	0.0165611	0.019845	0.0307234	0.29736	0.30064	0	0	0	0	0	0	0	0	1	0	0	0	0	0	0	0	7
GO:0017137	Rab GTPase binding	MF	0.0147555	0.0279916	0.219455	0.0306186	0.0306186	0.0578021	0.19941	0.033239	0.216936	0.202899	0.211908	0.0397608	0.0475322	0.0730118	0.2024	0.58054	0	0	1	0	0	0	1	0	1	1	1	0	0	0	1	0	17
GO:0017153	sodium:dicarboxylate symporter activity	MF	0.00696861	0.0132668	0.346947	0.0145222	0.0145222	0.0276202	0.329233	0.0157763	0.344756	0.332363	0.340353	0.0189053	0.0226486	0.0350361	0.331917	0.056759	0	0	0	0	0	0	0	0	0	0	0	0	0	0	0	1	8
GO:0017166	vinculin binding	MF	0.00609996	0.0116177	0.311211	0.0127181	0.0127181	0.0242089	0.0422083	0.0138174	0.309189	0.297771	0.305129	0.0165611	0.019845	0.0307234	0.04297	0.00369789	0	0	0	0	0	0	1	0	0	0	0	0	0	0	1	2	7
GO:0017169	CDP-alcohol phosphatidyltransferase activity	MF	0.00609996	0.0116177	0.311211	0.0127181	0.0127181	0.0242089	0.294891	0.0138174	0.309189	0.297771	0.305129	0.0165611	0.019845	0.0307234	0.04297	0.043994	0	0	0	0	0	0	0	0	0	0	0	0	0	0	1	1	7
GO:0017171	serine hydrolase activity	MF	0.114976	0.208061	0.853634	0.225476	0.225476	0.386888	0.236132	0.242512	0.17895	0.820717	0.561415	0.28349	0.329769	0.463628	0.819634	0.972014	0	0	4	0	0	0	8	0	9	4	6	0	0	0	4	2	139
GO:0017176	phosphatidylinositol N-acetylglucosaminyltransferase activity	MF	0.00436057	0.00831152	0.233774	0.0091002	0.0091002	0.0173511	0.220851	0.00988838	0.232168	0.223125	0.228948	0.0118566	0.0142144	0.0220412	0.222801	0.225394	0	0	0	0	0	0	0	0	0	0	0	0	0	0	0	0	5
GO:0018024	histone-lysine N-methyltransferase activity	MF	0.0233425	0.0441069	0.762881	0.0482085	0.0482085	0.0902643	0.381082	0.0522931	0.408154	0.386534	0.754697	0.0624309	0.0744585	0.113487	0.743938	0.148969	0	0	0	0	0	0	1	0	1	1	0	0	0	0	0	2	27
GO:0019001	guanyl nucleotide binding	MF	0.217107	0.076975	0.684697	0.0901511	0.0901511	0.0156	0.193816	0.10393	0.0488666	0.0329036	0.433177	0.0275879	0.0440978	0.0344571	0.0324171	0.0611987	0	1	12	1	1	3	16	1	20	20	14	2	2	3	20	19	277
GO:0019002	GMP binding	MF	0.00783658	0.0149133	0.380833	0.0163233	0.0163233	0.0310198	0.0678555	0.0177314	0.378494	0.0692343	0.0728254	0.021244	0.0254443	0.0393299	0.0690367	0.00823469	0	0	0	0	0	0	1	0	0	1	1	0	0	0	1	2	9
GO:0019003	GDP binding	MF	0.00436057	0.00831152	0.233774	0.0091002	0.0091002	0.0173511	0.0214448	0.00988838	0.232168	0.223125	0.228948	0.0118566	0.0142144	0.0220412	0.222801	0.225394	0	0	0	0	0	0	1	0	0	0	0	0	0	0	0	0	5
GO:0019104	DNA N-glycosylase activity	MF	0.0104363	0.0198372	0.472312	0.0217075	0.0217075	0.0411493	0.113096	0.0235745	0.124088	0.115271	0.464298	0.0282279	0.033785	0.0520992	0.453987	0.458351	0	0	0	0	0	0	1	0	1	1	0	0	0	0	0	0	12
GO:0019198	transmembrane receptor protein phosphatase activity	MF	0.0147555	0.0279916	0.0548511	0.0306186	0.0306186	0.0578021	0.572113	0.033239	0.216936	0.576346	0.0517964	0.0397608	0.0475322	0.0730118	0.575744	0.58054	0	0	2	0	0	0	0	0	1	0	2	0	0	0	0	0	17
GO:0019199	transmembrane receptor protein kinase activity	MF	0.0636207	0.117983	0.549836	0.128475	0.128475	0.231477	0.714113	0.138845	0.749091	0.508354	0.179151	0.164239	0.193738	0.284841	0.308388	0.0790267	0	0	3	0	0	0	2	0	2	3	5	0	0	0	4	6	75
GO:0019200	carbohydrate kinase activity	MF	0.0164784	0.0312352	0.258554	0.0341613	0.0341613	0.0643839	0.0622439	0.037079	0.255705	0.61709	0.068543	0.0443368	0.0529777	0.0812493	0.616482	0.621325	0	0	1	0	0	0	2	0	1	0	2	0	0	0	0	0	19
GO:0019201	nucleotide kinase activity	MF	0.0147555	0.0279916	0.595778	0.0306186	0.0306186	0.0578021	0.19941	0.033239	0.592888	0.576346	0.587051	0.0397608	0.0475322	0.0730118	0.575744	0.206396	0	0	0	0	0	0	1	0	0	0	0	0	0	0	0	1	17
GO:0019203	carbohydrate phosphatase activity	MF	0.00870385	0.0165572	0.412962	0.0181212	0.0181212	0.0344079	0.392989	0.0196829	0.410498	0.396528	0.0880604	0.0235773	0.0282323	0.043605	0.396023	0.400048	0	0	0	0	0	0	0	0	0	0	1	0	0	0	0	0	10
GO:0019205	nucleobase, nucleoside, nucleotide kinase activity	MF	0.0293128	0.0552359	0.532522	0.0603393	0.0603393	0.112335	0.498101	0.0654159	0.834467	0.820731	0.0270521	0.0779913	0.092865	0.140781	0.50336	0.0253224	0	0	1	0	0	0	1	0	0	0	4	0	0	0	1	4	34
GO:0019206	nucleoside kinase activity	MF	0.0113016	0.0214732	0.499701	0.023496	0.023496	0.0445027	0.477458	0.0255148	0.49697	0.481415	0.491465	0.0305451	0.0365498	0.0563184	0.480852	0.13442	0	0	0	0	0	0	0	0	0	0	0	0	0	0	0	1	13
GO:0019207	kinase regulator activity	MF	0.0561856	0.104559	0.449183	0.113936	0.113936	0.206742	0.963202	0.123217	0.25173	0.637441	0.241848	0.146002	0.172575	0.255405	0.842283	0.231111	0	0	3	0	0	0	0	0	4	2	4	0	0	0	1	4	66
GO:0019208	phosphatase regulator activity	MF	0.0344038	0.0646767	0.0161846	0.0706193	0.0706193	0.130835	0.128452	0.076525	0.339459	0.592772	0.608677	0.0911297	0.108358	0.163518	0.131805	0.320901	0	0	5	0	0	0	3	0	2	1	1	0	0	0	3	2	40
GO:0019209	kinase activator activity	MF	0.0104363	0.0198372	0.472312	0.0217075	0.0217075	0.0411493	0.450693	0.0235745	0.469653	0.115271	0.120918	0.0282279	0.033785	0.0520992	0.453987	0.458351	0	0	0	0	0	0	0	0	0	1	1	0	0	0	0	0	12
GO:0019210	kinase inhibitor activity	MF	0.0259053	0.0488917	0.797963	0.0534256	0.0534256	0.099788	0.776612	0.0579387	0.461627	0.438679	0.453488	0.0691305	0.082391	0.125287	0.43785	0.0597924	0	0	0	0	0	0	0	0	1	1	1	0	0	0	1	3	30
GO:0019212	phosphatase inhibitor activity	MF	0.0164784	0.0312352	0.0023375	0.0341613	0.0341613	0.0643839	0.0622439	0.037079	0.255705	0.239786	0.627889	0.0443368	0.0529777	0.0812493	0.239219	0.243759	0	0	4	0	0	0	2	0	1	1	0	0	0	0	1	1	19
GO:0019213	deacetylase activity	MF	0.0164784	0.0312352	0.258554	0.0341613	0.0341613	0.0643839	0.612811	0.037079	0.0711443	0.239786	0.627889	0.0443368	0.0529777	0.0812493	0.616482	0.621325	0	0	1	0	0	0	0	0	2	1	0	0	0	0	0	0	19
GO:0019238	cyclohydrolase activity	MF	0.00436057	0.00831152	0.233774	0.0091002	0.0091002	0.0173511	0.220851	0.00988838	0.232168	0.223125	0.228948	0.0118566	0.0142144	0.0220412	0.222801	0.225394	0	0	0	0	0	0	0	0	0	0	0	0	0	0	0	0	5
GO:0019239	deaminase activity	MF	0.0181985	0.0344685	0.673426	0.0376916	0.0376916	0.0709206	0.272544	0.0409043	0.294583	0.653922	0.664694	0.0488917	0.0583929	0.089415	0.653314	0.281359	0	0	0	0	0	0	1	0	1	0	0	0	0	0	0	1	21
GO:0019783	small conjugating protein-specific protease activity	MF	0.0156173	0.0296147	0.238965	0.0323915	0.0323915	0.00176175	0.59297	0.0351608	0.613865	0.597232	0.23091	0.0420514	0.0502588	0.0771396	0.220746	0.601453	0	0	1	0	0	1	0	0	0	0	1	0	0	0	1	0	18
GO:0019787	small conjugating protein ligase activity	MF	0.0041635	0.0149952	0.703806	0.0178568	0.0178568	0.0591532	0.473675	0.0209296	0.127624	0.104737	0.348174	0.0294816	0.0412448	0.0899328	0.483164	0.200978	1	1	4	1	1	1	5	1	8	8	6	1	1	1	5	7	113
GO:0019798	procollagen-proline dioxygenase activity	MF	0.00523061	0.00996591	0.273522	0.0109107	0.0109107	0.0207859	0.258794	0.0118548	0.271694	0.261389	0.268028	0.0142116	0.0170336	0.000288036	0.0317114	0.0324808	0	0	0	0	0	0	0	0	0	0	0	0	0	1	1	1	6
GO:0019825	oxygen binding	MF	0.0250517	0.0472993	0.0608364	0.0516896	0.0516896	0.0966243	0.0502903	0.0560604	0.18557	0.421556	0.778974	0.0669025	0.0797542	0.121371	0.168865	0.427234	0	0	3	0	0	0	3	0	2	1	0	0	0	0	2	1	29
GO:0019829	cation-transporting ATPase activity	MF	0.0259053	0.0488917	0.465672	0.0534256	0.0534256	0.00487748	0.776612	0.0579387	0.198863	0.0578191	0.0629672	0.0691305	0.082391	0.00780081	0.0575402	0.0597924	0	0	1	0	0	1	0	0	2	3	3	0	0	1	3	3	30
GO:0019838	growth factor binding	MF	0.0726357	0.134129	0.658315	0.145935	0.145935	0.260686	0.408478	0.0124893	0.456051	0.025285	0.0296818	0.0177153	0.0249899	0.0559877	0.247575	0.42759	0	0	3	0	0	0	4	1	4	8	8	1	1	1	5	4	86
GO:0019840	isoprenoid binding	MF	0.0121661	0.0231067	0.0329226	0.0252813	0.0252813	0.0478447	0.146445	0.0274514	0.0322777	0.506973	0.156187	0.032857	0.0393069	0.0605192	0.506396	0.510996	0	0	2	0	0	0	1	0	2	0	1	0	0	0	0	0	14
GO:0019841	retinol binding	MF	0.00783658	0.0149133	0.075867	0.0163233	0.0163233	0.0310198	0.0678555	0.0177314	0.0748483	0.365254	0.0728254	0.021244	0.0254443	0.0393299	0.364777	0.368588	0	0	1	0	0	0	1	0	1	0	1	0	0	0	0	0	9
GO:0019842	vitamin binding	MF	0.0912309	0.166986	0.673325	0.181368	0.181368	0.318297	0.783622	0.195505	0.818913	0.290108	0.809337	0.229796	0.269039	0.386082	0.909006	0.913503	0	0	4	0	0	0	3	0	3	6	3	0	0	0	2	2	109
GO:0019843	rRNA binding	MF	2.76e-07	2.21e-06	7.41e-06	2.93e-06	2.93e-06	2.16e-05	0.00633237	2.16e-08	4.2e-07	5.25e-06	8.54e-05	4.67e-08	6.1e-10	4.54e-11	1.33e-08	7.75e-05	2	2	6	2	2	2	3	3	7	6	5	3	4	5	8	5	16
GO:0019863	IgE binding	MF	0.00436057	0.00831152	0.0241791	0.0091002	0.0091002	0.0173511	0.0214448	0.00988838	0.0238294	0.0219128	0.228948	0.0118566	0.0142144	0.0220412	0.0218456	0.225394	0	0	1	0	0	0	1	0	1	1	0	0	0	0	1	0	5
GO:0019864	IgG binding	MF	0.00696861	0.0132668	0.346947	0.0145222	0.0145222	0.0276202	0.329233	0.0157763	0.344756	0.332363	0.340353	0.0189053	0.0226486	0.0350361	0.331917	0.335481	0	0	0	0	0	0	0	0	0	0	0	0	0	0	0	0	8
GO:0019865	immunoglobulin binding	MF	0.0130299	0.0247376	0.180944	0.0270635	0.0270635	0.0511752	0.163789	0.0293843	0.178781	0.166766	0.54174	0.0351636	0.0420563	0.0647017	0.16634	0.53537	0	0	1	0	0	0	1	0	1	1	0	0	0	0	1	0	15
GO:0019887	protein kinase regulator activity	MF	0.0495316	0.0924631	0.585008	0.100818	0.100818	0.184104	0.945036	0.109097	0.177145	0.786546	0.338509	0.129468	0.153311	0.228242	0.78578	0.326862	0	0	2	0	0	0	0	0	4	1	3	0	0	0	1	3	58
GO:0019888	protein phosphatase regulator activity	MF	0.0327095	0.0615398	0.0126988	0.0672046	0.0672046	0.124711	0.11169	0.0728362	0.589152	0.564622	0.580505	0.0867705	0.103223	0.156006	0.114683	0.293239	0	0	5	0	0	0	3	0	1	1	1	0	0	0	3	2	38
GO:0019894	kinesin binding	MF	0.00436057	0.00831152	0.0241791	0.0091002	0.0091002	0.0173511	0.220851	0.00988838	0.0238294	0.223125	0.00119862	0.0118566	0.0142144	0.0220412	0.222801	0.225394	0	0	1	0	0	0	0	0	1	0	2	0	0	0	0	0	5
GO:0019899	enzyme binding	MF	0.217806	0.0774563	0.0538701	0.0907059	0.0907059	0.253529	0.487326	0.427999	0.187437	0.0192376	0.245033	0.488534	0.552806	0.351543	0.0917972	0.412054	0	1	20	1	1	1	13	0	17	21	16	0	0	1	18	14	278
GO:0019900	kinase binding	MF	0.0718195	0.132673	0.151267	0.144362	0.144362	0.258076	0.599015	0.155895	0.445894	0.124837	0.260886	0.18406	0.216635	0.316209	0.0234129	0.617052	0	0	6	0	0	0	3	0	4	6	5	0	0	0	8	3	85
GO:0019901	protein kinase binding	MF	0.0594967	0.110549	0.29707	0.120426	0.120426	0.21783	0.445701	0.130196	0.291612	0.26145	0.142846	0.154154	0.182046	0.268632	0.0210215	0.463125	0	0	4	0	0	0	3	0	4	4	5	0	0	0	7	3	70
GO:0019902	phosphatase binding	MF	0.0224869	0.0425069	0.00179303	0.0464633	0.0464633	0.0870679	0.00754911	0.050404	0.0421866	0.0367491	0.14245	0.0601874	0.0717995	0.00589481	0.036563	0.137194	0	0	5	0	0	0	4	0	3	3	2	0	0	1	3	2	26
GO:0019903	protein phosphatase binding	MF	0.0181985	0.0344685	0.000527408	0.0376916	0.0376916	0.0709206	0.017177	0.0409043	0.0206562	0.0178403	0.0874054	0.0488917	0.0583929	0.00386352	0.0177446	0.0839281	0	0	5	0	0	0	3	0	3	3	2	0	0	1	3	2	21
GO:0019904	protein domain specific binding	MF	0.159291	0.282066	0.573821	0.30439	0.30439	0.0312332	0.625469	0.326024	0.690436	0.639012	0.296966	0.377224	0.433579	0.587251	0.376012	0.2771	0	0	9	0	0	2	8	0	8	8	11	0	0	0	10	11	197
GO:0019905	syntaxin binding	MF	0.00957044	0.0181985	0.443427	0.0199159	0.0199159	0.0377843	0.42256	0.0216306	0.440856	0.0145658	0.104133	0.0259053	0.0310125	0.0478614	0.0989068	0.429943	0	0	0	0	0	0	0	0	0	2	1	0	0	0	1	0	11
GO:0019955	cytokine binding	MF	0.0807627	0.148564	0.962831	0.161518	0.161518	0.286297	0.85273	0.174277	0.373092	0.334682	0.539892	0.20534	0.241092	0.349154	0.512693	0.863263	0	0	1	0	0	0	2	0	5	5	4	0	0	0	4	2	96
GO:0019956	chemokine binding	MF	0.0216306	0.0409043	0.736178	0.0447151	0.0447151	0.0838606	0.713146	0.0485114	0.733399	0.0323128	0.727757	0.0579387	0.0691331	0.105533	0.349879	0.355754	0	0	0	0	0	0	0	0	0	3	0	0	0	0	1	1	25
GO:0019957	C-C chemokine binding	MF	0.0138931	0.0263659	0.573641	0.0288426	0.0288426	0.0544943	0.550189	0.0313135	0.570774	0.184704	0.564984	0.0374648	0.0447981	0.0688658	0.184242	0.558531	0	0	0	0	0	0	0	0	0	1	0	0	0	0	1	0	16
GO:0019958	C-X-C chemokine binding	MF	0.00696861	0.0132668	0.346947	0.0145222	0.0145222	0.0276202	0.329233	0.0157763	0.344756	0.0055217	0.340353	0.0189053	0.0226486	0.0350361	0.331917	0.335481	0	0	0	0	0	0	0	0	0	2	0	0	0	0	0	0	8
GO:0019966	interleukin-1 binding	MF	0.00783658	0.0149133	0.380833	0.0163233	0.0163233	0.0310198	0.361905	0.0177314	0.0748483	0.0692343	0.0728254	0.021244	0.0254443	0.0393299	0.364777	0.368588	0	0	0	0	0	0	0	0	1	1	1	0	0	0	0	0	9
GO:0019992	diacylglycerol binding	MF	0.0461886	0.0863572	0.943953	0.0941893	0.0941893	0.17255	0.492956	0.101956	0.301819	0.500634	0.136979	0.121086	0.143516	0.214298	0.751332	0.508256	0	0	0	0	0	0	2	0	3	2	4	0	0	0	1	2	54
GO:0020037	heme binding	MF	0.0807627	0.148564	0.124639	0.161518	0.161518	0.286297	0.186473	0.174277	0.120753	0.514141	0.113184	0.20534	0.241092	0.349154	0.192761	0.344245	0	0	7	0	0	0	6	0	7	4	7	0	0	0	6	5	96
GO:0022803	passive transmembrane transporter activity	MF	0.231672	0.395481	0.585462	0.423801	0.423801	0.652001	0.920286	0.450798	0.274252	0.802349	0.548537	0.512903	0.578257	0.739222	0.500382	0.814141	0	0	14	0	0	0	9	0	17	11	14	0	0	0	14	11	298
GO:0022804	active transmembrane transporter activity	MF	0.226153	0.38716	0.118326	0.415108	0.415108	0.269154	0.552137	0.441785	0.934925	0.676277	0.151158	0.503293	0.56825	0.370895	0.850158	0.0186411	0	0	19	0	0	1	13	0	9	12	18	0	0	1	10	22	290
GO:0022832	voltage-gated channel activity	MF	0.115758	0.209396	0.594014	0.226907	0.226907	0.389054	0.682481	0.244033	0.184508	0.38473	0.415481	0.285216	0.331706	0.466039	0.691565	0.923092	0	0	6	0	0	0	5	0	9	7	7	0	0	0	5	3	140
GO:0022834	ligand-gated channel activity	MF	0.0856077	0.157114	0.436125	0.170736	0.170736	0.301245	0.558309	0.18414	0.428843	0.746247	0.594355	0.216719	0.254117	0.366461	0.235478	0.578686	0	0	5	0	0	0	4	0	5	3	4	0	0	0	6	4	102
GO:0022836	gated channel activity	MF	0.185772	0.324636	0.774169	0.349438	0.349438	0.560953	0.703584	0.373334	0.422706	0.716847	0.519143	0.429317	0.489961	0.649414	0.598649	0.826348	0	0	9	0	0	0	9	0	12	9	11	0	0	0	10	8	233
GO:0022838	substrate specific channel activity	MF	0.226845	0.388206	0.547731	0.416201	0.416201	0.64316	0.90648	0.44292	0.329485	0.776199	0.510683	0.504504	0.569513	0.730757	0.572356	0.788802	0	0	14	0	0	0	9	0	16	11	14	0	0	0	13	11	291
GO:0022839	ion gated channel activity	MF	0.00783658	0.0149133	0.380833	0.0163233	0.0163233	0.0310198	0.0678555	0.0177314	0.0748483	0.365254	0.0728254	0.021244	0.0254443	0.0393299	0.364777	0.0706231	0	0	0	0	0	0	1	0	1	0	1	0	0	0	0	1	9
GO:0022843	voltage-gated cation channel activity	MF	0.0880215	0.161358	0.302507	0.175309	0.175309	0.308603	0.584341	0.189029	0.172723	0.259202	0.441564	0.22235	0.260549	0.374945	0.593107	0.969981	0	0	6	0	0	0	4	0	7	6	5	0	0	0	4	1	105
GO:0022857	transmembrane transporter activity	MF	0.464101	0.696203	0.322286	0.728819	0.728819	0.70609	0.718958	0.757938	0.820709	0.920714	0.130558	0.817794	0.870444	0.603054	0.79563	0.185783	0	0	38	0	0	1	30	0	30	26	41	0	0	2	29	39	694
GO:0022884	macromolecule transmembrane transporter activity	MF	0.00870385	0.0165572	0.0916678	0.0181212	0.0181212	0.0344079	0.392989	0.0196829	0.0904601	0.0837954	0.0880604	0.0235773	0.0282323	0.043605	0.0835605	0.0113333	0	0	1	0	0	0	0	0	1	1	1	0	0	0	1	2	10
GO:0022890	inorganic cation transmembrane transporter activity	MF	0.103966	0.189138	0.114226	0.205183	0.205183	0.0705867	0.155459	0.220913	0.314638	0.273788	0.0106991	0.2589	0.302065	0.0180626	0.161862	0.00933464	0	0	9	0	0	1	8	0	7	7	12	0	0	2	8	12	125
GO:0022891	substrate-specific transmembrane transporter activity	MF	0.434123	0.662921	0.19837	0.696114	0.696114	0.658065	0.79592	0.726042	0.776252	0.862316	0.0646968	0.788611	0.845154	0.541669	0.753744	0.179017	0	0	37	0	0	1	26	0	28	25	40	0	0	2	27	36	635
GO:0022892	substrate-specific transporter activity	MF	0.498258	0.732111	0.255415	0.763722	0.763722	0.756525	0.541941	0.791607	0.738825	0.947347	0.126885	0.847773	0.895589	0.669683	0.809432	0.332818	0	0	43	0	0	1	36	0	35	28	45	0	0	2	32	40	765
GO:0030020	extracellular matrix structural constituent conferring tensile strength	MF	0.00436057	0.00831152	0.0241791	0.0091002	0.0091002	0.0173511	0.220851	0.00988838	0.232168	0.223125	0.228948	0.0118566	0.0142144	0.0220412	0.222801	0.225394	0	0	1	0	0	0	0	0	0	0	0	0	0	0	0	0	5
GO:0030021	extracellular matrix structural constituent conferring compression resistance	MF	0.00436057	0.00831152	0.233774	0.0091002	0.0091002	0.0173511	0.0214448	0.00988838	0.232168	0.223125	0.228948	0.0118566	0.0142144	0.0220412	0.222801	0.225394	0	0	0	0	0	0	1	0	0	0	0	0	0	0	0	0	5
GO:0030145	manganese ion binding	MF	0.105547	0.191868	0.650427	0.208113	0.208113	0.360301	0.277856	0.224034	0.788983	0.987854	0.777513	0.262462	0.30609	0.433838	0.0480706	0.610878	0	0	5	0	0	0	7	0	4	1	4	0	0	0	10	5	127
GO:0030151	molybdenum ion binding	MF	0.00609996	0.0116177	0.0473887	0.0127181	0.0127181	0.0242089	0.294891	0.0138174	0.309189	0.297771	0.305129	0.0165611	0.019845	0.0307234	0.29736	0.30064	0	0	1	0	0	0	0	0	0	0	0	0	0	0	0	0	7
GO:0030159	receptor signaling complex scaffold activity	MF	0.0130299	0.0247376	0.550294	0.0270635	0.0270635	0.0511752	0.527144	0.0293843	0.00601549	0.531274	0.54174	0.0351636	0.0420563	0.0647017	0.530686	0.53537	0	0	0	0	0	0	0	0	3	0	0	0	0	0	0	0	15
GO:0030165	PDZ domain binding	MF	0.0207736	0.0392992	0.355755	0.0429638	0.0429638	0.0806422	0.327396	0.046615	0.718907	0.332379	0.345156	0.0556848	0.0664593	0.10153	0.00550715	0.337355	0	0	1	0	0	0	1	0	0	1	1	0	0	0	4	1	24
GO:0030169	low-density lipoprotein binding	MF	0.0147555	0.0279916	0.595778	0.0306186	0.0306186	0.0578021	0.19941	0.033239	0.216936	0.576346	0.211908	0.0397608	0.0475322	0.0730118	0.2024	0.58054	0	0	0	0	0	0	1	0	1	0	1	0	0	0	1	0	17
GO:0030170	pyridoxal phosphate binding	MF	0.0394706	0.0740277	0.696967	0.0807917	0.0807917	0.148959	0.662776	0.0875073	0.69285	0.668968	0.684482	0.104087	0.123594	0.185664	0.902003	0.904976	0	0	1	0	0	0	1	0	1	1	1	0	0	0	0	0	46
GO:0030228	lipoprotein receptor activity	MF	0.00957044	0.0181985	0.443427	0.0199159	0.0199159	0.0377843	0.0972741	0.0216306	0.106916	0.426262	0.435683	0.0259053	0.0310125	0.0478614	0.425735	0.429943	0	0	0	0	0	0	1	0	1	0	0	0	0	0	0	0	11
GO:0030234	enzyme regulator activity	MF	0.432559	0.661139	0.301333	0.694354	0.694354	0.896639	0.726776	0.724317	0.767826	0.256698	0.382589	0.787012	0.843747	0.779196	0.989328	0.908009	0	0	35	0	0	0	27	0	28	34	33	0	0	1	19	24	632
GO:0030246	carbohydrate binding	MF	0.180683	0.316551	0.12805	0.340904	0.340904	0.549858	0.307583	0.364392	0.619176	0.969439	0.598372	0.419529	0.479444	0.266077	0.434098	0.880907	0	0	15	0	0	0	12	0	10	5	10	0	0	1	11	7	226
GO:0030247	polysaccharide binding	MF	0.0775197	0.142818	0.0486938	0.155318	0.155318	0.276158	0.160551	0.167637	0.335996	0.945205	0.18465	0.197665	0.232286	0.0630586	0.014689	0.30869	0	0	8	0	0	0	6	0	5	1	6	0	0	1	9	5	92
GO:0030249	guanylate cyclase regulator activity	MF	0.00436057	0.00831152	0.233774	0.0091002	0.0091002	0.0173511	0.220851	0.00988838	0.0238294	0.0219128	0.0231367	0.0118566	0.0142144	0.0220412	0.0218456	0.225394	0	0	0	0	0	0	0	0	1	1	1	0	0	0	1	0	5
GO:0030274	LIM domain binding	MF	0.00436057	0.00831152	0.233774	0.0091002	0.0091002	0.0173511	0.220851	0.00988838	0.232168	0.223125	0.228948	0.0118566	0.0142144	0.0220412	0.222801	0.225394	0	0	0	0	0	0	0	0	0	0	0	0	0	0	0	0	5
GO:0030276	clathrin binding	MF	0.00609996	0.0116177	0.0473887	0.0127181	0.0127181	0.0242089	0.294891	0.0138174	0.00406166	0.297771	0.0454179	0.0165611	0.019845	0.0307234	0.29736	0.30064	0	0	1	0	0	0	0	0	2	0	1	0	0	0	0	0	7
GO:0030280	structural constituent of epidermis	MF	0.00609996	0.0116177	0.0473887	0.0127181	0.0127181	0.0242089	0.0422083	0.0138174	0.046728	0.297771	0.305129	0.0165611	0.019845	0.0307234	0.04297	0.30064	0	0	1	0	0	0	1	0	1	0	0	0	0	0	1	0	7
GO:0030291	protein serine/threonine kinase inhibitor activity	MF	0.0113016	0.0214732	0.499701	0.023496	0.023496	0.0445027	0.477458	0.0255148	0.141859	0.481415	0.138304	0.0305451	0.0365498	0.0563184	0.131613	0.13442	0	0	0	0	0	0	0	0	1	0	1	0	0	0	1	1	13
GO:0030295	protein kinase activator activity	MF	0.00696861	0.0132668	0.346947	0.0145222	0.0145222	0.0276202	0.329233	0.0157763	0.344756	0.0556227	0.0585623	0.0189053	0.0226486	0.0350361	0.331917	0.335481	0	0	0	0	0	0	0	0	0	1	1	0	0	0	0	0	8
GO:0030331	estrogen receptor binding	MF	0.00523061	0.00996591	0.273522	0.0109107	0.0109107	0.0207859	0.258794	0.0118548	0.0345376	0.0318071	0.268028	0.0142116	0.0170336	0.0263918	0.261018	0.263977	0	0	0	0	0	0	0	0	1	1	0	0	0	0	0	0	6
GO:0030353	fibroblast growth factor receptor antagonist activity	MF	0.00436057	0.00831152	0.233774	0.0091002	0.0091002	0.0173511	0.220851	0.00988838	0.232168	0.223125	0.228948	0.0118566	0.0142144	0.0220412	0.222801	0.0223852	0	0	0	0	0	0	0	0	0	0	0	0	0	0	0	1	5
GO:0030371	translation repressor activity	MF	0.00436057	0.00831152	0.233774	0.0091002	0.0091002	0.0173511	0.220851	0.00988838	0.0238294	0.223125	0.228948	0.0118566	0.0142144	0.0220412	0.222801	0.225394	0	0	0	0	0	0	0	0	1	0	0	0	0	0	0	0	5
GO:0030374	ligand-dependent nuclear receptor transcription coactivator activity	MF	0.0207736	0.0392992	0.355755	0.0429638	0.0429638	0.0806422	0.0271939	0.046615	0.718907	0.702644	0.713199	0.0556848	0.0664593	0.10153	0.331668	0.706792	0	0	1	0	0	0	3	0	0	0	0	0	0	0	1	0	24
GO:0030375	thyroid hormone receptor coactivator activity	MF	0.00696861	0.0132668	0.0610556	0.0145222	0.0145222	0.0276202	0.00534792	0.0157763	0.344756	0.332363	0.340353	0.0189053	0.0226486	0.0350361	0.331917	0.335481	0	0	1	0	0	0	2	0	0	0	0	0	0	0	0	0	8
GO:0030414	protease inhibitor activity	MF	0.0920316	0.168387	0.509318	0.182877	0.182877	0.3207	0.167114	0.197116	0.674521	0.458665	0.814933	0.231647	0.271147	0.0859099	0.912177	0.804095	0	0	5	0	0	0	7	0	4	5	3	0	0	1	2	3	110
GO:0030506	ankyrin binding	MF	0.00523061	0.00996591	0.273522	0.0109107	0.0109107	0.0207859	0.0311394	0.0118548	0.271694	0.261389	0.0335515	0.0142116	0.0170336	0.0263918	0.261018	0.263977	0	0	0	0	0	0	1	0	0	0	1	0	0	0	0	0	6
GO:0030528	transcription regulator activity	MF	0.635316	0.560217	0.829071	0.610644	0.610644	0.5457	0.389079	0.899127	0.0844994	0.0922629	0.627951	0.752305	0.836039	0.962687	0.870955	0.890642	0	1	50	1	1	3	55	0	66	63	53	1	1	1	46	46	1103
GO:0030545	receptor regulator activity	MF	0.0164784	0.0312352	0.258554	0.0341613	0.0341613	0.0643839	0.0622439	0.037079	0.633763	0.61709	0.250012	0.0443368	0.0529777	0.0812493	0.616482	0.243759	0	0	1	0	0	0	2	0	0	0	1	0	0	0	0	1	19
GO:0030546	receptor activator activity	MF	0.00783658	0.0149133	0.075867	0.0163233	0.0163233	0.0310198	0.00773401	0.0177314	0.378494	0.365254	0.373794	0.021244	0.0254443	0.0393299	0.364777	0.368588	0	0	1	0	0	0	2	0	0	0	0	0	0	0	0	0	9
GO:0030547	receptor inhibitor activity	MF	0.00696861	0.0132668	0.346947	0.0145222	0.0145222	0.0276202	0.329233	0.0157763	0.344756	0.332363	0.0585623	0.0189053	0.0226486	0.0350361	0.331917	0.056759	0	0	0	0	0	0	0	0	0	0	1	0	0	0	0	1	8
GO:0030551	cyclic nucleotide binding	MF	0.0156173	0.0296147	0.616767	0.0323915	0.0323915	0.0610986	0.217548	0.0351608	0.0119295	0.22128	0.23091	0.0420514	0.0502588	0.0771396	0.220746	0.0574045	0	0	0	0	0	0	1	0	3	1	1	0	0	0	1	2	18
GO:0030552	cAMP binding	MF	0.00870385	0.0165572	0.412962	0.0181212	0.0181212	0.0344079	0.392989	0.0196829	0.00113705	0.396528	0.405542	0.0235773	0.0282323	0.043605	0.396023	0.400048	0	0	0	0	0	0	0	0	3	0	0	0	0	0	0	0	10
GO:0030553	cGMP binding	MF	0.00783658	0.0149133	0.380833	0.0163233	0.0163233	0.0310198	0.0678555	0.0177314	0.378494	0.0692343	0.0728254	0.021244	0.0254443	0.0393299	0.0690367	0.00823469	0	0	0	0	0	0	1	0	0	1	1	0	0	0	1	2	9
GO:0030554	adenyl nucleotide binding	MF	0.6381	0.281391	0.903882	0.331379	0.331379	0.0886807	0.641004	0.90087	0.828179	0.852606	0.424291	0.937598	0.964201	0.882359	0.669143	0.704942	0	2	48	2	2	6	51	0	50	47	57	0	0	2	51	51	1111
GO:0030594	neurotransmitter receptor activity	MF	0.0677283	0.125357	0.400913	0.136454	0.136454	0.244891	0.754177	0.147411	0.229021	0.559748	0.381756	0.174207	0.205266	0.300698	0.199618	0.367703	0	0	4	0	0	0	2	0	5	3	4	0	0	0	5	4	80
GO:0030618	transforming growth factor beta receptor, pathway-specific cytoplasmic mediator activity	MF	0.00436057	0.00831152	0.233774	0.0091002	0.0091002	0.0173511	0.220851	0.00988838	0.232168	0.0219128	0.228948	0.0118566	0.0142144	0.0220412	0.222801	0.225394	0	0	0	0	0	0	0	0	0	1	0	0	0	0	0	0	5
GO:0030674	protein binding, bridging	MF	0.0685478	0.126825	0.798409	0.138041	0.138041	0.247546	0.910361	0.149114	0.404859	0.569674	0.592656	0.176187	0.207553	0.303827	0.207365	0.377714	0	0	2	0	0	0	1	0	4	3	3	0	0	0	5	4	81
GO:0030675	Rac GTPase activator activity	MF	0.00523061	0.00996591	0.273522	0.0109107	0.0109107	0.0207859	0.258794	0.0118548	0.271694	0.261389	0.0335515	0.0142116	0.0170336	0.0263918	0.261018	0.263977	0	0	0	0	0	0	0	0	0	0	1	0	0	0	0	0	6
GO:0030695	GTPase regulator activity	MF	0.241925	0.410793	0.560642	0.439768	0.439768	0.670231	0.94413	0.467322	0.64984	0.37341	0.075299	0.530439	0.596415	0.756491	0.973709	0.91555	0	0	15	0	0	0	9	0	14	16	21	0	0	0	8	10	313
GO:0030742	GTP-dependent protein binding	MF	0.00609996	0.0116177	0.311211	0.0127181	0.0127181	0.0242089	0.0422083	0.0138174	0.309189	0.297771	0.305129	0.0165611	0.019845	0.0307234	0.29736	0.30064	0	0	0	0	0	0	1	0	0	0	0	0	0	0	0	0	7
GO:0030898	actin-dependent ATPase activity	MF	0.00523061	0.00996591	0.0350352	0.0109107	0.0109107	0.0207859	0.0311394	0.0118548	0.271694	0.0318071	0.0335515	0.0142116	0.0170336	0.0263918	0.0317114	0.0324808	0	0	1	0	0	0	1	0	0	1	1	0	0	0	1	1	6
GO:0030955	potassium ion binding	MF	0.0815718	0.149994	0.237718	0.163061	0.163061	0.288809	0.857558	0.175928	0.382396	0.343514	0.0569849	0.207247	0.243278	0.35207	0.521963	0.867889	0	0	6	0	0	0	2	0	5	5	8	0	0	0	4	2	97
GO:0030983	mismatched DNA binding	MF	0.0113016	0.0214732	0.499701	0.023496	0.023496	0.0445027	0.477458	0.0255148	0.0263459	0.0234645	0.491465	0.0305451	0.0365498	0.0563184	0.131613	0.13442	0	0	0	0	0	0	0	0	2	2	0	0	0	0	1	1	13
GO:0031072	heat shock protein binding	MF	0.0403126	0.0755775	0.708247	0.0824767	0.0824767	0.151943	0.904614	0.0893255	0.43816	0.907203	0.91355	0.106229	0.126109	0.189299	0.408857	0.205015	0	0	1	0	0	0	0	0	2	0	0	0	0	0	2	3	47
GO:0031202	RNA splicing factor activity, transesterification mechanism	MF	0.0190575	0.0360813	0.102889	0.0394521	0.0394521	0.0741723	0.666728	0.0428116	0.313931	0.670989	0.68171	0.0511613	0.0610892	0.0934711	0.0910036	0.300121	0	0	2	0	0	0	0	0	1	0	0	0	0	0	2	1	22
GO:0031267	small GTPase binding	MF	0.0486968	0.0909403	0.34247	0.0991651	0.0991651	0.18123	0.772869	0.107317	0.337257	0.53732	0.791965	0.12738	0.150872	0.224779	0.777584	0.783739	0	0	3	0	0	0	1	0	3	2	1	0	0	0	1	1	57
GO:0031369	translation initiation factor binding	MF	0.00436057	0.00831152	0.233774	0.0091002	0.0091002	0.0173511	0.220851	0.00988838	0.0238294	0.223125	0.228948	0.0118566	0.0142144	0.0220412	0.222801	0.225394	0	0	0	0	0	0	0	0	1	0	0	0	0	0	0	0	5
GO:0031402	sodium ion binding	MF	0.0767073	0.141375	0.192527	0.153761	0.153761	0.273602	0.652753	0.16597	0.50595	0.832254	0.177767	0.195735	0.230069	0.334377	0.159824	0.837938	0	0	6	0	0	0	3	0	4	2	6	0	0	0	6	2	91
GO:0031403	lithium ion binding	MF	0.00436057	0.00831152	0.233774	0.0091002	0.0091002	0.0173511	0.220851	0.00988838	0.232168	0.223125	0.228948	0.0118566	0.0142144	0.0220412	0.222801	0.225394	0	0	0	0	0	0	0	0	0	0	0	0	0	0	0	0	5
GO:0031404	chloride ion binding	MF	0.0520318	0.097017	0.390251	0.105759	0.105759	0.192667	0.952713	0.114417	0.0363273	0.809522	0.373529	0.135704	0.160585	0.23854	0.582632	0.361253	0	0	3	0	0	0	0	0	6	1	3	0	0	0	2	3	61
GO:0031406	carboxylic acid binding	MF	0.00957044	0.0181985	0.443427	0.0199159	0.0199159	0.0377843	0.42256	0.0216306	0.106916	0.426262	0.435683	0.0259053	0.0310125	0.0478614	0.425735	0.429943	0	0	0	0	0	0	0	0	1	0	0	0	0	0	0	0	11
GO:0031418	L-ascorbic acid binding	MF	0.0156173	0.0296147	0.238965	0.0323915	0.0323915	0.0610986	0.217548	0.0351608	0.613865	0.22128	0.608001	0.0420514	0.0502588	0.0771396	0.220746	0.22502	0	0	1	0	0	0	1	0	0	1	0	0	0	0	1	1	18
GO:0031419	cobalamin binding	MF	0.00609996	0.0116177	0.311211	0.0127181	0.0127181	0.0242089	0.294891	0.0138174	0.309189	0.297771	0.305129	0.0165611	0.019845	0.0307234	0.29736	0.30064	0	0	0	0	0	0	0	0	0	0	0	0	0	0	0	0	7
GO:0031420	alkali metal ion binding	MF	0.143484	0.256066	0.305428	0.276751	0.276751	0.462244	0.934644	0.296863	0.556381	0.642214	0.182321	0.344743	0.397939	0.546117	0.365163	0.94229	0	0	10	0	0	0	4	0	8	7	11	0	0	0	9	4	176
GO:0031432	titin binding	MF	0.00523061	0.00996591	0.273522	0.0109107	0.0109107	0.0207859	0.258794	0.0118548	0.271694	0.261389	0.268028	0.0142116	0.0170336	0.0263918	0.261018	0.263977	0	0	0	0	0	0	0	0	0	0	0	0	0	0	0	0	6
GO:0031490	chromatin DNA binding	MF	0.00436057	0.00831152	0.233774	0.0091002	0.0091002	0.0173511	0.220851	0.00988838	0.232168	0.223125	0.228948	0.0118566	0.0142144	0.0220412	0.222801	0.225394	0	0	0	0	0	0	0	0	0	0	0	0	0	0	0	0	5
GO:0031543	peptidyl-proline dioxygenase activity	MF	0.00609996	0.0116177	0.311211	0.0127181	0.0127181	0.0242089	0.294891	0.0138174	0.309189	0.0430974	0.305129	0.0165611	0.019845	0.000402098	0.04297	0.043994	0	0	0	0	0	0	0	0	0	1	0	0	0	1	1	1	7
GO:0031625	ubiquitin protein ligase binding	MF	0.0147555	0.0279916	0.595778	0.0306186	0.0306186	0.0578021	0.572113	0.033239	0.216936	0.202899	0.587051	0.0397608	0.0475322	0.0730118	0.0480547	0.206396	0	0	0	0	0	0	0	0	1	1	0	0	0	0	2	1	17
GO:0031994	insulin-like growth factor I binding	MF	0.00436057	0.00831152	0.233774	0.0091002	0.0091002	0.0173511	0.220851	0.00988838	0.232168	0.0219128	0.228948	0.0118566	0.0142144	0.0220412	0.222801	0.225394	0	0	0	0	0	0	0	0	0	1	0	0	0	0	0	0	5
GO:0032036	myosin heavy chain binding	MF	0.00436057	0.00831152	0.233774	0.0091002	0.0091002	0.0173511	0.220851	0.00988838	0.232168	0.223125	0.228948	0.0118566	0.0142144	0.0220412	0.222801	0.225394	0	0	0	0	0	0	0	0	0	0	0	0	0	0	0	0	5
GO:0032052	bile acid binding	MF	0.00436057	0.00831152	0.233774	0.0091002	0.0091002	0.0173511	0.220851	0.00988838	0.0238294	0.223125	0.228948	0.0118566	0.0142144	0.0220412	0.222801	0.225394	0	0	0	0	0	0	0	0	1	0	0	0	0	0	0	0	5
GO:0032182	small conjugating protein binding	MF	0.0181985	0.0344685	0.29773	0.0376916	0.0376916	0.0709206	0.272544	0.0409043	0.67054	0.0178403	0.288287	0.0488917	0.0583929	0.089415	0.276321	0.0185198	0	0	1	0	0	0	1	0	0	3	1	0	0	0	1	3	21
GO:0032393	MHC class I receptor activity	MF	0.0121661	0.0231067	3.99e-05	0.0252813	0.0252813	0.0478447	0.027958	0.0274514	0.522881	0.000393017	0.156187	0.032857	0.0393069	0.0605192	0.000390087	0.000414	0	0	5	0	0	0	2	0	0	4	1	0	0	0	4	4	14
GO:0032395	MHC class II receptor activity	MF	0.00696861	0.0132668	0.0610556	0.0145222	0.0145222	0.0276202	0.329233	0.0157763	0.344756	0.0055217	0.340353	0.0189053	0.0226486	0.0350361	0.331917	0.056759	0	0	1	0	0	0	0	0	0	2	0	0	0	0	0	1	8
GO:0032403	protein complex binding	MF	0.0984145	0.179517	0.86719	0.194847	0.194847	0.339626	0.516035	0.209893	0.405539	0.225388	0.720199	0.2463	0.287799	0.410435	0.224123	0.845473	0	0	3	0	0	0	5	0	6	7	4	0	0	0	7	3	118
GO:0032404	mismatch repair complex binding	MF	0.00696861	0.0132668	0.346947	0.0145222	0.0145222	0.0276202	0.329233	0.0157763	0.0602202	0.0055217	0.340353	0.0189053	0.0226486	0.0350361	0.0554611	0.335481	0	0	0	0	0	0	0	0	1	2	0	0	0	0	1	0	8
GO:0032405	MutLalpha complex binding	MF	0.00523061	0.00996591	0.273522	0.0109107	0.0109107	0.0207859	0.258794	0.0118548	0.0345376	0.0318071	0.268028	0.0142116	0.0170336	0.0263918	0.0317114	0.263977	0	0	0	0	0	0	0	0	1	1	0	0	0	0	1	0	6
GO:0032407	MutSalpha complex binding	MF	0.00436057	0.00831152	0.233774	0.0091002	0.0091002	0.0173511	0.220851	0.00988838	0.232168	0.0219128	0.228948	0.0118566	0.0142144	0.0220412	0.0218456	0.225394	0	0	0	0	0	0	0	0	0	1	0	0	0	0	1	0	5
GO:0032451	demethylase activity	MF	0.00609996	0.0116177	0.311211	0.0127181	0.0127181	0.0242089	0.294891	0.0138174	0.309189	0.297771	0.305129	0.0165611	0.019845	0.0307234	0.29736	0.30064	0	0	0	0	0	0	0	0	0	0	0	0	0	0	0	0	7
GO:0032553	ribonucleotide binding	MF	0.69969	0.166258	0.858503	0.209833	0.209833	0.0127926	0.54642	0.74745	0.678797	0.42418	0.418144	0.613609	0.735343	0.701738	0.525798	0.410234	0	3	59	3	3	9	62	1	63	65	67	2	2	4	63	66	1304
GO:0032555	purine ribonucleotide binding	MF	0.69969	0.166258	0.858503	0.209833	0.209833	0.0127926	0.54642	0.74745	0.678797	0.42418	0.418144	0.613609	0.735343	0.701738	0.525798	0.410234	0	3	59	3	3	9	62	1	63	65	67	2	2	4	63	66	1304
GO:0032559	adenyl ribonucleotide binding	MF	0.616371	0.25307	0.805139	0.299859	0.299859	0.0699407	0.646209	0.886813	0.865029	0.821363	0.417126	0.926833	0.956665	0.953825	0.856205	0.654041	0	2	48	2	2	6	48	0	46	45	54	0	0	1	44	49	1050
GO:0032561	guanyl ribonucleotide binding	MF	0.215706	0.0760152	0.674716	0.0890448	0.0890448	0.0152281	0.186028	0.102675	0.0750833	0.0307528	0.422033	0.0270782	0.0433125	0.0336841	0.0302938	0.0576637	0	1	12	1	1	3	16	1	19	20	14	2	2	3	20	19	275
GO:0032813	tumor necrosis factor receptor superfamily binding	MF	0.0173388	0.0328531	0.655536	0.035928	0.035928	0.0676579	0.254168	0.0389935	0.275158	0.635971	0.64677	0.0466169	0.0556891	0.0853411	0.635362	0.262556	0	0	0	0	0	0	1	0	1	0	0	0	0	0	0	1	20
GO:0032934	sterol binding	MF	0.0173388	0.0328531	0.655536	0.035928	0.035928	0.0676579	0.631687	0.0389935	0.652637	0.25836	0.64677	0.0466169	0.0556891	0.0853411	0.635362	0.074584	0	0	0	0	0	0	0	0	0	1	0	0	0	0	0	2	20
GO:0032947	protein complex scaffold	MF	0.0147555	0.0279916	0.219455	0.0306186	0.0306186	0.0578021	0.19941	0.033239	0.00966469	0.576346	0.587051	0.0397608	0.0475322	0.0730118	0.575744	0.58054	0	0	1	0	0	0	1	0	3	0	0	0	0	0	0	0	17
GO:0033170	DNA-protein loading ATPase activity	MF	0.00436057	0.00831152	0.233774	0.0091002	0.0091002	0.0173511	0.0214448	0.00988838	0.232168	0.223125	0.228948	0.0118566	0.0142144	0.0220412	0.222801	0.225394	0	0	0	0	0	0	1	0	0	0	0	0	0	0	0	0	5
GO:0033549	MAP kinase phosphatase activity	MF	0.00870385	0.0165572	0.412962	0.0181212	0.0181212	0.0344079	0.392989	0.0196829	0.410498	0.0109901	0.0880604	0.0235773	0.0282323	0.043605	0.0835605	0.400048	0	0	0	0	0	0	0	0	0	2	1	0	0	0	1	0	10
GO:0033558	protein deacetylase activity	MF	0.0138931	0.0263659	0.20009	0.0288426	0.0288426	0.0544943	0.550189	0.0313135	0.0460304	0.184704	0.564984	0.0374648	0.0447981	0.0688658	0.553782	0.558531	0	0	1	0	0	0	0	0	2	1	0	0	0	0	0	0	16
GO:0033764	steroid dehydrogenase activity, acting on the CH-OH group of donors, NAD or NADP as acceptor	MF	0.0190575	0.0360813	0.690389	0.0394521	0.0394521	0.0741723	0.666728	0.0428116	0.313931	0.670989	0.68171	0.0511613	0.0610892	0.0934711	0.294853	0.675199	0	0	0	0	0	0	0	0	1	0	0	0	0	0	1	0	22
GO:0034061	DNA polymerase activity	MF	0.0224869	0.0425069	0.749885	0.0464633	0.0464633	0.0870679	0.363367	0.050404	0.747145	0.368675	0.382255	0.0601874	0.0717995	0.109519	0.367917	0.373968	0	0	0	0	0	0	1	0	0	1	1	0	0	0	1	1	26
GO:0034062	RNA polymerase activity	MF	0.0318614	0.0599676	0.578775	0.0654928	0.0654928	0.121633	0.26816	0.0709864	0.858792	0.106988	0.115665	0.0845833	0.100644	0.152225	0.845517	0.279462	0	0	1	0	0	0	2	0	0	3	3	0	0	0	0	2	37
GO:0034185	apolipoprotein binding	MF	0.00523061	0.00996591	0.273522	0.0109107	0.0109107	0.0207859	0.258794	0.0118548	0.271694	0.261389	0.268028	0.0142116	0.0170336	0.0263918	0.261018	0.263977	0	0	0	0	0	0	0	0	0	0	0	0	0	0	0	0	6
GO:0034483	heparan sulfate sulfotransferase activity	MF	0.00783658	0.0149133	0.380833	0.0163233	0.0163233	0.0310198	0.361905	0.0177314	0.0748483	0.365254	0.373794	0.021244	0.0254443	0.0393299	0.0690367	0.0706231	0	0	0	0	0	0	0	0	1	0	0	0	0	0	1	1	9
GO:0034593	phosphatidylinositol bisphosphate phosphatase activity	MF	0.00696861	0.0132668	0.0610556	0.0145222	0.0145222	0.0276202	0.329233	0.0157763	0.0602202	0.332363	0.0585623	0.0189053	0.0226486	0.0350361	0.0554611	0.335481	0	0	1	0	0	0	0	0	1	0	1	0	0	0	1	0	8
GO:0034595	phosphoinositide 5-phosphatase activity	MF	0.00436057	0.00831152	0.0241791	0.0091002	0.0091002	0.0173511	0.220851	0.00988838	0.0238294	0.223125	0.0231367	0.0118566	0.0142144	0.0220412	0.0218456	0.225394	0	0	1	0	0	0	0	0	1	0	1	0	0	0	1	0	5
GO:0034713	type I transforming growth factor beta receptor binding	MF	0.00523061	0.00996591	0.273522	0.0109107	0.0109107	0.0207859	0.258794	0.0118548	0.271694	0.00212398	0.0335515	0.0142116	0.0170336	0.0263918	0.0317114	0.0324808	0	0	0	0	0	0	0	0	0	2	1	0	0	0	1	1	6
GO:0034979	NAD-dependent protein deacetylase activity	MF	0.00609996	0.0116177	0.311211	0.0127181	0.0127181	0.0242089	0.294891	0.0138174	0.046728	0.297771	0.305129	0.0165611	0.019845	0.0307234	0.29736	0.30064	0	0	0	0	0	0	0	0	1	0	0	0	0	0	0	0	7
GO:0035004	phosphoinositide 3-kinase activity	MF	0.00957044	0.0181985	0.443427	0.0199159	0.0199159	0.0377843	0.42256	0.0216306	0.440856	0.426262	0.435683	0.0259053	0.0310125	0.0478614	0.425735	0.429943	0	0	0	0	0	0	0	0	0	0	0	0	0	0	0	0	11
GO:0035035	histone acetyltransferase binding	MF	0.00436057	0.00831152	0.233774	0.0091002	0.0091002	0.0173511	0.220851	0.00988838	0.0238294	0.0219128	0.228948	0.0118566	0.0142144	0.0220412	0.222801	0.225394	0	0	0	0	0	0	0	0	1	1	0	0	0	0	0	0	5
GO:0035091	phosphoinositide binding	MF	0.0578424	0.107558	0.472272	0.117187	0.117187	0.023491	0.423737	0.126713	0.871593	0.657515	0.12937	0.150087	0.177324	0.262047	0.0487902	0.665075	0	0	3	0	0	1	3	0	1	2	5	0	0	0	6	2	68
GO:0035240	dopamine binding	MF	0.00436057	0.00831152	0.233774	0.0091002	0.0091002	0.0173511	0.0214448	0.00988838	0.0238294	0.223125	0.0231367	0.0118566	0.0142144	0.0220412	0.222801	0.0223852	0	0	0	0	0	0	1	0	1	0	1	0	0	0	0	1	5
GO:0035250	UDP-galactosyltransferase activity	MF	0.0130299	0.0247376	0.180944	0.0270635	0.0270635	0.0511752	0.0337133	0.0293843	0.178781	0.166766	0.174471	0.0351636	0.0420563	0.0647017	0.00511147	0.00535087	0	0	1	0	0	0	2	0	1	1	1	0	0	0	3	3	15
GO:0035251	UDP-glucosyltransferase activity	MF	0.00609996	0.0116177	0.311211	0.0127181	0.0127181	0.0242089	0.294891	0.0138174	0.309189	0.297771	0.0454179	0.0165611	0.019845	0.0307234	0.29736	0.30064	0	0	0	0	0	0	0	0	0	0	1	0	0	0	0	0	7
GO:0035257	nuclear hormone receptor binding	MF	0.0520318	0.097017	0.832234	0.105759	0.105759	0.192667	0.345636	0.114417	0.828954	0.353443	0.958384	0.135704	0.160585	0.23854	0.352327	0.591496	0	0	1	0	0	0	3	0	1	3	0	0	0	0	3	2	61
GO:0035258	steroid hormone receptor binding	MF	0.028462	0.0536537	0.82786	0.0586154	0.0586154	0.109214	0.807745	0.063552	0.512164	0.0770513	0.820568	0.0757837	0.0902575	0.136933	0.487445	0.494336	0	0	0	0	0	0	0	0	1	3	0	0	0	0	1	1	33
GO:0042054	histone methyltransferase activity	MF	0.028462	0.0536537	0.243478	0.0586154	0.0586154	0.109214	0.215495	0.063552	0.512164	0.488309	0.820568	0.0757837	0.0902575	0.136933	0.810901	0.0795827	0	0	2	0	0	0	2	0	1	1	0	0	0	0	0	3	33
GO:0042056	chemoattractant activity	MF	0.00436057	0.00831152	0.0241791	0.0091002	0.0091002	0.0173511	0.220851	0.00988838	0.0238294	0.223125	0.228948	0.0118566	0.0142144	0.0220412	0.222801	0.225394	0	0	1	0	0	0	0	0	1	0	0	0	0	0	0	0	5
GO:0042162	telomeric DNA binding	MF	0.0113016	0.0214732	0.499701	0.023496	0.023496	0.0445027	0.00279476	0.0255148	0.141859	0.131963	0.0252953	0.0305451	0.0365498	0.0563184	0.480852	0.0241673	0	0	0	0	0	0	3	0	1	1	2	0	0	0	0	2	13
GO:0042165	neurotransmitter binding	MF	0.0685478	0.126825	0.411311	0.138041	0.138041	0.247546	0.761624	0.149114	0.237526	0.569674	0.391939	0.176187	0.207553	0.303827	0.207365	0.377714	0	0	4	0	0	0	2	0	5	3	4	0	0	0	5	4	81
GO:0042166	acetylcholine binding	MF	0.0156173	0.0296147	0.616767	0.0323915	0.0323915	0.0610986	0.217548	0.0351608	0.613865	0.597232	0.608001	0.0420514	0.0502588	0.0771396	0.220746	0.601453	0	0	0	0	0	0	1	0	0	0	0	0	0	0	1	0	18
GO:0042169	SH2 domain binding	MF	0.0130299	0.0247376	0.550294	0.0270635	0.0270635	0.0511752	0.527144	0.0293843	0.178781	0.166766	0.54174	0.0351636	0.0420563	0.0647017	0.16634	0.53537	0	0	0	0	0	0	0	0	1	1	0	0	0	0	1	0	15
GO:0042277	peptide binding	MF	0.126636	0.0267985	0.277333	0.0317781	0.0317781	0.100799	0.477054	0.265015	0.269605	0.0776371	0.378874	0.308962	0.358265	0.498707	0.226304	0.651351	0	1	9	1	1	1	7	0	9	11	8	0	0	0	9	6	154
GO:0042287	MHC protein binding	MF	0.0147555	0.0279916	0.219455	0.0306186	0.0306186	0.0578021	0.19941	0.033239	0.00966469	0.00828901	0.587051	0.0397608	0.0475322	0.00253077	0.00106621	0.206396	0	0	1	0	0	0	1	0	3	3	0	0	0	1	4	1	17
GO:0042288	MHC class I protein binding	MF	0.0113016	0.0214732	0.143645	0.023496	0.023496	0.0445027	0.129519	0.0255148	0.0263459	0.0234645	0.491465	0.0305451	0.0365498	0.00146813	0.0233651	0.13442	0	0	1	0	0	0	1	0	2	2	0	0	0	1	2	1	13
GO:0042301	phosphate binding	MF	0.0181985	0.0344685	0.29773	0.0376916	0.0376916	0.0709206	0.017177	0.0409043	0.67054	0.0817485	0.0874054	0.0488917	0.0583929	0.089415	0.653314	0.65815	0	0	1	0	0	0	3	0	0	2	2	0	0	0	0	0	21
GO:0042379	chemokine receptor binding	MF	0.03525	0.0662414	0.161456	0.0723221	0.0723221	0.133882	0.322075	0.0783642	0.630832	0.606329	0.881771	0.0933018	0.110915	0.16725	0.140738	0.334748	0	0	3	0	0	0	2	0	1	1	0	0	0	0	3	2	41
GO:0042393	histone binding	MF	0.0130299	0.0247376	0.000717508	0.0270635	0.0270635	0.0511752	0.0337133	0.0293843	0.547459	0.166766	0.54174	0.0351636	0.0420563	0.0647017	0.16634	0.53537	0	0	4	0	0	0	2	0	0	1	0	0	0	0	1	0	15
GO:0042562	hormone binding	MF	0.0241974	0.0457044	0.430187	0.0499506	0.0499506	0.0934498	0.398584	0.0541786	0.77255	0.15729	0.167031	0.0646693	0.07711	0.117437	0.756552	0.76107	0	0	1	0	0	0	1	0	0	2	2	0	0	0	0	0	28
GO:0042577	lipid phosphatase activity	MF	0.00523061	0.00996591	0.0350352	0.0109107	0.0109107	0.0207859	0.258794	0.0118548	0.271694	0.0318071	0.0335515	0.0142116	0.0170336	0.0263918	0.261018	0.263977	0	0	1	0	0	0	0	0	0	1	1	0	0	0	0	0	6
GO:0042578	phosphoric ester hydrolase activity	MF	0.210788	0.363711	0.638425	0.390551	0.390551	0.612538	0.846512	0.416262	0.998398	0.916575	0.0537324	0.475911	0.539526	0.700998	0.446617	0.86494	0	0	12	0	0	0	9	0	4	8	19	0	0	0	13	9	268
GO:0042605	peptide antigen binding	MF	0.00609996	0.0116177	0.0473887	0.0127181	0.0127181	0.0242089	0.0422083	0.0138174	0.309189	0.297771	0.305129	0.0165611	0.019845	0.0307234	0.29736	0.30064	0	0	1	0	0	0	1	0	0	0	0	0	0	0	0	0	7
GO:0042623	ATPase activity, coupled	MF	0.168204	0.296532	0.19697	0.319728	0.319728	0.036273	0.0857404	0.342162	0.754559	0.454326	0.262026	0.395079	0.453015	0.237994	0.580942	0.34773	0	0	13	0	0	2	14	0	8	10	12	0	0	1	9	11	209
GO:0042625	ATPase activity, coupled to transmembrane movement of ions	MF	0.0520318	0.097017	0.619488	0.105759	0.105759	0.0191634	0.345636	0.114417	0.384681	0.0786383	0.0114109	0.135704	0.160585	0.0300649	0.0781634	0.0820092	0	0	2	0	0	1	3	0	3	5	7	0	0	1	5	5	61
GO:0042626	ATPase activity, coupled to transmembrane movement of substances	MF	0.0767073	0.141375	0.85764	0.153761	0.153761	0.0401562	0.282238	0.16597	0.695565	0.291038	0.0897431	0.195735	0.230069	0.0618598	0.289777	0.167273	0	0	2	0	0	1	5	0	3	5	7	0	0	1	5	6	91
GO:0042802	identical protein binding	MF	0.307783	0.150516	0.396527	0.0383643	0.0383643	0.000527754	0.547465	0.197892	0.559906	0.169694	0.782322	0.259047	0.332578	0.5539	0.383646	0.883056	0	1	22	2	2	6	19	1	20	24	17	1	1	1	21	15	414
GO:0042803	protein homodimerization activity	MF	0.171892	0.302478	0.932148	0.326023	0.326023	0.0384901	0.598708	0.348777	0.308672	0.485902	0.649207	0.402372	0.460921	0.617849	0.731048	0.998743	0	0	6	0	0	2	9	0	12	10	9	0	0	0	8	2	214
GO:0042809	vitamin D receptor binding	MF	0.0130299	0.0247376	0.180944	0.0270635	0.0270635	0.0511752	0.0337133	0.0293843	0.547459	0.531274	0.54174	0.0351636	0.0420563	0.0647017	0.16634	0.53537	0	0	1	0	0	0	2	0	0	0	0	0	0	0	1	0	15
GO:0042813	Wnt receptor activity	MF	0.00696861	0.0132668	0.346947	0.0145222	0.0145222	0.0276202	0.329233	0.0157763	0.344756	0.332363	0.00598448	0.0189053	0.0226486	0.0350361	0.331917	0.335481	0	0	0	0	0	0	0	0	0	0	2	0	0	0	0	0	8
GO:0042826	histone deacetylase binding	MF	0.00957044	0.0181985	0.443427	0.0199159	0.0199159	0.0377843	0.42256	0.0216306	0.0164085	0.426262	0.435683	0.0259053	0.0310125	0.0478614	0.425735	0.101097	0	0	0	0	0	0	0	0	2	0	0	0	0	0	0	1	11
GO:0042834	peptidoglycan binding	MF	0.00609996	0.0116177	0.311211	0.0127181	0.0127181	0.0242089	0.0422083	0.0138174	0.309189	0.297771	0.305129	0.0165611	0.019845	0.0307234	0.29736	0.30064	0	0	0	0	0	0	1	0	0	0	0	0	0	0	0	0	7
GO:0042923	neuropeptide binding	MF	0.0267582	0.0504816	0.215614	0.0551586	0.0551586	0.102941	0.787512	0.0598134	0.212375	0.0639098	0.0695262	0.0713534	0.0850205	0.129186	0.0636053	0.198906	0	0	2	0	0	0	0	0	2	3	3	0	0	0	3	2	31
GO:0042974	retinoic acid receptor binding	MF	0.00870385	0.0165572	0.0916678	0.0181212	0.0181212	0.0344079	0.0821561	0.0196829	0.410498	0.396528	0.405542	0.0235773	0.0282323	0.043605	0.396023	0.400048	0	0	1	0	0	0	1	0	0	0	0	0	0	0	0	0	10
GO:0042979	ornithine decarboxylase regulator activity	MF	0.00436057	0.00831152	0.0241791	0.0091002	0.0091002	0.0173511	0.0214448	0.00988838	0.0238294	0.0219128	0.228948	0.0118566	0.0142144	0.0220412	0.222801	0.0223852	0	0	1	0	0	0	1	0	1	1	0	0	0	0	0	1	5
GO:0043015	gamma-tubulin binding	MF	0.00609996	0.0116177	0.0473887	0.0127181	0.0127181	0.0242089	0.00346719	0.0138174	0.309189	0.0430974	0.305129	0.0165611	0.019845	0.0307234	0.29736	0.043994	0	0	1	0	0	0	2	0	0	1	0	0	0	0	0	1	7
GO:0043021	ribonucleoprotein binding	MF	0.0156173	0.0296147	0.238965	0.0323915	0.0323915	0.0610986	0.217548	0.0351608	0.0622018	0.0102495	0.0113102	0.0420514	0.0502588	0.0771396	0.0556272	0.0574045	0	0	1	0	0	0	1	0	2	3	3	0	0	0	2	2	18
GO:0043022	ribosome binding	MF	0.00870385	0.0165572	0.0916678	0.0181212	0.0181212	0.0344079	0.0821561	0.0196829	0.0124011	0.0109901	0.0118854	0.0235773	0.0282323	0.043605	0.0109415	0.0113333	0	0	1	0	0	0	1	0	2	2	2	0	0	0	2	2	10
GO:0043027	caspase inhibitor activity	MF	0.00609996	0.0116177	0.311211	0.0127181	0.0127181	0.0242089	0.0422083	0.0138174	0.046728	0.297771	0.0454179	0.0165611	0.019845	0.0307234	0.29736	0.30064	0	0	0	0	0	0	1	0	1	0	1	0	0	0	0	0	7
GO:0043028	caspase regulator activity	MF	0.0156173	0.0296147	0.616767	0.0323915	0.0323915	0.0610986	0.00985544	0.0351608	0.0622018	0.597232	0.0598936	0.0420514	0.0502588	0.0771396	0.596626	0.601453	0	0	0	0	0	0	3	0	2	0	2	0	0	0	0	0	18
GO:0043120	tumor necrosis factor binding	MF	0.00609996	0.0116177	0.311211	0.0127181	0.0127181	0.0242089	0.294891	0.0138174	0.309189	0.0430974	0.305129	0.0165611	0.019845	0.0307234	0.29736	0.30064	0	0	0	0	0	0	0	0	0	1	0	0	0	0	0	0	7
GO:0043121	neurotrophin binding	MF	0.00696861	0.0132668	0.346947	0.0145222	0.0145222	0.0276202	0.329233	0.0157763	0.0602202	0.332363	0.340353	0.0189053	0.0226486	0.0350361	0.331917	0.335481	0	0	0	0	0	0	0	0	1	0	0	0	0	0	0	0	8
GO:0043130	ubiquitin binding	MF	0.0156173	0.0296147	0.238965	0.0323915	0.0323915	0.0610986	0.217548	0.0351608	0.613865	0.0102495	0.23091	0.0420514	0.0502588	0.0771396	0.220746	0.0106538	0	0	1	0	0	0	1	0	0	3	1	0	0	0	1	3	18
GO:0043167	ion binding	MF	0.526703	0.791675	0.988459	0.69495	0.69495	0.875414	0.980661	0.595971	0.764976	0.999938	0.896419	0.956722	0.9867	0.991493	0.964611	0.844087	2	3	135	4	4	7	128	5	150	112	142	3	3	6	132	142	3075
GO:0043168	anion binding	MF	0.0520318	0.097017	0.390251	0.105759	0.105759	0.192667	0.952713	0.114417	0.0363273	0.809522	0.373529	0.135704	0.160585	0.23854	0.582632	0.361253	0	0	3	0	0	0	0	0	6	1	3	0	0	0	2	3	61
GO:0043169	cation binding	MF	0.443717	0.704593	0.970254	0.586286	0.586286	0.875165	0.9403	0.474069	0.614486	0.998894	0.898204	0.919094	0.969885	0.974938	0.943151	0.92568	2	3	123	4	4	6	118	5	138	105	126	3	3	6	119	122	2751
GO:0043176	amine binding	MF	0.0369402	0.0693634	0.660953	0.0757189	0.0757189	0.139944	0.349121	0.082032	0.382221	0.632409	0.372786	0.0976309	0.116008	0.174664	0.631516	0.362384	0	0	1	0	0	0	2	0	2	1	2	0	0	0	1	2	43
GO:0043236	laminin binding	MF	0.00436057	0.00831152	0.233774	0.0091002	0.0091002	0.0173511	0.220851	0.00988838	0.232168	0.223125	0.228948	0.0118566	0.0142144	0.0220412	0.222801	0.225394	0	0	0	0	0	0	0	0	0	0	0	0	0	0	0	0	5
GO:0043492	ATPase activity, coupled to movement of substances	MF	0.0775197	0.142818	0.862634	0.155318	0.155318	0.0409591	0.290728	0.167637	0.70374	0.299681	0.0941858	0.197665	0.232286	0.0630586	0.298399	0.173861	0	0	2	0	0	1	5	0	3	5	7	0	0	1	5	6	92
GO:0043498	cell surface binding	MF	0.0199159	0.0376916	0.113988	0.0412095	0.0412095	0.0774128	0.098787	0.0447151	0.333159	0.314	0.697864	0.0534256	0.063778	0.0046282	0.313314	0.318799	0	0	2	0	0	0	2	0	1	1	0	0	0	1	1	1	23
GO:0043499	eukaryotic cell surface binding	MF	0.0113016	0.0214732	0.0268802	0.023496	0.023496	0.0445027	0.129519	0.0255148	0.141859	0.481415	0.491465	0.0305451	0.0365498	0.00146813	0.131613	0.13442	0	0	2	0	0	0	1	0	1	0	0	0	0	1	1	1	13
GO:0043531	ADP binding	MF	0.0113016	0.0214732	0.499701	0.023496	0.023496	0.0445027	0.477458	0.0255148	0.141859	0.481415	0.491465	0.0305451	0.0365498	0.0563184	0.480852	0.13442	0	0	0	0	0	0	0	0	1	0	0	0	0	0	0	1	13
GO:0043548	phosphoinositide 3-kinase binding	MF	0.00523061	0.00996591	0.273522	0.0109107	0.0109107	0.0207859	0.0311394	0.0118548	0.271694	0.0318071	0.268028	0.0142116	0.0170336	0.0263918	0.261018	0.263977	0	0	0	0	0	0	1	0	0	1	0	0	0	0	0	0	6
GO:0043560	insulin receptor substrate binding	MF	0.00523061	0.00996591	0.273522	0.0109107	0.0109107	0.0207859	0.0311394	0.0118548	0.271694	0.0318071	0.268028	0.0142116	0.0170336	0.0263918	0.261018	0.263977	0	0	0	0	0	0	1	0	0	1	0	0	0	0	0	0	6
GO:0043565	sequence-specific DNA binding	MF	0.308408	0.505536	0.873155	0.537643	0.537643	0.77168	0.0763069	0.567669	0.12423	0.480761	0.444489	0.634497	0.701227	0.847523	0.170684	0.975877	0	0	16	0	0	0	26	0	26	20	21	0	0	0	24	12	415
GO:0043566	structure-specific DNA binding	MF	0.0750806	0.138484	0.684635	0.150639	0.150639	0.0385688	0.265435	0.162624	0.0870394	0.0119236	0.29602	0.191861	0.225616	0.328374	0.0708567	0.457162	0	0	3	0	0	1	5	0	7	9	5	0	0	0	7	4	89
GO:0043621	protein self-association	MF	0.00696861	0.0132668	0.346947	0.0145222	0.0145222	0.0276202	0.329233	0.0157763	0.344756	0.332363	0.340353	0.0189053	0.0226486	0.0350361	0.331917	0.335481	0	0	0	0	0	0	0	0	0	0	0	0	0	0	0	0	8
GO:0045028	purinergic nucleotide receptor activity, G-protein coupled	MF	0.0190575	0.0360813	0.317214	0.0394521	0.0394521	0.0741723	0.666728	0.0428116	0.687521	0.670989	0.68171	0.0511613	0.0610892	0.0934711	0.294853	0.0217663	0	0	1	0	0	0	0	0	0	0	0	0	0	0	1	3	22
GO:0045125	bioactive lipid receptor activity	MF	0.00783658	0.0149133	0.380833	0.0163233	0.0163233	0.0310198	0.0678555	0.0177314	0.0748483	0.0692343	0.0728254	0.021244	0.0254443	0.0393299	0.364777	0.368588	0	0	0	0	0	0	1	0	1	1	1	0	0	0	0	0	9
GO:0045182	translation regulator activity	MF	0.0775197	0.000456234	0.00275628	0.000601122	0.000601122	0.000289604	0.160551	0.000772471	0.00024092	0.0369744	0.0177895	6.32e-05	0.000131394	5.31e-05	0.0366531	4.48e-05	0	2	11	2	2	3	6	2	13	8	9	3	3	4	8	14	92
GO:0045296	cadherin binding	MF	0.0104363	0.0198372	0.472312	0.0217075	0.0217075	0.0411493	0.450693	0.0235745	0.469653	0.454534	0.464298	0.0282279	0.033785	0.0520992	0.453987	0.458351	0	0	0	0	0	0	0	0	0	0	0	0	0	0	0	0	12
GO:0045309	protein phosphorylated amino acid binding	MF	0.00609996	0.0116177	0.311211	0.0127181	0.0127181	0.0242089	0.294891	0.0138174	0.046728	0.297771	0.305129	0.0165611	0.019845	0.0307234	0.29736	0.30064	0	0	0	0	0	0	0	0	1	0	0	0	0	0	0	0	7
GO:0045502	dynein binding	MF	0.00436057	0.00831152	0.233774	0.0091002	0.0091002	0.0173511	0.220851	0.00988838	0.232168	0.223125	0.228948	0.0118566	0.0142144	0.0220412	0.222801	0.0223852	0	0	0	0	0	0	0	0	0	0	0	0	0	0	0	1	5
GO:0046027	phospholipid:diacylglycerol acyltransferase activity	MF	0.00436057	0.00831152	0.233774	0.0091002	0.0091002	0.0173511	0.0214448	0.00988838	0.0238294	0.223125	0.0231367	0.0118566	0.0142144	0.0220412	0.222801	0.0223852	0	0	0	0	0	0	1	0	1	0	1	0	0	0	0	1	5
GO:0046030	inositol trisphosphate phosphatase activity	MF	0.00609996	0.0116177	0.0473887	0.0127181	0.0127181	0.0242089	0.294891	0.0138174	0.046728	0.297771	0.0454179	0.0165611	0.019845	0.0307234	0.04297	0.043994	0	0	1	0	0	0	0	0	1	0	1	0	0	0	1	1	7
GO:0046332	SMAD binding	MF	0.0267582	0.0504816	0.215614	0.0551586	0.0551586	0.102941	0.787512	0.0598134	0.478816	0.194469	0.800853	0.0713534	0.0850205	0.129186	0.0166011	0.198906	0	0	2	0	0	0	0	0	1	2	0	0	0	0	4	2	31
GO:0046527	glucosyltransferase activity	MF	0.00696861	0.0132668	0.346947	0.0145222	0.0145222	0.0276202	0.329233	0.0157763	0.344756	0.332363	0.0585623	0.0189053	0.0226486	0.0350361	0.331917	0.335481	0	0	0	0	0	0	0	0	0	0	1	0	0	0	0	0	8
GO:0046790	virion binding	MF	0.00436057	2.64e-05	0.0241791	3.18e-05	3.18e-05	0.000118522	0.0214448	0.00988838	0.232168	0.0219128	0.0231367	0.0118566	0.0142144	0.0220412	0.0218456	0.225394	0	1	1	1	1	1	1	0	0	1	1	0	0	0	1	0	5
GO:0046870	cadmium ion binding	MF	0.00609996	0.0116177	0.000221125	0.0127181	0.0127181	0.0242089	0.294891	0.0138174	0.00406166	0.0430974	0.0454179	0.0165611	0.019845	0.0307234	0.29736	5.82e-06	0	0	3	0	0	0	0	0	2	1	1	0	0	0	0	4	7
GO:0046872	metal ion binding	MF	0.507848	0.773337	0.9863	0.671354	0.671354	0.856027	0.965633	0.568688	0.824789	0.99984	0.901802	0.949732	0.983839	0.988965	0.94013	0.828535	2	3	132	4	4	7	127	5	144	111	138	3	3	6	131	139	3000
GO:0046873	metal ion transmembrane transporter activity	MF	0.188667	0.329215	0.872121	0.354268	0.354268	0.567172	0.821417	0.378389	0.447093	0.38475	0.424796	0.434838	0.495878	0.655725	0.902019	0.909216	0	0	8	0	0	0	8	0	12	12	12	0	0	0	7	7	237
GO:0046875	ephrin receptor binding	MF	0.00609996	0.0116177	0.311211	0.0127181	0.0127181	0.0242089	0.294891	0.0138174	0.309189	0.0430974	0.305129	0.0165611	0.019845	0.0307234	0.29736	0.30064	0	0	0	0	0	0	0	0	0	1	0	0	0	0	0	0	7
GO:0046906	tetrapyrrole binding	MF	0.0807627	0.148564	0.124639	0.161518	0.161518	0.286297	0.186473	0.174277	0.120753	0.514141	0.113184	0.20534	0.241092	0.349154	0.192761	0.344245	0	0	7	0	0	0	6	0	7	4	7	0	0	0	6	5	96
GO:0046912	transferase activity, transferring acyl groups, acyl groups converted into alkyl on transfer	MF	0.00436057	0.00831152	0.233774	0.0091002	0.0091002	0.0173511	0.220851	0.00988838	0.232168	0.223125	0.228948	0.0118566	0.0142144	0.0220412	0.0218456	0.0223852	0	0	0	0	0	0	0	0	0	0	0	0	0	0	1	1	5
GO:0046914	transition metal ion binding	MF	0.530105	0.657367	0.980558	0.492266	0.492266	0.702348	0.632404	0.348738	0.345431	0.996604	0.973318	0.867868	0.934966	0.950034	0.872642	0.551008	1	2	83	3	3	5	92	4	104	73	82	2	2	4	86	96	1963
GO:0046915	transition metal ion transmembrane transporter activity	MF	0.0156173	0.0296147	0.616767	0.0323915	0.0323915	0.0610986	0.217548	0.0351608	0.0622018	0.22128	0.23091	0.0420514	0.0502588	0.0771396	0.596626	0.22502	0	0	0	0	0	0	1	0	2	1	1	0	0	0	0	1	18
GO:0046920	alpha(1,3)-fucosyltransferase activity	MF	0.00436057	0.00831152	0.233774	0.0091002	0.0091002	0.0173511	0.220851	0.00988838	0.232168	0.223125	0.228948	0.0118566	0.0142144	0.0220412	0.222801	0.225394	0	0	0	0	0	0	0	0	0	0	0	0	0	0	0	0	5
GO:0046933	hydrogen ion transporting ATP synthase activity, rotational mechanism	MF	0.0104363	0.0198372	0.125681	0.0217075	0.0217075	0.000770162	0.450693	0.0235745	0.124088	0.0187219	0.020204	0.0282279	0.033785	0.00124581	0.0186414	0.00218624	0	0	1	0	0	1	0	0	1	2	2	0	0	1	2	3	12
GO:0046934	phosphatidylinositol-4,5-bisphosphate 3-kinase activity	MF	0.00436057	0.00831152	0.233774	0.0091002	0.0091002	0.0173511	0.220851	0.00988838	0.232168	0.223125	0.228948	0.0118566	0.0142144	0.0220412	0.222801	0.225394	0	0	0	0	0	0	0	0	0	0	0	0	0	0	0	0	5
GO:0046943	carboxylic acid transmembrane transporter activity	MF	0.0528639	0.0985302	0.101091	0.1074	0.1074	0.195501	0.811617	0.116184	0.835743	0.59488	0.614594	0.137773	0.162996	0.241943	0.956405	0.19502	0	0	5	0	0	0	1	0	1	2	2	0	0	0	0	4	62
GO:0046961	proton-transporting ATPase activity, rotational mechanism	MF	0.0164784	0.0312352	0.258554	0.0341613	0.0341613	0.00196465	0.612811	0.037079	0.0711443	0.063978	0.0137635	0.0443368	0.0529777	0.00316398	0.0637288	0.0129737	0	0	1	0	0	1	0	0	2	2	3	0	0	1	2	3	19
GO:0046965	retinoid X receptor binding	MF	0.00436057	0.00831152	0.233774	0.0091002	0.0091002	0.0173511	0.220851	0.00988838	0.232168	0.223125	0.228948	0.0118566	0.0142144	0.0220412	0.222801	0.225394	0	0	0	0	0	0	0	0	0	0	0	0	0	0	0	0	5
GO:0046966	thyroid hormone receptor binding	MF	0.0199159	0.0376916	0.336569	0.0412095	0.0412095	0.0774128	0.098787	0.0447151	0.703629	0.687216	0.697864	0.0534256	0.063778	0.0975094	0.101009	0.691399	0	0	1	0	0	0	2	0	0	0	0	0	0	0	2	0	23
GO:0046982	protein heterodimerization activity	MF	0.106336	0.193229	0.657919	0.209574	0.209574	0.362559	0.431761	0.225591	0.213284	0.29537	0.783286	0.264237	0.308094	0.436381	0.441808	0.618536	0	0	5	0	0	0	6	0	8	7	4	0	0	0	6	5	128
GO:0046983	protein dimerization activity	MF	0.273249	0.456417	0.938055	0.487104	0.487104	0.130529	0.391425	0.516062	0.116553	0.240459	0.81774	0.581524	0.648524	0.803644	0.505216	0.97315	0	0	12	0	0	2	18	0	23	20	14	0	0	0	17	10	360
GO:0047485	protein N-terminus binding	MF	0.0411541	0.0771248	0.456919	0.0841587	0.0841587	0.154917	0.415969	0.0911402	0.451857	0.00860401	0.706928	0.108367	0.128616	0.192917	0.422172	0.430412	0	0	2	0	0	0	2	0	2	6	1	0	0	0	2	2	48
GO:0047498	calcium-dependent phospholipase A2 activity	MF	0.00523061	0.00996591	0.273522	0.0109107	0.0109107	0.0207859	0.0311394	0.0118548	0.271694	0.261389	0.268028	0.0142116	0.0170336	0.0263918	0.261018	0.263977	0	0	0	0	0	0	1	0	0	0	0	0	0	0	0	0	6
GO:0047555	3',5'-cyclic-GMP phosphodiesterase activity	MF	0.00609996	0.0116177	0.0473887	0.0127181	0.0127181	0.0242089	0.0422083	0.0138174	0.309189	0.0430974	0.0454179	0.0165611	0.019845	0.0307234	0.04297	0.30064	0	0	1	0	0	0	1	0	0	1	1	0	0	0	1	0	7
GO:0047760	butyrate-CoA ligase activity	MF	0.00436057	0.00831152	0.233774	0.0091002	0.0091002	0.0173511	0.220851	0.00988838	0.232168	0.223125	0.228948	0.0118566	0.0142144	0.0220412	0.222801	0.00113914	0	0	0	0	0	0	0	0	0	0	0	0	0	0	0	2	5
GO:0048019	receptor antagonist activity	MF	0.00696861	0.0132668	0.346947	0.0145222	0.0145222	0.0276202	0.329233	0.0157763	0.344756	0.332363	0.0585623	0.0189053	0.0226486	0.0350361	0.331917	0.056759	0	0	0	0	0	0	0	0	0	0	1	0	0	0	0	1	8
GO:0048029	monosaccharide binding	MF	0.0216306	0.0409043	0.13744	0.0447151	0.0447151	0.0838606	0.345462	0.0485114	0.371103	0.350614	0.0353803	0.0579387	0.0691331	0.105533	0.71672	0.721419	0	0	2	0	0	0	1	0	1	1	3	0	0	0	0	0	25
GO:0048037	cofactor binding	MF	0.147272	0.262337	0.835185	0.0426583	0.0426583	0.131554	0.386774	0.303914	0.328853	0.947455	0.901908	0.352622	0.406617	0.0464863	0.671274	0.892847	0	0	6	1	1	1	9	0	10	4	5	0	0	2	7	5	181
GO:0048185	activin binding	MF	0.00783658	0.0149133	0.380833	0.0163233	0.0163233	0.0310198	0.361905	0.0177314	0.378494	0.0692343	0.0728254	0.021244	0.0254443	0.0393299	0.0690367	0.00823469	0	0	0	0	0	0	0	0	0	1	1	0	0	0	1	2	9
GO:0048306	calcium-dependent protein binding	MF	0.0138931	0.0263659	0.20009	0.0288426	0.0288426	0.0544943	0.181468	0.0313135	0.570774	0.184704	0.564984	0.0374648	0.0447981	0.0688658	0.184242	0.187951	0	0	1	0	0	0	1	0	0	1	0	0	0	0	1	1	16
GO:0048365	Rac GTPase binding	MF	0.00609996	0.0116177	0.0473887	0.0127181	0.0127181	0.0242089	0.294891	0.0138174	0.046728	0.297771	0.305129	0.0165611	0.019845	0.0307234	0.29736	0.30064	0	0	1	0	0	0	0	0	1	0	0	0	0	0	0	0	7
GO:0048406	nerve growth factor binding	MF	0.00436057	0.00831152	0.233774	0.0091002	0.0091002	0.0173511	0.220851	0.00988838	0.0238294	0.223125	0.228948	0.0118566	0.0142144	0.0220412	0.222801	0.225394	0	0	0	0	0	0	0	0	1	0	0	0	0	0	0	0	5
GO:0048407	platelet-derived growth factor binding	MF	0.00436057	0.00831152	0.233774	0.0091002	0.0091002	0.0173511	0.220851	0.00988838	0.232168	0.223125	0.228948	0.0118566	0.0142144	0.0220412	0.222801	0.225394	0	0	0	0	0	0	0	0	0	0	0	0	0	0	0	0	5
GO:0048487	beta-tubulin binding	MF	0.00783658	0.0149133	0.075867	0.0163233	0.0163233	0.0310198	0.00773401	0.0177314	0.000711076	0.0692343	0.0728254	0.021244	0.0254443	0.0393299	0.364777	0.0706231	0	0	1	0	0	0	2	0	3	1	1	0	0	0	0	1	9
GO:0048531	beta-1,3-galactosyltransferase activity	MF	0.00609996	0.0116177	0.311211	0.0127181	0.0127181	0.0242089	0.294891	0.0138174	0.046728	0.0430974	0.0454179	0.0165611	0.019845	0.0307234	0.00356492	0.00369789	0	0	0	0	0	0	0	0	1	1	1	0	0	0	2	2	7
GO:0050136	NADH dehydrogenase (quinone) activity	MF	0.028462	0.0536537	0.82786	0.0586154	0.0586154	0.109214	0.48224	0.063552	0.825462	0.220337	0.503722	0.0757837	0.0902575	0.136933	0.810901	0.494336	0	0	0	0	0	0	1	0	0	2	1	0	0	0	0	1	33
GO:0050431	transforming growth factor beta binding	MF	0.00870385	0.0165572	0.412962	0.0181212	0.0181212	0.0344079	0.392989	0.0196829	0.410498	0.396528	0.0880604	0.0235773	0.0282323	0.043605	0.0835605	0.400048	0	0	0	0	0	0	0	0	0	0	1	0	0	0	1	0	10
GO:0050660	FAD binding	MF	0.0486968	0.0909403	0.952262	0.0991651	0.0991651	0.18123	0.529529	0.107317	0.168474	0.53732	0.557028	0.12738	0.150872	0.0265173	0.0599991	0.545041	0	0	0	0	0	0	2	0	4	2	2	0	0	1	5	2	57
GO:0050661	NADP or NADPH binding	MF	0.0233425	0.0441069	0.762881	0.0482085	0.0482085	0.0902643	0.740447	0.0522931	0.047581	0.744516	0.400468	0.0624309	0.0744585	0.113487	0.0413105	0.748522	0	0	0	0	0	0	0	0	3	0	1	0	0	0	3	0	27
GO:0050662	coenzyme binding	MF	0.107124	0.194588	0.805536	0.0228904	0.0228904	0.0745478	0.176992	0.227144	0.127969	0.884962	0.788942	0.266008	0.310092	0.0196229	0.301138	0.626108	0	0	4	1	1	1	8	0	9	3	4	0	0	2	7	5	129
GO:0050664	oxidoreductase activity, acting on NADH or NADPH, with oxygen as acceptor	MF	0.00870385	0.0165572	0.412962	0.0181212	0.0181212	0.0344079	0.392989	0.0196829	0.410498	0.396528	0.405542	0.0235773	0.0282323	0.000854283	0.0835605	0.00100463	0	0	0	0	0	0	0	0	0	0	0	0	0	1	1	3	10
GO:0050681	androgen receptor binding	MF	0.0216306	0.0409043	0.736178	0.0447151	0.0447151	0.0838606	0.713146	0.0485114	0.733399	0.122678	0.727757	0.0579387	0.0691331	0.105533	0.349879	0.355754	0	0	0	0	0	0	0	0	0	2	0	0	0	0	1	1	25
GO:0050699	WW domain binding	MF	0.0104363	0.0198372	0.125681	0.0217075	0.0217075	0.0411493	0.113096	0.0235745	0.469653	0.454534	0.464298	0.0282279	0.033785	0.0520992	0.11496	0.458351	0	0	1	0	0	0	1	0	0	0	0	0	0	0	1	0	12
GO:0050750	low-density lipoprotein receptor binding	MF	0.00783658	0.0149133	0.380833	0.0163233	0.0163233	0.0310198	0.361905	0.0177314	0.378494	0.0692343	0.0728254	0.021244	0.0254443	0.0393299	0.364777	0.0706231	0	0	0	0	0	0	0	0	0	1	1	0	0	0	0	1	9
GO:0050811	GABA receptor binding	MF	0.00436057	0.00831152	0.00128293	0.0091002	0.0091002	0.0173511	0.00106625	0.00988838	0.0238294	0.0219128	0.0231367	0.0118566	0.0142144	0.0220412	0.0218456	0.0223852	0	0	2	0	0	0	2	0	1	1	1	0	0	0	1	1	5
GO:0050839	cell adhesion molecule binding	MF	0.0199159	0.0376916	0.706472	0.0412095	0.0412095	0.0774128	0.309197	0.0447151	0.703629	0.314	0.697864	0.0534256	0.063778	0.0975094	0.686614	0.318799	0	0	0	0	0	0	1	0	0	1	0	0	0	0	0	1	23
GO:0050840	extracellular matrix binding	MF	0.00696861	0.0132668	0.346947	0.0145222	0.0145222	0.0276202	0.0544952	0.0157763	0.344756	0.332363	0.340353	0.0189053	0.0226486	0.0350361	0.331917	0.335481	0	0	0	0	0	0	1	0	0	0	0	0	0	0	0	0	8
GO:0050897	cobalt ion binding	MF	0.0113016	0.0214732	0.499701	0.023496	0.023496	0.0445027	0.477458	0.0255148	0.49697	0.481415	0.0252953	0.0305451	0.0365498	0.0563184	0.480852	0.13442	0	0	0	0	0	0	0	0	0	0	2	0	0	0	0	1	13
GO:0050998	nitric-oxide synthase binding	MF	0.00609996	5.53e-05	0.0473887	6.66e-05	6.66e-05	0.00024779	0.0422083	0.0138174	0.046728	0.00358137	0.0454179	0.0165611	0.019845	0.0307234	0.00356492	0.043994	0	1	1	1	1	1	1	0	1	2	1	0	0	0	2	1	7
GO:0051015	actin filament binding	MF	0.0310125	0.0583929	0.286202	0.063778	0.063778	0.118544	0.834545	0.0691331	0.559477	0.837995	0.00876721	0.082391	0.0980583	0.148427	0.259498	0.841375	0	0	2	0	0	0	0	0	1	0	5	0	0	0	2	0	36
GO:0051018	protein kinase A binding	MF	0.00609996	0.0116177	0.311211	0.0127181	0.0127181	0.0242089	0.294891	0.0138174	0.309189	0.297771	0.0454179	0.0165611	0.019845	0.0307234	0.29736	0.30064	0	0	0	0	0	0	0	0	0	0	1	0	0	0	0	0	7
GO:0051020	GTPase binding	MF	0.0536953	0.100041	0.227393	0.109038	0.109038	0.198326	0.818621	0.117947	0.40827	0.376111	0.835822	0.139838	0.165401	0.245331	0.822887	0.613543	0	0	4	0	0	0	1	0	3	3	1	0	0	0	1	2	63
GO:0051059	NF-kappaB binding	MF	0.0199159	0.0376916	0.113988	0.0412095	0.0412095	0.0774128	0.309197	0.0447151	0.703629	0.314	0.326328	0.0534256	0.063778	0.0975094	0.313314	0.691399	0	0	2	0	0	0	1	0	0	1	1	0	0	0	1	0	23
GO:0051082	unfolded protein binding	MF	0.0742663	0.00930064	0.0856043	0.0111043	0.0111043	0.00355104	0.0270678	0.160947	0.299369	0.265446	0.462514	0.189918	0.22338	0.325353	0.264253	0.273832	0	1	7	1	1	2	8	0	5	5	4	0	0	0	5	5	88
GO:0051087	chaperone binding	MF	0.0156173	0.0296147	0.0633719	0.0323915	0.0323915	0.0610986	0.0543125	0.0351608	0.0622018	0.22128	0.23091	0.0420514	0.0502588	0.0771396	0.596626	0.22502	0	0	2	0	0	0	2	0	2	1	1	0	0	0	0	1	18
GO:0051117	ATPase binding	MF	0.00609996	0.0116177	0.311211	0.0127181	0.0127181	0.0242089	0.0422083	0.0138174	0.309189	0.0430974	0.0454179	0.0165611	0.019845	0.0307234	0.29736	0.30064	0	0	0	0	0	0	1	0	0	1	1	0	0	0	0	0	7
GO:0051119	sugar transmembrane transporter activity	MF	0.0259053	0.0488917	0.067441	0.0534256	0.0534256	0.099788	0.177646	0.0579387	0.198863	0.7805	0.192733	0.0691305	0.082391	0.125287	0.43785	0.186051	0	0	3	0	0	0	2	0	2	0	2	0	0	0	1	2	30
GO:0051183	vitamin transporter activity	MF	0.00783658	0.0149133	0.380833	0.0163233	0.0163233	0.0310198	0.361905	0.0177314	0.378494	0.0692343	0.373794	0.021244	0.0254443	0.0393299	0.364777	0.368588	0	0	0	0	0	0	0	0	0	1	0	0	0	0	0	0	9
GO:0051184	cofactor transporter activity	MF	0.00870385	0.0165572	0.412962	0.0181212	0.0181212	0.0344079	0.392989	0.0196829	0.410498	0.396528	0.0880604	0.0235773	0.0282323	0.043605	0.396023	0.400048	0	0	0	0	0	0	0	0	0	0	1	0	0	0	0	0	10
GO:0051213	dioxygenase activity	MF	0.0470253	0.0878873	0.78634	0.0958508	0.0958508	0.175453	0.128356	0.103746	0.313596	0.761166	0.943065	0.123189	0.145975	0.217807	0.760366	0.520693	0	0	1	0	0	0	4	0	3	1	0	0	0	0	1	2	55
GO:0051219	phosphoprotein binding	MF	0.0104363	0.0198372	0.472312	0.0217075	0.0217075	0.0411493	0.450693	0.0235745	0.124088	0.454534	0.464298	0.0282279	0.033785	0.0520992	0.453987	0.458351	0	0	0	0	0	0	0	0	1	0	0	0	0	0	0	0	12
GO:0051287	NAD or NADH binding	MF	0.0267582	0.0504816	0.215614	0.00143676	0.00143676	0.00520233	0.0159747	0.0598134	0.212375	0.455521	0.47056	0.0713534	0.0850205	0.00831516	0.193837	0.461396	0	0	2	1	1	1	4	0	2	1	1	0	0	1	2	1	31
GO:0051427	hormone receptor binding	MF	0.0570143	0.10606	0.869045	0.115563	0.115563	0.209529	0.412673	0.124966	0.866165	0.421159	0.969585	0.148047	0.174953	0.258733	0.419948	0.42962	0	0	1	0	0	0	3	0	1	3	0	0	0	0	3	3	67
GO:0051536	iron-sulfur cluster binding	MF	0.0360954	0.0678037	0.171649	0.074022	0.074022	0.136918	0.146188	0.0801998	0.368018	0.619541	0.358769	0.0954689	0.113465	0.170965	0.149904	0.883353	0	0	3	0	0	0	3	0	2	1	2	0	0	0	3	0	42
GO:0051537	2 iron, 2 sulfur cluster binding	MF	0.0121661	0.0231067	0.525671	0.0252813	0.0252813	0.0478447	0.146445	0.0274514	0.522881	0.506973	0.517255	0.032857	0.0393069	0.0605192	0.506396	0.510996	0	0	0	0	0	0	1	0	0	0	0	0	0	0	0	0	14
GO:0051539	4 iron, 4 sulfur cluster binding	MF	0.0181985	0.0344685	0.29773	0.0376916	0.0376916	0.0709206	0.272544	0.0409043	0.0906213	0.276951	0.664694	0.0488917	0.0583929	0.089415	0.276321	0.65815	0	0	1	0	0	0	1	0	2	1	0	0	0	0	1	0	21
GO:0051540	metal cluster binding	MF	0.0360954	0.0678037	0.171649	0.074022	0.074022	0.136918	0.146188	0.0801998	0.368018	0.619541	0.358769	0.0954689	0.113465	0.170965	0.149904	0.883353	0	0	3	0	0	0	3	0	2	1	2	0	0	0	3	0	42
GO:0051766	inositol trisphosphate kinase activity	MF	0.00523061	0.00996591	0.00246703	0.0109107	0.0109107	0.0207859	0.258794	0.0118548	0.00241293	0.261389	0.268028	0.0142116	0.0170336	0.0263918	0.0317114	0.0324808	0	0	2	0	0	0	0	0	2	0	0	0	0	0	1	1	6
GO:0051879	Hsp90 protein binding	MF	0.00523061	0.00996591	0.273522	0.0109107	0.0109107	0.0207859	0.258794	0.0118548	0.271694	0.261389	0.268028	0.0142116	0.0170336	0.0263918	0.261018	0.0324808	0	0	0	0	0	0	0	0	0	0	0	0	0	0	0	1	6
GO:0051920	peroxiredoxin activity	MF	0.00523061	0.00996591	0.00246703	0.0109107	0.0109107	0.0207859	0.0311394	0.0118548	0.00241293	0.261389	0.0335515	0.0142116	0.0170336	0.0263918	0.261018	0.0324808	0	0	2	0	0	0	1	0	2	0	1	0	0	0	0	1	6
GO:0055102	lipase inhibitor activity	MF	0.0121661	0.0231067	0.0329226	0.0252813	0.0252813	0.0478447	0.50292	0.0274514	0.522881	0.00392093	0.517255	0.032857	0.0393069	0.0605192	0.00389817	0.510996	0	0	2	0	0	0	0	0	0	3	0	0	0	0	3	0	14
GO:0060089	molecular transducer activity	MF	0.739514	0.923404	0.99474	0.940043	0.940043	0.969186	0.992185	0.95307	0.692355	0.63813	0.686805	0.974567	0.930571	0.991288	0.919326	0.284589	0	0	55	0	0	1	52	0	70	68	69	0	1	1	60	76	1449
GO:0060090	molecular adaptor activity	MF	0.0503656	0.0939835	0.818024	0.102468	0.102468	0.186968	0.789139	0.110874	0.360982	0.794463	0.177997	0.131552	0.155742	0.23169	0.3297	0.169376	0	0	1	0	0	0	1	0	3	1	4	0	0	0	3	4	59
GO:0070001	aspartic-type peptidase activity	MF	0.00957044	0.0181985	0.108316	0.0199159	0.0199159	0.0377843	0.42256	0.0216306	0.440856	0.426262	0.435683	0.0259053	0.0310125	0.0478614	0.425735	0.429943	0	0	1	0	0	0	0	0	0	0	0	0	0	0	0	0	11
GO:0070003	threonine-type peptidase activity	MF	0.0147555	0.0279916	0.0548511	0.0306186	0.0306186	0.0578021	0.572113	0.033239	0.053823	0.0482481	0.211908	0.0397608	0.0475322	0.0730118	0.575744	0.206396	0	0	2	0	0	0	0	0	2	2	1	0	0	0	0	1	17
GO:0070008	serine-type exopeptidase activity	MF	0.00436057	0.00831152	0.233774	0.0091002	0.0091002	0.0173511	0.220851	0.00988838	0.232168	0.223125	0.228948	0.0118566	0.0142144	0.0220412	0.222801	0.225394	0	0	0	0	0	0	0	0	0	0	0	0	0	0	0	0	5
GO:0070011	peptidase activity, acting on L-amino acid peptides	MF	0.305904	0.502111	0.3829	0.534134	0.534134	0.423254	0.79007	0.564102	0.219334	0.970192	0.83871	0.630874	0.697668	0.844687	0.996654	0.818439	0	0	22	0	0	1	16	0	24	12	16	0	0	0	9	16	411
GO:0070035	purine NTP-dependent helicase activity	MF	0.0644435	0.119462	0.0426032	0.130077	0.130077	0.0288788	0.0310115	0.140564	0.196063	0.319348	0.541755	0.166242	0.196056	0.28804	0.728693	0.327759	0	0	7	0	0	1	7	0	5	4	3	0	0	0	2	4	76
GO:0070279	vitamin B6 binding	MF	0.0394706	0.0740277	0.696967	0.0807917	0.0807917	0.148959	0.662776	0.0875073	0.69285	0.668968	0.684482	0.104087	0.123594	0.185664	0.902003	0.904976	0	0	1	0	0	0	1	0	1	1	1	0	0	0	0	0	46
GO:0070325	lipoprotein receptor binding	MF	0.00783658	0.0149133	0.380833	0.0163233	0.0163233	0.0310198	0.361905	0.0177314	0.378494	0.0692343	0.0728254	0.021244	0.0254443	0.0393299	0.364777	0.0706231	0	0	0	0	0	0	0	0	0	1	1	0	0	0	0	1	9
GO:0000118	histone deacetylase complex	CC	0.0207736	0.0392992	0.355755	0.0429638	0.0513752	0.0806422	0.327396	0.046615	0.352227	0.111835	0.713199	0.0556848	0.0664593	0.10153	0.702047	0.706792	0	0	1	0	0	0	1	0	1	2	0	0	0	0	0	0	24
GO:0000119	mediator complex	CC	0.0147555	0.0279916	0.219455	0.0306186	0.00796684	0.0578021	0.00796684	0.033239	0.216936	0.576346	0.587051	0.0397608	0.0475322	0.0730118	0.0480547	0.58054	0	0	1	0	0	0	3	0	1	0	0	0	0	0	2	0	17
GO:0000123	histone acetyltransferase complex	CC	0.00957044	0.000144363	0.108316	0.000173757	0.00297521	0.000643229	0.0972741	0.0216306	0.106916	0.0145658	0.104133	0.0259053	0.0310125	0.0478614	0.0989068	0.0150145	0	1	1	1	1	1	1	0	1	2	1	0	0	0	1	2	11
GO:0000127	transcription factor TFIIIC complex	CC	0.00436057	0.00831152	0.233774	0.0091002	0.00904366	0.0173511	0.220851	0.00988838	0.232168	0.223125	0.228948	0.0118566	0.0142144	0.0220412	0.222801	0.225394	0	0	0	0	0	0	0	0	0	0	0	0	0	0	0	0	5
GO:0000139	Golgi membrane	CC	0.229606	0.392373	0.672728	0.420555	0.229913	0.275667	0.468992	0.447435	0.450954	0.0575822	0.532421	0.50932	0.574531	0.735626	0.593172	0.150924	0	0	13	0	0	1	14	0	15	20	14	0	0	0	13	18	295
GO:0000151	ubiquitin ligase complex	CC	0.0503656	0.0939835	0.366384	0.102468	0.108395	0.186968	0.553076	0.110874	0.360982	0.163982	0.350182	0.131552	0.155742	0.23169	0.559791	0.338315	0	0	3	0	0	0	2	0	3	4	3	0	0	0	2	3	59
GO:0000152	nuclear ubiquitin ligase complex	CC	0.0130299	0.0247376	0.180944	0.0270635	0.0268968	0.0511752	0.527144	0.0293843	0.178781	0.531274	0.174471	0.0351636	0.0420563	0.0647017	0.16634	0.53537	0	0	1	0	0	0	0	0	1	0	1	0	0	0	1	0	15
GO:0000159	protein phosphatase type 2A complex	CC	0.0130299	0.0247376	0.550294	0.0270635	0.0286652	0.0511752	0.163789	0.0293843	0.547459	0.531274	0.174471	0.0351636	0.0420563	0.0647017	0.0345649	0.169754	0	0	0	0	0	0	1	0	0	0	1	0	0	0	2	1	15
GO:0000178	exosome (RNase complex)	CC	0.00870385	0.0165572	0.412962	0.0181212	0.0180091	0.0344079	0.392989	0.0196829	0.0124011	0.396528	0.405542	0.0235773	0.0282323	0.043605	0.0835605	0.400048	0	0	0	0	0	0	0	0	2	0	0	0	0	0	1	0	10
GO:0000228	nuclear chromosome	CC	0.0758943	0.139931	0.323961	0.152201	0.178838	0.271036	0.273805	0.164299	0.317601	0.154462	0.482275	0.1938	0.227845	0.331382	0.281208	0.160799	0	0	5	0	0	0	5	0	5	6	4	0	0	0	5	6	90
GO:0000242	pericentriolar material	CC	0.00609996	0.0116177	0.311211	0.0127181	0.0126392	0.0242089	0.294891	0.0138174	0.046728	0.297771	0.305129	0.0165611	0.019845	0.0307234	0.29736	0.043994	0	0	0	0	0	0	0	0	1	0	0	0	0	0	0	1	7
GO:0000267	cell fraction	CC	0.476847	0.339736	0.411548	0.381812	0.406499	0.104588	0.324044	0.770832	0.971055	0.142066	0.237063	0.518223	0.618112	0.399231	0.346569	0.653461	0	1	38	1	1	4	37	0	26	41	40	1	1	3	37	33	720
GO:0000276	mitochondrial proton-transporting ATP synthase complex, coupling factor F(o)	CC	0.00523061	0.00996591	0.273522	0.0109107	0.0108	0.0207859	7.71e-05	0.0118548	0.271694	0.0318071	0.0335515	0.0142116	0.0170336	0.0263918	0.261018	0.0324808	0	0	0	0	0	0	3	0	0	1	1	0	0	0	0	1	6
GO:0000299	integral to membrane of membrane fraction	CC	0.00957044	0.0181985	0.108316	0.0199159	0.0215735	0.0377843	0.0972741	0.0216306	0.440856	0.426262	0.435683	0.0259053	0.0310125	0.0478614	0.425735	0.429943	0	0	1	0	0	0	1	0	0	0	0	0	0	0	0	0	11
GO:0000307	cyclin-dependent protein kinase holoenzyme complex	CC	0.00696861	0.0132668	0.0610556	0.0145222	0.0144323	0.0276202	0.329233	0.0157763	0.344756	0.0055217	0.340353	0.0189053	0.0226486	0.0350361	0.331917	0.335481	0	0	1	0	0	0	0	0	0	2	0	0	0	0	0	0	8
GO:0000313	organellar ribosome	CC	0.0259053	0.0488917	0.201948	0.0534256	0.0582601	0.099788	0.432867	0.0579387	0.461627	0.438679	0.192733	0.0691305	0.082391	0.125287	0.43785	0.444462	0	0	2	0	0	0	1	0	1	1	2	0	0	0	1	1	30
GO:0000314	organellar small ribosomal subunit	CC	0.0104363	0.0198372	0.125681	0.0217075	0.023351	0.0411493	0.450693	0.0235745	0.124088	0.454534	0.120918	0.0282279	0.033785	0.0520992	0.453987	0.458351	0	0	1	0	0	0	0	0	1	0	1	0	0	0	0	0	12
GO:0000315	organellar large ribosomal subunit	CC	0.00783658	0.0149133	0.380833	0.0163233	0.0180091	0.0310198	0.361905	0.0177314	0.378494	0.0692343	0.373794	0.021244	0.0254443	0.0393299	0.364777	0.368588	0	0	0	0	0	0	0	0	0	1	0	0	0	0	0	0	9
GO:0000323	lytic vacuole	CC	0.121212	0.218684	0.98403	0.236849	0.252237	0.404009	0.103276	0.254595	0.0192434	0.299033	0.469705	0.297186	0.345116	0.482627	0.435854	0.115878	0	0	2	0	0	0	10	0	13	8	7	0	0	0	7	10	147
GO:0000428	DNA-directed RNA polymerase complex	CC	0.0190575	0.0360813	0.690389	0.0394521	0.0392106	0.0741723	0.290901	0.0428116	0.687521	0.295512	0.0975677	0.0511613	0.0610892	0.0934711	0.670384	0.300121	0	0	0	0	0	0	1	0	0	1	2	0	0	0	0	1	22
GO:0000502	proteasome complex	CC	0.0377843	0.0709206	0.192668	0.0774128	0.0786292	0.142959	0.889149	0.0838606	0.0740099	0.0199489	0.386743	0.099788	0.118544	0.0163048	0.368412	0.37614	0	0	3	0	0	0	0	0	4	5	2	0	0	1	2	2	44
GO:0000775	chromosome, centromeric region	CC	0.0570143	0.10606	0.682422	0.115563	0.141959	0.209529	0.226606	0.124966	0.261578	0.848957	0.860232	0.148047	0.174953	0.258733	0.110556	0.240422	0	0	2	0	0	0	4	0	4	1	1	0	0	0	5	4	67
GO:0000776	kinetochore	CC	0.0386278	0.0724754	0.415264	0.0791037	0.0919738	0.145964	0.174425	0.0856857	0.410395	0.657119	0.67274	0.10194	0.121073	0.182013	0.0684973	0.184414	0	0	2	0	0	0	3	0	2	1	1	0	0	0	4	3	45
GO:0000777	condensed chromosome kinetochore	CC	0.028462	0.0536537	0.243478	0.0586154	0.0650972	0.109214	0.215495	0.063552	0.239941	0.811422	0.503722	0.0757837	0.0902575	0.136933	0.0766932	0.0795827	0	0	2	0	0	0	2	0	2	0	1	0	0	0	3	3	33
GO:0000779	condensed chromosome, centromeric region	CC	0.030163	0.0568157	0.271871	0.0620602	0.0718868	0.115445	0.241589	0.0672763	0.268055	0.829581	0.53551	0.0801937	0.0954653	0.144612	0.0270291	0.0943587	0	0	2	0	0	0	2	0	2	0	1	0	0	0	4	3	35
GO:0000781	chromosome, telomeric region	CC	0.0207736	0.0392992	0.72172	0.0429638	0.0427013	0.0806422	0.327396	0.046615	0.352227	0.332379	0.119219	0.0556848	0.0664593	0.10153	0.11143	0.00581372	0	0	0	0	0	0	1	0	1	1	2	0	0	0	2	4	24
GO:0000782	telomere cap complex	CC	0.00783658	0.0149133	0.380833	0.0163233	0.0162222	0.0310198	0.0678555	0.0177314	0.0748483	0.0692343	0.373794	0.021244	0.0254443	0.0393299	0.364777	0.000627406	0	0	0	0	0	0	1	0	1	1	0	0	0	0	0	3	9
GO:0000783	nuclear telomere cap complex	CC	0.00783658	0.0149133	0.380833	0.0163233	0.0162222	0.0310198	0.0678555	0.0177314	0.0748483	0.0692343	0.373794	0.021244	0.0254443	0.0393299	0.364777	0.000627406	0	0	0	0	0	0	1	0	1	1	0	0	0	0	0	3	9
GO:0000784	nuclear chromosome, telomeric region	CC	0.0156173	0.0296147	0.616767	0.0323915	0.0321925	0.0610986	0.217548	0.0351608	0.236277	0.22128	0.23091	0.0420514	0.0502588	0.0771396	0.220746	0.00150079	0	0	0	0	0	0	1	0	1	1	1	0	0	0	1	4	18
GO:0000785	chromatin	CC	0.09443	0.172577	0.0683685	0.187385	0.227079	0.327858	0.311641	0.20193	0.127624	0.000418434	0.512868	0.237174	0.277435	0.397025	0.0512234	0.495739	0	0	9	0	0	0	6	0	8	14	5	0	0	0	9	5	113
GO:0000786	nucleosome	CC	0.0310125	0.0583929	0.11423	0.063778	0.0819828	0.118544	0.254825	0.0691331	0.111868	0.0016228	0.55087	0.082391	0.0980583	0.148427	0.00760038	0.265748	0	0	3	0	0	0	2	0	3	6	1	0	0	0	5	2	36
GO:0000790	nuclear chromatin	CC	0.0181985	0.0344685	0.0211867	0.0376916	0.0513752	0.0709206	0.0795952	0.0409043	0.0206562	0.0817485	0.0874054	0.0488917	0.0583929	0.089415	0.0814393	0.65815	0	0	3	0	0	0	2	0	3	2	2	0	0	0	2	0	21
GO:0000792	heterochromatin	CC	0.0164784	0.0312352	0.0724622	0.0341613	0.0409575	0.0643839	0.235819	0.037079	0.255705	0.00185956	0.068543	0.0443368	0.0529777	0.0812493	0.0637288	0.621325	0	0	2	0	0	0	1	0	1	4	2	0	0	0	2	0	19
GO:0000793	condensed chromosome	CC	0.0619731	0.115016	0.528261	0.125264	0.145092	0.226047	0.478136	0.135395	0.0808452	0.880823	0.310689	0.160219	0.189081	0.2784	0.289005	0.155163	0	0	3	0	0	0	3	0	6	1	4	0	0	0	4	5	73
GO:0000794	condensed nuclear chromosome	CC	0.0241974	0.0457044	0.430187	0.0499506	0.0599738	0.0934498	0.398584	0.0541786	0.426279	0.404168	0.418425	0.0646693	0.07711	0.117437	0.156754	0.161055	0	0	1	0	0	0	1	0	1	1	1	0	0	0	2	2	28
GO:0000795	synaptonemal complex	CC	0.00870385	0.0165572	0.412962	0.0181212	0.0215735	0.0344079	0.392989	0.0196829	0.410498	0.396528	0.405542	0.0235773	0.0282323	0.043605	0.0835605	0.0854456	0	0	0	0	0	0	0	0	0	0	0	0	0	0	1	1	10
GO:0000796	condensin complex	CC	0.00523061	0.00996591	0.0350352	0.0109107	0.0108	0.0207859	0.258794	0.0118548	0.0345376	0.261389	0.268028	0.0142116	0.0170336	0.0263918	0.261018	0.263977	0	0	1	0	0	0	0	0	1	0	0	0	0	0	0	0	6
GO:0000803	sex chromosome	CC	0.00436057	0.00831152	0.00128293	0.0091002	0.0108	0.0173511	0.0214448	0.00988838	0.232168	0.0011023	0.0231367	0.0118566	0.0142144	0.0220412	0.0010971	0.225394	0	0	2	0	0	0	1	0	0	2	1	0	0	0	2	0	5
GO:0000808	origin recognition complex	CC	0.00436057	0.00831152	0.233774	0.0091002	0.00904366	0.0173511	0.220851	0.00988838	0.232168	0.223125	0.228948	0.0118566	0.0142144	0.0220412	0.222801	0.225394	0	0	0	0	0	0	0	0	0	0	0	0	0	0	0	0	5
GO:0000922	spindle pole	CC	0.0190575	0.0360813	0.690389	0.0394521	0.0444421	0.0741723	0.666728	0.0428116	0.313931	0.295512	0.307358	0.0511613	0.0610892	0.0934711	0.0208655	0.0937431	0	0	0	0	0	0	0	0	1	1	1	0	0	0	3	2	22
GO:0000930	gamma-tubulin complex	CC	0.00696861	0.0132668	0.346947	0.0145222	0.0144323	0.0276202	0.329233	0.0157763	0.344756	0.332363	0.0585623	0.0189053	0.0226486	0.0350361	0.331917	0.335481	0	0	0	0	0	0	0	0	0	0	1	0	0	0	0	0	8
GO:0001518	voltage-gated sodium channel complex	CC	0.00870385	0.0165572	0.0916678	0.0181212	0.0197928	0.0344079	0.392989	0.0196829	0.0904601	0.396528	0.0880604	0.0235773	0.0282323	0.043605	0.0835605	0.0854456	0	0	1	0	0	0	0	0	1	0	1	0	0	0	1	1	10
GO:0001527	microfibril	CC	0.00436057	0.00831152	0.233774	0.0091002	0.00904366	0.0173511	0.220851	0.00988838	0.232168	0.223125	0.00119862	0.0118566	0.0142144	0.0220412	0.222801	0.225394	0	0	0	0	0	0	0	0	0	0	2	0	0	0	0	0	5
GO:0001533	cornified envelope	CC	0.0104363	0.0198372	0.125681	0.0217075	0.023351	0.0411493	0.018163	0.0235745	0.469653	0.115271	0.120918	0.0282279	0.033785	0.0520992	0.11496	0.458351	0	0	1	0	0	0	2	0	0	1	1	0	0	0	1	0	12
GO:0001669	acrosome	CC	0.0199159	0.0376916	0.336569	0.0412095	0.00435537	0.0774128	0.00435537	0.0447151	0.333159	0.314	0.326328	0.0534256	0.063778	0.0975094	0.686614	0.691399	0	0	1	0	0	0	4	0	1	1	1	0	0	0	0	0	23
GO:0001673	male germ cell nucleus	CC	0.00783658	0.0149133	0.380833	0.0163233	0.0180091	0.0310198	0.361905	0.0177314	0.378494	0.00798196	0.373794	0.021244	0.0254443	0.0393299	0.0690367	0.368588	0	0	0	0	0	0	0	0	0	2	0	0	0	0	1	0	9
GO:0001725	stress fiber	CC	0.0121661	0.0231067	0.0329226	0.0252813	0.0304304	0.0478447	0.50292	0.0274514	0.160123	0.149158	0.517255	0.032857	0.0393069	0.0605192	0.14877	0.151883	0	0	2	0	0	0	0	0	1	1	0	0	0	0	1	1	14
GO:0001726	ruffle	CC	0.0276104	0.0520689	0.0232521	0.0568885	0.0869914	0.106083	0.797881	0.0616845	0.815968	0.472068	0.219331	0.0735711	0.0876426	0.133068	0.0699914	0.478025	0	0	4	0	0	0	0	0	0	1	2	0	0	0	3	1	32
GO:0001739	sex chromatin	CC	0.00436057	0.00831152	0.00128293	0.0091002	0.0108	0.0173511	0.0214448	0.00988838	0.232168	0.0011023	0.0231367	0.0118566	0.0142144	0.0220412	0.0010971	0.225394	0	0	2	0	0	0	1	0	0	2	1	0	0	0	2	0	5
GO:0001750	photoreceptor outer segment	CC	0.00783658	0.0149133	0.380833	0.0163233	0.0197928	0.0310198	0.0678555	0.0177314	0.378494	0.0692343	0.0728254	0.021244	0.0254443	0.0393299	0.364777	0.368588	0	0	0	0	0	0	1	0	0	1	1	0	0	0	0	0	9
GO:0001772	immunological synapse	CC	0.00523061	0.00996591	0.273522	0.0109107	0.0126392	0.0207859	0.258794	0.0118548	0.271694	0.261389	0.268028	0.0142116	0.0170336	0.0263918	0.261018	0.263977	0	0	0	0	0	0	0	0	0	0	0	0	0	0	0	0	6
GO:0005575	cellular_component	CC	0	0	0.0846363	0	0	0.0632799	0.23927	0	0.370527	0.517175	0.00252799	0	0	0	0.085848	0.0706161	11	21	599	23	23	42	558	25	587	559	595	30	36	56	568	576	11368
GO:0005576	extracellular region	CC	0.33197	0.392785	0.267162	0.452189	0.468381	0.706368	0.0728531	0.763776	0.533523	0.638825	0.530149	0.845779	0.909609	0.561357	0.528924	0.840612	1	2	74	2	2	3	76	1	68	63	67	1	1	5	65	59	1346
GO:0005577	fibrinogen complex	CC	0.00609996	0.0116177	0.0473887	0.0127181	0.0126392	0.0242089	0.294891	0.0138174	0.309189	0.297771	0.0454179	0.0165611	0.019845	0.0307234	0.29736	0.30064	0	0	1	0	0	0	0	0	0	0	1	0	0	0	0	0	7
GO:0005578	proteinaceous extracellular matrix	CC	0.190111	0.331493	0.177813	0.35667	0.365545	0.570249	0.275543	0.380902	0.110318	0.634571	0.436802	0.43758	0.498812	0.287581	0.287518	0.303737	0	0	15	0	0	0	13	0	16	10	12	0	0	1	13	13	239
GO:0005579	membrane attack complex	CC	0.00609996	0.0116177	0.0473887	0.0127181	0.0126392	0.0242089	0.00346719	0.0138174	0.309189	0.297771	0.0454179	0.0165611	0.019845	0.0307234	0.29736	0.30064	0	0	1	0	0	0	2	0	0	0	1	0	0	0	0	0	7
GO:0005581	collagen	CC	0.028462	0.0536537	0.0893533	0.0586154	0.0582601	0.109214	0.48224	0.063552	0.239941	0.811422	0.820568	0.0757837	0.0902575	0.136933	0.487445	0.0795827	0	0	3	0	0	0	1	0	2	0	0	0	0	0	1	3	33
GO:0005583	fibrillar collagen	CC	0.00957044	0.0181985	0.108316	0.0199159	0.0197928	0.0377843	0.42256	0.0216306	0.440856	0.426262	0.435683	0.0259053	0.0310125	0.0478614	0.0989068	0.429943	0	0	1	0	0	0	0	0	0	0	0	0	0	0	1	0	11
GO:0005587	collagen type IV	CC	0.00523061	0.00996591	0.273522	0.0109107	0.0108	0.0207859	0.0311394	0.0118548	0.00241293	0.261389	0.268028	0.0142116	0.0170336	0.0263918	0.261018	0.0324808	0	0	0	0	0	0	1	0	2	0	0	0	0	0	0	1	6
GO:0005593	FACIT collagen	CC	0.00436057	0.00831152	0.0241791	0.0091002	0.00904366	0.0173511	0.220851	0.00988838	0.232168	0.223125	0.228948	0.0118566	0.0142144	0.0220412	0.222801	0.225394	0	0	1	0	0	0	0	0	0	0	0	0	0	0	0	0	5
GO:0005604	basement membrane	CC	0.0436744	0.081752	0.123234	0.0891872	0.0919738	0.163779	0.235618	0.0965634	0.266851	0.723298	0.738085	0.114749	0.136097	0.203678	0.240906	0.469977	0	0	4	0	0	0	3	0	3	1	1	0	0	0	3	2	51
GO:0005605	basal lamina	CC	0.00957044	0.0181985	0.443427	0.0199159	0.0215735	0.0377843	0.42256	0.0216306	0.106916	0.426262	0.104133	0.0259053	0.0310125	0.0478614	0.425735	0.429943	0	0	0	0	0	0	0	0	1	0	1	0	0	0	0	0	11
GO:0005606	laminin-1 complex	CC	0.00523061	0.00996591	0.273522	0.0109107	0.0126392	0.0207859	0.258794	0.0118548	0.271694	0.261389	0.268028	0.0142116	0.0170336	0.0263918	0.261018	0.263977	0	0	0	0	0	0	0	0	0	0	0	0	0	0	0	0	6
GO:0005615	extracellular space	CC	0.0618729	0.185583	0.407662	0.213267	0.252591	0.496214	0.0147611	0.241303	0.642384	0.307716	0.693106	0.311671	0.394054	0.351832	0.552864	0.578308	1	1	25	1	1	1	33	1	22	25	21	1	1	2	22	22	473
GO:0005622	intracellular	CC	0	0	0.00592073	6.67e-05	0	2.17e-05	0.0278945	0	0.00186184	0.0472834	0.0222203	0	2.88e-07	2.07e-06	0.014865	0.0371552	11	21	459	22	22	40	425	25	460	427	443	30	35	51	432	433	8294
GO:0005623	cell	CC	0	0	0.0765156	0	0	0.02776	0.478494	0	0.25625	0.521495	0.0297192	0	0	9.67e-05	0.0585512	0.0342943	11	21	566	23	23	41	520	25	555	525	557	30	36	55	538	547	10681
GO:0005624	membrane fraction	CC	0.382637	0.601929	0.528856	0.635393	0.657956	0.568468	0.391877	0.666048	0.991475	0.27077	0.200536	0.370675	0.460865	0.433138	0.573479	0.291693	0	0	27	0	0	1	27	0	16	29	31	1	1	2	25	29	540
GO:0005625	soluble fraction	CC	0.154052	0.0394064	0.527139	0.0465573	0.0495736	0.0042552	0.135959	0.316435	0.273393	0.226908	0.497172	0.366574	0.421933	0.206858	0.22531	0.963241	0	1	9	1	1	3	12	0	11	11	9	0	0	1	11	4	190
GO:0005626	insoluble fraction	CC	0.391596	0.612889	0.363096	0.646374	0.668222	0.584628	0.454149	0.676966	0.994386	0.201477	0.193681	0.38453	0.476229	0.452104	0.555461	0.349775	0	0	30	0	0	1	27	0	16	31	32	1	1	2	26	29	556
GO:0005634	nucleus	CC	0.703451	0.299145	0.5519	0.407873	0.401641	0.160974	0.402253	0.824869	0.635857	0.407761	0.634707	0.858129	0.902655	0.914954	0.912789	0.868676	2	7	198	7	7	16	190	5	194	192	191	6	7	12	174	179	3858
GO:0005635	nuclear envelope	CC	0.145759	0.259835	0.826806	0.280762	0.256353	0.129205	0.774527	0.301102	0.315948	0.880493	0.896229	0.349482	0.403161	0.552231	0.38513	0.886835	0	0	6	0	0	1	6	0	10	5	5	0	0	0	9	5	179
GO:0005637	nuclear inner membrane	CC	0.0173388	0.0328531	0.27816	0.035928	0.0251255	0.00217811	0.631687	0.0389935	0.275158	0.25836	0.64677	0.0466169	0.0556891	0.0853411	0.0723401	0.262556	0	0	1	0	0	1	0	0	1	1	0	0	0	0	2	1	20
GO:0005639	integral to nuclear inner membrane	CC	0.00436057	0.00831152	0.0241791	0.0091002	0.0215735	0.0173511	0.220851	0.00988838	0.232168	0.223125	0.228948	0.0118566	0.0142144	0.0220412	0.222801	0.225394	0	0	1	0	0	0	0	0	0	0	0	0	0	0	0	0	5
GO:0005640	nuclear outer membrane	CC	0.0130299	0.0247376	0.550294	0.0270635	0.0215735	0.0511752	0.527144	0.0293843	0.178781	0.531274	0.174471	0.0351636	0.0420563	0.0647017	0.16634	0.53537	0	0	0	0	0	0	0	0	1	0	1	0	0	0	1	0	15
GO:0005643	nuclear pore	CC	0.0536953	0.100041	0.845436	0.109038	0.116498	0.198326	0.818621	0.117947	0.222801	0.82359	0.625483	0.139838	0.165401	0.245331	0.604707	0.613543	0	0	1	0	0	0	1	0	4	1	2	0	0	0	2	2	63
GO:0005654	nucleoplasm	CC	0.103855	0.0195187	0.3851	0.0266729	0.0363235	0.0698447	0.380036	0.130204	0.87813	0.215341	0.929581	0.0626748	0.106751	0.314197	0.956357	0.58048	1	3	34	3	3	4	32	2	26	35	24	3	3	3	22	30	637
GO:0005655	nucleolar ribonuclease P complex	CC	0.00523061	0.00996591	0.273522	0.0109107	0.0108	0.0207859	0.258794	0.0118548	0.271694	0.261389	0.268028	0.0142116	0.0170336	0.0263918	0.261018	0.263977	0	0	0	0	0	0	0	0	0	0	0	0	0	0	0	0	6
GO:0005657	replication fork	CC	0.0233425	0.0441069	0.762881	0.0482085	0.0496465	0.0902643	0.141926	0.0522931	0.760183	0.0415182	0.754697	0.0624309	0.0744585	0.113487	0.743938	0.391968	0	0	0	0	0	0	2	0	0	3	0	0	0	0	0	1	27
GO:0005658	alpha DNA polymerase:primase complex	CC	0.00436057	0.00831152	0.233774	0.0091002	0.00904366	0.0173511	0.220851	0.00988838	0.232168	0.0219128	0.228948	0.0118566	0.0142144	0.0220412	0.222801	0.225394	0	0	0	0	0	0	0	0	0	1	0	0	0	0	0	0	5
GO:0005663	DNA replication factor C complex	CC	0.00523061	0.00996591	0.273522	0.0109107	0.0108	0.0207859	0.0311394	0.0118548	0.271694	0.0318071	0.268028	0.0142116	0.0170336	0.0263918	0.261018	0.263977	0	0	0	0	0	0	1	0	0	1	0	0	0	0	0	0	6
GO:0005665	DNA-directed RNA polymerase II, core complex	CC	0.0121661	0.0231067	0.525671	0.0252813	0.0251255	0.0478447	0.146445	0.0274514	0.522881	0.149158	0.517255	0.032857	0.0393069	0.0605192	0.506396	0.151883	0	0	0	0	0	0	1	0	0	1	0	0	0	0	0	1	14
GO:0005666	DNA-directed RNA polymerase III complex	CC	0.00523061	0.00996591	0.273522	0.0109107	0.0108	0.0207859	0.258794	0.0118548	0.271694	0.261389	0.0335515	0.0142116	0.0170336	0.0263918	0.261018	0.263977	0	0	0	0	0	0	0	0	0	0	1	0	0	0	0	0	6
GO:0005667	transcription factor complex	CC	0.116539	0.210729	0.11508	0.228335	0.239757	0.391213	0.380262	0.24555	0.110683	0.392291	0.931549	0.286938	0.333638	0.468441	0.544226	0.925597	0	0	10	0	0	0	7	0	10	7	3	0	0	0	6	3	141
GO:0005669	transcription factor TFIID complex	CC	0.0147555	0.0279916	0.595778	0.0306186	0.0321925	0.0578021	0.19941	0.033239	0.216936	0.202899	0.587051	0.0397608	0.0475322	0.0730118	0.575744	0.58054	0	0	0	0	0	0	1	0	1	1	0	0	0	0	0	0	17
GO:0005675	holo TFIIH complex	CC	0.00523061	0.00996591	0.273522	0.0109107	0.0126392	0.0207859	0.258794	0.0118548	0.271694	0.261389	0.0335515	0.0142116	0.0170336	0.0263918	0.261018	0.263977	0	0	0	0	0	0	0	0	0	0	1	0	0	0	0	0	6
GO:0005678	chromatin assembly complex	CC	0.00523061	0.00996591	0.00246703	0.0109107	0.0108	0.0207859	0.258794	0.0118548	0.271694	0.261389	0.268028	0.0142116	0.0170336	0.0263918	0.0317114	0.0324808	0	0	2	0	0	0	0	0	0	0	0	0	0	0	1	1	6
GO:0005680	anaphase-promoting complex	CC	0.00957044	0.0181985	0.443427	0.0199159	0.0197928	0.0377843	0.42256	0.0216306	0.106916	0.426262	0.104133	0.0259053	0.0310125	0.0478614	0.0989068	0.429943	0	0	0	0	0	0	0	0	1	0	1	0	0	0	1	0	11
GO:0005681	spliceosome	CC	0.0968226	0.176748	0.0381637	0.19187	0.189305	0.00766463	0.0561664	0.206717	0.554182	0.510414	0.373245	0.242663	0.283671	0.405107	0.508822	0.356529	0	0	10	0	0	2	9	0	5	5	6	0	0	0	5	6	116
GO:0005684	U2-dependent spliceosome	CC	0.00783658	0.0149133	0.380833	0.0163233	0.010843	0.0310198	0.0678555	0.0177314	0.378494	0.365254	0.373794	0.021244	0.0254443	0.0393299	0.00794624	0.00823469	0	0	0	0	0	0	1	0	0	0	0	0	0	0	2	2	9
GO:0005689	U12-dependent spliceosome	CC	0.00783658	0.0149133	0.075867	0.0163233	0.010843	0.0310198	0.361905	0.0177314	0.378494	0.365254	0.373794	0.021244	0.0254443	0.0393299	0.000597487	0.00823469	0	0	1	0	0	0	0	0	0	0	0	0	0	0	3	2	9
GO:0005694	chromosome	CC	0.230296	0.393411	0.677589	0.421639	0.459301	0.649497	0.133087	0.448558	0.355241	0.00307094	0.741504	0.510517	0.575776	0.73683	0.288241	0.222257	0	0	13	0	0	0	18	0	16	25	12	0	0	0	16	17	296
GO:0005697	telomerase holoenzyme complex	CC	0.00436057	0.00831152	0.233774	0.0091002	0.010843	0.0173511	0.220851	0.00988838	0.232168	0.223125	0.0231367	0.0118566	0.0142144	0.0220412	0.0218456	0.225394	0	0	0	0	0	0	0	0	0	0	1	0	0	0	1	0	5
GO:0005720	nuclear heterochromatin	CC	0.00957044	0.0181985	0.0167511	0.0199159	0.023351	0.0377843	0.0972741	0.0216306	0.106916	0.0145658	0.0157357	0.0259053	0.0310125	0.0478614	0.0145024	0.429943	0	0	2	0	0	0	1	0	1	2	2	0	0	0	2	0	11
GO:0005730	nucleolus	CC	0.0519627	0.0331088	0.171793	0.041949	0.0843254	0.061899	0.0699278	0.00952127	0.365213	0.15962	0.101263	0.00315895	0.00707237	0.000574666	0.71452	0.30592	1	2	26	2	2	3	27	3	23	25	27	4	4	7	18	23	429
GO:0005732	small nucleolar ribonucleoprotein complex	CC	0.0113016	0.0214732	0.143645	0.023496	0.0304304	0.0445027	0.477458	0.0255148	0.49697	0.481415	0.491465	0.0305451	0.0365498	0.0563184	0.131613	0.485345	0	0	1	0	0	0	0	0	0	0	0	0	0	0	1	0	13
GO:0005737	cytoplasm	CC	0	0	6.85e-05	1.14e-08	0	6.43e-07	0.0447869	0	0.000211414	0.0078184	0.01094	0	1.63e-11	4.76e-13	0.000915365	0.00840008	11	21	342	22	22	35	297	25	336	309	316	30	34	50	317	312	5692
GO:0005739	mitochondrion	CC	0.51345	0.747389	0.549295	0.778441	0.775843	0.944177	0.446939	0.80568	0.594195	0.935333	0.357744	0.860027	0.905594	0.69784	0.833449	0.853395	0	0	40	0	0	0	39	0	39	30	42	0	0	2	33	33	798
GO:0005740	mitochondrial envelope	CC	0.233733	0.398573	0.152818	0.427028	0.428211	0.655724	0.215223	0.454142	0.690461	0.812852	0.266635	0.51646	0.581951	0.149582	0.410082	0.171488	0	0	19	0	0	0	17	0	13	11	17	0	0	2	15	18	301
GO:0005741	mitochondrial outer membrane	CC	0.0528639	0.0985302	0.217848	0.1074	0.116498	0.195501	0.356845	0.116184	0.0136738	0.816677	0.20457	0.137773	0.162996	0.241943	0.363648	0.821617	0	0	4	0	0	0	3	0	7	1	4	0	0	0	3	1	62
GO:0005742	mitochondrial outer membrane translocase complex	CC	0.00436057	0.00831152	0.0241791	0.0091002	0.00904366	0.0173511	0.220851	0.00988838	0.0238294	0.223125	0.228948	0.0118566	0.0142144	0.0220412	0.0218456	0.225394	0	0	1	0	0	0	0	0	1	0	0	0	0	0	1	0	5
GO:0005743	mitochondrial inner membrane	CC	0.165983	0.292942	0.116128	0.315924	0.328083	0.516628	0.130249	0.338163	0.983098	0.56443	0.100713	0.390662	0.448218	0.0636113	0.314123	0.227382	0	0	14	0	0	0	13	0	4	9	14	0	0	2	11	12	206
GO:0005744	mitochondrial inner membrane presequence translocase complex	CC	0.00870385	0.0165572	0.412962	0.0181212	0.0180091	0.0344079	0.0821561	0.0196829	0.410498	0.0837954	0.405542	0.0235773	0.0282323	0.043605	0.396023	0.400048	0	0	0	0	0	0	1	0	0	1	0	0	0	0	0	0	10
GO:0005746	mitochondrial respiratory chain	CC	0.0486968	0.0909403	0.34247	0.0991651	0.0886551	0.18123	0.529529	0.107317	0.951106	0.30819	0.326849	0.12738	0.150872	0.224779	0.536211	0.153071	0	0	3	0	0	0	2	0	0	3	3	0	0	0	2	4	57
GO:0005747	mitochondrial respiratory chain complex I	CC	0.028462	0.0536537	0.82786	0.0586154	0.0582601	0.109214	0.48224	0.063552	0.825462	0.220337	0.503722	0.0757837	0.0902575	0.136933	0.810901	0.494336	0	0	0	0	0	0	1	0	0	2	1	0	0	0	0	1	33
GO:0005753	mitochondrial proton-transporting ATP synthase complex	CC	0.0147555	0.0279916	0.219455	0.0306186	0.0304304	0.0578021	0.00796684	0.033239	0.053823	0.00828901	0.00915718	0.0397608	0.0475322	0.00253077	0.0480547	0.0496127	0	0	1	0	0	0	3	0	2	3	3	0	0	1	2	2	17
GO:0005758	mitochondrial intermembrane space	CC	0.0216306	0.0409043	0.13744	0.0447151	0.0461799	0.0838606	0.345462	0.0485114	0.371103	0.350614	0.727757	0.0579387	0.0691331	0.105533	0.71672	0.0334859	0	0	2	0	0	0	1	0	1	1	0	0	0	0	0	3	25
GO:0005759	mitochondrial matrix	CC	0.134331	0.240809	0.144533	0.260488	0.289821	0.438854	0.549008	0.279659	0.336606	0.824124	0.451803	0.325454	0.376604	0.165192	0.70193	0.3006	0	0	11	0	0	0	7	0	9	5	8	0	0	1	6	9	164
GO:0005761	mitochondrial ribosome	CC	0.0259053	0.0488917	0.201948	0.0534256	0.0582601	0.099788	0.432867	0.0579387	0.461627	0.438679	0.192733	0.0691305	0.082391	0.125287	0.43785	0.444462	0	0	2	0	0	0	1	0	1	1	2	0	0	0	1	1	30
GO:0005762	mitochondrial large ribosomal subunit	CC	0.00783658	0.0149133	0.380833	0.0163233	0.0180091	0.0310198	0.361905	0.0177314	0.378494	0.0692343	0.373794	0.021244	0.0254443	0.0393299	0.364777	0.368588	0	0	0	0	0	0	0	0	0	1	0	0	0	0	0	0	9
GO:0005763	mitochondrial small ribosomal subunit	CC	0.0104363	0.0198372	0.125681	0.0217075	0.023351	0.0411493	0.450693	0.0235745	0.124088	0.454534	0.120918	0.0282279	0.033785	0.0520992	0.453987	0.458351	0	0	1	0	0	0	0	0	1	0	1	0	0	0	0	0	12
GO:0005764	lysosome	CC	0.121212	0.218684	0.98403	0.236849	0.252237	0.404009	0.103276	0.254595	0.0192434	0.299033	0.469705	0.297186	0.345116	0.482627	0.435854	0.115878	0	0	2	0	0	0	10	0	13	8	7	0	0	0	7	10	147
GO:0005765	lysosomal membrane	CC	0.0445131	0.0832895	0.759483	0.0908575	0.0339516	0.166713	0.46781	0.0983642	0.278433	0.252649	0.121886	0.116866	0.138577	0.207234	0.251738	0.0139845	0	0	1	0	0	0	2	0	3	3	4	0	0	0	3	6	52
GO:0005768	endosome	CC	0.0141639	0.0484347	0.672102	0.0570906	0.0681395	0.170357	0.156648	0.0662369	0.302873	0.166396	0.851828	0.090976	0.123527	0.24459	0.0605101	0.494723	1	1	9	1	1	1	13	1	12	13	7	1	1	1	15	10	213
GO:0005769	early endosome	CC	0.054526	0.101549	0.113348	0.110674	0.101861	0.201141	0.200133	0.119707	0.110317	0.206442	0.408395	0.141897	0.167799	0.248703	0.00104914	0.624263	0	0	5	0	0	0	4	0	5	4	3	0	0	0	9	2	64
GO:0005770	late endosome	CC	0.000672826	0.00251125	0.415264	0.00301176	0.00160791	0.0107387	0.174425	0.0035551	0.0799163	0.0688746	0.192398	0.00509681	0.00728202	0.017015	0.0684973	0.00639308	1	1	2	1	1	1	3	1	4	4	3	1	1	1	4	6	45
GO:0005773	vacuole	CC	0.140443	0.251013	0.994495	0.271368	0.29634	0.121066	0.13375	0.291173	0.0601552	0.340575	0.50927	0.338374	0.390907	0.537838	0.614588	0.0482077	0	0	2	0	0	1	11	0	13	9	8	0	0	0	7	13	172
GO:0005774	vacuolar membrane	CC	0.0561856	0.104559	0.672497	0.113936	0.0616846	0.0222168	0.217666	0.123217	0.25173	0.224356	0.116541	0.146002	0.172575	0.255405	0.408757	0.00147346	0	0	2	0	0	1	4	0	4	4	5	0	0	0	3	9	66
GO:0005775	vacuolar lumen	CC	0.00436057	0.00831152	0.233774	0.0091002	0.0215735	0.0173511	0.0214448	0.00988838	0.232168	0.223125	0.228948	0.0118566	0.0142144	0.0220412	0.222801	0.225394	0	0	0	0	0	0	1	0	0	0	0	0	0	0	0	0	5
GO:0005776	autophagic vacuole	CC	0.00870385	0.0165572	0.0916678	0.0181212	0.0215735	0.0344079	0.0821561	0.0196829	0.0904601	0.0837954	0.405542	0.0235773	0.0282323	0.043605	0.396023	0.0854456	0	0	1	0	0	0	1	0	1	1	0	0	0	0	0	1	10
GO:0005777	peroxisome	CC	0.0693667	0.128291	0.930971	0.139625	0.140388	0.250192	0.768887	0.150814	0.415167	0.775597	0.235312	0.178162	0.209833	0.306943	0.215217	0.985031	0	0	1	0	0	0	2	0	4	2	5	0	0	0	5	0	82
GO:0005778	peroxisomal membrane	CC	0.0310125	0.0583929	0.853339	0.063778	0.0461799	0.118544	0.834545	0.0691331	0.282254	0.5351	0.274378	0.082391	0.0980583	0.148427	0.0986238	0.841375	0	0	0	0	0	0	0	0	2	1	2	0	0	0	3	0	36
GO:0005779	integral to peroxisomal membrane	CC	0.00870385	0.0165572	0.412962	0.0181212	0.0215735	0.0344079	0.392989	0.0196829	0.0904601	0.396528	0.0880604	0.0235773	0.0282323	0.043605	0.0109415	0.400048	0	0	0	0	0	0	0	0	1	0	1	0	0	0	2	0	10
GO:0005783	endoplasmic reticulum	CC	0.476362	0.70934	0.739584	0.741636	0.748752	0.72474	0.124353	0.770349	0.906944	0.690395	0.945459	0.517462	0.617338	0.627446	0.479354	0.511651	0	0	33	0	0	1	41	0	29	32	27	1	1	2	35	35	719
GO:0005786	signal recognition particle, endoplasmic reticulum targeting	CC	0.00523061	0.00996591	0.0350352	0.0109107	0.00904366	0.0207859	0.258794	0.0118548	0.0345376	0.0318071	0.00230703	0.0142116	0.0170336	0.0263918	0.261018	0.263977	0	0	1	0	0	0	0	0	1	1	2	0	0	0	0	0	6
GO:0005788	endoplasmic reticulum lumen	CC	0.0528639	0.0985302	0.402141	0.1074	0.113265	0.195501	0.183112	0.116184	0.625273	0.816677	0.829144	0.137773	0.162996	0.0309799	0.363648	0.0871866	0	0	3	0	0	0	4	0	2	1	1	0	0	1	3	5	62
GO:0005789	endoplasmic reticulum membrane	CC	0.317107	0.517346	0.854617	0.549725	0.27661	0.444985	0.102837	0.579937	0.960327	0.15962	0.683165	0.646909	0.713363	0.857056	0.15768	0.806405	0	0	17	0	0	1	26	0	14	25	19	0	0	0	25	17	429
GO:0005790	smooth endoplasmic reticulum	CC	0.00523061	0.00996591	0.0350352	0.0109107	0.0126392	0.0207859	0.0311394	0.0118548	0.0345376	0.261389	0.268028	0.0142116	0.0170336	0.0263918	0.261018	0.0324808	0	0	1	0	0	0	1	0	1	0	0	0	0	0	0	1	6
GO:0005791	rough endoplasmic reticulum	CC	0.0121661	0.0231067	0.00472452	0.0252813	0.0197928	0.0478447	0.00376352	0.0274514	0.160123	0.506973	0.156187	0.032857	0.0393069	0.0605192	0.506396	0.0296449	0	0	3	0	0	0	3	0	1	0	1	0	0	0	0	2	14
GO:0005792	microsome	CC	0.114194	0.206723	0.976821	0.224044	0.252237	0.384714	0.80809	0.240988	0.929637	0.369631	0.265537	0.28176	0.327826	0.125414	0.141689	0.6902	0	0	2	0	0	0	4	0	3	7	8	0	0	1	9	5	138
GO:0005793	ER-Golgi intermediate compartment	CC	0.033557	0.0631095	0.141777	0.0689135	0.0599738	0.127778	0.572568	0.0746824	0.325139	0.860828	0.868772	0.0889526	0.105794	0.0129535	0.123117	0.0428394	0	0	3	0	0	0	1	0	2	0	0	0	0	1	3	4	39
GO:0005794	Golgi apparatus	CC	0.458624	0.690245	0.923862	0.722989	0.718004	0.697568	0.270737	0.752275	0.396063	0.499428	0.819147	0.812667	0.866056	0.815188	0.291096	0.319088	0	0	27	0	0	1	36	0	36	33	29	0	0	1	36	36	683
GO:0005795	Golgi stack	CC	0.0216306	0.0409043	0.736178	0.0447151	0.066799	0.0838606	0.345462	0.0485114	0.733399	0.350614	0.363808	0.0579387	0.0691331	0.105533	0.349879	0.355754	0	0	0	0	0	0	1	0	0	1	1	0	0	0	1	1	25
GO:0005796	Golgi lumen	CC	0.00783658	0.0149133	0.075867	0.0163233	0.0162222	0.0310198	0.361905	0.0177314	0.0748483	0.365254	0.373794	0.021244	0.0254443	0.0393299	0.364777	0.0706231	0	0	1	0	0	0	0	0	1	0	0	0	0	0	0	1	9
GO:0005798	Golgi-associated vesicle	CC	0.03525	0.0662414	0.161456	0.0723221	0.0836553	0.133882	0.322075	0.0783642	0.353758	0.606329	0.622214	0.0933018	0.110915	0.16725	0.873804	0.87722	0	0	3	0	0	0	2	0	2	1	1	0	0	0	0	0	41
GO:0005801	cis-Golgi network	CC	0.00870385	0.0165572	0.412962	0.0181212	0.0197928	0.0344079	0.392989	0.0196829	0.410498	0.396528	0.405542	0.0235773	0.0282323	0.043605	0.396023	0.400048	0	0	0	0	0	0	0	0	0	0	0	0	0	0	0	0	10
GO:0005802	trans-Golgi network	CC	0.0216306	0.0409043	0.13744	0.0447151	0.0531009	0.00340122	0.11963	0.0485114	0.135163	0.350614	0.130652	0.0579387	0.0691331	0.105533	0.0321472	0.355754	0	0	2	0	0	1	2	0	2	1	2	0	0	0	3	1	25
GO:0005811	lipid particle	CC	0.00957044	0.0181985	0.108316	0.0199159	0.0215735	0.0377843	0.42256	0.0216306	0.106916	0.0991797	0.0157357	0.0259053	0.0310125	0.0478614	0.425735	0.429943	0	0	1	0	0	0	0	0	1	1	2	0	0	0	0	0	11
GO:0005813	centrosome	CC	0.141204	0.25228	0.0353042	0.272717	0.279271	0.456487	0.852769	0.292599	0.672108	0.481535	0.261689	0.339972	0.392672	0.539921	0.621134	0.154276	0	0	14	0	0	0	5	0	7	8	10	0	0	0	7	11	173
GO:0005814	centriole	CC	0.00696861	0.0132668	0.346947	0.0145222	0.0339516	0.0276202	0.329233	0.0157763	0.0602202	0.332363	0.340353	0.0189053	0.0226486	0.0350361	0.331917	0.335481	0	0	0	0	0	0	0	0	1	0	0	0	0	0	0	0	8
GO:0005815	microtubule organizing center	CC	0.145759	0.259835	0.0454555	0.280762	0.300223	0.467941	0.873859	0.301102	0.708495	0.522958	0.197278	0.349482	0.403161	0.552231	0.520985	0.181968	0	0	14	0	0	0	5	0	7	8	11	0	0	0	8	11	179
GO:0005819	spindle	CC	0.0726357	0.134129	0.830228	0.145935	0.168241	0.260686	0.796151	0.157582	0.281347	0.418045	0.145099	0.186018	0.21889	0.31927	0.129726	0.42759	0	0	2	0	0	0	2	0	5	4	6	0	0	0	6	4	86
GO:0005829	cytosol	CC	1.98e-11	8.16e-19	8.12e-23	3.38e-19	2.09e-18	1.67e-18	3.2e-09	2.71e-23	4.55e-22	3.47e-13	4.19e-14	5.93e-29	8.91e-32	3.42e-33	2.25e-09	1.86e-07	9	17	115	18	18	24	80	21	113	91	95	26	30	38	81	76	852
GO:0005833	hemoglobin complex	CC	0.00870385	0.0165572	7.48e-05	0.0181212	0.0197928	0.0344079	0.000922726	0.0196829	0.0124011	0.0109901	0.405542	0.0235773	0.0282323	0.043605	0.0835605	0.0854456	0	0	4	0	0	0	3	0	2	2	0	0	0	0	1	1	10
GO:0005834	heterotrimeric G-protein complex	CC	0.0181985	0.0344685	0.29773	0.0376916	0.0392106	0.00240205	0.649644	0.0409043	0.294583	0.000399545	0.288287	0.0488917	0.0583929	0.089415	0.0814393	0.0185198	0	0	1	0	0	1	0	0	1	5	1	0	0	0	2	3	21
GO:0005838	proteasome regulatory particle	CC	0.00696861	0.0132668	0.346947	0.0145222	0.0144323	0.0276202	0.329233	0.0157763	0.344756	0.332363	0.340353	0.0189053	0.0226486	0.0350361	0.331917	0.335481	0	0	0	0	0	0	0	0	0	0	0	0	0	0	0	0	8
GO:0005839	proteasome core complex	CC	0.0138931	0.0263659	0.046923	0.0288426	0.0304304	0.0544943	0.550189	0.0313135	0.0460304	0.00659136	0.193071	0.0374648	0.0447981	0.0688658	0.553782	0.187951	0	0	2	0	0	0	0	0	2	3	1	0	0	0	0	1	16
GO:0005840	ribosome	CC	8.42e-19	1.58e-22	2.32e-44	7.58e-24	7.61e-24	1.93e-23	4.78e-20	8.36e-40	1.4e-44	2.27e-32	8.12e-34	2.47e-41	1.57e-47	1.12e-51	6.27e-39	3.9e-25	9	13	66	14	14	17	41	21	66	54	56	23	27	33	60	47	159
GO:0005844	polysome	CC	0.0113016	0.0214732	0.0268802	0.023496	0.023351	0.0445027	0.129519	0.0255148	0.000323567	0.0234645	0.0252953	0.000421024	0.000607632	0.00146813	0.00289586	0.13442	0	0	2	0	0	0	1	0	4	2	2	1	1	1	3	1	13
GO:0005851	eukaryotic translation initiation factor 2B complex	CC	0.00523061	0.00996591	0.273522	0.0109107	0.010843	0.0207859	0.0311394	0.0118548	0.271694	0.261389	0.268028	0.0142116	0.0170336	0.0263918	0.261018	0.263977	0	0	0	0	0	0	1	0	0	0	0	0	0	0	0	0	6
GO:0005852	eukaryotic translation initiation factor 3 complex	CC	0.00870385	0.0165572	0.0916678	0.0181212	0.0251255	0.0344079	0.0821561	0.0196829	0.0904601	0.396528	0.0118854	0.0235773	0.0282323	0.043605	0.0835605	0.00100463	0	0	1	0	0	0	1	0	1	0	2	0	0	0	1	3	10
GO:0005853	eukaryotic translation elongation factor 1 complex	CC	0.00436057	2.64e-05	3.44e-05	3.18e-05	3.14e-05	0.000118522	0.00106625	0.00988838	3.56e-07	0.0011023	0.00119862	1.22e-07	2.14e-07	8.28e-07	2.78e-05	2.92e-05	0	1	3	1	1	1	2	0	4	2	2	2	2	2	3	3	5
GO:0005856	cytoskeleton	CC	0.196636	0.0671065	0.00315078	0.0883649	0.0996833	0.420287	0.637965	0.567682	0.55169	0.0440704	0.385017	0.667875	0.762378	0.800152	0.0429428	0.0198424	1	3	67	3	3	3	43	1	47	57	49	1	1	2	57	60	942
GO:0005858	axonemal dynein complex	CC	0.00609996	0.0116177	0.0473887	0.0127181	0.0162222	0.0242089	0.294891	0.0138174	0.309189	0.297771	0.0454179	0.0165611	0.019845	0.0307234	0.04297	0.30064	0	0	1	0	0	0	0	0	0	0	1	0	0	0	1	0	7
GO:0005859	muscle myosin complex	CC	0.0199159	0.0376916	0.706472	0.0412095	0.0427013	0.0774128	0.309197	0.0447151	0.333159	0.687216	0.697864	0.0534256	0.063778	0.0975094	0.313314	0.691399	0	0	0	0	0	0	1	0	1	0	0	0	0	0	1	0	23
GO:0005861	troponin complex	CC	0.00523061	0.00996591	0.0350352	0.0109107	0.0126392	0.0207859	0.0311394	0.0118548	0.271694	0.261389	0.268028	0.0142116	0.0170336	0.0263918	0.261018	0.263977	0	0	1	0	0	0	1	0	0	0	0	0	0	0	0	0	6
GO:0005863	striated muscle thick filament	CC	0.0147555	0.0279916	0.595778	0.0306186	0.0304304	0.0578021	0.19941	0.033239	0.216936	0.576346	0.587051	0.0397608	0.0475322	0.0730118	0.2024	0.58054	0	0	0	0	0	0	1	0	1	0	0	0	0	0	1	0	17
GO:0005865	striated muscle thin filament	CC	0.00957044	0.0181985	0.0167511	0.0199159	0.0215735	0.0377843	0.0972741	0.0216306	0.440856	0.426262	0.435683	0.0259053	0.0310125	0.0478614	0.425735	0.429943	0	0	2	0	0	0	1	0	0	0	0	0	0	0	0	0	11
GO:0005868	cytoplasmic dynein complex	CC	0.00436057	0.00831152	0.233774	0.0091002	0.00904366	0.0173511	0.00106625	0.00988838	0.0238294	0.223125	0.0231367	0.0118566	0.0142144	0.0220412	0.222801	0.0223852	0	0	0	0	0	0	2	0	1	0	1	0	0	0	0	1	5
GO:0005869	dynactin complex	CC	0.00523061	0.00996591	0.273522	0.0109107	0.010843	0.0207859	0.258794	0.0118548	0.271694	0.261389	0.00230703	0.0142116	0.0170336	0.0263918	0.261018	0.0324808	0	0	0	0	0	0	0	0	0	0	2	0	0	0	0	1	6
GO:0005871	kinesin complex	CC	0.0113016	0.0214732	0.499701	0.023496	0.0251255	0.0445027	0.477458	0.0255148	0.49697	0.131963	0.138304	0.0305451	0.0365498	0.0563184	0.480852	0.485345	0	0	0	0	0	0	0	0	0	1	1	0	0	0	0	0	13
GO:0005874	microtubule	CC	0.148783	0.264831	0.0938859	0.286079	0.30665	0.475445	0.536053	0.306715	0.0504627	0.0185896	0.58492	0.355748	0.410055	0.560257	0.0671249	0.201652	0	0	13	0	0	0	8	0	14	15	8	0	0	0	13	11	183
GO:0005875	microtubule associated complex	CC	0.0718195	0.132673	0.278252	0.144362	0.130907	0.258076	0.398726	0.155895	0.1471	0.124837	0.0657032	0.18406	0.216635	0.316209	0.124076	0.248351	0	0	5	0	0	0	4	0	6	6	7	0	0	0	6	5	85
GO:0005876	spindle microtubule	CC	0.0147555	0.0279916	0.595778	0.0306186	0.0339516	0.0578021	0.572113	0.033239	0.592888	0.576346	0.211908	0.0397608	0.0475322	0.0730118	0.575744	0.206396	0	0	0	0	0	0	0	0	0	0	1	0	0	0	0	1	17
GO:0005881	cytoplasmic microtubule	CC	0.00523061	0.00996591	0.273522	0.0109107	0.0197928	0.0207859	0.258794	0.0118548	0.271694	0.261389	0.268028	0.0142116	0.0170336	0.0263918	0.261018	0.263977	0	0	0	0	0	0	0	0	0	0	0	0	0	0	0	0	6
GO:0005882	intermediate filament	CC	0.0594967	0.110549	0.29707	0.120426	0.12293	0.21783	0.445701	0.130196	0.488918	0.26145	0.476691	0.154154	0.182046	0.268632	0.453188	0.684235	0	0	4	0	0	0	3	0	3	4	3	0	0	0	3	2	70
GO:0005883	neurofilament	CC	0.00436057	0.00831152	0.0241791	0.0091002	0.010843	0.0173511	0.220851	0.00988838	0.232168	0.223125	0.0231367	0.0118566	0.0142144	0.0220412	0.222801	0.225394	0	0	1	0	0	0	0	0	0	0	1	0	0	0	0	0	5
GO:0005884	actin filament	CC	0.0224869	0.0425069	0.149732	0.0464633	0.0513752	0.0870679	0.727138	0.050404	0.747145	0.133886	0.741577	0.0601874	0.0717995	0.109519	0.367917	0.0380671	0	0	2	0	0	0	0	0	0	2	0	0	0	0	1	3	26
GO:0005885	Arp2/3 protein complex	CC	0.00609996	0.0116177	0.311211	0.0127181	0.0126392	0.0242089	0.0422083	0.0138174	0.046728	0.297771	0.0454179	0.0165611	0.019845	0.0307234	0.29736	0.30064	0	0	0	0	0	0	1	0	1	0	1	0	0	0	0	0	7
GO:0005886	plasma membrane	CC	0.91691	0.991362	0.805248	0.994509	0.994706	0.996544	0.957556	0.99651	0.977096	0.890625	0.833843	0.998876	0.997069	0.903877	0.936449	0.63116	0	0	123	0	0	2	107	0	111	113	119	0	1	7	110	123	2548
GO:0005887	integral to plasma membrane	CC	0.620375	0.842741	0.739952	0.868165	0.869295	0.895396	0.98551	0.889482	0.964009	0.705786	0.677838	0.928898	0.958129	0.86176	0.797711	0.0605793	0	0	50	0	0	1	37	0	42	48	50	0	0	2	46	63	1061
GO:0005890	sodium:potassium-exchanging ATPase complex	CC	0.00523061	0.00996591	0.0350352	0.0109107	0.0126392	0.0207859	0.0311394	0.0118548	0.271694	0.261389	0.0335515	0.0142116	0.0170336	0.0263918	0.0317114	0.263977	0	0	1	0	0	0	1	0	0	0	1	0	0	0	1	0	6
GO:0005891	voltage-gated calcium channel complex	CC	0.0164784	0.0312352	0.258554	0.0341613	0.0357077	0.0643839	0.235819	0.037079	0.633763	0.61709	0.250012	0.0443368	0.0529777	0.0812493	0.616482	0.621325	0	0	1	0	0	0	1	0	0	0	1	0	0	0	0	0	19
GO:0005892	nicotinic acetylcholine-gated receptor-channel complex	CC	0.0113016	0.0214732	0.499701	0.023496	0.023351	0.0445027	0.477458	0.0255148	0.49697	0.481415	0.491465	0.0305451	0.0365498	0.0563184	0.131613	0.485345	0	0	0	0	0	0	0	0	0	0	0	0	0	0	1	0	13
GO:0005901	caveola	CC	0.0181985	0.0344685	0.29773	0.0376916	0.0513752	0.0709206	0.272544	0.0409043	0.00363118	0.0178403	0.288287	0.0488917	0.0583929	0.089415	0.00297818	0.65815	0	0	1	0	0	0	1	0	4	3	1	0	0	0	4	0	21
GO:0005902	microvillus	CC	0.0130299	0.0247376	0.0396079	0.0270635	0.0374606	0.0511752	0.163789	0.0293843	0.178781	0.166766	0.174471	0.0351636	0.0420563	0.0647017	0.16634	0.0357184	0	0	2	0	0	0	1	0	1	1	1	0	0	0	1	2	15
GO:0005903	brush border	CC	0.0207736	0.0392992	0.125515	0.0429638	0.0496465	0.0806422	0.698439	0.046615	0.352227	0.702644	0.713199	0.0556848	0.0664593	0.10153	0.702047	0.114684	0	0	2	0	0	0	0	0	1	0	0	0	0	0	0	2	24
GO:0005905	coated pit	CC	0.0310125	0.0583929	0.563738	0.063778	0.0701938	0.118544	0.095984	0.0691331	0.111868	0.837995	0.55087	0.082391	0.0980583	0.148427	0.837506	0.541275	0	0	1	0	0	0	3	0	3	0	1	0	0	0	0	1	36
GO:0005911	cell-cell junction	CC	0.0872176	0.159946	0.911532	0.173787	0.217078	0.306159	0.887628	0.187403	0.973126	0.405694	0.43248	0.220477	0.258411	0.372129	0.758634	0.596091	0	0	2	0	0	0	2	0	1	5	5	0	0	0	3	4	104
GO:0005912	adherens junction	CC	0.0619731	0.115016	0.737273	0.125264	0.187818	0.226047	0.696736	0.135395	0.732444	0.704147	0.50971	0.160219	0.189081	0.2784	0.148735	0.711423	0	0	2	0	0	0	2	0	2	2	3	0	0	0	5	2	73
GO:0005913	cell-cell adherens junction	CC	0.0138931	0.0263659	0.573641	0.0288426	0.0321925	0.0544943	0.550189	0.0313135	0.570774	0.554379	0.564984	0.0374648	0.0447981	0.0688658	0.553782	0.558531	0	0	0	0	0	0	0	0	0	0	0	0	0	0	0	0	16
GO:0005921	gap junction	CC	0.0156173	0.0296147	0.616767	0.0323915	0.0321925	0.0610986	0.59297	0.0351608	0.613865	0.597232	0.0113102	0.0420514	0.0502588	0.0771396	0.0556272	0.22502	0	0	0	0	0	0	0	0	0	0	3	0	0	0	2	1	18
GO:0005922	connexon complex	CC	0.0121661	0.0231067	0.525671	0.0252813	0.0251255	0.0478447	0.50292	0.0274514	0.522881	0.506973	0.00434646	0.032857	0.0393069	0.0605192	0.0286742	0.151883	0	0	0	0	0	0	0	0	0	0	3	0	0	0	2	1	14
GO:0005923	tight junction	CC	0.028462	0.0536537	0.516352	0.0586154	0.0919738	0.109214	0.807745	0.063552	0.512164	0.220337	0.503722	0.0757837	0.0902575	0.136933	0.487445	0.0795827	0	0	1	0	0	0	0	0	1	2	1	0	0	0	1	3	33
GO:0005924	cell-substrate adherens junction	CC	0.0470253	0.0878873	0.5486	0.0958508	0.138815	0.175453	0.755516	0.103746	0.543303	0.51303	0.303617	0.123189	0.145975	0.217807	0.051964	0.520693	0	0	2	0	0	0	1	0	2	2	3	0	0	0	5	2	55
GO:0005925	focal adhesion	CC	0.0470253	0.0878873	0.5486	0.0958508	0.137239	0.175453	0.755516	0.103746	0.543303	0.51303	0.303617	0.123189	0.145975	0.217807	0.051964	0.520693	0	0	2	0	0	0	1	0	2	2	3	0	0	0	5	2	55
GO:0005929	cilium	CC	0.0603228	0.11204	0.161675	0.122042	0.13566	0.220578	0.456587	0.131932	0.714941	0.686102	0.290675	0.15618	0.184398	0.271902	0.269856	0.875067	0	0	5	0	0	0	3	0	2	2	4	0	0	0	4	1	71
GO:0005930	axoneme	CC	0.00957044	0.0181985	0.108316	0.0199159	0.0427013	0.0377843	0.42256	0.0216306	0.440856	0.426262	0.104133	0.0259053	0.0310125	0.0478614	0.0989068	0.429943	0	0	1	0	0	0	0	0	0	0	1	0	0	0	1	0	11
GO:0005932	microtubule basal body	CC	0.00523061	0.00996591	0.273522	0.0109107	0.0339516	0.0207859	0.258794	0.0118548	0.0345376	0.261389	0.0335515	0.0142116	0.0170336	0.0263918	0.261018	0.263977	0	0	0	0	0	0	0	0	1	0	1	0	0	0	0	0	6
GO:0005938	cell cortex	CC	0.051199	0.0955015	0.378329	0.104115	0.0114549	0.189822	0.166657	0.112647	0.821913	0.172179	0.815052	0.133631	0.158167	0.0291611	0.0270762	0.807239	0	0	3	0	0	0	4	0	1	4	1	0	0	1	6	1	60
GO:0005942	phosphoinositide 3-kinase complex	CC	0.00957044	0.0181985	0.108316	0.0199159	0.0215735	0.0377843	0.42256	0.0216306	0.440856	0.426262	0.435683	0.0259053	0.0310125	0.0478614	0.425735	0.429943	0	0	1	0	0	0	0	0	0	0	0	0	0	0	0	0	11
GO:0005952	cAMP-dependent protein kinase complex	CC	0.00870385	0.0165572	0.0916678	0.0181212	0.0180091	0.0344079	0.392989	0.0196829	0.00113705	0.0837954	0.0880604	0.0235773	0.0282323	0.043605	0.396023	0.0854456	0	0	1	0	0	0	0	0	3	1	1	0	0	0	0	1	10
GO:0008021	synaptic vesicle	CC	0.030163	0.0568157	0.548319	0.0620602	0.0701938	0.115445	0.513647	0.0672763	0.843008	0.0914315	0.53551	0.0801937	0.0954653	0.144612	0.518952	0.525968	0	0	1	0	0	0	1	0	0	3	1	0	0	0	1	1	35
GO:0008023	transcription elongation factor complex	CC	0.00957044	0.0181985	0.108316	0.0199159	0.0286652	0.0377843	0.42256	0.0216306	0.106916	0.426262	0.104133	0.0259053	0.0310125	0.0478614	0.0989068	0.429943	0	0	1	0	0	0	0	0	1	0	1	0	0	0	1	0	11
GO:0008076	voltage-gated potassium channel complex	CC	0.0528639	0.0985302	0.63054	0.1074	0.108395	0.195501	0.356845	0.116184	0.0136738	0.0836386	0.20457	0.137773	0.162996	0.241943	0.593767	0.602621	0	0	2	0	0	0	3	0	7	5	4	0	0	0	2	2	62
GO:0008091	spectrin	CC	0.00783658	0.0149133	0.380833	0.0163233	0.0162222	0.0310198	0.0678555	0.0177314	0.378494	0.0692343	0.373794	0.021244	0.0254443	0.0393299	0.364777	0.368588	0	0	0	0	0	0	1	0	0	1	0	0	0	0	0	0	9
GO:0008180	signalosome	CC	0.00870385	0.0165572	0.0916678	0.0181212	0.0180091	0.0344079	0.392989	0.0196829	0.0904601	0.396528	0.0880604	0.0235773	0.0282323	0.043605	0.396023	0.400048	0	0	1	0	0	0	0	0	1	0	1	0	0	0	0	0	10
GO:0008250	oligosaccharyltransferase complex	CC	0.00609996	0.0116177	0.311211	0.0127181	0.0126392	0.0242089	0.294891	0.0138174	0.309189	0.297771	0.305129	0.0165611	0.019845	0.0307234	0.04297	0.30064	0	0	0	0	0	0	0	0	0	0	0	0	0	0	1	0	7
GO:0008287	protein serine/threonine phosphatase complex	CC	0.0259053	0.0488917	0.201948	0.0534256	0.0548236	0.099788	0.177646	0.0579387	0.795406	0.438679	0.192733	0.0691305	0.082391	0.125287	0.181234	0.444462	0	0	2	0	0	0	2	0	0	1	2	0	0	0	2	1	30
GO:0008290	F-actin capping protein complex	CC	0.00523061	0.00996591	0.273522	0.0109107	0.010843	0.0207859	0.258794	0.0118548	0.271694	0.261389	0.0335515	0.0142116	0.0170336	0.0263918	0.261018	0.0324808	0	0	0	0	0	0	0	0	0	0	1	0	0	0	0	1	6
GO:0008305	integrin complex	CC	0.0224869	0.0425069	0.749885	0.0464633	0.0461799	0.0870679	0.363367	0.050404	0.747145	0.731257	0.382255	0.0601874	0.0717995	0.109519	0.367917	0.373968	0	0	0	0	0	0	1	0	0	0	1	0	0	0	1	1	26
GO:0008328	ionotropic glutamate receptor complex	CC	0.00696861	0.0132668	0.0610556	0.0145222	0.0144323	0.0276202	0.329233	0.0157763	0.344756	0.332363	0.0585623	0.0189053	0.0226486	0.0350361	0.0554611	0.056759	0	0	1	0	0	0	0	0	0	0	1	0	0	0	1	1	8
GO:0008385	IkappaB kinase complex	CC	0.00436057	0.00831152	0.0241791	0.0091002	0.00904366	0.0173511	0.220851	0.00988838	3.33e-05	0.223125	0.228948	0.0118566	0.0142144	0.0220412	0.222801	0.225394	0	0	1	0	0	0	0	0	3	0	0	0	0	0	0	0	5
GO:0009434	microtubule-based flagellum	CC	0.00783658	0.0149133	0.075867	0.0163233	0.0197928	0.0310198	0.0678555	0.0177314	0.378494	0.365254	0.373794	0.021244	0.0254443	0.0393299	0.364777	0.0706231	0	0	1	0	0	0	1	0	0	0	0	0	0	0	0	1	9
GO:0009897	external side of plasma membrane	CC	0.0594967	0.110549	0.710846	0.120426	0.145092	0.21783	0.445701	0.130196	0.291612	0.676776	0.695704	0.154154	0.182046	0.268632	0.128961	0.463125	0	0	2	0	0	0	3	0	4	2	2	0	0	0	5	3	70
GO:0009898	internal side of plasma membrane	CC	0.0104363	0.0198372	0.125681	0.0217075	0.0251255	0.0411493	0.450693	0.0235745	0.124088	0.454534	0.464298	0.0282279	0.033785	0.0520992	0.11496	0.458351	0	0	1	0	0	0	0	0	1	0	0	0	0	0	1	0	12
GO:0009925	basal plasma membrane	CC	0.0138931	0.0263659	0.20009	0.0288426	0.0268968	0.0544943	0.181468	0.0313135	0.000965263	0.184704	0.193071	0.0374648	0.0447981	0.0688658	0.184242	0.187951	0	0	1	0	0	0	1	0	4	1	1	0	0	0	1	1	16
GO:0009986	cell surface	CC	0.158544	0.280848	0.944865	0.303098	0.321846	0.499126	0.744094	0.324662	0.427959	0.500301	0.97318	0.375713	0.43193	0.0564483	0.369698	0.0649046	0	0	5	0	0	0	7	0	10	9	4	0	0	2	10	14	196
GO:0010008	endosome membrane	CC	0.0952282	0.17397	0.711109	0.188883	0.0786292	0.330228	0.482239	0.203529	0.37145	0.329816	0.835985	0.239008	0.27952	0.399731	0.198098	0.114721	0	0	4	0	0	0	5	0	6	6	3	0	0	0	7	8	114
GO:0012505	endomembrane system	CC	0.582535	0.811449	0.86762	0.839174	0.64402	0.435569	0.873323	0.862825	0.855169	0.254349	0.681815	0.907846	0.942838	0.988385	0.414883	0.872965	0	0	42	0	0	3	39	0	42	51	45	0	0	0	48	40	961
GO:0012506	vesicle membrane	CC	0.0952282	0.17397	0.378937	0.188883	0.159054	0.330228	0.657134	0.203529	0.37145	0.924392	0.835985	0.239008	0.27952	0.399731	0.665615	0.825799	0	0	6	0	0	0	4	0	6	2	3	0	0	0	4	3	114
GO:0012507	ER to Golgi transport vesicle membrane	CC	0.00523061	0.00996591	0.273522	0.0109107	0.0126392	0.0207859	0.0311394	0.0118548	0.271694	0.0318071	0.268028	0.0142116	0.0170336	0.0263918	0.261018	0.263977	0	0	0	0	0	0	1	0	0	1	0	0	0	0	0	0	6
GO:0012510	trans-Golgi network transport vesicle membrane	CC	0.00957044	0.0181985	0.0167511	0.0199159	0.0197928	0.0377843	0.0972741	0.0216306	0.0164085	0.426262	0.104133	0.0259053	0.0310125	0.0478614	0.425735	0.429943	0	0	2	0	0	0	1	0	2	0	1	0	0	0	0	0	11
GO:0012511	monolayer-surrounded lipid storage body	CC	0.00696861	0.0132668	0.346947	0.0145222	0.00904	0.0276202	0.329233	0.0157763	0.0602202	0.332363	0.00598448	0.0189053	0.0226486	0.0350361	0.331917	0.335481	0	0	0	0	0	0	0	0	1	0	2	0	0	0	0	0	8
GO:0014069	postsynaptic density	CC	0.0113016	0.0214732	0.499701	0.023496	0.066799	0.0445027	0.477458	0.0255148	0.49697	0.481415	0.491465	0.0305451	0.0365498	0.0563184	0.0233651	0.0241673	0	0	0	0	0	0	0	0	0	0	0	0	0	0	2	2	13
GO:0014704	intercalated disc	CC	0.00523061	0.00996591	0.273522	0.0109107	0.0126392	0.0207859	0.258794	0.0118548	0.271694	0.261389	0.268028	0.0142116	0.0170336	0.0263918	0.261018	0.263977	0	0	0	0	0	0	0	0	0	0	0	0	0	0	0	0	6
GO:0015030	Cajal body	CC	0.00523061	0.00996591	0.273522	0.0109107	0.0479147	0.0207859	0.0311394	0.0118548	0.0345376	0.261389	0.268028	0.0142116	0.0170336	0.0263918	0.261018	0.0324808	0	0	0	0	0	0	1	0	1	0	0	0	0	0	0	1	6
GO:0015629	actin cytoskeleton	CC	0.158544	0.280848	0.0261463	0.303098	0.321846	0.499126	0.485739	0.324662	0.684655	0.755289	0.291061	0.375713	0.43193	0.216646	0.103137	0.0649046	0	0	16	0	0	0	9	0	8	7	11	0	0	1	13	14	196
GO:0015630	microtubule cytoskeleton	CC	0.290067	0.480189	0.103493	0.51162	0.53011	0.746444	0.849583	0.541155	0.139729	0.142024	0.491949	0.60743	0.674477	0.825747	0.196614	0.046948	0	0	25	0	0	0	14	0	24	23	19	0	0	0	22	26	386
GO:0015934	large ribosomal subunit	CC	1.31e-12	1.12e-12	7.05e-25	2.35e-12	3e-12	5.46e-12	6.43e-13	3.53e-14	2.09e-29	1.73e-17	3.26e-17	1.27e-24	4.92e-28	6.25e-29	1.67e-17	7.53e-14	5	6	28	6	6	7	18	7	31	22	22	12	14	16	22	19	50
GO:0015935	small ribosomal subunit	CC	7.71e-08	1.3e-12	8.36e-22	1.91e-14	2.52e-14	8.87e-14	1.22e-10	2.41e-23	3.04e-23	4.8e-16	9.59e-21	1.31e-17	8.44e-19	2.49e-20	9.02e-20	8.82e-15	3	6	26	7	7	8	16	11	27	21	25	9	10	12	24	20	51
GO:0016010	dystrophin-associated glycoprotein complex	CC	0.0113016	0.0214732	0.143645	0.023496	0.0251255	0.0445027	0.129519	0.0255148	0.141859	0.131963	0.491465	0.0305451	0.0365498	0.0563184	0.131613	0.13442	0	0	1	0	0	0	1	0	1	1	0	0	0	0	1	1	13
GO:0016011	dystroglycan complex	CC	0.00523061	0.00996591	0.0350352	0.0109107	0.010843	0.0207859	0.258794	0.0118548	0.0345376	0.0318071	0.268028	0.0142116	0.0170336	0.0263918	0.261018	0.0324808	0	0	1	0	0	0	0	0	1	1	0	0	0	0	0	1	6
GO:0016012	sarcoglycan complex	CC	0.00436057	0.00831152	0.0241791	0.0091002	0.00904	0.0173511	0.220851	0.00988838	0.0238294	0.0219128	0.228948	0.0118566	0.0142144	0.0220412	0.222801	0.225394	0	0	1	0	0	0	0	0	1	1	0	0	0	0	0	0	5
GO:0016020	membrane	CC	0.995818	0.999971	0.99839	0.999833	0.999845	0.999801	0.991205	0.999996	0.9999	0.993975	0.888483	1	1	0.999503	0.867155	0.868165	0	0	220	1	1	6	212	0	209	213	235	0	1	10	229	232	4937
GO:0016021	integral to membrane	CC	0.967297	0.998545	0.999164	0.99922	0.999359	0.999111	0.993673	0.999581	0.997727	0.997083	0.818826	0.999912	0.999807	0.999783	0.529159	0.822333	0	0	140	0	0	3	137	0	142	136	160	0	1	4	164	157	3364
GO:0016023	cytoplasmic membrane-bounded vesicle	CC	0.273902	0.45735	0.0859485	0.488068	0.492581	0.131316	0.01767	0.517051	0.493642	0.51289	0.958031	0.58255	0.649559	0.48005	0.608386	0.866188	0	0	24	0	0	2	26	0	18	17	11	0	0	1	16	13	361
GO:0016234	inclusion body	CC	0.00523061	0.00996591	0.0350352	0.0109107	0.0126392	0.0207859	0.0311394	0.0118548	0.271694	0.261389	0.268028	0.0142116	0.0170336	0.0263918	0.261018	0.263977	0	0	1	0	0	0	1	0	0	0	0	0	0	0	0	0	6
GO:0016272	prefoldin complex	CC	0.00783658	0.0149133	0.075867	0.0163233	0.0162222	0.0310198	0.0678555	0.0177314	0.378494	0.0692343	0.00864157	0.021244	0.0254443	0.0393299	0.0690367	0.368588	0	0	1	0	0	0	1	0	0	1	2	0	0	0	1	0	9
GO:0016281	eukaryotic translation initiation factor 4F complex	CC	0.00783658	0.0149133	0.000732126	0.0163233	0.0162222	0.000422898	0.0678555	0.0177314	0.000711076	0.000601169	0.373794	0.021244	0.0254443	0.0393299	0.364777	0.368588	0	0	3	0	0	1	1	0	3	3	0	0	0	0	0	0	9
GO:0016323	basolateral plasma membrane	CC	0.101591	0.185028	0.298844	0.200769	0.221379	0.348894	0.548955	0.216208	0.176566	0.3947	0.588589	0.253525	0.295985	0.420951	0.251312	0.57136	0	0	7	0	0	0	5	0	8	6	5	0	0	0	7	5	122
GO:0016324	apical plasma membrane	CC	0.0660872	0.122414	0.581196	0.133271	0.124531	0.239553	0.0132039	0.143994	0.105895	0.0888093	0.98289	0.170234	0.200674	0.294397	0.538237	0.347698	0	0	3	0	0	0	8	0	6	6	0	0	0	0	3	4	78
GO:0016327	apicolateral plasma membrane	CC	0.0411541	0.0771248	0.719174	0.0841587	0.132494	0.154917	0.685566	0.0911402	0.715139	0.423204	0.706928	0.108367	0.128616	0.192917	0.690803	0.215558	0	0	1	0	0	0	1	0	1	2	1	0	0	0	1	3	48
GO:0016328	lateral plasma membrane	CC	0.00783658	0.0149133	0.075867	0.0163233	0.0144323	0.0310198	0.361905	0.0177314	0.0748483	0.365254	0.373794	0.021244	0.0254443	0.0393299	0.364777	0.368588	0	0	1	0	0	0	0	0	1	0	0	0	0	0	0	0	9
GO:0016363	nuclear matrix	CC	0.0360954	0.0678037	0.0646278	0.074022	0.076948	0.00940141	0.335605	0.0801998	0.368018	0.342094	0.635386	0.0954689	0.113465	0.014924	0.149904	0.154916	0	0	4	0	0	1	2	0	2	2	1	0	0	1	3	3	42
GO:0016459	myosin complex	CC	0.0461886	0.0863572	0.146855	0.0941893	0.0952809	0.17255	0.492956	0.101956	0.530774	0.752143	0.292069	0.121086	0.143516	0.214298	0.273689	0.508256	0	0	4	0	0	0	2	0	2	1	3	0	0	0	3	2	54
GO:0016460	myosin II complex	CC	0.0207736	0.0392992	0.72172	0.0429638	0.0444421	0.0806422	0.327396	0.046615	0.352227	0.702644	0.713199	0.0556848	0.0664593	0.10153	0.331668	0.706792	0	0	0	0	0	0	1	0	1	0	0	0	0	0	1	0	24
GO:0016461	unconventional myosin complex	CC	0.00436057	0.00831152	0.00128293	0.0091002	0.00904	0.0173511	0.0214448	0.00988838	0.232168	0.0219128	0.0231367	0.0118566	0.0142144	0.0220412	0.0218456	0.225394	0	0	2	0	0	0	1	0	0	1	1	0	0	0	1	0	5
GO:0016469	proton-transporting two-sector ATPase complex	CC	0.03525	0.0662414	0.635086	0.0723221	0.0718868	0.00897351	0.0474999	0.0783642	0.353758	0.0494598	0.0163603	0.0933018	0.110915	0.0142536	0.140738	0.00375951	0	0	1	0	0	1	4	0	2	4	5	0	0	1	3	6	41
GO:0016471	vacuolar proton-transporting V-type ATPase complex	CC	0.00609996	0.0116177	0.311211	0.0127181	0.0162222	0.0242089	0.0422083	0.0138174	0.309189	0.0430974	0.0454179	0.0165611	0.019845	0.0307234	0.29736	0.00369789	0	0	0	0	0	0	1	0	0	1	1	0	0	0	0	2	7
GO:0016514	SWI/SNF complex	CC	0.00957044	0.0181985	0.443427	0.0199159	0.0251255	0.0377843	0.42256	0.0216306	0.440856	0.0991797	0.435683	0.0259053	0.0310125	0.0478614	0.425735	0.429943	0	0	0	0	0	0	0	0	0	1	0	0	0	0	0	0	11
GO:0016528	sarcoplasm	CC	0.0216306	0.0409043	0.374739	0.0447151	0.0479147	0.0838606	0.11963	0.0485114	0.733399	0.122678	0.727757	0.0579387	0.0691331	0.105533	0.349879	0.355754	0	0	1	0	0	0	2	0	0	2	0	0	0	0	1	1	25
GO:0016529	sarcoplasmic reticulum	CC	0.0207736	0.0392992	0.355755	0.0429638	0.0479147	0.0806422	0.327396	0.046615	0.718907	0.111835	0.713199	0.0556848	0.0664593	0.10153	0.331668	0.337355	0	0	1	0	0	0	1	0	0	2	0	0	0	0	1	1	24
GO:0016581	NuRD complex	CC	0.00609996	0.0116177	0.311211	0.0127181	0.0215735	0.0242089	0.294891	0.0138174	0.309189	0.297771	0.305129	0.0165611	0.019845	0.0307234	0.29736	0.30064	0	0	0	0	0	0	0	0	0	0	0	0	0	0	0	0	7
GO:0016585	chromatin remodeling complex	CC	0.0216306	0.0409043	0.13744	0.0447151	0.0969302	0.0838606	0.713146	0.0485114	0.733399	0.350614	0.727757	0.0579387	0.0691331	0.105533	0.349879	0.355754	0	0	2	0	0	0	0	0	0	1	0	0	0	0	1	1	25
GO:0016591	DNA-directed RNA polymerase II, holoenzyme	CC	0.0619731	0.115016	0.737273	0.125264	0.116498	0.226047	0.28222	0.135395	0.322204	0.704147	0.890669	0.160219	0.189081	0.2784	0.289005	0.884745	0	0	2	0	0	0	4	0	4	2	1	0	0	0	4	1	73
GO:0016604	nuclear body	CC	0.0936312	0.171183	0.22494	0.185885	0.225657	0.325481	0.178966	0.200329	0.51948	0.476089	0.997119	0.235336	0.275345	0.394308	0.976423	0.323899	0	0	7	0	0	0	7	0	5	5	0	0	0	0	1	6	112
GO:0016605	PML body	CC	0.0199159	0.0376916	0.706472	0.0412095	0.0479147	0.0774128	0.682979	0.0447151	0.703629	0.314	0.697864	0.0534256	0.063778	0.0975094	0.686614	0.104004	0	0	0	0	0	0	0	0	0	1	0	0	0	0	0	2	23
GO:0016607	nuclear speck	CC	0.0660872	0.122414	0.0484863	0.133271	0.148213	0.239553	0.084805	0.143994	0.575016	0.745772	0.98289	0.170234	0.200674	0.294397	0.902003	0.548537	0	0	7	0	0	0	6	0	3	2	0	0	0	0	1	3	78
GO:0017053	transcriptional repressor complex	CC	0.0138931	0.0263659	0.20009	0.0288426	0.0392106	0.0544943	0.550189	0.0313135	0.570774	0.554379	0.193071	0.0374648	0.0447981	0.0688658	0.553782	0.558531	0	0	1	0	0	0	0	0	0	0	1	0	0	0	0	0	16
GO:0017119	Golgi transport complex	CC	0.00523061	0.00996591	0.273522	0.0109107	0.010843	0.0207859	0.258794	0.0118548	0.271694	0.261389	0.268028	0.0142116	0.0170336	0.0263918	0.261018	0.0324808	0	0	0	0	0	0	0	0	0	0	0	0	0	0	0	1	6
GO:0019717	synaptosome	CC	0.0344038	0.0646767	0.621583	0.0706193	0.076948	0.130835	0.586464	0.076525	0.617316	0.314722	0.142667	0.0911297	0.108358	0.163518	0.867258	0.870765	0	0	1	0	0	0	1	0	1	2	3	0	0	0	0	0	40
GO:0019861	flagellum	CC	0.0190575	0.0360813	0.317214	0.0394521	0.0409575	0.0741723	0.290901	0.0428116	0.687521	0.295512	0.68171	0.0511613	0.0610892	0.0934711	0.670384	0.0937431	0	0	1	0	0	0	1	0	0	1	0	0	0	0	0	2	22
GO:0019866	organelle inner membrane	CC	0.180683	0.316551	0.12805	0.340904	0.345256	0.186647	0.212394	0.364392	0.977918	0.55971	0.173261	0.419529	0.479444	0.0791316	0.222637	0.236619	0	0	15	0	0	1	13	0	5	10	14	0	0	2	13	13	226
GO:0019867	outer membrane	CC	0.0669081	0.123887	0.390496	0.134863	0.140388	0.242227	0.540591	0.145704	0.0198066	0.906378	0.210575	0.172223	0.202974	0.297554	0.347626	0.909764	0	0	4	0	0	0	3	0	8	1	5	0	0	0	4	1	79
GO:0019897	extrinsic to plasma membrane	CC	0.0259053	0.0488917	0.465672	0.0534256	0.0650972	0.00487748	0.776612	0.0579387	0.461627	0.000511471	0.453488	0.0691305	0.082391	0.125287	0.181234	0.0597924	0	0	1	0	0	1	0	0	1	6	1	0	0	0	2	3	30
GO:0019898	extrinsic to membrane	CC	0.0486968	0.0909403	0.573081	0.0991651	0.113265	0.0168606	0.772869	0.107317	0.799207	0.000412547	0.557028	0.12738	0.150872	0.224779	0.307157	0.0068993	0	0	2	0	0	1	1	0	1	9	2	0	0	0	3	7	57
GO:0019907	cyclin-dependent protein kinase activating kinase holoenzyme complex	CC	0.00523061	0.00996591	0.273522	0.0109107	0.010843	0.0207859	0.258794	0.0118548	0.271694	0.261389	0.268028	0.0142116	0.0170336	0.0263918	0.261018	0.263977	0	0	0	0	0	0	0	0	0	0	0	0	0	0	0	0	6
GO:0022624	proteasome accessory complex	CC	0.00957044	0.0181985	0.443427	0.0199159	0.0197928	0.0377843	0.42256	0.0216306	0.440856	0.426262	0.435683	0.0259053	0.0310125	0.00104115	0.0989068	0.101097	0	0	0	0	0	0	0	0	0	0	0	0	0	1	1	1	11
GO:0022625	cytosolic large ribosomal subunit	CC	5.62e-11	1.55e-11	1.88e-28	2.86e-11	3.31e-11	2.41e-11	3.86e-15	3.14e-13	2.84e-32	3.01e-19	1.78e-20	2.12e-24	2.96e-28	8.43e-30	9.23e-21	2.59e-16	4	5	26	5	5	6	17	6	28	20	21	11	13	15	21	18	35
GO:0022626	cytosolic ribosome	CC	1.24e-16	1.31e-22	4.6e-53	2.43e-24	3.3e-24	9.75e-24	3.51e-27	3.14e-39	1.3e-58	1.27e-36	1.19e-43	7.3e-45	4.4e-50	8.82e-53	2.82e-44	1.47e-33	7	11	52	12	12	14	34	18	55	41	46	21	24	28	46	39	72
GO:0022627	cytosolic small ribosomal subunit	CC	1.63e-08	7.65e-14	1.08e-26	7.17e-16	8.75e-16	2.14e-15	7.78e-14	1.29e-25	1.53e-28	3.01e-19	2.99e-25	1.93e-19	7.62e-21	8.14e-23	1.41e-25	3.8e-19	3	6	25	7	7	8	16	11	26	20	24	9	10	12	24	20	35
GO:0030016	myofibril	CC	0.0619731	0.115016	0.327983	0.125264	0.148213	0.226047	0.478136	0.135395	0.895813	0.487053	0.50971	0.160219	0.189081	0.2784	0.485783	0.495913	0	0	4	0	0	0	3	0	1	3	3	0	0	0	3	3	73
GO:0030017	sarcomere	CC	0.0561856	0.104559	0.256712	0.113936	0.13566	0.206742	0.401565	0.123217	0.860527	0.409955	0.431429	0.146002	0.172575	0.255405	0.408757	0.418324	0	0	4	0	0	0	3	0	1	3	3	0	0	0	3	3	66
GO:0030018	Z disc	CC	0.0207736	0.0392992	0.125515	0.0429638	0.0548236	0.0806422	0.327396	0.046615	0.718907	0.332379	0.119219	0.0556848	0.0664593	0.10153	0.11143	0.0292441	0	0	2	0	0	0	1	0	0	1	2	0	0	0	2	3	24
GO:0030027	lamellipodium	CC	0.0224869	0.0425069	0.749885	0.0464633	0.0919738	0.0870679	0.363367	0.050404	0.747145	0.731257	0.382255	0.0601874	0.0717995	0.109519	0.367917	0.373968	0	0	0	0	0	0	1	0	0	0	1	0	0	0	1	1	26
GO:0030054	cell junction	CC	0.288145	0.477498	0.846981	0.508849	0.515792	0.743682	0.93726	0.538325	0.893243	0.905296	0.572061	0.604522	0.67158	0.823327	0.784164	0.985503	0	0	15	0	0	0	12	0	14	13	18	0	0	0	15	10	383
GO:0030055	cell-substrate junction	CC	0.0495316	0.0924631	0.354427	0.100818	0.143527	0.184104	0.781137	0.109097	0.349118	0.549203	0.338509	0.129468	0.153311	0.228242	0.0229112	0.556941	0	0	3	0	0	0	1	0	3	2	3	0	0	0	6	2	58
GO:0030057	desmosome	CC	0.00783658	0.0149133	0.380833	0.0163233	0.0339516	0.0310198	0.0678555	0.0177314	0.378494	0.365254	0.373794	0.021244	0.0254443	0.0393299	0.364777	0.368588	0	0	0	0	0	0	1	0	0	0	0	0	0	0	0	0	9
GO:0030117	membrane coat	CC	0.0419948	0.0786697	0.470529	0.0858378	0.0919738	0.157881	0.0885761	0.0929514	0.465415	0.43643	0.235487	0.110499	0.131117	0.19652	0.701672	0.708483	0	0	2	0	0	0	4	0	2	2	3	0	0	0	1	1	49
GO:0030118	clathrin coat	CC	0.0250517	0.0472993	0.188498	0.0516896	0.0548236	0.0966243	0.165469	0.0560604	0.18557	0.421556	0.0567503	0.0669025	0.0797542	0.121371	0.420743	0.772993	0	0	2	0	0	0	2	0	2	1	3	0	0	0	1	0	29
GO:0030119	AP-type membrane coat adaptor complex	CC	0.0190575	0.0360813	0.317214	0.0394521	0.0409575	0.0741723	0.290901	0.0428116	0.101102	0.295512	0.0230442	0.0511613	0.0610892	0.0934711	0.294853	0.675199	0	0	1	0	0	0	1	0	2	1	3	0	0	0	1	0	22
GO:0030120	vesicle coat	CC	0.0199159	0.0376916	0.113988	0.0412095	0.0565434	0.0774128	0.098787	0.0447151	0.112038	0.314	0.326328	0.0534256	0.063778	0.0975094	0.686614	0.691399	0	0	2	0	0	0	2	0	2	1	1	0	0	0	0	0	23
GO:0030125	clathrin vesicle coat	CC	0.0113016	0.0214732	0.0268802	0.023496	0.0268968	0.0445027	0.129519	0.0255148	0.0263459	0.481415	0.138304	0.0305451	0.0365498	0.0563184	0.480852	0.485345	0	0	2	0	0	0	1	0	2	0	1	0	0	0	0	0	13
GO:0030127	COPII vesicle coat	CC	0.00523061	0.00996591	0.273522	0.0109107	0.0126392	0.0207859	0.0311394	0.0118548	0.271694	0.0318071	0.268028	0.0142116	0.0170336	0.0263918	0.261018	0.263977	0	0	0	0	0	0	1	0	0	1	0	0	0	0	0	0	6
GO:0030130	clathrin coat of trans-Golgi network vesicle	CC	0.00870385	0.0165572	0.0126638	0.0181212	0.0180091	0.0344079	0.0821561	0.0196829	0.0124011	0.396528	0.0880604	0.0235773	0.0282323	0.043605	0.396023	0.400048	0	0	2	0	0	0	1	0	2	0	1	0	0	0	0	0	10
GO:0030131	clathrin adaptor complex	CC	0.0181985	0.0344685	0.29773	0.0376916	0.0392106	0.0709206	0.272544	0.0409043	0.0906213	0.276951	0.0196204	0.0488917	0.0583929	0.089415	0.276321	0.65815	0	0	1	0	0	0	1	0	2	1	3	0	0	0	1	0	21
GO:0030132	clathrin coat of coated pit	CC	0.00696861	0.0132668	0.0610556	0.0145222	0.0162222	0.0276202	0.0544952	0.0157763	0.0602202	0.332363	0.0585623	0.0189053	0.0226486	0.0350361	0.331917	0.335481	0	0	1	0	0	0	1	0	1	0	1	0	0	0	0	0	8
GO:0030133	transport vesicle	CC	0.03525	0.0662414	0.161456	0.0723221	0.0803075	0.133882	0.137204	0.0783642	0.158338	0.606329	0.622214	0.0933018	0.110915	0.16725	0.327505	0.612564	0	0	3	0	0	0	3	0	3	1	1	0	0	0	2	1	41
GO:0030134	ER to Golgi transport vesicle	CC	0.00696861	0.0132668	0.346947	0.0145222	0.0180091	0.0276202	0.0544952	0.0157763	0.344756	0.0556227	0.340353	0.0189053	0.0226486	0.0350361	0.331917	0.335481	0	0	0	0	0	0	1	0	0	1	0	0	0	0	0	0	8
GO:0030135	coated vesicle	CC	0.0701849	0.129754	0.260398	0.141207	0.178838	0.252829	0.580036	0.152511	0.62445	0.388452	0.798888	0.180133	0.212107	0.310045	0.920021	0.789051	0	0	5	0	0	0	3	0	3	4	2	0	0	0	1	2	83
GO:0030136	clathrin-coated vesicle	CC	0.0578424	0.107558	0.139977	0.117187	0.143527	0.212306	0.649837	0.126713	0.466275	0.432312	0.676717	0.150087	0.177324	0.262047	0.854122	0.665075	0	0	5	0	0	0	2	0	3	3	2	0	0	0	1	2	68
GO:0030137	COPI-coated vesicle	CC	0.00523061	0.00996591	0.273522	0.0109107	0.0215735	0.0207859	0.258794	0.0118548	0.271694	0.261389	0.268028	0.0142116	0.0170336	0.0263918	0.261018	0.263977	0	0	0	0	0	0	0	0	0	0	0	0	0	0	0	0	6
GO:0030139	endocytic vesicle	CC	0.0241974	0.0457044	0.775204	0.0499506	0.0582601	0.0934498	0.153554	0.0541786	0.172524	0.404168	0.767151	0.0646693	0.07711	0.117437	0.756552	0.40973	0	0	0	0	0	0	2	0	2	1	0	0	0	0	0	1	28
GO:0030140	trans-Golgi network transport vesicle	CC	0.0138931	0.0263659	0.007909	0.0288426	0.0304304	0.0544943	0.181468	0.0313135	0.0460304	0.554379	0.193071	0.0374648	0.0447981	0.0688658	0.553782	0.558531	0	0	3	0	0	0	1	0	2	0	1	0	0	0	0	0	16
GO:0030141	secretory granule	CC	0.0839953	0.154273	0.897326	0.167674	0.184835	0.0475977	0.0235186	0.180865	0.590618	0.732167	0.88814	0.212944	0.2498	0.360743	0.730996	0.962744	0	0	2	0	0	1	9	0	4	3	2	0	0	0	3	1	100
GO:0030173	integral to Golgi membrane	CC	0.0267582	0.0504816	0.808464	0.0551586	0.0599738	0.102941	0.787512	0.0598134	0.212375	0.791332	0.205933	0.0713534	0.0850205	0.129186	0.790791	0.198906	0	0	0	0	0	0	0	0	2	0	2	0	0	0	0	2	31
GO:0030175	filopodium	CC	0.0121661	0.0231067	0.525671	0.0252813	0.0427013	0.0478447	0.146445	0.0274514	0.522881	0.149158	0.156187	0.032857	0.0393069	0.0605192	0.506396	0.0296449	0	0	0	0	0	0	1	0	0	1	1	0	0	0	0	2	14
GO:0030176	integral to endoplasmic reticulum membrane	CC	0.0259053	0.0488917	0.465672	0.0534256	0.0650972	0.099788	0.0139416	0.0579387	0.198863	0.181834	0.453488	0.0691305	0.082391	0.125287	0.181234	0.784322	0	0	1	0	0	0	4	0	2	2	1	0	0	0	2	0	30
GO:0030286	dynein complex	CC	0.0173388	0.0328531	0.27816	0.035928	0.0392106	0.0676579	0.0706783	0.0389935	0.275158	0.0726188	0.0777218	0.0466169	0.0556891	0.0853411	0.0723401	0.262556	0	0	1	0	0	0	2	0	1	2	2	0	0	0	2	1	20
GO:0030315	T-tubule	CC	0.00523061	0.00996591	0.273522	0.0109107	0.010843	0.0207859	0.258794	0.0118548	0.271694	0.261389	0.268028	0.0142116	0.0170336	0.0263918	0.0317114	0.263977	0	0	0	0	0	0	0	0	0	0	0	0	0	0	1	0	6
GO:0030424	axon	CC	0.0360954	0.0678037	0.0202802	0.074022	0.0969302	0.136918	0.613244	0.0801998	0.643973	0.619541	0.635386	0.0954689	0.113465	0.170965	0.341167	0.348581	0	0	5	0	0	0	1	0	1	1	1	0	0	0	2	2	42
GO:0030425	dendrite	CC	0.0394706	0.0740277	0.696967	0.0807917	0.116498	0.148959	0.184226	0.0875073	0.424335	0.396452	0.0817551	0.104087	0.123594	0.185664	0.188661	0.194629	0	0	1	0	0	0	3	0	2	2	4	0	0	0	3	3	46
GO:0030426	growth cone	CC	0.0164784	0.0312352	0.258554	0.0341613	0.0633924	0.0643839	0.612811	0.037079	0.255705	0.61709	0.627889	0.0443368	0.0529777	0.0812493	0.0124182	0.243759	0	0	1	0	0	0	0	0	1	0	0	0	0	0	3	1	19
GO:0030427	site of polarized growth	CC	0.0181985	0.0344685	0.29773	0.0376916	0.0650972	0.0709206	0.649644	0.0409043	0.294583	0.653922	0.664694	0.0488917	0.0583929	0.089415	0.0177446	0.0839281	0	0	1	0	0	0	0	0	1	0	0	0	0	0	3	2	21
GO:0030496	midbody	CC	0.00870385	0.0165572	0.412962	0.0181212	0.023351	0.0344079	0.392989	0.0196829	0.410498	0.396528	0.405542	0.0235773	0.0282323	0.043605	0.396023	0.400048	0	0	0	0	0	0	0	0	0	0	0	0	0	0	0	0	10
GO:0030529	ribonucleoprotein complex	CC	3.46e-15	1.84e-17	1.46e-30	2.08e-18	9.98e-18	7.42e-20	9.43e-14	1.22e-31	9.56e-28	2.26e-20	4.22e-23	2.1e-32	5.12e-37	8.26e-39	9.05e-22	1.7e-14	9	13	80	14	14	19	53	21	76	64	69	23	27	33	66	55	360
GO:0030530	heterogeneous nuclear ribonucleoprotein complex	CC	0.0138931	0.0263659	0.20009	0.0288426	0.0304304	0.00138791	0.00633237	0.0313135	0.197746	0.184704	0.00729001	0.0374648	0.0447981	0.0688658	0.553782	0.558531	0	0	1	0	0	1	3	0	1	1	3	0	0	0	0	0	16
GO:0030532	small nuclear ribonucleoprotein complex	CC	0.0190575	0.0360813	0.317214	0.0394521	0.0392106	0.00263641	0.290901	0.0428116	0.687521	0.0913441	0.307358	0.0511613	0.0610892	0.0934711	0.0208655	0.0937431	0	0	1	0	0	1	1	0	0	2	1	0	0	0	3	2	22
GO:0030658	transport vesicle membrane	CC	0.0147555	0.0279916	0.0548511	0.0306186	0.0321925	0.0578021	0.046903	0.033239	0.053823	0.202899	0.211908	0.0397608	0.0475322	0.0730118	0.575744	0.58054	0	0	2	0	0	0	2	0	2	1	1	0	0	0	0	0	17
GO:0030659	cytoplasmic vesicle membrane	CC	0.0888248	0.162769	0.473078	0.176828	0.145092	0.311039	0.592832	0.190653	0.465616	0.899475	0.791718	0.224218	0.26268	0.377747	0.601582	0.78025	0	0	5	0	0	0	4	0	5	2	3	0	0	0	4	3	106
GO:0030660	Golgi-associated vesicle membrane	CC	0.0199159	0.0376916	0.113988	0.0412095	0.0531009	0.0774128	0.098787	0.0447151	0.112038	0.314	0.326328	0.0534256	0.063778	0.0975094	0.686614	0.691399	0	0	2	0	0	0	2	0	2	1	1	0	0	0	0	0	23
GO:0030662	coated vesicle membrane	CC	0.0293128	0.0552359	0.257621	0.0603393	0.0886551	0.112335	0.228471	0.0654159	0.253943	0.504233	0.519792	0.0779913	0.092865	0.140781	0.50336	0.51032	0	0	2	0	0	0	2	0	2	1	1	0	0	0	1	1	34
GO:0030665	clathrin coated vesicle membrane	CC	0.0207736	0.0392992	0.125515	0.0429638	0.0599738	0.0806422	0.327396	0.046615	0.123402	0.702644	0.345156	0.0556848	0.0664593	0.10153	0.331668	0.337355	0	0	2	0	0	0	1	0	2	0	1	0	0	0	1	1	24
GO:0030666	endocytic vesicle membrane	CC	0.00609996	0.0116177	0.311211	0.0127181	0.0197928	0.0242089	0.294891	0.0138174	0.046728	0.297771	0.305129	0.0165611	0.019845	0.0307234	0.29736	0.30064	0	0	0	0	0	0	0	0	1	0	0	0	0	0	0	0	7
GO:0030667	secretory granule membrane	CC	0.0147555	0.0279916	0.595778	0.0306186	0.0321925	0.0578021	0.572113	0.033239	0.053823	0.576346	0.211908	0.0397608	0.0475322	0.0730118	0.2024	0.58054	0	0	0	0	0	0	0	0	2	0	1	0	0	0	1	0	17
GO:0030669	clathrin-coated endocytic vesicle membrane	CC	0.00436057	0.00831152	0.233774	0.0091002	0.010843	0.0173511	0.220851	0.00988838	0.0238294	0.223125	0.228948	0.0118566	0.0142144	0.0220412	0.222801	0.225394	0	0	0	0	0	0	0	0	1	0	0	0	0	0	0	0	5
GO:0030672	synaptic vesicle membrane	CC	0.00609996	0.0116177	0.311211	0.0127181	0.0197928	0.0242089	0.294891	0.0138174	0.309189	0.297771	0.305129	0.0165611	0.019845	0.0307234	0.04297	0.043994	0	0	0	0	0	0	0	0	0	0	0	0	0	0	1	1	7
GO:0030677	ribonuclease P complex	CC	0.00523061	0.00996591	0.273522	0.0109107	0.010843	0.0207859	0.258794	0.0118548	0.271694	0.261389	0.268028	0.0142116	0.0170336	0.0263918	0.261018	0.263977	0	0	0	0	0	0	0	0	0	0	0	0	0	0	0	0	6
GO:0030681	multimeric ribonuclease P complex	CC	0.00523061	0.00996591	0.273522	0.0109107	0.010843	0.0207859	0.258794	0.0118548	0.271694	0.261389	0.268028	0.0142116	0.0170336	0.0263918	0.261018	0.263977	0	0	0	0	0	0	0	0	0	0	0	0	0	0	0	0	6
GO:0030684	preribosome	CC	0.00609996	0.0116177	0.311211	0.0127181	0.0180091	0.0242089	0.294891	0.0138174	0.309189	0.297771	0.305129	0.0165611	0.019845	0.0307234	0.29736	0.30064	0	0	0	0	0	0	0	0	0	0	0	0	0	0	0	0	7
GO:0030863	cortical cytoskeleton	CC	0.0250517	0.0472993	0.188498	0.0516896	0.00201923	0.0966243	0.0502903	0.0560604	0.78428	0.169433	0.436104	0.0669025	0.0797542	0.00730146	0.00247969	0.427234	0	0	2	0	0	0	3	0	0	2	1	0	0	1	5	1	29
GO:0030864	cortical actin cytoskeleton	CC	0.0173388	0.0328531	0.0820968	0.035928	0.0409575	0.0676579	0.0144489	0.0389935	0.652637	0.0726188	0.269155	0.0466169	0.0556891	0.00350554	0.00236339	0.262556	0	0	2	0	0	0	3	0	0	2	1	0	0	1	4	1	20
GO:0030867	rough endoplasmic reticulum membrane	CC	0.00870385	0.0165572	0.0916678	0.0181212	0.010843	0.0344079	0.0106531	0.0196829	0.410498	0.396528	0.0880604	0.0235773	0.0282323	0.043605	0.396023	0.0113333	0	0	1	0	0	0	2	0	0	0	1	0	0	0	0	2	10
GO:0030880	RNA polymerase complex	CC	0.0199159	0.0376916	0.706472	0.0412095	0.0409575	0.0774128	0.309197	0.0447151	0.703629	0.314	0.108181	0.0534256	0.063778	0.0975094	0.686614	0.318799	0	0	0	0	0	0	1	0	0	1	2	0	0	0	0	1	23
GO:0030894	replisome	CC	0.00870385	0.0165572	0.412962	0.0181212	0.0197928	0.0344079	0.0821561	0.0196829	0.410498	0.0837954	0.405542	0.0235773	0.0282323	0.043605	0.396023	0.400048	0	0	0	0	0	0	1	0	0	1	0	0	0	0	0	0	10
GO:0030934	anchoring collagen	CC	0.00696861	0.0132668	0.0610556	0.0145222	0.0144323	0.0276202	0.329233	0.0157763	0.344756	0.332363	0.340353	0.0189053	0.0226486	0.0350361	0.331917	0.056759	0	0	1	0	0	0	0	0	0	0	0	0	0	0	0	1	8
GO:0030935	sheet-forming collagen	CC	0.00609996	0.0116177	0.311211	0.0127181	0.0126392	0.0242089	0.0422083	0.0138174	0.00406166	0.297771	0.305129	0.0165611	0.019845	0.0307234	0.29736	0.043994	0	0	0	0	0	0	1	0	2	0	0	0	0	0	0	1	7
GO:0030964	NADH dehydrogenase complex	CC	0.028462	0.0536537	0.82786	0.0586154	0.0582601	0.109214	0.48224	0.063552	0.825462	0.220337	0.503722	0.0757837	0.0902575	0.136933	0.810901	0.494336	0	0	0	0	0	0	1	0	0	2	1	0	0	0	0	1	33
GO:0031012	extracellular matrix	CC	0.19944	0.346123	0.10516	0.372075	0.385231	0.589737	0.246762	0.397	0.0997327	0.702241	0.296718	0.455086	0.517478	0.101525	0.177499	0.274334	0	0	17	0	0	0	14	0	17	10	14	0	0	2	15	14	252
GO:0031090	organelle membrane	CC	0.682575	0.888265	0.952207	0.909332	0.766989	0.444165	0.666481	0.92643	0.945456	0.597006	0.734472	0.956373	0.976703	0.925479	0.374769	0.315309	0	0	52	0	0	4	57	0	52	59	58	0	0	2	63	65	1247
GO:0031091	platelet alpha granule	CC	0.0386278	0.0724754	0.685328	0.0791037	0.0786292	0.145964	0.174425	0.0856857	0.410395	0.657119	0.90404	0.10194	0.121073	0.182013	0.178682	0.899978	0	0	1	0	0	0	3	0	2	1	0	0	0	0	3	0	45
GO:0031092	platelet alpha granule membrane	CC	0.00870385	0.0165572	0.412962	0.0181212	0.0180091	0.0344079	0.392989	0.0196829	0.0124011	0.396528	0.405542	0.0235773	0.0282323	0.043605	0.0835605	0.400048	0	0	0	0	0	0	0	0	2	0	0	0	0	0	1	0	10
GO:0031093	platelet alpha granule lumen	CC	0.028462	0.0536537	0.516352	0.0586154	0.0582601	0.109214	0.0745626	0.063552	0.825462	0.488309	0.820568	0.0757837	0.0902575	0.136933	0.219644	0.815032	0	0	1	0	0	0	3	0	0	1	0	0	0	0	2	0	33
GO:0031105	septin complex	CC	0.00609996	0.0116177	0.311211	0.0127181	0.0144323	0.0242089	0.294891	0.0138174	0.309189	0.0430974	0.305129	0.0165611	0.019845	0.0307234	0.29736	0.30064	0	0	0	0	0	0	0	0	0	1	0	0	0	0	0	0	7
GO:0031201	SNARE complex	CC	0.00783658	0.0149133	0.380833	0.0163233	0.0162222	0.0310198	0.0678555	0.0177314	0.378494	0.365254	0.373794	0.021244	0.0254443	0.0393299	0.364777	0.368588	0	0	0	0	0	0	1	0	0	0	0	0	0	0	0	0	9
GO:0031224	intrinsic to membrane	CC	0.969998	0.998766	0.999286	0.999348	0.999473	0.997148	0.990138	0.999656	0.997357	0.995298	0.782336	0.99993	0.999851	0.999844	0.512027	0.784211	0	0	143	0	0	4	142	0	146	141	165	0	1	4	168	162	3436
GO:0031225	anchored to membrane	CC	0.0799529	0.147131	0.876703	0.159972	0.16366	0.283775	0.494662	0.172622	0.115563	0.325878	0.108252	0.203428	0.2389	0.346224	0.324534	0.10052	0	0	2	0	0	0	4	0	7	5	7	0	0	0	5	7	95
GO:0031226	intrinsic to plasma membrane	CC	0.623982	0.845582	0.763323	0.870772	0.873383	0.898488	0.98786	0.891856	0.956896	0.730096	0.703633	0.930727	0.959418	0.866111	0.774085	0.0702047	0	0	50	0	0	1	37	0	43	48	50	0	0	2	47	63	1071
GO:0031227	intrinsic to endoplasmic reticulum membrane	CC	0.0394706	0.0740277	0.696967	0.0807917	0.0919738	0.148959	0.0232109	0.0875073	0.210582	0.189404	0.202936	0.104087	0.123594	0.185664	0.0738977	0.904976	0	0	1	0	0	0	5	0	3	3	3	0	0	0	4	0	46
GO:0031228	intrinsic to Golgi membrane	CC	0.0293128	0.0552359	0.83681	0.0603393	0.0650972	0.112335	0.817128	0.0654159	0.253943	0.820731	0.246613	0.0779913	0.092865	0.140781	0.820221	0.238597	0	0	0	0	0	0	0	0	2	0	2	0	0	0	0	2	34
GO:0031229	intrinsic to nuclear inner membrane	CC	0.00436057	0.00831152	0.0241791	0.0091002	0.220851	0.0173511	0.220851	0.00988838	0.232168	0.223125	0.228948	0.0118566	0.0142144	0.0220412	0.222801	0.225394	0	0	1	0	0	0	0	0	0	0	0	0	0	0	0	0	5
GO:0031231	intrinsic to peroxisomal membrane	CC	0.00957044	0.0181985	0.443427	0.0199159	0.0215735	0.0377843	0.42256	0.0216306	0.106916	0.426262	0.104133	0.0259053	0.0310125	0.0478614	0.0145024	0.429943	0	0	0	0	0	0	0	0	1	0	1	0	0	0	2	0	11
GO:0031252	cell leading edge	CC	0.0503656	0.0939835	0.190022	0.102468	0.16366	0.186968	0.789139	0.110874	0.956031	0.794463	0.350182	0.131552	0.155742	0.23169	0.163217	0.568653	0	0	4	0	0	0	1	0	0	1	3	0	0	0	4	2	59
GO:0031253	cell projection membrane	CC	0.0156173	0.0296147	0.238965	0.0323915	0.0599738	0.0610986	0.59297	0.0351608	0.236277	0.597232	0.23091	0.0420514	0.0502588	0.0771396	0.220746	0.22502	0	0	1	0	0	0	0	0	1	0	1	0	0	0	1	1	18
GO:0031256	leading edge membrane	CC	0.00523061	0.00996591	0.0350352	0.0109107	0.0215735	0.0207859	0.258794	0.0118548	0.271694	0.261389	0.0335515	0.0142116	0.0170336	0.0263918	0.0317114	0.263977	0	0	1	0	0	0	0	0	0	0	1	0	0	0	1	0	6
GO:0031300	intrinsic to organelle membrane	CC	0.0896275	0.164177	0.92099	0.178344	0.199645	0.313467	0.265277	0.192273	0.312399	0.6114	0.298745	0.226082	0.264806	0.380538	0.155861	0.907059	0	0	2	0	0	0	6	0	6	4	6	0	0	0	7	2	107
GO:0031301	integral to organelle membrane	CC	0.0726357	0.134129	0.830228	0.145935	0.166717	0.260686	0.240746	0.157582	0.281347	0.617365	0.442536	0.186018	0.21889	0.31927	0.247575	0.808669	0	0	2	0	0	0	5	0	5	3	4	0	0	0	5	2	86
GO:0031306	intrinsic to mitochondrial outer membrane	CC	0.00523061	0.00996591	0.273522	0.0109107	0.0126392	0.0207859	0.0311394	0.0118548	0.271694	0.261389	0.0335515	0.0142116	0.0170336	0.0263918	0.261018	0.263977	0	0	0	0	0	0	1	0	0	0	1	0	0	0	0	0	6
GO:0031307	integral to mitochondrial outer membrane	CC	0.00523061	0.00996591	0.273522	0.0109107	0.010843	0.0207859	0.0311394	0.0118548	0.271694	0.261389	0.0335515	0.0142116	0.0170336	0.0263918	0.261018	0.263977	0	0	0	0	0	0	1	0	0	0	1	0	0	0	0	0	6
GO:0031410	cytoplasmic vesicle	CC	0.327537	0.531327	0.227347	0.563991	0.577898	0.203625	0.0453655	0.594384	0.613571	0.528307	0.914623	0.661434	0.727457	0.318666	0.436692	0.852603	0	0	26	0	0	2	29	0	21	21	16	0	0	2	22	17	446
GO:0031461	cullin-RING ubiquitin ligase complex	CC	0.00957044	0.0181985	0.108316	0.0199159	0.0215735	0.0377843	0.0972741	0.0216306	0.106916	0.0991797	0.435683	0.0259053	0.0310125	0.0478614	0.425735	0.429943	0	0	1	0	0	0	1	0	1	1	0	0	0	0	0	0	11
GO:0031513	nonmotile primary cilium	CC	0.0181985	0.0344685	0.673426	0.0376916	0.0409575	0.0709206	0.272544	0.0409043	0.294583	0.276951	0.288287	0.0488917	0.0583929	0.089415	0.276321	0.65815	0	0	0	0	0	0	1	0	1	1	1	0	0	0	1	0	21
GO:0031519	PcG protein complex	CC	0.00523061	0.00996591	0.0350352	0.0109107	0.0126392	0.0207859	0.0311394	0.0118548	0.0345376	0.261389	0.268028	0.0142116	0.0170336	0.0263918	0.0317114	0.263977	0	0	1	0	0	0	1	0	1	0	0	0	0	0	1	0	6
GO:0031526	brush border membrane	CC	0.00870385	0.0165572	0.412962	0.0181212	0.023351	0.0344079	0.392989	0.0196829	0.410498	0.396528	0.405542	0.0235773	0.0282323	0.043605	0.396023	0.0854456	0	0	0	0	0	0	0	0	0	0	0	0	0	0	0	1	10
GO:0031594	neuromuscular junction	CC	0.00783658	0.0149133	0.380833	0.0163233	0.0215735	0.0310198	0.361905	0.0177314	0.378494	0.0692343	0.373794	0.021244	0.0254443	0.0393299	0.364777	0.368588	0	0	0	0	0	0	0	0	0	1	0	0	0	0	0	0	9
GO:0031672	A band	CC	0.00523061	0.00996591	0.273522	0.0109107	0.0197928	0.0207859	0.258794	0.0118548	0.271694	0.261389	0.268028	0.0142116	0.0170336	0.0263918	0.261018	0.263977	0	0	0	0	0	0	0	0	0	0	0	0	0	0	0	0	6
GO:0031674	I band	CC	0.0259053	0.0488917	0.201948	0.0534256	0.066799	0.099788	0.432867	0.0579387	0.795406	0.181834	0.0629672	0.0691305	0.082391	0.125287	0.181234	0.0597924	0	0	2	0	0	0	1	0	0	2	3	0	0	0	2	3	30
GO:0031901	early endosome membrane	CC	0.0199159	0.0376916	0.113988	0.0412095	0.010843	0.0774128	0.098787	0.0447151	0.333159	0.101381	0.697864	0.0534256	0.063778	0.0975094	0.101009	0.318799	0	0	2	0	0	0	2	0	1	2	0	0	0	0	2	1	23
GO:0031902	late endosome membrane	CC	0.028462	0.0536537	0.82786	0.0586154	0.0126392	0.109214	0.48224	0.063552	0.239941	0.488309	0.2329	0.0757837	0.0902575	0.136933	0.219644	0.0795827	0	0	0	0	0	0	1	0	2	1	2	0	0	0	2	3	33
GO:0031903	microbody membrane	CC	0.0310125	0.0583929	0.853339	0.063778	0.0461799	0.118544	0.834545	0.0691331	0.282254	0.5351	0.274378	0.082391	0.0980583	0.148427	0.0986238	0.841375	0	0	0	0	0	0	0	0	2	1	2	0	0	0	3	0	36
GO:0031941	filamentous actin	CC	0.00957044	0.0181985	0.108316	0.0199159	0.0215735	0.0377843	0.42256	0.0216306	0.440856	0.426262	0.435683	0.0259053	0.0310125	0.0478614	0.425735	0.101097	0	0	1	0	0	0	0	0	0	0	0	0	0	0	0	1	11
GO:0031965	nuclear membrane	CC	0.0823803	0.151423	0.579421	0.164601	0.0985765	0.0459029	0.862247	0.177577	0.572481	0.867396	0.879877	0.20915	0.245458	0.354974	0.531156	0.725758	0	0	4	0	0	1	2	0	4	2	2	0	0	0	4	3	98
GO:0031966	mitochondrial membrane	CC	0.22338	0.382958	0.160413	0.410714	0.408744	0.636711	0.159321	0.437226	0.717288	0.83925	0.201956	0.498419	0.56316	0.134147	0.332827	0.351588	0	0	18	0	0	0	17	0	12	10	17	0	0	2	15	15	286
GO:0031967	organelle envelope	CC	0.3444	0.553516	0.411957	0.58655	0.574702	0.497345	0.451092	0.617145	0.563617	0.936107	0.616518	0.684107	0.749215	0.35306	0.386661	0.496623	0	0	25	0	0	1	23	0	23	16	22	0	0	2	24	23	474
GO:0031968	organelle outer membrane	CC	0.0652657	0.12094	0.36963	0.131675	0.13566	0.23687	0.520178	0.142281	0.0169854	0.898489	0.194622	0.16824	0.198369	0.291226	0.327947	0.90205	0	0	4	0	0	0	3	0	8	1	5	0	0	0	4	1	77
GO:0031970	organelle envelope lumen	CC	0.0250517	0.0472993	0.188498	0.0516896	0.0548236	0.0966243	0.415852	0.0560604	0.444109	0.421556	0.778974	0.0669025	0.0797542	0.121371	0.768545	0.0538539	0	0	2	0	0	0	1	0	1	1	0	0	0	0	0	3	29
GO:0031974	membrane-enclosed lumen	CC	0.0957867	0.0164093	0.16689	0.0255669	0.0466012	0.0326853	0.126676	0.107442	0.659162	0.456212	0.830557	0.0295285	0.0708915	0.00380595	0.966483	0.208659	2	5	74	5	5	8	71	4	63	64	58	6	6	12	50	70	1296
GO:0031975	envelope	CC	0.344995	0.55429	0.416258	0.587335	0.576303	0.498475	0.455308	0.617935	0.567887	0.937359	0.6206	0.684889	0.74996	0.354287	0.312443	0.500902	0	0	25	0	0	1	23	0	23	16	22	0	0	2	25	23	475
GO:0031980	mitochondrial lumen	CC	0.134331	0.240809	0.144533	0.260488	0.289821	0.438854	0.549008	0.279659	0.336606	0.824124	0.451803	0.325454	0.376604	0.165192	0.70193	0.3006	0	0	11	0	0	0	7	0	9	5	8	0	0	1	6	9	164
GO:0031981	nuclear lumen	CC	0.050357	0.0046517	0.232175	0.00755298	0.0157809	0.00664203	0.141335	0.0431352	0.596404	0.128351	0.550089	0.00768232	0.0208501	0.00392114	0.92899	0.323827	2	5	56	5	5	8	55	4	49	56	49	6	6	10	39	52	996
GO:0031982	vesicle	CC	0.334811	0.540962	0.11087	0.5738	0.585788	0.0749037	0.0601054	0.604293	0.579756	0.324884	0.786238	0.671338	0.736998	0.333408	0.402628	0.826223	0	0	29	0	0	3	29	0	22	24	19	0	0	2	23	18	458
GO:0031983	vesicle lumen	CC	0.030163	0.0568157	0.548319	0.0620602	0.0633924	0.115445	0.0885502	0.0672763	0.843008	0.519832	0.838335	0.0801937	0.0954653	0.144612	0.246092	0.833039	0	0	1	0	0	0	3	0	0	1	0	0	0	0	2	0	35
GO:0031984	organelle subcompartment	CC	0.0138931	0.0263659	0.573641	0.0288426	0.0286652	0.0544943	0.550189	0.0313135	0.570774	0.184704	0.193071	0.0374648	0.0447981	0.0688658	0.184242	0.0423786	0	0	0	0	0	0	0	0	0	1	1	0	0	0	1	2	16
GO:0031985	Golgi cisterna	CC	0.0121661	0.0231067	0.525671	0.0252813	0.0251255	0.0478447	0.50292	0.0274514	0.522881	0.506973	0.156187	0.032857	0.0393069	0.0605192	0.14877	0.151883	0	0	0	0	0	0	0	0	0	0	1	0	0	0	1	1	14
GO:0031988	membrane-bounded vesicle	CC	0.277812	0.462917	0.0659027	0.493818	0.499185	0.136072	0.0213709	0.522945	0.428354	0.444358	0.935922	0.588657	0.655703	0.488768	0.635651	0.88066	0	0	25	0	0	2	26	0	19	18	12	0	0	1	16	13	367
GO:0032039	integrator complex	CC	0.00783658	0.0149133	0.380833	0.0163233	0.0162222	0.0310198	0.361905	0.0177314	0.0748483	0.365254	0.373794	0.021244	0.0254443	0.0393299	0.00794624	0.368588	0	0	0	0	0	0	0	0	1	0	0	0	0	0	2	0	9
GO:0032040	small-subunit processome	CC	0.00436057	0.00831152	0.233774	0.0091002	0.00904	0.0173511	0.220851	0.00988838	0.232168	0.223125	0.228948	0.0118566	0.0142144	0.0220412	0.222801	0.225394	0	0	0	0	0	0	0	0	0	0	0	0	0	0	0	0	5
GO:0032153	cell division site	CC	0.00436057	0.00831152	0.233774	0.0091002	0.010843	0.0173511	0.220851	0.00988838	0.0238294	0.223125	0.228948	0.0118566	0.0142144	0.0220412	0.222801	0.225394	0	0	0	0	0	0	0	0	1	0	0	0	0	0	0	0	5
GO:0032155	cell division site part	CC	0.00436057	0.00831152	0.233774	0.0091002	0.010843	0.0173511	0.220851	0.00988838	0.0238294	0.223125	0.228948	0.0118566	0.0142144	0.0220412	0.222801	0.225394	0	0	0	0	0	0	0	0	1	0	0	0	0	0	0	0	5
GO:0032156	septin cytoskeleton	CC	0.00609996	0.0116177	0.311211	0.0127181	0.0144323	0.0242089	0.294891	0.0138174	0.309189	0.0430974	0.305129	0.0165611	0.019845	0.0307234	0.29736	0.30064	0	0	0	0	0	0	0	0	0	1	0	0	0	0	0	0	7
GO:0032391	photoreceptor connecting cilium	CC	0.00523061	0.00996591	0.273522	0.0109107	0.010843	0.0207859	0.258794	0.0118548	0.271694	0.261389	0.268028	0.0142116	0.0170336	0.0263918	0.0317114	0.263977	0	0	0	0	0	0	0	0	0	0	0	0	0	0	1	0	6
GO:0032421	stereocilium bundle	CC	0.00436057	0.00831152	0.0241791	0.0091002	0.0215735	0.0173511	0.220851	0.00988838	0.232168	0.223125	0.0231367	0.0118566	0.0142144	0.0220412	0.222801	0.0223852	0	0	1	0	0	0	0	0	0	0	1	0	0	0	0	1	5
GO:0032432	actin filament bundle	CC	0.0121661	0.0231067	0.0329226	0.0252813	0.0304304	0.0478447	0.50292	0.0274514	0.160123	0.149158	0.517255	0.032857	0.0393069	0.0605192	0.14877	0.151883	0	0	2	0	0	0	0	0	1	1	0	0	0	0	1	1	14
GO:0032580	Golgi cisterna membrane	CC	0.00609996	0.0116177	0.311211	0.0127181	0.0126392	0.0242089	0.294891	0.0138174	0.309189	0.297771	0.0454179	0.0165611	0.019845	0.0307234	0.04297	0.043994	0	0	0	0	0	0	0	0	0	0	1	0	0	0	1	1	7
GO:0032587	ruffle membrane	CC	0.00436057	0.00831152	0.0241791	0.0091002	0.0144323	0.0173511	0.220851	0.00988838	0.232168	0.223125	0.0231367	0.0118566	0.0142144	0.0220412	0.0218456	0.225394	0	0	1	0	0	0	0	0	0	0	1	0	0	0	1	0	5
GO:0032592	integral to mitochondrial membrane	CC	0.00783658	0.0149133	0.380833	0.0163233	0.0197928	0.0310198	0.0678555	0.0177314	0.378494	0.0692343	0.0728254	0.021244	0.0254443	0.0393299	0.0690367	0.368588	0	0	0	0	0	0	1	0	0	1	1	0	0	0	1	0	9
GO:0032982	myosin filament	CC	0.0147555	0.0279916	0.595778	0.0306186	0.0304304	0.0578021	0.19941	0.033239	0.216936	0.576346	0.587051	0.0397608	0.0475322	0.0730118	0.2024	0.58054	0	0	0	0	0	0	1	0	1	0	0	0	0	0	1	0	17
GO:0032991	macromolecular complex	CC	1.06e-09	4.27e-11	1.27e-15	3.12e-11	1.67e-10	4.04e-12	6.67e-06	3.56e-17	2.68e-14	6.71e-13	9.11e-09	2.17e-19	7.67e-21	5.95e-21	2.8e-10	1.38e-05	10	16	176	17	17	26	133	22	171	161	150	26	30	39	152	134	1929
GO:0032993	protein-DNA complex	CC	0.0394706	0.0740277	0.214438	0.0807917	0.114883	0.148959	0.184226	0.0875073	0.210582	0.00163764	0.684482	0.104087	0.123594	0.185664	0.0242147	0.403454	0	0	3	0	0	0	3	0	3	7	1	0	0	0	5	2	46
GO:0032994	protein-lipid complex	CC	0.0138931	0.0263659	0.573641	0.0288426	0.0531009	0.0544943	0.181468	0.0313135	0.570774	0.184704	0.564984	0.0374648	0.0447981	0.0688658	0.553782	0.558531	0	0	0	0	0	0	1	0	0	1	0	0	0	0	0	0	16
GO:0033017	sarcoplasmic reticulum membrane	CC	0.0113016	0.0214732	0.143645	0.023496	0.0180091	0.0445027	0.477458	0.0255148	0.49697	0.131963	0.491465	0.0305451	0.0365498	0.0563184	0.131613	0.485345	0	0	1	0	0	0	0	0	0	1	0	0	0	0	1	0	13
GO:0033116	ER-Golgi intermediate compartment membrane	CC	0.0121661	0.0231067	0.525671	0.0252813	0.50292	0.0478447	0.50292	0.0274514	0.522881	0.506973	0.517255	0.032857	0.0393069	0.0605192	0.14877	0.151883	0	0	0	0	0	0	0	0	0	0	0	0	0	0	1	1	14
GO:0033162	melanosome membrane	CC	0.00696861	0.0132668	0.346947	0.0145222	0.329233	0.0276202	0.329233	0.0157763	0.344756	0.332363	0.340353	0.0189053	0.0226486	0.0350361	0.0554611	0.056759	0	0	0	0	0	0	0	0	0	0	0	0	0	0	1	1	8
GO:0033176	proton-transporting V-type ATPase complex	CC	0.0147555	0.0279916	0.595778	0.0306186	0.0321925	0.00156948	0.19941	0.033239	0.592888	0.202899	0.0517964	0.0397608	0.0475322	0.0730118	0.2024	0.00112974	0	0	0	0	0	1	1	0	0	1	2	0	0	0	1	4	17
GO:0033177	proton-transporting two-sector ATPase complex, proton-transporting domain	CC	0.0173388	0.0328531	0.655536	0.035928	0.0357077	0.0676579	0.0144489	0.0389935	0.652637	0.25836	0.0777218	0.0466169	0.0556891	0.0853411	0.257761	0.262556	0	0	0	0	0	0	3	0	0	1	2	0	0	0	1	1	20
GO:0033178	proton-transporting two-sector ATPase complex, catalytic domain	CC	0.0147555	0.0279916	0.219455	0.0306186	0.0304304	0.00156948	0.572113	0.033239	0.053823	0.0482481	0.0517964	0.0397608	0.0475322	0.00253077	0.0480547	0.00861978	0	0	1	0	0	1	0	0	2	2	2	0	0	1	2	3	17
GO:0033179	proton-transporting V-type ATPase, V0 domain	CC	0.00436057	0.00831152	0.233774	0.0091002	0.00904	0.0173511	0.220851	0.00988838	0.232168	0.223125	0.0231367	0.0118566	0.0142144	0.0220412	0.222801	0.225394	0	0	0	0	0	0	0	0	0	0	1	0	0	0	0	0	5
GO:0033180	proton-transporting V-type ATPase, V1 domain	CC	0.00696861	0.0132668	0.346947	0.0145222	0.0144323	0.000329653	0.329233	0.0157763	0.344756	0.332363	0.340353	0.0189053	0.0226486	0.0350361	0.0554611	0.00569893	0	0	0	0	0	1	0	0	0	0	0	0	0	0	1	2	8
GO:0033267	axon part	CC	0.00609996	0.0116177	0.0473887	0.0127181	0.0215735	0.0242089	0.0422083	0.0138174	0.309189	0.297771	0.305129	0.0165611	0.019845	0.0307234	0.29736	0.30064	0	0	1	0	0	0	1	0	0	0	0	0	0	0	0	0	7
GO:0033279	ribosomal subunit	CC	5.18e-18	4.93e-23	3.3e-44	1.38e-24	2.25e-24	2.94e-23	3.61e-21	4.29e-36	4.7e-50	4.14e-31	1.73e-35	3.75e-41	9.05e-46	1.26e-47	7.73e-35	3.01e-26	8	12	54	13	13	15	34	18	58	43	47	21	24	28	46	39	101
GO:0034358	plasma lipoprotein particle	CC	0.0138931	0.0263659	0.573641	0.0288426	0.0531009	0.0544943	0.181468	0.0313135	0.570774	0.184704	0.564984	0.0374648	0.0447981	0.0688658	0.553782	0.558531	0	0	0	0	0	0	1	0	0	1	0	0	0	0	0	0	16
GO:0034361	very-low-density lipoprotein particle	CC	0.00696861	0.0132668	0.346947	0.0145222	0.0321925	0.0276202	0.0544952	0.0157763	0.344756	0.0556227	0.340353	0.0189053	0.0226486	0.0350361	0.331917	0.335481	0	0	0	0	0	0	1	0	0	1	0	0	0	0	0	0	8
GO:0034364	high-density lipoprotein particle	CC	0.00957044	0.0181985	0.443427	0.0199159	0.0374606	0.0377843	0.0972741	0.0216306	0.440856	0.0991797	0.435683	0.0259053	0.0310125	0.0478614	0.425735	0.429943	0	0	0	0	0	0	1	0	0	1	0	0	0	0	0	0	11
GO:0034385	triglyceride-rich lipoprotein particle	CC	0.00696861	0.0132668	0.346947	0.0145222	0.0321925	0.0276202	0.0544952	0.0157763	0.344756	0.0556227	0.340353	0.0189053	0.0226486	0.0350361	0.331917	0.335481	0	0	0	0	0	0	1	0	0	1	0	0	0	0	0	0	8
GO:0034399	nuclear periphery	CC	0.0386278	0.0724754	0.0819847	0.0791037	0.0836553	0.0107387	0.376049	0.0856857	0.410395	0.179395	0.67274	0.10194	0.121073	0.017015	0.178682	0.184414	0	0	4	0	0	1	2	0	2	3	1	0	0	1	3	3	45
GO:0034451	centriolar satellite	CC	0.00609996	0.0116177	0.0473887	0.0127181	0.0126392	0.0242089	0.294891	0.0138174	0.00406166	0.0430974	0.0454179	0.0165611	0.019845	0.0307234	0.04297	0.043994	0	0	1	0	0	0	0	0	2	1	1	0	0	0	1	1	7
GO:0034464	BBSome	CC	0.00436057	0.00831152	0.233774	0.0091002	0.00904	0.0173511	0.220851	0.00988838	0.0238294	0.223125	0.0231367	0.0118566	0.0142144	0.0220412	0.222801	0.225394	0	0	0	0	0	0	0	0	1	0	1	0	0	0	0	0	5
GO:0034702	ion channel complex	CC	0.0912309	0.166986	0.673325	0.181368	0.254983	0.318297	0.617717	0.195505	0.108513	0.449899	0.315077	0.229796	0.269039	0.386082	0.626394	0.798339	0	0	4	0	0	0	4	0	8	5	6	0	0	0	4	3	109
GO:0034703	cation channel complex	CC	0.0799529	0.147131	0.551459	0.159972	0.172798	0.283775	0.494662	0.172622	0.0553805	0.325878	0.205936	0.203428	0.2389	0.346224	0.693207	0.7029	0	0	4	0	0	0	4	0	8	5	6	0	0	0	3	3	95
GO:0034704	calcium channel complex	CC	0.0190575	0.0360813	0.317214	0.0394521	0.0444421	0.0741723	0.290901	0.0428116	0.687521	0.670989	0.307358	0.0511613	0.0610892	0.0934711	0.670384	0.675199	0	0	1	0	0	0	1	0	0	0	1	0	0	0	0	0	22
GO:0034705	potassium channel complex	CC	0.0528639	0.0985302	0.63054	0.1074	0.108395	0.195501	0.356845	0.116184	0.0136738	0.0836386	0.20457	0.137773	0.162996	0.241943	0.593767	0.602621	0	0	2	0	0	0	3	0	7	5	4	0	0	0	2	2	62
GO:0034706	sodium channel complex	CC	0.00870385	0.0165572	0.0916678	0.0181212	0.0251255	0.0344079	0.392989	0.0196829	0.0904601	0.396528	0.0880604	0.0235773	0.0282323	0.043605	0.0835605	0.0854456	0	0	1	0	0	0	0	0	1	0	1	0	0	0	1	1	10
GO:0034708	methyltransferase complex	CC	0.00696861	0.0132668	0.0610556	0.0145222	0.000473705	0.0276202	0.00534792	0.0157763	0.344756	0.332363	0.340353	0.0189053	0.0226486	0.0350361	0.331917	0.056759	0	0	1	0	0	0	2	0	0	0	0	0	0	0	0	1	8
GO:0035097	histone methyltransferase complex	CC	0.00696861	0.0132668	0.0610556	0.0145222	0.000473705	0.0276202	0.00534792	0.0157763	0.344756	0.332363	0.340353	0.0189053	0.0226486	0.0350361	0.331917	0.056759	0	0	1	0	0	0	2	0	0	0	0	0	0	0	0	1	8
GO:0035267	NuA4 histone acetyltransferase complex	CC	0.00523061	3.96e-05	0.0350352	4.77e-05	0.000205702	0.000177387	0.0311394	0.0118548	0.0345376	0.0318071	0.0335515	0.0142116	0.0170336	0.0263918	0.0317114	0.0324808	0	1	1	1	1	1	1	0	1	1	1	0	0	0	1	1	6
GO:0042101	T cell receptor complex	CC	0.00957044	0.0181985	0.443427	0.0199159	0.0197928	0.0377843	0.42256	0.0216306	0.106916	0.0991797	0.104133	0.0259053	0.0310125	0.0478614	0.0989068	0.429943	0	0	0	0	0	0	0	0	1	1	1	0	0	0	1	0	11
GO:0042175	nuclear envelope-endoplasmic reticulum network	CC	0.324485	0.527255	0.882575	0.559841	0.293739	0.459232	0.129835	0.590185	0.948838	0.19541	0.728846	0.657223	0.723383	0.86476	0.140495	0.775759	0	0	17	0	0	1	26	0	15	25	19	0	0	0	26	18	441
GO:0042383	sarcolemma	CC	0.0233425	0.0441069	0.0115221	0.0482085	0.0599738	0.00396184	0.740447	0.0522931	0.760183	0.0415182	0.154587	0.0624309	0.0744585	0.113487	0.00926497	0.0429891	0	0	4	0	0	1	0	0	0	3	2	0	0	0	4	3	27
GO:0042470	melanosome	CC	0.0726357	0.134129	3.15e-05	0.145935	0.141959	0.0362348	0.00877219	0.157582	0.0745011	0.060775	0.145099	0.186018	0.21889	0.0559877	0.0250554	0.0269354	0	0	14	0	0	1	9	0	7	7	6	0	0	1	8	8	86
GO:0042579	microbody	CC	0.0693667	0.128291	0.930971	0.139625	0.140388	0.250192	0.768887	0.150814	0.415167	0.775597	0.235312	0.178162	0.209833	0.306943	0.215217	0.985031	0	0	1	0	0	0	2	0	4	2	5	0	0	0	5	0	82
GO:0042598	vesicular fraction	CC	0.116539	0.210729	0.979513	0.228335	0.256353	0.391213	0.822596	0.24555	0.936587	0.392291	0.286076	0.286938	0.333638	0.129876	0.156123	0.709873	0	0	2	0	0	0	4	0	3	7	8	0	0	1	9	5	141
GO:0042611	MHC protein complex	CC	0.0276104	0.0520689	2.45e-05	0.0568885	0.0565434	0.106083	0.0680231	0.0616845	0.495666	1.89e-07	0.487309	0.0735711	0.0876426	0.133068	0.000768837	0.000131071	0	0	8	0	0	0	3	0	1	10	1	0	0	0	6	7	32
GO:0042612	MHC class I protein complex	CC	0.0173388	0.0328531	4.18e-05	0.035928	0.0357077	0.0676579	0.0144489	0.0389935	0.652637	2.45e-06	0.269155	0.0466169	0.0556891	0.0853411	2.96e-05	0.000316327	0	0	6	0	0	0	3	0	0	7	1	0	0	0	6	5	20
GO:0042613	MHC class II protein complex	CC	0.0104363	0.0198372	0.0214888	0.0217075	0.0215735	0.0411493	0.450693	0.0235745	0.124088	0.00209767	0.464298	0.0282279	0.033785	0.0520992	0.453987	0.0192905	0	0	2	0	0	0	0	0	1	3	0	0	0	0	0	2	12
GO:0042627	chylomicron	CC	0.00957044	0.0181985	0.443427	0.0199159	0.0197928	0.0377843	0.0972741	0.0216306	0.440856	0.0991797	0.435683	0.0259053	0.0310125	0.0478614	0.425735	0.429943	0	0	0	0	0	0	1	0	0	1	0	0	0	0	0	0	11
GO:0042719	mitochondrial intermembrane space protein transporter complex	CC	0.00523061	0.00996591	0.273522	0.0109107	0.010843	0.0207859	0.0311394	0.0118548	0.271694	0.261389	0.268028	0.0142116	0.0170336	0.0263918	0.261018	0.263977	0	0	0	0	0	0	1	0	0	0	0	0	0	0	0	0	6
GO:0042734	presynaptic membrane	CC	0.0130299	0.0247376	0.0396079	0.0270635	0.0286652	0.0511752	0.527144	0.0293843	0.547459	0.531274	0.54174	0.0351636	0.0420563	0.0647017	0.0345649	0.0357184	0	0	2	0	0	0	0	0	0	0	0	0	0	0	2	2	15
GO:0042824	MHC class I peptide loading complex	CC	0.00609996	0.0116177	0.311211	0.0127181	0.0126392	0.0242089	0.294891	0.0138174	0.309189	0.0430974	0.305129	0.0165611	0.019845	0.0307234	0.29736	0.30064	0	0	0	0	0	0	0	0	0	1	0	0	0	0	0	0	7
GO:0042825	TAP complex	CC	0.00436057	0.00831152	0.233774	0.0091002	0.00904	0.0173511	0.220851	0.00988838	0.232168	0.0219128	0.228948	0.0118566	0.0142144	0.0220412	0.222801	0.225394	0	0	0	0	0	0	0	0	0	1	0	0	0	0	0	0	5
GO:0042827	platelet dense granule	CC	0.00436057	0.00831152	0.233774	0.0091002	0.010843	0.0173511	0.220851	0.00988838	0.232168	0.223125	0.228948	0.0118566	0.0142144	0.0220412	0.222801	0.225394	0	0	0	0	0	0	0	0	0	0	0	0	0	0	0	0	5
GO:0042995	cell projection	CC	0.263382	0.442235	0.253614	0.472428	0.518508	0.340467	0.515266	0.500992	0.985532	0.808448	0.483739	0.565834	0.632648	0.789664	0.631748	0.453644	0	0	20	0	0	1	16	0	9	13	17	0	0	0	15	17	345
GO:0043005	neuron projection	CC	0.0856077	0.157114	0.277727	0.170736	0.239757	0.301245	0.377669	0.18414	0.776794	0.884424	0.414245	0.216719	0.254117	0.366461	0.386447	0.578686	0	0	6	0	0	0	5	0	3	2	5	0	0	0	5	4	102
GO:0043020	NADPH oxidase complex	CC	0.00696861	0.0132668	0.0610556	0.0145222	0.0144323	0.000329653	0.329233	0.0157763	0.344756	0.0556227	0.00598448	0.0189053	0.0226486	0.000534601	0.0554611	0.00569893	0	0	1	0	0	1	0	0	0	1	2	0	0	1	1	2	8
GO:0043025	cell soma	CC	0.0436744	0.081752	0.0472475	0.0891872	0.111644	0.163779	0.235618	0.0965634	0.746014	0.723298	0.114648	0.114749	0.136097	0.0215452	0.104215	0.248001	0	0	5	0	0	0	3	0	1	1	4	0	0	1	4	3	51
GO:0043034	costamere	CC	0.00609996	0.0116177	0.311211	0.0127181	0.0144323	0.0242089	0.294891	0.0138174	0.309189	0.297771	0.0454179	0.0165611	0.019845	0.0307234	0.29736	0.30064	0	0	0	0	0	0	0	0	0	0	1	0	0	0	0	0	7
GO:0043073	germ cell nucleus	CC	0.00957044	0.0181985	0.443427	0.0199159	0.0215735	0.0377843	0.0972741	0.0216306	0.440856	0.0145658	0.435683	0.0259053	0.0310125	0.0478614	0.0989068	0.429943	0	0	0	0	0	0	1	0	0	2	0	0	0	0	1	0	11
GO:0043189	H4/H2A histone acetyltransferase complex	CC	0.00609996	5.53e-05	0.0473887	6.66e-05	0.000242834	0.00024779	0.0422083	0.0138174	0.046728	0.00358137	0.0454179	0.0165611	0.019845	0.0307234	0.04297	0.043994	0	1	1	1	1	1	1	0	1	2	1	0	0	0	1	1	7
GO:0043190	ATP-binding cassette (ABC) transporter complex	CC	0.00696861	0.0132668	0.346947	0.0145222	0.0144323	0.0276202	0.329233	0.0157763	0.344756	0.332363	0.340353	0.0189053	0.0226486	0.0350361	0.331917	0.056759	0	0	0	0	0	0	0	0	0	0	0	0	0	0	0	1	8
GO:0043197	dendritic spine	CC	0.0104363	0.0198372	0.472312	0.0217075	0.0357077	0.0411493	0.450693	0.0235745	0.469653	0.454534	0.120918	0.0282279	0.033785	0.0520992	0.0186414	0.0192905	0	0	0	0	0	0	0	0	0	0	1	0	0	0	2	2	12
GO:0043198	dendritic shaft	CC	0.00436057	0.00831152	0.233774	0.0091002	0.220851	0.0173511	0.220851	0.00988838	0.232168	0.223125	0.228948	0.0118566	0.0142144	0.0220412	0.0010971	0.0223852	0	0	0	0	0	0	0	0	0	0	0	0	0	0	2	1	5
GO:0043204	perikaryon	CC	0.00783658	0.0149133	0.380833	0.0163233	0.0197928	0.0310198	0.361905	0.0177314	0.378494	0.365254	0.373794	0.021244	0.0254443	0.0393299	0.364777	0.368588	0	0	0	0	0	0	0	0	0	0	0	0	0	0	0	0	9
GO:0043205	fibril	CC	0.00696861	0.0132668	0.346947	0.0145222	0.0126392	0.0276202	0.329233	0.0157763	0.344756	0.332363	0.00598448	0.0189053	0.0226486	0.0350361	0.331917	0.056759	0	0	0	0	0	0	0	0	0	0	2	0	0	0	0	1	8
GO:0043209	myelin sheath	CC	0.00436057	0.00831152	0.0241791	0.0091002	0.00904	0.0173511	0.0214448	0.00988838	0.232168	0.223125	0.228948	0.0118566	0.0142144	0.0220412	0.222801	0.225394	0	0	1	0	0	0	1	0	0	0	0	0	0	0	0	0	5
GO:0043226	organelle	CC	0	3.31e-05	0.00207693	0.000104272	0.000123732	1.6e-05	0.00191434	3.09e-06	0.00911725	0.00108493	0.0476641	1.79e-05	5.22e-06	2.05e-05	0.00350434	0.0399341	11	19	382	20	20	36	360	23	373	366	359	26	31	44	361	354	6692
GO:0043227	membrane-bounded organelle	CC	0.855867	0.74814	0.921841	0.851305	0.854325	0.328016	0.385413	0.986981	0.874621	0.76682	0.909543	0.984974	0.995685	0.994048	0.882035	0.920737	3	8	294	8	8	22	296	6	295	287	288	8	9	17	281	282	6019
GO:0043228	non-membrane-bounded organelle	CC	0	1.89e-13	5.97e-16	1.47e-13	1.19e-12	1.05e-09	7.5e-06	2.69e-20	2.56e-09	1.44e-14	6.29e-08	3.48e-19	5.94e-21	1.2e-20	1.87e-10	6.18e-09	11	17	162	18	18	22	120	23	140	152	133	25	29	37	139	135	1704
GO:0043229	intracellular organelle	CC	0	3.28e-05	0.00199644	0.000103388	0.000123044	1.58e-05	0.00184201	3.06e-06	0.0088157	0.00104166	0.0464499	1.77e-05	5.15e-06	2.02e-05	0.00337863	0.0388917	11	19	382	20	20	36	360	23	373	366	359	26	31	44	361	354	6689
GO:0043231	intracellular membrane-bounded organelle	CC	0.855504	0.747436	0.919998	0.850772	0.853278	0.326864	0.38079	0.986902	0.872033	0.763078	0.907512	0.984876	0.995649	0.993988	0.879614	0.918915	3	8	294	8	8	22	296	6	295	287	288	8	9	17	281	282	6016
GO:0043232	intracellular non-membrane-bounded organelle	CC	0	1.89e-13	5.97e-16	1.47e-13	1.19e-12	1.05e-09	7.5e-06	2.69e-20	2.56e-09	1.44e-14	6.29e-08	3.48e-19	5.94e-21	1.2e-20	1.87e-10	6.18e-09	11	17	162	18	18	22	120	23	140	152	133	25	29	37	139	135	1704
GO:0043233	organelle lumen	CC	0.0909549	0.0148325	0.182853	0.023199	0.0429285	0.028881	0.114859	0.100033	0.638448	0.435367	0.778979	0.0265516	0.0644718	0.00314674	0.950532	0.27258	2	5	72	5	5	8	70	4	62	63	58	6	6	12	50	67	1268
GO:0043234	protein complex	CC	0.395559	0.248796	0.0212612	0.140285	0.183195	0.0805966	0.271654	0.603075	0.0233123	0.018812	0.277417	0.300096	0.451957	0.374029	0.156819	0.394917	1	3	96	4	4	8	79	2	95	92	82	4	4	7	83	78	1536
GO:0043235	receptor complex	CC	0.0742663	0.137035	0.94694	0.149074	0.157514	0.265879	0.427912	0.160947	0.837859	0.635491	0.287142	0.189918	0.22338	0.325353	0.264253	0.644348	0	0	1	0	0	0	4	0	2	3	5	0	0	0	5	3	88
GO:0043256	laminin complex	CC	0.00523061	0.00996591	0.273522	0.0109107	0.0144323	0.0207859	0.258794	0.0118548	0.271694	0.261389	0.268028	0.0142116	0.0170336	0.0263918	0.261018	0.263977	0	0	0	0	0	0	0	0	0	0	0	0	0	0	0	0	6
GO:0043292	contractile fiber	CC	0.0652657	0.12094	0.36963	0.131675	0.157514	0.23687	0.520178	0.142281	0.912054	0.529248	0.552196	0.16824	0.198369	0.291226	0.527957	0.538238	0	0	4	0	0	0	3	0	1	3	3	0	0	0	3	3	77
GO:0043296	apical junction complex	CC	0.0394706	0.0740277	0.696967	0.0807917	0.129318	0.148959	0.662776	0.0875073	0.69285	0.396452	0.684482	0.104087	0.123594	0.185664	0.668089	0.194629	0	0	1	0	0	0	1	0	1	2	1	0	0	0	1	3	46
GO:0043596	nuclear replication fork	CC	0.0104363	0.0198372	0.472312	0.0217075	0.023351	0.0411493	0.113096	0.0235745	0.469653	0.115271	0.464298	0.0282279	0.033785	0.0520992	0.453987	0.458351	0	0	0	0	0	0	1	0	0	1	0	0	0	0	0	0	12
GO:0043601	nuclear replisome	CC	0.00870385	0.0165572	0.412962	0.0181212	0.0197928	0.0344079	0.0821561	0.0196829	0.410498	0.0837954	0.405542	0.0235773	0.0282323	0.043605	0.396023	0.400048	0	0	0	0	0	0	1	0	0	1	0	0	0	0	0	0	10
GO:0044420	extracellular matrix part	CC	0.0726357	0.134129	0.077137	0.145935	0.14977	0.260686	0.60831	0.157582	0.652299	0.929696	0.640063	0.186018	0.21889	0.31927	0.416679	0.256771	0	0	7	0	0	0	3	0	3	1	3	0	0	0	4	5	86
GO:0044421	extracellular region part	CC	0.118842	0.320976	0.251297	0.36167	0.399294	0.703014	0.0562316	0.401415	0.354186	0.316792	0.523079	0.495083	0.594397	0.191352	0.448416	0.479963	1	1	39	1	1	1	42	1	37	36	34	1	1	4	34	34	690
GO:0044422	organelle part	CC	4.25e-07	2.7e-07	1.87e-05	2.98e-07	1.45e-07	1.08e-06	0.00122049	2.68e-09	6.81e-05	8.93e-05	0.0136514	1.06e-10	1.69e-10	5.36e-10	0.000318866	0.000672207	10	16	218	17	17	26	194	20	213	204	192	24	27	36	200	200	3322
GO:0044424	intracellular part	CC	0	0	0.00364067	2.87e-05	0	5.81e-06	0.0178376	0	0.00558018	0.0130594	0.0235395	0	7.7e-08	3.94e-07	0.0112591	0.018426	11	21	446	22	22	40	413	25	441	419	428	30	35	51	419	422	7996
GO:0044425	membrane part	CC	0.984315	0.999642	0.998892	0.999832	0.999855	0.99955	0.971966	0.999921	0.997746	0.982116	0.875001	0.999988	0.999978	0.999938	0.64214	0.749775	0	0	170	0	0	4	171	0	171	171	187	0	1	5	190	189	3960
GO:0044427	chromosomal part	CC	0.185047	0.323487	0.427525	0.348226	0.395416	0.559384	0.240734	0.372064	0.416608	0.0052565	0.907132	0.427929	0.488471	0.647818	0.0652906	0.181765	0	0	12	0	0	0	13	0	12	20	7	0	0	0	16	14	232
GO:0044428	nuclear part	CC	0.0956121	0.016351	0.199117	0.0254796	0.0411059	0.0122168	0.125273	0.107172	0.256252	0.301739	0.605382	0.0294183	0.0706557	0.0255063	0.83406	0.700172	2	5	73	5	5	9	71	4	71	67	63	6	6	10	56	60	1295
GO:0044429	mitochondrial part	CC	0.317725	0.51818	0.126362	0.550577	0.564155	0.783753	0.349979	0.5808	0.63075	0.905191	0.424513	0.64778	0.714212	0.299048	0.54496	0.309951	0	0	27	0	0	0	22	0	20	15	22	0	0	2	20	23	430
GO:0044430	cytoskeletal part	CC	0.0879252	0.25054	0.0377509	0.285134	0.324966	0.606142	0.692003	0.319562	0.358735	0.118928	0.472683	0.403387	0.496945	0.477779	0.117075	0.0691299	1	1	39	1	1	1	25	1	31	34	29	1	1	2	34	36	578
GO:0044431	Golgi apparatus part	CC	0.26073	0.438394	0.696709	0.468448	0.334265	0.335326	0.495491	0.496898	0.393605	0.118246	0.661097	0.561555	0.628298	0.785773	0.613049	0.255295	0	0	15	0	0	1	16	0	18	21	15	0	0	0	15	19	341
GO:0044432	endoplasmic reticulum part	CC	0.32019	0.521499	0.866829	0.553967	0.360826	0.450945	0.113605	0.584236	0.964685	0.0868155	0.702697	0.651243	0.717581	0.860317	0.171997	0.752361	0	0	17	0	0	1	26	0	14	27	19	0	0	0	25	18	434
GO:0044433	cytoplasmic vesicle part	CC	0.118878	0.214716	0.623863	0.232603	0.204038	0.397644	0.402687	0.250086	0.757266	0.928919	0.938225	0.29208	0.339401	0.475581	0.566787	0.932678	0	0	6	0	0	0	7	0	5	3	3	0	0	0	6	3	144
GO:0044437	vacuolar part	CC	0.0603228	0.11204	0.719875	0.122042	0.0718868	0.0254576	0.130999	0.131932	0.301758	0.270943	0.149817	0.15618	0.184398	0.271902	0.464134	0.00258134	0	0	2	0	0	1	5	0	4	4	5	0	0	0	3	9	71
GO:0044438	microbody part	CC	0.033557	0.0631095	0.875052	0.0689135	0.0531009	0.127778	0.857614	0.0746824	0.138962	0.57887	0.316524	0.0889526	0.105794	0.15977	0.123117	0.863971	0	0	0	0	0	0	0	0	3	1	2	0	0	0	3	0	39
GO:0044439	peroxisomal part	CC	0.033557	0.0631095	0.875052	0.0689135	0.0531009	0.127778	0.857614	0.0746824	0.138962	0.57887	0.316524	0.0889526	0.105794	0.15977	0.123117	0.863971	0	0	0	0	0	0	0	0	3	1	2	0	0	0	3	0	39
GO:0044440	endosomal part	CC	0.0960257	0.17536	0.718284	0.190378	0.0786292	0.33259	0.327437	0.205125	0.379966	0.337862	0.840924	0.240837	0.281598	0.402425	0.204485	0.119323	0	0	4	0	0	0	6	0	6	6	3	0	0	0	7	8	115
GO:0044441	cilium part	CC	0.00609996	0.0116177	0.311211	0.0127181	0.0479147	0.0242089	0.294891	0.0138174	0.046728	0.297771	0.305129	0.0165611	0.019845	0.0307234	0.29736	0.30064	0	0	0	0	0	0	0	0	1	0	0	0	0	0	0	0	7
GO:0044444	cytoplasmic part	CC	8.2e-07	3.43e-09	2.04e-06	5.92e-09	7.68e-10	3.42e-08	0.00105154	2.95e-11	3.63e-06	0.00258525	0.000140912	7.13e-14	3.08e-14	4.95e-16	0.000103623	0.00455186	10	18	235	19	19	29	205	22	232	204	219	27	31	44	214	204	3526
GO:0044445	cytosolic part	CC	1.13e-14	1.32e-19	3.63e-44	4.52e-21	8.78e-21	6.01e-20	1.06e-21	2.98e-34	2.89e-48	1.11e-27	8.62e-34	5.5e-39	2.87e-43	1.14e-44	3.91e-32	2.53e-23	7	11	59	12	12	14	38	18	62	44	50	21	24	28	48	40	124
GO:0044446	intracellular organelle part	CC	4.07e-07	2.54e-07	2.07e-05	2.8e-07	1.31e-07	9.92e-07	0.000995969	2.48e-09	7.52e-05	6.97e-05	0.0146631	9.69e-11	1.53e-10	4.75e-10	0.000254124	0.000740613	10	16	217	17	17	26	194	20	212	204	191	24	27	36	200	199	3309
GO:0044447	axoneme part	CC	0.00609996	0.0116177	0.0473887	0.0127181	0.0197928	0.0242089	0.294891	0.0138174	0.309189	0.297771	0.0454179	0.0165611	0.019845	0.0307234	0.04297	0.30064	0	0	1	0	0	0	0	0	0	0	1	0	0	0	1	0	7
GO:0044448	cell cortex part	CC	0.0360954	0.0678037	0.372637	0.074022	0.00380647	0.136918	0.146188	0.0801998	0.643973	0.150527	0.635386	0.0954689	0.113465	0.014924	0.0159795	0.625763	0	0	2	0	0	0	3	0	1	3	1	0	0	1	5	1	42
GO:0044449	contractile fiber part	CC	0.0627972	0.116501	0.338365	0.126871	0.151324	0.228767	0.488787	0.137122	0.900117	0.497752	0.520507	0.162231	0.191413	0.281628	0.496475	0.506654	0	0	4	0	0	0	3	0	1	3	3	0	0	0	3	3	74
GO:0044450	microtubule organizing center part	CC	0.0233425	0.0441069	0.411981	0.0482085	0.0650972	0.0902643	0.740447	0.0522931	0.159754	0.386534	0.154587	0.0624309	0.0744585	0.113487	0.385756	0.148969	0	0	1	0	0	0	0	0	2	1	2	0	0	0	1	2	27
GO:0044451	nucleoplasm part	CC	0.287503	0.132185	0.0946251	0.153226	0.172251	0.387416	0.23607	0.537378	0.409036	0.611324	0.999154	0.603548	0.670609	0.822513	0.848922	0.797117	0	1	25	1	1	1	21	0	20	17	7	0	0	0	14	15	382
GO:0044452	nucleolar part	CC	0.00957044	0.0181985	0.443427	0.0199159	0.0321925	0.0377843	0.42256	0.0216306	0.440856	0.426262	0.0157357	0.0259053	0.0310125	0.0478614	0.0989068	0.429943	0	0	0	0	0	0	0	0	0	0	2	0	0	0	1	0	11
GO:0044453	nuclear membrane part	CC	0.00436057	0.00831152	0.0241791	0.0091002	0.220851	0.0173511	0.220851	0.00988838	0.232168	0.223125	0.228948	0.0118566	0.0142144	0.0220412	0.222801	0.225394	0	0	1	0	0	0	0	0	0	0	0	0	0	0	0	0	5
GO:0044454	nuclear chromosome part	CC	0.0570143	0.10606	0.266684	0.115563	0.132494	0.209529	0.226606	0.124966	0.261578	0.233483	0.666901	0.148047	0.174953	0.258733	0.110556	0.11566	0	0	4	0	0	0	4	0	4	4	2	0	0	0	5	5	67
GO:0044455	mitochondrial membrane part	CC	0.0831881	0.152849	0.253501	0.166139	0.16366	0.293809	0.109032	0.179223	0.581602	0.114357	0.128693	0.211049	0.247632	0.071668	0.359823	0.222866	0	0	6	0	0	0	7	0	4	7	7	0	0	1	5	6	99
GO:0044456	synapse part	CC	0.118878	0.214716	0.623863	0.232603	0.248099	0.397644	0.556323	0.250086	0.869455	0.843356	0.938225	0.29208	0.339401	0.475581	0.717196	0.850251	0	0	6	0	0	0	6	0	4	4	3	0	0	0	5	4	144
GO:0044459	plasma membrane part	CC	0.774478	0.941836	0.730663	0.955651	0.956924	0.929684	0.985533	0.966186	0.849698	0.542784	0.737062	0.982839	0.992398	0.979009	0.801118	0.345312	0	0	77	0	0	2	60	0	73	77	75	0	0	2	71	82	1594
GO:0044463	cell projection part	CC	0.0495316	0.0924631	0.181045	0.100818	0.181842	0.184104	0.54139	0.109097	0.579695	0.946873	0.0721841	0.129468	0.153311	0.228242	0.15521	0.326862	0	0	4	0	0	0	2	0	2	0	5	0	0	0	4	3	58
GO:0044464	cell part	CC	0	0	0.0757006	0	0	0.0276755	0.522259	0	0.254408	0.519241	0.0293441	0	0	9.62e-05	0.0579086	0.0338755	11	21	566	23	23	41	519	25	555	525	557	30	36	55	538	547	10680
GO:0045009	chitosome	CC	0.00696861	0.0132668	0.346947	0.0145222	0.329233	0.0276202	0.329233	0.0157763	0.344756	0.332363	0.340353	0.0189053	0.0226486	0.0350361	0.0554611	0.056759	0	0	0	0	0	0	0	0	0	0	0	0	0	0	1	1	8
GO:0045095	keratin filament	CC	0.0207736	0.0392992	0.355755	0.0429638	0.0409575	0.0806422	0.109015	0.046615	0.718907	0.702644	0.713199	0.0556848	0.0664593	0.10153	0.331668	0.114684	0	0	1	0	0	0	2	0	0	0	0	0	0	0	1	2	24
GO:0045111	intermediate filament cytoskeleton	CC	0.0594967	0.110549	0.29707	0.120426	0.12293	0.21783	0.445701	0.130196	0.488918	0.26145	0.476691	0.154154	0.182046	0.268632	0.453188	0.684235	0	0	4	0	0	0	3	0	3	4	3	0	0	0	3	2	70
GO:0045120	pronucleus	CC	0.00609996	0.0116177	0.311211	0.0127181	0.0144323	0.0242089	0.294891	0.0138174	0.309189	0.297771	0.305129	0.0165611	0.019845	0.0307234	0.29736	0.30064	0	0	0	0	0	0	0	0	0	0	0	0	0	0	0	0	7
GO:0045121	membrane raft	CC	0.0528639	0.0985302	0.63054	0.1074	0.129318	0.195501	0.356845	0.116184	0.0136738	0.0319687	0.829144	0.137773	0.162996	0.241943	0.0317282	0.602621	0	0	2	0	0	0	3	0	7	6	1	0	0	0	6	2	62
GO:0045177	apical part of cell	CC	0.0815718	0.149994	0.747697	0.163061	0.162127	0.288809	0.0194256	0.175928	0.126066	0.104834	0.960659	0.207247	0.243278	0.35207	0.708758	0.353203	0	0	3	0	0	0	9	0	7	7	1	0	0	0	3	5	97
GO:0045178	basal part of cell	CC	0.0147555	0.0279916	0.219455	0.0306186	0.0321925	0.0578021	0.19941	0.033239	0.000137761	0.202899	0.211908	0.0397608	0.0475322	0.0730118	0.2024	0.206396	0	0	1	0	0	0	1	0	5	1	1	0	0	0	1	1	17
GO:0045202	synapse	CC	0.170418	0.300105	0.30654	0.323512	0.340392	0.526841	0.710174	0.346139	0.76905	0.953131	0.753142	0.399465	0.457772	0.614368	0.82435	0.982515	0	0	12	0	0	0	8	0	8	5	8	0	0	0	7	4	212
GO:0045211	postsynaptic membrane	CC	0.0839953	0.154273	0.597537	0.167674	0.171282	0.296296	0.3601	0.180865	0.590618	0.960881	0.88814	0.212944	0.2498	0.360743	0.36869	0.560892	0	0	4	0	0	0	5	0	4	1	2	0	0	0	5	4	100
GO:0045239	tricarboxylic acid cycle enzyme complex	CC	0.00436057	0.00831152	0.0241791	0.0091002	0.00904	0.0173511	0.220851	0.00988838	0.232168	0.223125	0.228948	0.0118566	0.0142144	0.0220412	0.222801	0.225394	0	0	1	0	0	0	0	0	0	0	0	0	0	0	0	0	5
GO:0045259	proton-transporting ATP synthase complex	CC	0.0156173	0.0296147	0.238965	0.0323915	0.0339516	0.0610986	0.00985544	0.0351608	0.0622018	0.0102495	0.0113102	0.0420514	0.0502588	0.00283901	0.0556272	0.0574045	0	0	1	0	0	0	3	0	2	3	3	0	0	1	2	2	18
GO:0045261	proton-transporting ATP synthase complex, catalytic core F(1)	CC	0.00523061	0.00996591	0.0350352	0.0109107	0.010843	0.0207859	0.258794	0.0118548	0.00241293	0.00212398	0.00230703	0.0142116	0.0170336	0.000288036	0.0317114	0.0324808	0	0	1	0	0	0	0	0	2	2	2	0	0	1	1	1	6
GO:0045263	proton-transporting ATP synthase complex, coupling factor F(o)	CC	0.00957044	0.0181985	0.443427	0.0199159	0.0215735	0.0377843	0.00139444	0.0216306	0.440856	0.0991797	0.104133	0.0259053	0.0310125	0.0478614	0.0989068	0.101097	0	0	0	0	0	0	3	0	0	1	1	0	0	0	1	1	11
GO:0045271	respiratory chain complex I	CC	0.028462	0.0536537	0.82786	0.0586154	0.0582601	0.109214	0.48224	0.063552	0.825462	0.220337	0.503722	0.0757837	0.0902575	0.136933	0.810901	0.494336	0	0	0	0	0	0	1	0	0	2	1	0	0	0	0	1	33
GO:0045334	clathrin-coated endocytic vesicle	CC	0.00696861	0.0132668	0.346947	0.0145222	0.0162222	0.0276202	0.329233	0.0157763	0.0602202	0.332363	0.340353	0.0189053	0.0226486	0.0350361	0.331917	0.056759	0	0	0	0	0	0	0	0	1	0	0	0	0	0	0	1	8
GO:0045335	phagocytic vesicle	CC	0.00436057	0.00831152	0.233774	0.0091002	0.0144323	0.0173511	0.220851	0.00988838	0.232168	0.223125	0.228948	0.0118566	0.0142144	0.0220412	0.222801	0.225394	0	0	0	0	0	0	0	0	0	0	0	0	0	0	0	0	5
GO:0046581	intercellular canaliculus	CC	0.00436057	0.00831152	0.233774	0.0091002	0.00904	0.0173511	0.0214448	0.00988838	0.232168	0.0219128	0.228948	0.0118566	0.0142144	0.0220412	0.222801	0.225394	0	0	0	0	0	0	1	0	0	1	0	0	0	0	0	0	5
GO:0046658	anchored to plasma membrane	CC	0.00696861	0.0132668	0.346947	0.0145222	0.0197928	0.0276202	0.329233	0.0157763	0.00625159	0.332363	0.340353	0.0189053	0.0226486	0.0350361	0.0554611	0.335481	0	0	0	0	0	0	0	0	2	0	0	0	0	0	1	0	8
GO:0046930	pore complex	CC	0.0619731	0.115016	0.737273	0.125264	0.132494	0.226047	0.478136	0.135395	0.172618	0.880823	0.50971	0.160219	0.189081	0.2784	0.703097	0.711423	0	0	2	0	0	0	3	0	5	1	3	0	0	0	2	2	73
GO:0048471	perinuclear region of cytoplasm	CC	0.0750806	0.138484	0.178295	0.150639	0.0477933	0.268462	0.635388	0.162624	0.308462	0.820842	0.164341	0.191861	0.225616	0.328374	0.643072	0.653156	0	0	6	0	0	0	3	0	5	2	6	0	0	0	3	3	89
GO:0048475	coated membrane	CC	0.0419948	0.0786697	0.470529	0.0858378	0.0919738	0.157881	0.0885761	0.0929514	0.465415	0.43643	0.235487	0.110499	0.131117	0.19652	0.701672	0.708483	0	0	2	0	0	0	4	0	2	2	3	0	0	0	1	1	49
GO:0048500	signal recognition particle	CC	0.00523061	0.00996591	0.0350352	0.0109107	0.00904	0.0207859	0.258794	0.0118548	0.0345376	0.0318071	0.00230703	0.0142116	0.0170336	0.0263918	0.261018	0.263977	0	0	1	0	0	0	0	0	1	1	2	0	0	0	0	0	6
GO:0048770	pigment granule	CC	0.0726357	0.134129	3.15e-05	0.145935	0.141959	0.0362348	0.00877219	0.157582	0.0745011	0.060775	0.145099	0.186018	0.21889	0.0559877	0.0250554	0.0269354	0	0	14	0	0	1	9	0	7	7	6	0	0	1	8	8	86
GO:0055029	nuclear DNA-directed RNA polymerase complex	CC	0.0190575	0.0360813	0.690389	0.0394521	0.0392106	0.0741723	0.290901	0.0428116	0.687521	0.295512	0.0975677	0.0511613	0.0610892	0.0934711	0.670384	0.300121	0	0	0	0	0	0	1	0	0	1	2	0	0	0	0	1	22
GO:0055037	recycling endosome	CC	0.0130299	0.0247376	0.550294	0.0270635	0.0268968	0.0511752	0.527144	0.0293843	0.0388432	0.531274	0.54174	0.0351636	0.0420563	0.0647017	0.16634	0.53537	0	0	0	0	0	0	0	0	2	0	0	0	0	0	1	0	15
GO:0055038	recycling endosome membrane	CC	0.00696861	0.0132668	0.346947	0.0145222	0.329233	0.0276202	0.329233	0.0157763	0.00625159	0.332363	0.340353	0.0189053	0.0226486	0.0350361	0.0554611	0.335481	0	0	0	0	0	0	0	0	2	0	0	0	0	0	1	0	8
GO:0060053	neurofilament cytoskeleton	CC	0.00523061	0.00996591	0.0350352	0.0109107	0.0126392	0.0207859	0.258794	0.0118548	0.271694	0.261389	0.0335515	0.0142116	0.0170336	0.0263918	0.261018	0.263977	0	0	1	0	0	0	0	0	0	0	1	0	0	0	0	0	6
GO:0060205	cytoplasmic membrane-bounded vesicle lumen	CC	0.030163	0.0568157	0.548319	0.0620602	0.0633924	0.115445	0.0885502	0.0672763	0.843008	0.519832	0.838335	0.0801937	0.0954653	0.144612	0.246092	0.833039	0	0	1	0	0	0	3	0	0	1	0	0	0	0	2	0	35
GO:0070013	intracellular organelle lumen	CC	0.0855756	0.0131669	0.158394	0.0206847	0.0387563	0.0249354	0.153728	0.0919124	0.553001	0.403685	0.709269	0.0234154	0.0576	0.00251181	0.958473	0.204323	2	5	71	5	5	8	67	4	62	62	58	6	6	12	48	67	1236
GO:0070160	occluding junction	CC	0.028462	0.0536537	0.516352	0.0586154	0.0919738	0.109214	0.807745	0.063552	0.512164	0.220337	0.503722	0.0757837	0.0902575	0.136933	0.487445	0.0795827	0	0	1	0	0	0	0	0	1	2	1	0	0	0	1	3	33
GO:0070161	anchoring junction	CC	0.0685478	0.126825	0.798409	0.138041	0.214198	0.247546	0.560553	0.149114	0.79408	0.768422	0.592656	0.176187	0.207553	0.303827	0.207365	0.775065	0	0	2	0	0	0	3	0	2	2	3	0	0	0	5	2	81
GO:0000002	mitochondrial genome maintenance	BP	0.00436057	0.00831152	0.233774	0.0091002	0.0091002	0.0173511	0.220851	0.00988838	0.232168	0.223125	0.228948	0.0118566	0.0142144	0.0220412	0.222801	0.0223852	0	0	0	0	0	0	0	0	0	0	0	0	0	0	0	1	5
GO:0000003	reproduction	BP	0.333604	0.175336	0.669169	0.201814	0.201814	0.21271	0.227607	0.602658	0.0300222	0.0944339	0.540222	0.669707	0.735431	0.607124	0.314093	0.67705	0	1	21	1	1	2	25	0	32	28	22	0	0	1	24	20	456
GO:0000018	regulation of DNA recombination	BP	0.0164784	0.0312352	0.636667	0.0341613	0.0341613	0.0643839	0.612811	0.037079	0.255705	0.239786	0.250012	0.0443368	0.0529777	0.0812493	0.239219	0.621325	0	0	0	0	0	0	0	0	1	1	1	0	0	0	1	0	19
GO:0000038	very-long-chain fatty acid metabolic process	BP	0.00523061	0.00996591	0.273522	0.0109107	0.0109107	0.0207859	0.258794	0.0118548	0.271694	0.261389	0.268028	0.0142116	0.0170336	0.0263918	0.261018	0.263977	0	0	0	0	0	0	0	0	0	0	0	0	0	0	0	0	6
GO:0000041	transition metal ion transport	BP	0.0445131	0.0832895	0.283089	0.00400276	0.00400276	0.0141632	0.107561	0.00472141	0.0496222	0.111482	0.0466093	0.00675652	0.00963218	0.0223439	0.474296	0.0434319	0	0	3	1	1	1	4	1	5	4	5	1	1	1	2	5	52
GO:0000045	autophagic vacuole formation	BP	0.00436057	0.00831152	0.233774	0.0091002	0.0091002	0.0173511	0.220851	0.00988838	0.232168	0.223125	0.228948	0.0118566	0.0142144	0.0220412	0.222801	0.225394	0	0	0	0	0	0	0	0	0	0	0	0	0	0	0	0	5
GO:0000050	urea cycle	BP	0.00696861	0.0132668	0.0610556	0.0145222	0.0145222	0.0276202	0.329233	0.0157763	0.344756	0.332363	0.340353	0.0189053	0.0226486	0.0350361	0.0554611	0.335481	0	0	1	0	0	0	0	0	0	0	0	0	0	0	1	0	8
GO:0000052	citrulline metabolic process	BP	0.00436057	0.00831152	0.0241791	0.0091002	0.0091002	0.0173511	0.220851	0.00988838	0.232168	0.223125	0.0231367	0.0118566	0.0142144	0.0220412	0.222801	0.225394	0	0	1	0	0	0	0	0	0	0	1	0	0	0	0	0	5
GO:0000059	protein import into nucleus, docking	BP	0.0138931	0.0263659	0.20009	0.0288426	0.0288426	0.0544943	0.181468	0.0313135	0.197746	0.554379	0.564984	0.0374648	0.0447981	0.0688658	0.184242	0.558531	0	0	1	0	0	0	1	0	1	0	0	0	0	0	1	0	16
GO:0000060	protein import into nucleus, translocation	BP	0.0250517	0.0472993	0.44809	0.0516896	0.0516896	0.0966243	0.415852	0.0560604	0.78428	0.0126556	0.436104	0.0669025	0.0797542	0.121371	0.768545	0.772993	0	0	1	0	0	0	1	0	0	4	1	0	0	0	0	0	29
GO:0000070	mitotic sister chromatid segregation	BP	0.0233425	0.0441069	0.048714	0.0482085	0.0482085	0.0902643	0.381082	0.0522931	0.159754	0.386534	0.754697	0.0624309	0.0744585	0.113487	0.385756	0.748522	0	0	3	0	0	0	1	0	2	1	0	0	0	0	1	0	27
GO:0000075	cell cycle checkpoint	BP	0.0495316	0.0924631	0.585008	0.100818	0.100818	0.184104	0.150826	0.109097	0.349118	0.319468	0.338509	0.129468	0.153311	0.228242	0.548091	0.000114447	0	0	2	0	0	0	4	0	3	3	3	0	0	0	2	10	58
GO:0000076	DNA replication checkpoint	BP	0.00523061	0.00996591	0.0350352	0.0109107	0.0109107	0.0207859	0.258794	0.0118548	0.0345376	0.261389	0.268028	0.0142116	0.0170336	0.0263918	0.261018	0.0324808	0	0	1	0	0	0	0	0	1	0	0	0	0	0	0	1	6
GO:0000077	DNA damage checkpoint	BP	0.0233425	0.0441069	0.411981	0.0482085	0.0482085	0.0902643	0.381082	0.0522931	0.408154	0.386534	0.400468	0.0624309	0.0744585	0.113487	0.743938	0.00179388	0	0	1	0	0	0	1	0	1	1	1	0	0	0	0	5	27
GO:0000079	regulation of cyclin-dependent protein kinase activity	BP	0.0411541	0.0771248	0.719174	0.0841587	0.0841587	0.154917	0.909274	0.0911402	0.715139	0.423204	0.0942335	0.108367	0.128616	0.192917	0.422172	0.430412	0	0	1	0	0	0	0	0	1	2	4	0	0	0	2	2	48
GO:0000080	G1 phase of mitotic cell cycle	BP	0.0113016	0.0214732	0.499701	0.023496	0.023496	0.0445027	0.477458	0.0255148	0.49697	0.131963	0.491465	0.0305451	0.0365498	0.0563184	0.480852	0.485345	0	0	0	0	0	0	0	0	0	1	0	0	0	0	0	0	13
GO:0000082	G1/S transition of mitotic cell cycle	BP	0.033557	0.0631095	0.32945	0.0689135	0.0689135	0.127778	0.572568	0.0746824	0.325139	0.860828	0.316524	0.0889526	0.105794	0.15977	0.577974	0.307059	0	0	2	0	0	0	1	0	2	0	2	0	0	0	1	2	39
GO:0000084	S phase of mitotic cell cycle	BP	0.0113016	0.0214732	0.143645	0.023496	0.023496	0.0445027	0.129519	0.0255148	0.49697	0.481415	0.138304	0.0305451	0.0365498	0.0563184	0.480852	0.485345	0	0	1	0	0	0	1	0	0	0	1	0	0	0	0	0	13
GO:0000085	G2 phase of mitotic cell cycle	BP	0.00436057	0.00831152	0.233774	0.0091002	0.0091002	0.0173511	0.220851	0.00988838	0.232168	0.223125	0.228948	0.0118566	0.0142144	0.0220412	0.222801	0.0223852	0	0	0	0	0	0	0	0	0	0	0	0	0	0	0	1	5
GO:0000086	G2/M transition of mitotic cell cycle	BP	0.0121661	0.0231067	0.525671	0.0252813	0.0252813	0.0478447	0.146445	0.0274514	0.0322777	0.149158	0.00434646	0.032857	0.0393069	0.0605192	0.14877	0.00408283	0	0	0	0	0	0	1	0	2	1	3	0	0	0	1	3	14
GO:0000087	M phase of mitotic cell cycle	BP	0.160037	0.283282	0.451429	0.305681	0.305681	0.502675	0.853942	0.327383	0.441271	0.27026	0.55033	0.378731	0.435224	0.589116	0.511274	0.971816	0	0	10	0	0	0	6	0	10	11	9	0	0	0	9	4	198
GO:0000096	sulfur amino acid metabolic process	BP	0.0181985	0.0344685	0.673426	0.0376916	0.0376916	0.0709206	0.272544	0.0409043	0.67054	0.653922	0.288287	0.0488917	0.0583929	0.089415	0.653314	0.65815	0	0	0	0	0	0	1	0	0	0	1	0	0	0	0	0	21
GO:0000097	sulfur amino acid biosynthetic process	BP	0.0130299	0.0247376	0.550294	0.0270635	0.0270635	0.0511752	0.163789	0.0293843	0.547459	0.531274	0.174471	0.0351636	0.0420563	0.0647017	0.530686	0.53537	0	0	0	0	0	0	1	0	0	0	1	0	0	0	0	0	15
GO:0000122	negative regulation of transcription from RNA polymerase II promoter	BP	0.130491	0.234364	0.5862	0.253609	0.253609	0.106326	0.369955	0.272373	0.71664	0.0501678	0.70136	0.317256	0.367499	0.509892	0.799942	0.902809	0	0	7	0	0	1	8	0	6	12	6	0	0	0	5	4	159
GO:0000154	rRNA modification	BP	0.00523061	0.00996591	0.273522	0.0109107	0.0109107	0.0207859	0.258794	0.0118548	0.271694	0.261389	0.268028	0.0142116	0.0170336	0.0263918	0.0317114	0.263977	0	0	0	0	0	0	0	0	0	0	0	0	0	0	1	0	6
GO:0000160	two-component signal transduction system (phosphorelay)	BP	0.00696861	0.0132668	0.346947	0.0145222	0.0145222	0.0276202	0.329233	0.0157763	0.0602202	0.0556227	0.340353	0.0189053	0.0226486	0.0350361	0.331917	0.335481	0	0	0	0	0	0	0	0	1	1	0	0	0	0	0	0	8
GO:0000165	MAPKKK cascade	BP	0.125089	0.225254	0.958857	0.243876	0.243876	0.414471	0.980789	0.262052	0.957055	0.625967	0.241935	0.305617	0.354534	0.494164	0.87376	0.226053	0	0	3	0	0	0	2	0	3	6	9	0	0	0	4	9	152
GO:0000184	nuclear-transcribed mRNA catabolic process, nonsense-mediated decay	BP	0.0164784	0.0312352	0.258554	0.0341613	0.0341613	0.0643839	0.612811	0.037079	0.0711443	0.239786	0.627889	0.0443368	0.0529777	0.0812493	0.239219	0.621325	0	0	1	0	0	0	0	0	2	1	0	0	0	0	1	0	19
GO:0000186	activation of MAPKK activity	BP	0.0113016	0.0214732	0.499701	0.023496	0.023496	0.0445027	0.477458	0.0255148	0.141859	0.481415	0.491465	0.0305451	0.0365498	0.0563184	0.480852	0.13442	0	0	0	0	0	0	0	0	1	0	0	0	0	0	0	1	13
GO:0000187	activation of MAPK activity	BP	0.0495316	0.0924631	0.585008	0.100818	0.100818	0.184104	0.945036	0.109097	0.953634	0.155946	0.169446	0.129468	0.153311	0.228242	0.78578	0.326862	0	0	2	0	0	0	0	0	0	4	4	0	0	0	1	3	58
GO:0000188	inactivation of MAPK activity	BP	0.0130299	0.0247376	0.550294	0.0270635	0.0270635	0.0511752	0.527144	0.0293843	0.547459	0.531274	0.54174	0.0351636	0.0420563	0.0647017	0.16634	0.53537	0	0	0	0	0	0	0	0	0	0	0	0	0	0	1	0	15
GO:0000209	protein polyubiquitination	BP	7.24e-05	0.000274495	0.0396079	0.000330246	0.000330246	0.00121712	0.163789	0.000391058	0.0388432	0.00514098	0.0373377	0.000565086	0.000815029	0.00196508	0.16634	0.0357184	1	1	2	1	1	1	1	1	2	3	2	1	1	1	1	2	15
GO:0000226	microtubule cytoskeleton organization	BP	0.0742663	0.137035	0.48301	0.149074	0.149074	0.265879	0.257131	0.160947	0.0827311	0.142244	0.157804	0.189918	0.22338	0.325353	0.264253	0.273832	0	0	4	0	0	0	5	0	7	6	6	0	0	0	5	5	88
GO:0000245	spliceosome assembly	BP	0.0224869	0.0425069	0.749885	0.0464633	0.0464633	0.0870679	0.727138	0.050404	0.747145	0.368675	0.382255	0.0601874	0.0717995	0.109519	0.133416	0.00828923	0	0	0	0	0	0	0	0	0	1	1	0	0	0	2	4	26
GO:0000271	polysaccharide biosynthetic process	BP	0.0207736	0.0392992	0.72172	0.0429638	0.0429638	0.0806422	0.109015	0.046615	0.718907	0.702644	0.345156	0.0556848	0.0664593	0.10153	0.702047	0.0292441	0	0	0	0	0	0	2	0	0	0	1	0	0	0	0	3	24
GO:0000272	polysaccharide catabolic process	BP	0.00783658	0.0149133	0.380833	0.0163233	0.0163233	0.0310198	0.361905	0.0177314	0.378494	0.365254	0.00864157	0.021244	0.0254443	0.0393299	0.0690367	0.0706231	0	0	0	0	0	0	0	0	0	0	2	0	0	0	1	1	9
GO:0000278	mitotic cell cycle	BP	0.265365	0.113384	0.442069	0.131868	0.131868	0.344315	0.977129	0.504042	0.130643	0.137288	0.692254	0.200691	0.262273	0.201251	0.816294	0.568334	0	1	18	1	1	1	9	0	22	21	15	1	1	2	13	16	348
GO:0000279	M phase	BP	0.208671	0.360448	0.816418	0.387126	0.387126	0.608359	0.836838	0.412696	0.499051	0.234169	0.588371	0.472066	0.535468	0.696886	0.656815	0.956753	0	0	10	0	0	0	9	0	13	15	12	0	0	0	11	7	265
GO:0000280	nuclear division	BP	0.157797	0.279628	0.560674	0.301802	0.301802	0.497342	0.843143	0.323298	0.550736	0.49374	0.530622	0.374199	0.430275	0.583497	0.624949	0.968844	0	0	9	0	0	0	6	0	9	9	9	0	0	0	8	4	195
GO:0000302	response to reactive oxygen species	BP	0.0318614	0.0599676	0.0407895	0.0654928	0.0654928	0.121633	0.0323247	0.0709864	0.0107793	0.550032	0.288382	0.0845833	0.100644	0.152225	0.0335158	0.849295	0	0	4	0	0	0	4	0	5	1	2	0	0	0	4	0	37
GO:0000303	response to superoxide	BP	0.00436057	0.00831152	0.0241791	0.0091002	0.0091002	0.0173511	0.0214448	0.00988838	0.0238294	0.223125	0.0231367	0.0118566	0.0142144	0.0220412	0.0218456	0.225394	0	0	1	0	0	0	1	0	1	0	1	0	0	0	1	0	5
GO:0000305	response to oxygen radical	BP	0.00523061	0.00996591	0.0350352	0.0109107	0.0109107	0.0207859	0.0311394	0.0118548	0.0345376	0.261389	0.0335515	0.0142116	0.0170336	0.0263918	0.0317114	0.263977	0	0	1	0	0	0	1	0	1	0	1	0	0	0	1	0	6
GO:0000375	RNA splicing, via transesterification reactions	BP	0.112627	0.204042	0.409233	0.22117	0.22117	0.0816476	0.0677001	0.237932	0.707187	0.0165692	0.0843067	0.278288	0.323924	0.456328	0.225757	0.0386416	0	0	7	0	0	1	10	0	5	12	10	0	0	0	8	11	136
GO:0000377	RNA splicing, via transesterification reactions with bulged adenosine as nucleophile	BP	0.112627	0.204042	0.409233	0.22117	0.22117	0.0816476	0.0677001	0.237932	0.707187	0.0165692	0.0843067	0.278288	0.323924	0.456328	0.225757	0.0386416	0	0	7	0	0	1	10	0	5	12	10	0	0	0	8	11	136
GO:0000387	spliceosomal snRNP biogenesis	BP	0.0199159	0.0376916	0.706472	0.0412095	0.0412095	0.0774128	0.682979	0.0447151	0.112038	0.101381	0.326328	0.0534256	0.063778	0.0975094	0.686614	0.318799	0	0	0	0	0	0	0	0	2	2	1	0	0	0	0	1	23
GO:0000398	nuclear mRNA splicing, via spliceosome	BP	0.112627	0.204042	0.409233	0.22117	0.22117	0.0816476	0.0677001	0.237932	0.707187	0.0165692	0.0843067	0.278288	0.323924	0.456328	0.225757	0.0386416	0	0	7	0	0	1	10	0	5	12	10	0	0	0	8	11	136
GO:0000578	embryonic axis specification	BP	0.00523061	0.00996591	0.273522	0.0109107	0.0109107	0.0207859	0.258794	0.0118548	0.271694	0.0318071	0.268028	0.0142116	0.0170336	0.0263918	0.261018	0.263977	0	0	0	0	0	0	0	0	0	1	0	0	0	0	0	0	6
GO:0000718	nucleotide-excision repair, DNA damage removal	BP	0.0181985	0.0344685	0.673426	0.0376916	0.0376916	0.0709206	0.649644	0.0409043	0.67054	0.653922	0.0874054	0.0488917	0.0583929	0.089415	0.0814393	0.0839281	0	0	0	0	0	0	0	0	0	0	2	0	0	0	2	2	21
GO:0000723	telomere maintenance	BP	0.0216306	0.0409043	0.736178	0.0447151	0.0447151	0.0838606	0.345462	0.0485114	0.371103	0.350614	0.130652	0.0579387	0.0691331	0.105533	0.122241	0.00697508	0	0	0	0	0	0	1	0	1	1	2	0	0	0	2	4	25
GO:0000724	double-strand break repair via homologous recombination	BP	0.0121661	0.0231067	0.525671	0.0252813	0.0252813	0.0478447	0.50292	0.0274514	0.522881	0.149158	0.0310087	0.032857	0.0393069	0.0605192	0.506396	0.510996	0	0	0	0	0	0	0	0	0	1	2	0	0	0	0	0	14
GO:0000725	recombinational repair	BP	0.0121661	0.0231067	0.525671	0.0252813	0.0252813	0.0478447	0.50292	0.0274514	0.522881	0.149158	0.0310087	0.032857	0.0393069	0.0605192	0.506396	0.510996	0	0	0	0	0	0	0	0	0	1	2	0	0	0	0	0	14
GO:0000726	non-recombinational repair	BP	0.00783658	0.0149133	0.380833	0.0163233	0.0163233	0.0310198	0.0678555	0.0177314	0.00902185	0.365254	0.0728254	0.021244	0.0254443	0.0393299	0.364777	0.00823469	0	0	0	0	0	0	1	0	2	0	1	0	0	0	0	2	9
GO:0000731	DNA synthesis during DNA repair	BP	0.00783658	0.0149133	0.380833	0.0163233	0.0163233	0.0310198	0.0678555	0.0177314	0.378494	0.365254	0.373794	0.021244	0.0254443	0.0393299	0.0690367	0.368588	0	0	0	0	0	0	1	0	0	0	0	0	0	0	1	0	9
GO:0000737	DNA catabolic process, endonucleolytic	BP	0.00523061	0.00996591	0.273522	0.0109107	0.0109107	0.0207859	0.258794	0.0118548	0.271694	0.261389	0.268028	0.0142116	0.0170336	0.0263918	0.0317114	0.263977	0	0	0	0	0	0	0	0	0	0	0	0	0	0	1	0	6
GO:0000768	syncytium formation by plasma membrane fusion	BP	0.00523061	0.00996591	0.273522	0.0109107	0.0109107	0.0207859	0.258794	0.0118548	0.271694	0.261389	0.268028	0.0142116	0.0170336	0.0263918	0.261018	0.263977	0	0	0	0	0	0	0	0	0	0	0	0	0	0	0	0	6
GO:0000819	sister chromatid segregation	BP	0.0241974	0.0457044	0.0545925	0.0499506	0.0499506	0.0934498	0.398584	0.0541786	0.172524	0.404168	0.767151	0.0646693	0.07711	0.117437	0.403372	0.76107	0	0	3	0	0	0	1	0	2	1	0	0	0	0	1	0	28
GO:0000902	cell morphogenesis	BP	0.318959	0.161058	0.0924269	0.185803	0.185803	0.448565	0.535279	0.582522	0.639235	0.379168	0.433472	0.275111	0.351534	0.301496	0.79876	0.578023	0	1	28	1	1	1	20	0	20	22	22	1	1	2	17	20	432
GO:0000904	cell morphogenesis involved in differentiation	BP	0.121989	0.0248928	0.0830322	0.0295363	0.0295363	0.094281	0.184769	0.256092	0.0794675	0.193767	0.875837	0.0481576	0.0666617	0.140427	0.596045	0.457736	0	1	11	1	1	1	9	0	11	9	4	1	1	1	6	7	148
GO:0000910	cytokinesis	BP	0.0276104	0.0520689	0.499814	0.0568885	0.0568885	0.106083	0.0680231	0.0616845	0.495666	0.207311	0.487309	0.0735711	0.0876426	0.00884437	0.206649	0.478025	0	0	1	0	0	0	3	0	1	2	1	0	0	1	2	1	32
GO:0000956	nuclear-transcribed mRNA catabolic process	BP	0.0190575	0.0360813	0.317214	0.0394521	0.0394521	0.0741723	0.666728	0.0428116	0.101102	0.295512	0.68171	0.0511613	0.0610892	0.0934711	0.0910036	0.675199	0	0	1	0	0	0	0	0	2	1	0	0	0	0	2	0	22
GO:0001101	response to acid	BP	0.00436057	0.00831152	0.0241791	0.0091002	0.0091002	0.0173511	0.220851	0.00988838	0.232168	0.223125	0.228948	0.0118566	0.0142144	0.0220412	0.0218456	0.225394	0	0	1	0	0	0	0	0	0	0	0	0	0	0	1	0	5
GO:0001501	skeletal system development	BP	0.187944	0.328073	0.685316	0.353064	0.353064	0.565625	0.363585	0.377129	0.779432	0.900524	0.763033	0.433463	0.494405	0.654158	0.120439	0.394408	0	0	10	0	0	0	12	0	9	7	9	0	0	0	15	12	236
GO:0001502	cartilage condensation	BP	0.00957044	0.0181985	0.108316	0.0199159	0.0199159	0.0377843	0.42256	0.0216306	0.440856	0.426262	0.435683	0.0259053	0.0310125	0.0478614	0.425735	0.429943	0	0	1	0	0	0	0	0	0	0	0	0	0	0	0	0	11
GO:0001503	ossification	BP	0.0872176	0.159946	0.794561	0.173787	0.173787	0.306159	0.133872	0.187403	0.625582	0.892184	0.156823	0.220477	0.258411	0.372129	0.891543	0.896577	0	0	3	0	0	0	7	0	4	2	7	0	0	0	2	2	104
GO:0001504	neurotransmitter uptake	BP	0.0113016	0.0214732	0.499701	0.023496	0.023496	0.0445027	0.0227734	0.0255148	0.141859	0.481415	0.138304	0.0305451	0.0365498	0.0563184	0.480852	0.000277458	0	0	0	0	0	0	2	0	1	0	1	0	0	0	0	4	13
GO:0001505	regulation of neurotransmitter levels	BP	0.0486968	0.0909403	0.952262	0.0991651	0.0991651	0.18123	0.529529	0.107317	0.567769	0.778361	0.326849	0.12738	0.150872	0.224779	0.943841	0.153071	0	0	0	0	0	0	2	0	2	1	3	0	0	0	0	4	57
GO:0001508	regulation of action potential	BP	0.033557	0.0631095	0.32945	0.0689135	0.0689135	0.127778	0.0394684	0.0746824	0.325139	0.860828	0.868772	0.0889526	0.105794	0.15977	0.577974	0.585106	0	0	2	0	0	0	4	0	2	0	0	0	0	0	1	1	39
GO:0001510	RNA methylation	BP	0.00609996	0.0116177	0.311211	0.0127181	0.0127181	0.0242089	0.294891	0.0138174	0.309189	0.0430974	0.305129	0.0165611	0.019845	0.0307234	0.04297	0.30064	0	0	0	0	0	0	0	0	0	1	0	0	0	0	1	0	7
GO:0001516	prostaglandin biosynthetic process	BP	0.00696861	0.0132668	0.346947	0.0145222	0.0145222	0.0276202	0.329233	0.0157763	0.344756	0.332363	0.0585623	0.0189053	0.0226486	0.0350361	0.0554611	0.056759	0	0	0	0	0	0	0	0	0	0	1	0	0	0	1	1	8
GO:0001522	pseudouridine synthesis	BP	0.00609996	0.0116177	0.0473887	0.0127181	0.0127181	0.0242089	0.294891	0.0138174	0.309189	0.0430974	0.305129	0.0165611	0.019845	0.0307234	0.29736	0.30064	0	0	1	0	0	0	0	0	0	1	0	0	0	0	0	0	7
GO:0001523	retinoid metabolic process	BP	0.00957044	0.0181985	0.108316	0.0199159	0.0199159	0.0377843	0.42256	0.0216306	0.0164085	0.0991797	0.435683	0.0259053	0.0310125	0.0478614	0.0145024	0.429943	0	0	1	0	0	0	0	0	2	1	0	0	0	0	2	0	11
GO:0001525	angiogenesis	BP	0.115758	0.209396	0.301992	0.226907	0.226907	0.389054	0.3728	0.244033	0.585786	0.538332	0.569096	0.285216	0.331706	0.128384	0.251075	0.703411	0	0	8	0	0	0	7	0	6	6	6	0	0	1	8	5	140
GO:0001539	ciliary or flagellar motility	BP	0.00870385	0.0165572	0.0916678	0.0181212	0.0181212	0.0344079	0.392989	0.0196829	0.0904601	0.396528	0.0118854	0.0235773	0.0282323	0.043605	0.0835605	0.400048	0	0	1	0	0	0	0	0	1	0	2	0	0	0	1	0	10
GO:0001541	ovarian follicle development	BP	0.0138931	0.0263659	0.20009	0.0288426	0.0288426	0.0544943	0.181468	0.0313135	0.570774	0.554379	0.193071	0.0374648	0.0447981	0.0688658	0.553782	0.558531	0	0	1	0	0	0	1	0	0	0	1	0	0	0	0	0	16
GO:0001542	ovulation from ovarian follicle	BP	0.00696861	0.0132668	0.346947	0.0145222	0.0145222	0.0276202	0.329233	0.0157763	0.0602202	0.332363	0.340353	0.0189053	0.0226486	0.0350361	0.331917	0.335481	0	0	0	0	0	0	0	0	1	0	0	0	0	0	0	0	8
GO:0001556	oocyte maturation	BP	0.00436057	0.00831152	0.233774	0.0091002	0.0091002	0.0173511	0.220851	0.00988838	0.232168	0.223125	0.228948	0.0118566	0.0142144	0.0220412	0.0218456	0.225394	0	0	0	0	0	0	0	0	0	0	0	0	0	0	1	0	5
GO:0001558	regulation of cell growth	BP	0.0928317	0.169786	0.217938	0.184382	0.184382	0.323094	0.996167	0.198724	0.929886	0.180532	0.200568	0.233494	0.273249	0.391578	0.304456	0.188214	0	0	7	0	0	0	0	0	2	7	7	0	0	0	6	7	111
GO:0001568	blood vessel development	BP	0.151797	0.269795	0.264286	0.291357	0.291357	0.482845	0.562456	0.312285	0.752747	0.707817	0.611077	0.361956	0.416871	0.201984	0.438611	0.719517	0	0	11	0	0	0	8	0	7	7	8	0	0	1	9	7	187
GO:0001569	patterning of blood vessels	BP	0.0104363	0.0198372	0.472312	0.0217075	0.0217075	0.0411493	0.450693	0.0235745	0.469653	0.454534	0.120918	0.0282279	0.033785	0.0520992	0.0186414	0.117458	0	0	0	0	0	0	0	0	0	0	1	0	0	0	2	1	12
GO:0001570	vasculogenesis	BP	0.0164784	0.0312352	0.636667	0.0341613	0.0341613	0.0643839	0.235819	0.037079	0.255705	0.61709	0.068543	0.0443368	0.0529777	0.0812493	0.239219	0.621325	0	0	0	0	0	0	1	0	1	0	2	0	0	0	1	0	19
GO:0001573	ganglioside metabolic process	BP	0.00696861	0.0132668	0.346947	0.0145222	0.0145222	0.0276202	0.329233	0.0157763	0.344756	0.0556227	0.340353	0.0189053	0.0226486	0.0350361	0.331917	0.335481	0	0	0	0	0	0	0	0	0	1	0	0	0	0	0	0	8
GO:0001578	microtubule bundle formation	BP	0.00609996	0.0116177	0.0473887	0.0127181	0.0127181	0.0242089	0.294891	0.0138174	0.309189	0.297771	0.0454179	0.0165611	0.019845	0.0307234	0.29736	0.043994	0	0	1	0	0	0	0	0	0	0	1	0	0	0	0	1	7
GO:0001649	osteoblast differentiation	BP	0.033557	0.0631095	0.607698	0.0689135	0.0689135	0.127778	0.0394684	0.0746824	0.872992	0.57887	0.133404	0.0889526	0.105794	0.15977	0.577974	0.585106	0	0	1	0	0	0	4	0	0	1	3	0	0	0	1	1	39
GO:0001654	eye development	BP	0.0710025	0.131215	0.0691939	0.142786	0.142786	0.255457	0.22469	0.154205	0.263583	0.598688	0.422386	0.182099	0.214374	0.313134	0.0538723	0.795769	0	0	7	0	0	0	5	0	5	3	4	0	0	0	7	2	84
GO:0001655	urogenital system development	BP	0.0486968	0.0909403	0.802746	0.0991651	0.0991651	0.18123	0.529529	0.107317	0.951106	0.778361	0.161061	0.12738	0.150872	0.224779	0.307157	0.545041	0	0	1	0	0	0	2	0	0	1	4	0	0	0	3	2	57
GO:0001656	metanephros development	BP	0.0233425	0.0441069	0.411981	0.0482085	0.0482085	0.0902643	0.740447	0.0522931	0.760183	0.386534	0.154587	0.0624309	0.0744585	0.113487	0.14493	0.391968	0	0	1	0	0	0	0	0	0	1	2	0	0	0	2	1	27
GO:0001657	ureteric bud development	BP	0.0181985	0.0344685	0.29773	0.0376916	0.0376916	0.0709206	0.649644	0.0409043	0.67054	0.276951	0.0874054	0.0488917	0.0583929	0.089415	0.276321	0.281359	0	0	1	0	0	0	0	0	0	1	2	0	0	0	1	1	21
GO:0001658	ureteric bud branching	BP	0.0104363	0.0198372	0.472312	0.0217075	0.0217075	0.0411493	0.450693	0.0235745	0.469653	0.115271	0.020204	0.0282279	0.033785	0.0520992	0.11496	0.117458	0	0	0	0	0	0	0	0	0	1	2	0	0	0	1	1	12
GO:0001659	temperature homeostasis	BP	0.0104363	0.0198372	0.472312	0.0217075	0.0217075	0.0411493	0.450693	0.0235745	0.469653	0.115271	0.020204	0.0282279	0.033785	0.00124581	0.0186414	0.0192905	0	0	0	0	0	0	0	0	0	1	2	0	0	1	2	2	12
GO:0001662	behavioral fear response	BP	0.00870385	0.0165572	0.412962	0.0181212	0.0181212	0.0344079	0.392989	0.0196829	0.410498	0.0837954	0.0880604	0.0235773	0.0282323	0.043605	0.396023	0.400048	0	0	0	0	0	0	0	0	0	1	1	0	0	0	0	0	10
GO:0001666	response to hypoxia	BP	0.0586699	0.109055	0.286872	0.118808	0.118808	0.215073	0.118594	0.128456	0.876817	0.667247	0.871151	0.152123	0.179688	0.265347	0.666164	0.970805	0	0	4	0	0	0	5	0	1	2	1	0	0	0	2	0	69
GO:0001672	regulation of chromatin assembly or disassembly	BP	0.00436057	0.00831152	0.233774	0.0091002	0.0091002	0.0173511	0.220851	0.00988838	0.232168	0.223125	0.228948	0.0118566	0.0142144	0.0220412	0.222801	0.225394	0	0	0	0	0	0	0	0	0	0	0	0	0	0	0	0	5
GO:0001701	in utero embryonic development	BP	0.0701849	0.129754	0.811694	0.141207	0.141207	0.252829	0.984327	0.152511	0.134631	0.0205517	0.612056	0.180133	0.212107	0.310045	0.387127	0.598147	0	0	2	0	0	0	0	0	6	8	3	0	0	0	4	3	83
GO:0001702	gastrulation with mouth forming second	BP	0.0121661	0.0231067	0.162099	0.0252813	0.0252813	0.0478447	0.50292	0.0274514	0.160123	0.149158	0.517255	0.032857	0.0393069	0.0605192	0.14877	0.510996	0	0	1	0	0	0	0	0	1	1	0	0	0	0	1	0	14
GO:0001704	formation of primary germ layer	BP	0.0233425	0.0441069	0.411981	0.0482085	0.0482085	0.0902643	0.141926	0.0522931	0.408154	0.145432	0.0453608	0.0624309	0.0744585	0.113487	0.385756	0.148969	0	0	1	0	0	0	2	0	1	2	3	0	0	0	1	2	27
GO:0001707	mesoderm formation	BP	0.0216306	0.0409043	0.374739	0.0447151	0.0447151	0.0838606	0.11963	0.0485114	0.371103	0.122678	0.0353803	0.0579387	0.0691331	0.105533	0.349879	0.125756	0	0	1	0	0	0	2	0	1	2	3	0	0	0	1	2	25
GO:0001708	cell fate specification	BP	0.0207736	0.0392992	0.125515	0.0429638	0.0429638	0.0806422	0.327396	0.046615	0.718907	0.702644	0.713199	0.0556848	0.0664593	0.10153	0.331668	0.114684	0	0	2	0	0	0	1	0	0	0	0	0	0	0	1	2	24
GO:0001709	cell fate determination	BP	0.0216306	0.0409043	0.13744	0.0447151	0.0447151	0.0838606	0.345462	0.0485114	0.371103	0.122678	0.363808	0.0579387	0.0691331	0.105533	0.122241	0.355754	0	0	2	0	0	0	1	0	1	2	1	0	0	0	2	1	25
GO:0001710	mesodermal cell fate commitment	BP	0.00523061	0.00996591	0.273522	0.0109107	0.0109107	0.0207859	0.258794	0.0118548	0.271694	0.261389	0.0335515	0.0142116	0.0170336	0.0263918	0.0317114	0.263977	0	0	0	0	0	0	0	0	0	0	1	0	0	0	1	0	6
GO:0001738	morphogenesis of a polarized epithelium	BP	0.00436057	0.00831152	0.233774	0.0091002	0.0091002	0.0173511	0.220851	0.00988838	0.0238294	0.223125	0.228948	0.0118566	0.0142144	0.0220412	0.222801	0.225394	0	0	0	0	0	0	0	0	1	0	0	0	0	0	0	0	5
GO:0001754	eye photoreceptor cell differentiation	BP	0.00957044	0.0181985	0.443427	0.0199159	0.0199159	0.0377843	0.0972741	0.0216306	0.106916	0.0991797	0.435683	0.0259053	0.0310125	0.0478614	0.0989068	0.429943	0	0	0	0	0	0	1	0	1	1	0	0	0	0	1	0	11
GO:0001755	neural crest cell migration	BP	0.0113016	0.0214732	0.0268802	0.023496	0.023496	0.0445027	0.0227734	0.0255148	0.141859	0.00291295	0.491465	0.0305451	0.0365498	0.00146813	0.0233651	0.13442	0	0	2	0	0	0	2	0	1	3	0	0	0	1	2	1	13
GO:0001756	somitogenesis	BP	0.0113016	0.0214732	0.499701	0.023496	0.023496	0.0445027	0.477458	0.0255148	0.49697	0.131963	0.138304	0.0305451	0.0365498	0.0563184	0.480852	0.13442	0	0	0	0	0	0	0	0	0	1	1	0	0	0	0	1	13
GO:0001759	induction of an organ	BP	0.00783658	0.0149133	0.075867	0.0163233	0.0163233	0.0310198	0.361905	0.0177314	0.378494	0.365254	0.373794	0.021244	0.0254443	0.0393299	0.00794624	0.0706231	0	0	1	0	0	0	0	0	0	0	0	0	0	0	2	1	9
GO:0001763	morphogenesis of a branching structure	BP	0.0369402	0.0693634	0.660953	0.0757189	0.0757189	0.139944	0.883456	0.082032	0.897256	0.632409	0.0648091	0.0976309	0.116008	0.174664	0.159291	0.164545	0	0	1	0	0	0	0	0	0	1	4	0	0	0	3	3	43
GO:0001764	neuron migration	BP	0.0276104	0.0520689	0.229466	0.0568885	0.0568885	0.106083	0.018196	0.0616845	0.495666	0.0703224	0.219331	0.0735711	0.0876426	0.133068	0.801099	0.805314	0	0	2	0	0	0	4	0	1	3	2	0	0	0	0	0	32
GO:0001773	myeloid dendritic cell activation	BP	0.00696861	0.0132668	0.346947	0.0145222	0.0145222	0.0276202	0.329233	0.0157763	0.344756	0.332363	0.340353	0.0189053	0.0226486	0.0350361	0.0554611	0.335481	0	0	0	0	0	0	0	0	0	0	0	0	0	0	1	0	8
GO:0001775	cell activation	BP	0.197296	0.342774	0.749999	0.368551	0.368551	0.585318	0.777221	0.393321	0.405538	0.167411	0.722609	0.451094	0.513231	0.673997	0.340967	0.588507	0	0	10	0	0	0	9	0	13	15	10	0	0	0	13	11	249
GO:0001776	leukocyte homeostasis	BP	0.0190575	0.0360813	0.317214	0.0394521	0.0394521	0.0741723	0.290901	0.0428116	0.687521	0.670989	0.68171	0.0511613	0.0610892	0.0934711	0.670384	0.675199	0	0	1	0	0	0	1	0	0	0	0	0	0	0	0	0	22
GO:0001782	B cell homeostasis	BP	0.00436057	0.00831152	0.233774	0.0091002	0.0091002	0.0173511	0.220851	0.00988838	0.232168	0.223125	0.228948	0.0118566	0.0142144	0.0220412	0.222801	0.225394	0	0	0	0	0	0	0	0	0	0	0	0	0	0	0	0	5
GO:0001783	B cell apoptosis	BP	0.00436057	0.00831152	0.233774	0.0091002	0.0091002	0.0173511	0.220851	0.00988838	0.232168	0.223125	0.228948	0.0118566	0.0142144	0.0220412	0.222801	0.225394	0	0	0	0	0	0	0	0	0	0	0	0	0	0	0	0	5
GO:0001816	cytokine production	BP	0.103966	0.189138	0.783078	0.205183	0.205183	0.355762	0.572968	0.220913	0.194553	0.273788	0.765614	0.2589	0.302065	0.428717	0.582616	0.875397	0	0	4	0	0	0	5	0	8	7	4	0	0	0	5	3	125
GO:0001817	regulation of cytokine production	BP	0.0872176	0.159946	0.632416	0.173787	0.173787	0.306159	0.575755	0.187403	0.166506	0.140112	0.611695	0.220477	0.258411	0.372129	0.404203	0.767492	0	0	4	0	0	0	4	0	7	7	4	0	0	0	5	3	104
GO:0001818	negative regulation of cytokine production	BP	0.0156173	0.0296147	0.238965	0.0323915	0.0323915	0.0610986	0.59297	0.0351608	0.613865	0.597232	0.608001	0.0420514	0.0502588	0.0771396	0.0556272	0.601453	0	0	1	0	0	0	0	0	0	0	0	0	0	0	2	0	18
GO:0001819	positive regulation of cytokine production	BP	0.0344038	0.0646767	0.621583	0.0706193	0.0706193	0.130835	0.308548	0.076525	0.339459	0.592772	0.33062	0.0911297	0.108358	0.163518	0.591875	0.870765	0	0	1	0	0	0	2	0	2	1	2	0	0	0	1	0	40
GO:0001822	kidney development	BP	0.0403126	0.0755775	0.708247	0.0824767	0.0824767	0.151943	0.402743	0.0893255	0.916891	0.680483	0.213639	0.106229	0.126109	0.189299	0.198813	0.686541	0	0	1	0	0	0	2	0	0	1	3	0	0	0	3	1	47
GO:0001824	blastocyst development	BP	0.0181985	0.0344685	0.0922485	0.0376916	0.0376916	0.0709206	0.649644	0.0409043	0.00363118	0.0178403	0.288287	0.0488917	0.0583929	0.089415	0.276321	0.65815	0	0	2	0	0	0	0	0	4	3	1	0	0	0	1	0	21
GO:0001825	blastocyst formation	BP	0.0104363	0.0198372	0.472312	0.0217075	0.0217075	0.0411493	0.450693	0.0235745	0.00246771	0.454534	0.120918	0.0282279	0.033785	0.0520992	0.11496	0.458351	0	0	0	0	0	0	0	0	3	0	1	0	0	0	1	0	12
GO:0001829	trophectodermal cell differentiation	BP	0.00870385	0.0165572	0.412962	0.0181212	0.0181212	0.0344079	0.392989	0.0196829	0.00113705	0.396528	0.0880604	0.0235773	0.0282323	0.043605	0.0835605	0.400048	0	0	0	0	0	0	0	0	3	0	1	0	0	0	1	0	10
GO:0001832	blastocyst growth	BP	0.00436057	0.00831152	0.00128293	0.0091002	0.0091002	0.0173511	0.220851	0.00988838	0.232168	0.0011023	0.228948	0.0118566	0.0142144	0.0220412	0.222801	0.225394	0	0	2	0	0	0	0	0	0	2	0	0	0	0	0	0	5
GO:0001836	release of cytochrome c from mitochondria	BP	0.0121661	0.0231067	0.525671	0.0252813	0.0252813	0.0478447	0.50292	0.0274514	0.0322777	0.0287946	0.00434646	0.032857	0.0393069	0.0605192	0.14877	0.151883	0	0	0	0	0	0	0	0	2	2	3	0	0	0	1	1	14
GO:0001837	epithelial to mesenchymal transition	BP	0.0138931	0.0263659	0.20009	0.0288426	0.0288426	0.0544943	0.550189	0.0313135	0.570774	0.554379	0.564984	0.0374648	0.0447981	0.0688658	0.553782	0.558531	0	0	1	0	0	0	0	0	0	0	0	0	0	0	0	0	16
GO:0001838	embryonic epithelial tube formation	BP	0.0121661	0.0231067	0.0329226	0.0252813	0.0252813	0.0478447	0.146445	0.0274514	0.160123	0.149158	0.156187	0.032857	0.0393069	0.00170793	0.0286742	0.0296449	0	0	2	0	0	0	1	0	1	1	1	0	0	1	2	2	14
GO:0001839	neural plate morphogenesis	BP	0.00436057	0.00831152	0.0241791	0.0091002	0.0091002	0.0173511	0.0214448	0.00988838	0.0238294	0.0219128	0.228948	0.0118566	0.0142144	0.000192574	0.0010971	0.0223852	0	0	1	0	0	0	1	0	1	1	0	0	0	1	2	1	5
GO:0001840	neural plate development	BP	0.00523061	0.00996591	0.0350352	0.0109107	0.0109107	0.0207859	0.0311394	0.0118548	0.00241293	0.0318071	0.268028	0.0142116	0.0170336	0.000288036	0.00211409	0.0324808	0	0	1	0	0	0	1	0	2	1	0	0	0	1	2	1	6
GO:0001841	neural tube formation	BP	0.0113016	0.0214732	0.0268802	0.023496	0.023496	0.0445027	0.129519	0.0255148	0.141859	0.131963	0.491465	0.0305451	0.0365498	0.00146813	0.0233651	0.13442	0	0	2	0	0	0	1	0	1	1	0	0	0	1	2	1	13
GO:0001843	neural tube closure	BP	0.00783658	0.0149133	0.075867	0.0163233	0.0163233	0.0310198	0.361905	0.0177314	0.0748483	0.365254	0.373794	0.021244	0.0254443	0.0393299	0.364777	0.368588	0	0	1	0	0	0	0	0	1	0	0	0	0	0	0	0	9
GO:0001881	receptor recycling	BP	0.00436057	0.00831152	0.233774	0.0091002	0.0091002	0.0173511	0.220851	0.00988838	0.0238294	0.223125	0.228948	0.0118566	0.0142144	0.0220412	0.0218456	0.0223852	0	0	0	0	0	0	0	0	1	0	0	0	0	0	1	1	5
GO:0001885	endothelial cell development	BP	0.00436057	0.00831152	0.233774	0.0091002	0.0091002	0.0173511	0.0214448	0.00988838	0.232168	0.223125	0.00119862	0.0118566	0.0142144	0.0220412	0.222801	0.225394	0	0	0	0	0	0	1	0	0	0	2	0	0	0	0	0	5
GO:0001889	liver development	BP	0.0224869	0.0425069	0.149732	0.0464633	0.0464633	0.0870679	0.363367	0.050404	0.389754	0.368675	0.382255	0.0601874	0.0717995	0.109519	0.367917	0.735317	0	0	2	0	0	0	1	0	1	1	1	0	0	0	1	0	26
GO:0001890	placenta development	BP	0.0241974	0.0457044	0.175291	0.0499506	0.0499506	0.0934498	0.398584	0.0541786	0.0130346	0.15729	0.167031	0.0646693	0.07711	0.117437	0.403372	0.76107	0	0	2	0	0	0	1	0	4	2	2	0	0	0	1	0	28
GO:0001892	embryonic placenta development	BP	0.0113016	0.0214732	0.499701	0.023496	0.023496	0.0445027	0.477458	0.0255148	0.00342067	0.0234645	0.491465	0.0305451	0.0365498	0.0563184	0.131613	0.485345	0	0	0	0	0	0	0	0	3	2	0	0	0	0	1	0	13
GO:0001894	tissue homeostasis	BP	0.0293128	0.0552359	0.532522	0.0603393	0.0603393	0.112335	0.228471	0.0654159	0.0952617	0.0840901	0.519792	0.0779913	0.092865	0.140781	0.820221	0.824265	0	0	1	0	0	0	2	0	3	3	1	0	0	0	0	0	34
GO:0001906	cell killing	BP	0.0207736	0.0392992	0.72172	0.0429638	0.0429638	0.0806422	0.109015	0.046615	0.123402	0.111835	0.713199	0.0556848	0.0664593	0.10153	0.331668	0.706792	0	0	0	0	0	0	2	0	2	2	0	0	0	0	1	0	24
GO:0001909	leukocyte mediated cytotoxicity	BP	0.0156173	0.0296147	0.616767	0.0323915	0.0323915	0.0610986	0.217548	0.0351608	0.236277	0.22128	0.608001	0.0420514	0.0502588	0.0771396	0.220746	0.601453	0	0	0	0	0	0	1	0	1	1	0	0	0	0	1	0	18
GO:0001910	regulation of leukocyte mediated cytotoxicity	BP	0.0121661	0.0231067	0.525671	0.0252813	0.0252813	0.0478447	0.50292	0.0274514	0.522881	0.506973	0.517255	0.032857	0.0393069	0.0605192	0.506396	0.510996	0	0	0	0	0	0	0	0	0	0	0	0	0	0	0	0	14
GO:0001912	positive regulation of leukocyte mediated cytotoxicity	BP	0.0104363	0.0198372	0.472312	0.0217075	0.0217075	0.0411493	0.450693	0.0235745	0.469653	0.454534	0.464298	0.0282279	0.033785	0.0520992	0.453987	0.458351	0	0	0	0	0	0	0	0	0	0	0	0	0	0	0	0	12
GO:0001913	T cell mediated cytotoxicity	BP	0.00436057	0.00831152	0.233774	0.0091002	0.0091002	0.0173511	0.220851	0.00988838	0.232168	0.223125	0.228948	0.0118566	0.0142144	0.0220412	0.222801	0.225394	0	0	0	0	0	0	0	0	0	0	0	0	0	0	0	0	5
GO:0001932	regulation of protein amino acid phosphorylation	BP	0.0669081	0.123887	0.390496	0.134863	0.134863	0.242227	0.340089	0.145704	0.0497412	0.753512	0.104796	0.172223	0.202974	0.297554	0.548403	0.558716	0	0	4	0	0	0	4	0	7	2	6	0	0	0	3	3	79
GO:0001933	negative regulation of protein amino acid phosphorylation	BP	0.0104363	0.0198372	0.125681	0.0217075	0.0217075	0.0411493	0.450693	0.0235745	0.469653	0.454534	0.120918	0.0282279	0.033785	0.0520992	0.11496	0.458351	0	0	1	0	0	0	0	0	0	0	1	0	0	0	1	0	12
GO:0001934	positive regulation of protein amino acid phosphorylation	BP	0.0436744	0.081752	0.497269	0.0891872	0.0891872	0.163779	0.101026	0.0965634	0.120339	0.462524	0.0137952	0.114749	0.136097	0.203678	0.461456	0.248001	0	0	2	0	0	0	4	0	4	2	6	0	0	0	2	3	51
GO:0001935	endothelial cell proliferation	BP	0.0250517	0.0472993	0.44809	0.0516896	0.0516896	0.0966243	0.165469	0.0560604	0.444109	0.421556	0.778974	0.0669025	0.0797542	0.121371	0.768545	0.427234	0	0	1	0	0	0	2	0	1	1	0	0	0	0	0	1	29
GO:0001936	regulation of endothelial cell proliferation	BP	0.0207736	0.0392992	0.72172	0.0429638	0.0429638	0.0806422	0.109015	0.046615	0.352227	0.332379	0.713199	0.0556848	0.0664593	0.10153	0.702047	0.337355	0	0	0	0	0	0	2	0	1	1	0	0	0	0	0	1	24
GO:0001937	negative regulation of endothelial cell proliferation	BP	0.0121661	0.0231067	0.525671	0.0252813	0.0252813	0.0478447	0.146445	0.0274514	0.160123	0.149158	0.517255	0.032857	0.0393069	0.0605192	0.506396	0.510996	0	0	0	0	0	0	1	0	1	1	0	0	0	0	0	0	14
GO:0001938	positive regulation of endothelial cell proliferation	BP	0.00957044	0.0181985	0.443427	0.0199159	0.0199159	0.0377843	0.0972741	0.0216306	0.440856	0.426262	0.435683	0.0259053	0.0310125	0.0478614	0.425735	0.101097	0	0	0	0	0	0	1	0	0	0	0	0	0	0	0	1	11
GO:0001942	hair follicle development	BP	0.0199159	0.0376916	0.113988	0.0412095	0.0412095	0.0774128	0.309197	0.0447151	0.703629	0.101381	0.697864	0.0534256	0.063778	0.0975094	0.101009	0.318799	0	0	2	0	0	0	1	0	0	2	0	0	0	0	2	1	23
GO:0001944	vasculature development	BP	0.153301	0.272265	0.276065	0.293982	0.293982	0.486507	0.575421	0.315055	0.763037	0.718859	0.623839	0.365038	0.420251	0.205232	0.451952	0.730383	0	0	11	0	0	0	8	0	7	7	8	0	0	1	9	7	189
GO:0001947	heart looping	BP	0.0113016	0.0214732	0.143645	0.023496	0.023496	0.0445027	0.477458	0.0255148	2.28e-05	0.481415	0.138304	0.0305451	0.0365498	0.0563184	0.131613	0.485345	0	0	1	0	0	0	0	0	5	0	1	0	0	0	1	0	13
GO:0001952	regulation of cell-matrix adhesion	BP	0.0181985	0.0344685	0.0922485	0.0376916	0.0376916	0.0709206	0.272544	0.0409043	0.67054	0.276951	0.664694	0.0488917	0.0583929	0.089415	0.653314	0.65815	0	0	2	0	0	0	1	0	0	1	0	0	0	0	0	0	21
GO:0001953	negative regulation of cell-matrix adhesion	BP	0.00870385	0.0165572	0.0126638	0.0181212	0.0181212	0.0344079	0.392989	0.0196829	0.410498	0.0837954	0.405542	0.0235773	0.0282323	0.043605	0.396023	0.400048	0	0	2	0	0	0	0	0	0	1	0	0	0	0	0	0	10
GO:0001954	positive regulation of cell-matrix adhesion	BP	0.00436057	0.00831152	0.233774	0.0091002	0.0091002	0.0173511	0.0214448	0.00988838	0.232168	0.223125	0.228948	0.0118566	0.0142144	0.0220412	0.222801	0.225394	0	0	0	0	0	0	1	0	0	0	0	0	0	0	0	0	5
[truncated: 3,126 more rows]
