# Supplementary material for: Association of tissue lineage and gene expression: conservatively and differentially expressed genes define common and special functions of tissues
Source: BMC Bioinformatics. 2010 Dec 14;11(Suppl 11):S1. doi: 10.1186/1471-2105-11-S11-S1 (PMC3024865; doi:10.1186/1471-2105-11-S11-S1)
Supplement: Additional file 7 — Mouse tissue conservatively expression gene enrichment analysis [file 1471-2105-11-S11-S1-S7.xlsx]

## Sheet: Sheet1
Table S5. Mouse tissue conservatively expression gene enrichment analysis
GO_ID	GO_name	Category	Enrichment P value																Conservitely expressed gene in tissue groups																Background
			Zygote_P	Ectoderm_P	NeuralCrest_P	NeuralTube_P	Brain_P	Brain1_P	Brain2_P	Mesoderm_P	ParaxialMesoderm_P	KU_P	Gonad_P	Endoderm_P	PrimitiveGut_P	Pancreas_Liver_Trachea_Lung_P	PrimitiveGut1_P	PrimitiveGut2_P	Zygote	Ectoderm	NeuralCrest	NeuralTube	Brain	Brain1	Brain2	Mesoderm	ParaxialMesoderm	KU	Gonad	Endoderm	PrimitiveGut	Pancreas_Liver_Trachea_Lung	PrimitiveGut1	PrimitiveGut2
GO:0000062	acyl-CoA binding	MF	0.00499214	0.217537	0.00712552	0.0254429	0.0198491	0.0289569	0.0278138	0.0156225	0.0156225	0.230951	0.21695	0.00854574	0.0127966	0.23615	0.232687	0.017033	0	0	0	1	0	0	1	0	0	0	0	0	0	0	0	0	5
GO:0000149	SNARE binding	MF	0.00698301	0.290704	0.00996291	0.00447454	0.0276819	0.0403092	0.00511505	0.021806	0.021806	0.307672	0.0406601	0.0119452	0.0178719	0.314216	0.0468935	0.023768	0	0	0	2	0	0	2	0	0	0	1	0	0	0	1	0	7
GO:0000155	two-component sensor activity	MF	0.00897047	0.357048	0.012793	0.389321	0.0354543	0.0515319	0.404099	0.0279524	0.0279524	0.074016	0.356179	0.0153341	0.0229225	0.384323	0.379289	0.0304588	0	0	0	0	0	0	0	0	0	1	0	0	0	0	0	0	9
GO:0000166	nucleotide binding	MF	0.178315	0.101577	0.0908287	0.155599	0.380172	0.684281	0.0265718	0.449882	0.0895871	0.770632	0.984785	0.141174	0.0421207	0.649297	0.338942	0.274724	1	44	2	47	3	3	55	2	4	35	25	2	4	38	42	3	779
GO:0000287	magnesium ion binding	MF	0.149517	0.236097	0.206584	0.625543	0.477321	0.61361	0.281491	0.399228	0.399228	0.718194	0.95169	0.242499	0.340831	0.0407578	0.726283	0.426469	0	9	0	7	0	0	10	0	0	6	3	0	0	13	6	0	160
GO:0001608	nucleotide receptor activity, G-protein coupled	MF	0.00797717	0.324688	0.0113789	0.354902	0.0315756	0.0459367	0.368796	0.0248838	0.0248838	0.34312	0.323876	0.013641	0.0204002	0.350212	0.345491	0.0271189	0	0	0	0	0	0	0	0	0	0	0	0	0	0	0	0	8
GO:0001614	purinergic nucleotide receptor activity	MF	0.00897047	0.357048	0.012793	0.389321	0.0354543	0.0515319	0.404099	0.0279524	0.0279524	0.376758	0.356179	0.0153341	0.0229225	0.384323	0.379289	0.0304588	0	0	0	0	0	0	0	0	0	0	0	0	0	0	0	0	9
GO:0001653	peptide receptor activity	MF	0.0158997	0.544164	0.0226411	0.208582	0.0621887	0.0898123	0.601798	0.049176	0.049176	0.568721	0.00587108	0.0271112	0.040407	0.577989	0.571832	0.0535322	0	0	0	1	0	0	0	0	0	0	3	0	0	0	0	0	16
GO:0001664	G-protein-coupled receptor binding	MF	0.0109545	0.0944489	0.0156158	0.113382	0.0431667	0.0626266	0.122703	0.034062	0.034062	0.438967	0.41624	0.0187122	0.0279485	0.447281	0.441751	0.0371056	0	1	0	1	0	0	1	0	0	0	0	0	0	0	0	0	11
GO:0001727	lipid kinase activity	MF	0.0129351	0.471745	0.0184313	0.509625	0.0508197	0.0735947	0.161929	0.0401349	0.0401349	0.0258784	0.470713	0.0220798	0.0329501	0.146219	0.142351	0.0437088	0	0	0	0	0	0	1	0	0	2	0	0	0	1	1	0	13
GO:0001871	pattern binding	MF	0.0344988	0.504728	0.0489275	0.853629	0.131201	0.186277	0.589996	0.104576	0.104576	0.54103	0.08348	0.05843	0.0863875	0.10869	0.103866	0.113538	0	1	0	0	0	0	1	0	0	1	3	0	0	3	3	0	35
GO:0003674	molecular_function	MF	0	0.0023122	0	0.764301	0.114822	0.139929	0.011677	0.0859288	0.241155	0.599239	0.110586	0.359931	0.376066	0.722862	0.293985	0.189975	7	295	10	303	25	36	339	20	19	294	284	10	15	299	302	21	5790
GO:0003676	nucleic acid binding	MF	0.645362	0.234228	0.148528	0.421468	0.339685	0.503407	0.0960718	0.0711458	0.358835	0.602909	0.334028	0.830993	0.228237	0.674727	0.222135	0.424964	0	50	2	52	4	5	62	5	3	47	48	0	3	47	54	3	963
GO:0003677	DNA binding	MF	0.486277	0.482109	0.228169	0.916597	0.473255	0.517508	0.632439	0.0434859	0.606162	0.564586	0.1551	0.680904	0.495529	0.900662	0.584594	0.373411	0	30	1	26	2	3	33	4	1	31	35	0	1	26	31	2	635
GO:0003682	chromatin binding	MF	0.0422393	0.339405	0.0598037	0.404025	0.15877	0.22384	0.0896824	0.126968	0.126968	0.653849	0.615502	0.0713381	0.105118	0.186885	0.383727	0.137697	0	2	0	2	0	0	4	0	0	1	1	0	0	3	2	0	43
GO:0003684	damaged DNA binding	MF	0.00996291	0.387862	0.0142053	0.421908	0.039318	0.0570952	0.104103	0.0310118	0.0310118	0.408678	0.386942	0.0170245	0.0254385	0.0933957	0.411345	0.0337877	0	0	0	0	0	0	1	0	0	0	0	0	0	1	0	0	10
GO:0003690	double-stranded DNA binding	MF	0.00797717	0.324688	0.0113789	0.0640769	0.0315756	0.0459367	0.368796	0.0248838	0.0248838	0.34312	0.323876	0.013641	0.0204002	0.062245	0.345491	0.0271189	0	0	0	1	0	0	0	0	0	0	0	0	0	1	0	0	8
GO:0003697	single-stranded DNA binding	MF	0.00797717	0.0528182	5.12158e-05	0.00687833	0.0315756	0.0459367	0.368796	0.000261109	0.0248838	0.0595345	0.0525332	0.013641	0.0204002	0.350212	0.345491	0.0271189	0	1	1	2	0	0	0	1	0	1	1	0	0	0	0	0	8
GO:0003700	transcription factor activity	MF	0.206999	0.534155	0.282083	0.782148	0.605107	0.388003	0.20473	0.0332744	0.159744	0.38365	0.128321	0.328163	0.114943	0.657081	0.839967	0.548949	0	10	0	9	0	1	15	2	1	12	14	0	1	10	8	0	228
GO:0003702	RNA polymerase II transcription factor activity	MF	0.0286582	0.759563	0.0406961	0.462552	0.109955	0.156945	0.21864	0.00363773	0.087423	0.441159	0.158572	0.0486412	0.072097	0.454047	0.445472	0.0949941	0	0	0	1	0	0	2	1	0	1	2	0	0	1	1	0	29
GO:0003705	RNA polymerase II transcription factor activity, enhancer binding	MF	0.00996291	0.387862	0.0142053	0.0960376	0.039318	0.0570952	0.437432	0.0310118	0.0310118	0.408678	0.0793078	0.0170245	0.0254385	0.0933957	0.0907777	0.0337877	0	0	0	1	0	0	0	0	0	0	1	0	0	1	1	0	10
GO:0003707	steroid hormone receptor activity	MF	0.0178719	0.212057	0.0254385	0.248708	0.0696949	0.10047	0.075673	0.0551581	0.0551581	0.611812	0.211102	0.0304523	0.045348	0.621185	0.0624539	0.0600274	0	1	0	1	0	0	2	0	0	0	1	0	0	0	2	0	18
GO:0003712	transcription cofactor activity	MF	0.0499266	0.0953646	0.0705679	0.287802	0.0174383	0.0356305	0.0631672	0.0109568	0.148826	0.263197	0.224881	0.0840839	0.123486	0.5051	0.747705	0.0129705	0	4	0	3	1	1	5	1	0	3	3	0	0	2	1	1	51
GO:0003713	transcription coactivator activity	MF	0.023768	0.0256451	0.0337877	0.368559	0.0918675	0.131717	0.391132	0.0728897	0.0728898	0.349546	0.31883	0.0404127	0.0600274	0.360974	0.72004	0.0792575	0	3	0	1	0	0	1	0	0	1	1	0	0	1	0	0	24
GO:0003714	transcription corepressor activity	MF	0.0247477	0.337945	0.0351729	0.145675	0.00437435	0.00922397	0.0478267	0.0027085	0.075814	0.133272	0.11431	0.0420635	0.0624531	0.380131	0.372287	0.00322201	0	1	0	2	1	1	3	1	0	2	2	0	0	1	1	1	25
GO:0003723	RNA binding	MF	0.209456	0.0505236	0.0409856	0.249479	0.609987	0.748432	0.0574383	0.163082	0.52264	0.7522	0.423533	0.331729	0.453848	0.556717	0.0874495	0.553729	0	16	1	14	0	0	18	1	0	9	11	0	0	11	16	0	231
GO:0003725	double-stranded RNA binding	MF	0.00698301	0.0408846	0.00996291	0.318549	0.0276819	0.0403092	0.00511505	0.021806	0.021806	0.307672	0.289958	0.0119452	0.0178719	0.0483268	0.309859	0.023768	0	1	0	0	0	0	2	0	0	0	0	0	0	1	0	0	7
GO:0003729	mRNA binding	MF	0.0139242	0.497077	0.0198364	0.00518504	0.0546241	0.0790316	0.55317	0.0431577	0.0431577	0.158546	0.496018	0.0237596	0.0354418	0.529883	0.160676	0.0469941	0	0	0	3	0	0	0	0	0	1	0	0	0	0	1	0	14
GO:0003735	structural constituent of ribosome	MF	0.000624301	0.000423196	0.00132372	0.0543673	0.000475952	0.00147315	0.373006	0.0065144	0.000228973	0.000659478	0.561872	0.00192783	0.000123212	0.014989	0.000696955	0.000298624	1	7	1	4	2	2	2	1	2	7	1	1	2	5	7	2	39
GO:0003743	translation initiation factor activity	MF	0.0286582	0.0112127	0.0406961	0.0658065	0.109955	0.156945	0.0755614	0.087423	0.087423	0.183183	0.0471728	0.0486412	0.072097	0.0161731	0.445472	0.0949941	0	4	0	3	0	0	3	0	0	2	3	0	0	4	1	0	29
GO:0003746	translation elongation factor activity	MF	0.0129351	0.125902	0.000142129	0.028806	1.59694e-05	5.12433e-05	0.004581	0.000720478	7.55548e-06	0.140427	0.12528	0.0220798	4.02065e-06	0.00364345	0.02645	0.000859028	0	1	1	2	2	2	3	1	2	1	1	0	2	3	2	1	13
GO:0003755	peptidyl-prolyl cis-trans isomerase activity	MF	0.0178719	0.586854	0.0254385	0.248708	0.0696949	0.10047	0.645146	0.0551581	0.0551581	0.611812	0.211102	0.0304523	0.045348	0.242885	0.0624539	0.0600274	0	0	0	1	0	0	0	0	0	0	1	0	0	1	2	0	18
GO:0003774	motor activity	MF	0.0412747	0.604242	0.0584503	0.389402	0.15537	0.219239	0.689252	0.124199	0.124199	0.641049	0.0480928	0.0697335	0.102797	0.654729	0.645654	0.134712	0	1	0	2	0	0	1	0	0	1	4	0	0	1	1	0	42
GO:0003777	microtubule motor activity	MF	0.0129351	0.471745	0.0184313	0.150111	0.0508197	0.0735947	0.526679	0.0401349	0.0401349	0.494983	0.0215569	0.0220798	0.0329501	0.503816	0.142351	0.0437088	0	0	0	1	0	0	0	0	0	0	2	0	0	0	1	0	13
GO:0003779	actin binding	MF	0.106823	0.288867	0.149067	0.142094	0.364007	0.484858	0.287996	0.299132	0.299132	0.931422	0.624874	0.176123	0.25228	0.706693	0.220166	0.321454	0	6	0	8	0	0	7	0	0	2	4	0	0	4	7	0	112
GO:0003796	lysozyme activity	MF	0.00598801	0.255016	0.00854513	0.280153	0.0237731	0.0346493	0.291811	0.0187189	0.0187189	0.0341256	0.254344	0.0102468	0.0153373	0.03574	0.0346602	0.020406	0	0	0	0	0	0	0	0	0	1	0	0	0	1	1	0	6
GO:0003823	antigen binding	MF	0.00499214	0.217537	0.00712552	0.2396	0.0198491	0.0289569	0.249875	0.0156225	0.0156225	0.230951	0.21695	0.00854574	0.0127966	0.23615	0.0239141	0.017033	0	0	0	0	0	0	0	0	0	0	0	0	0	0	1	0	5
GO:0003824	catalytic activity	MF	0.331053	0.797131	0.324703	0.875039	0.427445	0.794273	0.407501	0.81058	0.81058	0.870824	0.980391	0.477534	0.813049	0.85777	0.417396	0.394031	2	90	3	98	8	9	115	4	4	94	80	3	3	97	106	7	2032
GO:0003887	DNA-directed DNA polymerase activity	MF	0.0139242	0.497077	0.0198364	0.169255	0.0546241	0.0790316	0.182291	0.0431577	0.0431577	0.158546	0.496018	0.0237596	0.0354418	0.164954	0.523887	0.0469941	0	0	0	1	0	0	1	0	0	1	0	0	0	1	0	0	14
GO:0003899	DNA-directed RNA polymerase activity	MF	0.0158997	0.176697	0.0226411	0.584063	0.0621887	0.0898123	0.22395	0.049176	0.049176	0.195893	0.175871	0.0271112	0.040407	0.203492	0.571832	0.0535322	0	1	0	0	0	0	1	0	0	1	1	0	0	1	0	0	16
GO:0003924	GTPase activity	MF	0.0489686	0.431352	0.00217005	0.0158934	0.000991141	0.00302159	0.000361987	0.0105471	0.0105471	0.0129053	0.429425	0.0031538	0.00711391	0.014644	0.256539	0.000624787	0	2	1	6	2	2	9	1	1	6	2	1	1	6	3	2	50
GO:0003950	NAD+ ADP-ribosyltransferase activity	MF	0.00797717	0.324688	0.0113789	0.354902	0.0315756	0.0459367	0.368796	0.0248838	0.0248838	0.00612987	0.323876	0.013641	0.0204002	0.350212	0.345491	0.0271189	0	0	0	0	0	0	0	0	0	2	0	0	0	0	0	0	8
GO:0003954	NADH dehydrogenase activity	MF	0.00797717	0.0528182	0.0113789	0.0640769	0.000425804	0.000916853	0.0696895	0.0248838	0.0248838	0.34312	0.00504102	0.013641	0.0204002	0.000439947	0.345491	0.000311617	0	1	0	1	1	1	1	0	0	0	2	0	0	3	0	1	8
GO:0003995	acyl-CoA dehydrogenase activity	MF	0.00499214	0.217537	0.00712552	0.2396	0.0198491	0.0289569	0.249875	0.0156225	0.0156225	0.230951	0.21695	0.00854574	0.0127966	0.23615	0.232687	0.017033	0	0	0	0	0	0	0	0	0	0	0	0	0	0	0	0	5
GO:0004016	adenylate cyclase activity	MF	0.00499214	0.217537	0.00712552	0.2396	0.0198491	0.0289569	0.249875	0.0156225	0.0156225	0.230951	0.21695	0.00854574	0.0127966	0.23615	0.232687	0.017033	0	0	0	0	0	0	0	0	0	0	0	0	0	0	0	0	5
GO:0004089	carbonate dehydratase activity	MF	0.00499214	0.0207465	0.00712552	0.2396	0.0198491	0.0289569	0.249875	0.0156225	0.0156225	0.230951	0.21695	0.00854574	0.0127966	0.23615	0.0239141	0.017033	0	1	0	0	0	0	0	0	0	0	0	0	0	0	1	0	5
GO:0004091	carboxylesterase activity	MF	0.0267047	0.734677	0.0379381	0.772706	0.102762	0.146941	0.450137	0.081636	0.081636	0.758368	0.371733	0.0453576	0.0672868	0.767072	0.761303	0.0887306	0	0	0	0	0	0	1	0	0	0	1	0	0	0	0	0	27
GO:0004112	cyclic-nucleotide phosphodiesterase activity	MF	0.0139242	0.497077	0.0198364	0.035248	0.0546241	0.0790316	0.55317	0.0431577	0.0431577	0.158546	0.0264862	0.0237596	0.0354418	0.529883	0.160676	0.0469941	0	0	0	2	0	0	0	0	0	1	2	0	0	0	1	0	14
GO:0004114	3',5'-cyclic-nucleotide phosphodiesterase activity	MF	0.0139242	0.497077	0.0198364	0.035248	0.0546241	0.0790316	0.55317	0.0431577	0.0431577	0.158546	0.0264862	0.0237596	0.0354418	0.529883	0.160676	0.0469941	0	0	0	2	0	0	0	0	0	1	2	0	0	0	1	0	14
GO:0004129	cytochrome-c oxidase activity	MF	2.39417e-05	0.000309612	5.12158e-05	0.00687833	3.16909e-06	1.02403e-05	2.58284e-05	0.000261109	0.000261109	6.62497e-09	0.00504102	7.50306e-05	0.000173338	0.062245	0.00627532	1.96216e-06	1	3	1	2	2	2	4	1	1	6	2	1	1	1	2	2	8
GO:0004143	diacylglycerol kinase activity	MF	0.00797717	0.324688	0.0113789	0.354902	0.0315756	0.0459367	0.368796	0.0248838	0.0248838	0.34312	0.323876	0.013641	0.0204002	0.062245	0.00627532	0.0271189	0	0	0	0	0	0	0	0	0	0	0	0	0	1	2	0	8
GO:0004175	endopeptidase activity	MF	0.11045	0.190907	0.153999	0.164875	0.37429	0.497019	0.895594	0.308046	0.308046	0.382516	0.81151	0.181851	0.260068	0.573526	0.856517	0.330866	0	7	0	8	0	0	3	0	0	6	3	0	0	5	3	0	116
GO:0004177	aminopeptidase activity	MF	0.00897047	0.357048	0.012793	0.389321	0.0354543	0.0515319	0.404099	0.0279524	0.0279524	0.074016	0.065458	0.0153341	0.0229225	0.00947922	0.379289	0.0304588	0	0	0	0	0	0	0	0	0	1	1	0	0	2	0	0	9
GO:0004180	carboxypeptidase activity	MF	0.0198406	0.625557	0.0282288	0.289047	0.0771431	0.111006	0.0974987	0.0611043	0.0611043	0.0169962	0.246938	0.0337829	0.050265	0.0841535	0.653756	0.0664798	0	0	0	1	0	0	2	0	0	3	1	0	0	2	0	0	20
GO:0004181	metallocarboxypeptidase activity	MF	0.00996291	0.387862	0.0142053	0.0960376	0.039318	0.0570952	0.437432	0.0310118	0.0310118	0.0894779	0.386942	0.0170245	0.0254385	0.0933957	0.411345	0.0337877	0	0	0	1	0	0	0	0	0	1	0	0	0	1	0	0	10
GO:0004190	aspartic-type endopeptidase activity	MF	0.00897047	0.0658069	0.012793	0.389321	0.0354543	0.0515319	0.404099	0.0279524	0.0279524	0.376758	0.065458	0.0153341	0.0229225	0.384323	0.00905641	0.0304588	0	1	0	0	0	0	0	0	0	0	1	0	0	0	2	0	9
GO:0004197	cysteine-type endopeptidase activity	MF	0.0149124	0.521197	0.0212396	0.560596	0.0584137	0.0844374	0.578183	0.0461713	0.0461713	0.177064	0.520117	0.0254367	0.0379274	0.184075	0.179395	0.0502685	0	0	0	0	0	0	0	0	0	1	0	0	0	1	1	0	15
GO:0004221	ubiquitin thiolesterase activity	MF	0.0286582	0.407568	0.0406961	0.796378	0.109955	0.156945	0.487634	0.087423	0.00363773	0.183183	0.758513	0.0486412	0.072097	0.0627156	0.186335	0.0949941	0	1	0	0	0	0	1	0	1	2	0	0	0	3	2	0	29
GO:0004222	metalloendopeptidase activity	MF	0.0325553	0.208322	0.0461908	0.0071582	0.124174	0.176612	0.557632	0.0988928	0.0988928	0.509126	0.471886	0.0551774	0.0816473	0.248586	0.826518	0.107397	0	2	0	5	0	0	1	0	0	1	1	0	0	2	0	0	33
GO:0004252	serine-type endopeptidase activity	MF	0.0451283	0.17649	0.0638534	0.447221	0.168889	0.237486	0.478537	0.135227	0.135227	0.420626	0.65233	0.0761367	0.112048	0.70336	0.913194	0.146593	0	3	0	2	0	0	2	0	0	2	1	0	0	1	0	0	46
GO:0004298	threonine-type endopeptidase activity	MF	0.00797717	0.0528182	0.0113789	0.0640769	0.0315756	0.0459367	0.368796	0.0248838	0.0248838	0.0595345	0.323876	0.013641	0.0204002	0.350212	0.345491	0.0271189	0	1	0	1	0	0	0	0	0	1	0	0	0	0	0	0	8
GO:0004364	glutathione transferase activity	MF	0.00996291	0.387862	0.0142053	0.421908	0.039318	0.0570952	0.104103	0.0310118	0.0310118	0.408678	0.386942	0.0170245	0.0254385	0.416648	0.0907777	0.0337877	0	0	0	0	0	0	1	0	0	0	0	0	0	0	1	0	10
GO:0004372	glycine hydroxymethyltransferase activity	MF	0.00598801	0.255016	0.00854513	0.280153	0.0237731	0.0346493	0.291811	0.0187189	0.0187189	0.270316	0.254344	0.0102468	0.0153373	0.276232	0.0346602	0.020406	0	0	0	0	0	0	0	0	0	0	0	0	0	0	1	0	6
GO:0004386	helicase activity	MF	0.0651427	0.0401035	0.0917643	0.0645565	0.236508	0.326665	0.319279	0.190983	0.190983	0.673886	0.83675	0.109096	0.159158	0.469675	0.13023	0.206448	0	6	0	6	0	0	4	0	0	2	1	0	0	3	5	0	67
GO:0004402	histone acetyltransferase activity	MF	0.00698301	0.00329346	0.00996291	0.318549	0.0276819	0.0403092	0.331408	0.021806	0.021806	0.307672	0.289958	0.0119452	0.0178719	0.314216	0.309859	0.023768	0	2	0	0	0	0	0	0	0	0	0	0	0	0	0	0	7
GO:0004407	histone deacetylase activity	MF	0.00598801	0.255016	0.00854513	0.280153	0.0237731	0.0346493	0.291811	0.0187189	0.0187189	0.270316	0.254344	0.0102468	0.0153373	0.276232	0.272292	0.020406	0	0	0	0	0	0	0	0	0	0	0	0	0	0	0	0	6
GO:0004428	inositol or phosphatidylinositol kinase activity	MF	0.0168862	0.194273	0.0240407	0.606281	0.065949	0.0951564	0.245053	0.0521715	0.0521715	0.0529387	0.564922	0.0287831	0.0428805	0.600168	0.593967	0.0567851	0	1	0	0	0	0	1	0	0	2	0	0	0	0	0	0	17
GO:0004434	inositol or phosphatidylinositol phosphodiesterase activity	MF	0.00598801	0.255016	0.00854513	0.280153	0.0237731	0.0346493	0.0401965	0.0187189	0.0187189	0.270316	0.0299759	0.0102468	0.0153373	0.276232	0.0346602	0.020406	0	0	0	0	0	0	1	0	0	0	1	0	0	0	1	0	6
GO:0004435	phosphoinositide phospholipase C activity	MF	0.00598801	0.255016	0.00854513	0.280153	0.0237731	0.0346493	0.0401965	0.0187189	0.0187189	0.270316	0.0299759	0.0102468	0.0153373	0.276232	0.0346602	0.020406	0	0	0	0	0	0	1	0	0	0	1	0	0	0	1	0	6
GO:0004437	inositol or phosphatidylinositol phosphatase activity	MF	0.0109545	0.417203	0.0156158	0.0179854	0.0431667	0.0626266	0.122703	0.034062	0.034062	0.438967	0.00128675	0.0187122	0.0279485	0.110324	0.441751	0.0371056	0	0	0	2	0	0	1	0	0	0	3	0	0	1	0	0	11
GO:0004467	long-chain-fatty-acid-CoA ligase activity	MF	0.00797717	0.0528182	0.0113789	0.354902	0.0315756	0.0459367	0.368796	0.0248838	0.0248838	0.34312	0.0525332	0.013641	0.0204002	0.350212	0.345491	0.0271189	0	1	0	0	0	0	0	0	0	0	1	0	0	0	0	0	8
GO:0004468	lysine N-acetyltransferase activity	MF	0.00698301	0.00329346	0.00996291	0.318549	0.0276819	0.0403092	0.331408	0.021806	0.021806	0.307672	0.289958	0.0119452	0.0178719	0.314216	0.309859	0.023768	0	2	0	0	0	0	0	0	0	0	0	0	0	0	0	0	7
GO:0004497	monooxygenase activity	MF	0.0335275	0.0773481	0.04756	0.10479	0.00800046	0.016686	0.010376	0.101739	0.101739	0.525258	0.219711	0.0568049	0.0840203	0.262947	0.00146996	0.110473	0	3	0	3	1	1	5	0	0	1	2	0	0	2	6	0	34
GO:0004518	nuclease activity	MF	0.0594613	0.564675	0.0838672	0.638734	0.21775	0.30228	0.670702	0.175413	0.175413	0.380401	0.332157	0.0997905	0.145945	0.627625	0.386429	0.18977	0	2	0	2	0	0	2	0	0	3	3	0	0	2	3	0	61
GO:0004519	endonuclease activity	MF	0.0325553	0.208322	0.0461908	0.25629	0.124174	0.176612	0.557632	0.0988928	0.0988928	0.237111	0.471886	0.0551774	0.0816473	0.248586	0.240924	0.107397	0	2	0	2	0	0	1	0	0	2	1	0	0	2	2	0	33
GO:0004521	endoribonuclease activity	MF	0.00897047	0.357048	0.012793	0.389321	0.0354543	0.0515319	0.404099	0.0279524	0.0279524	0.376758	0.065458	0.0153341	0.0229225	0.384323	0.075112	0.0304588	0	0	0	0	0	0	0	0	0	0	1	0	0	0	1	0	9
GO:0004526	ribonuclease P activity	MF	0.00499214	0.217537	0.00712552	0.2396	0.0198491	0.0289569	0.249875	0.0156225	0.0156225	0.230951	0.21695	0.00854574	0.0127966	0.23615	0.232687	0.017033	0	0	0	0	0	0	0	0	0	0	0	0	0	0	0	0	5
GO:0004527	exonuclease activity	MF	0.0276819	0.747425	0.039318	0.784866	0.106365	0.151958	0.469083	0.0845339	0.0845339	0.170257	0.389017	0.0470006	0.0696949	0.779333	0.4276	0.0918675	0	0	0	0	0	0	1	0	0	2	1	0	0	0	1	0	28
GO:0004532	exoribonuclease activity	MF	0.00598801	0.255016	0.00854513	0.280153	0.0237731	0.0346493	0.291811	0.0187189	0.0187189	0.0341256	0.254344	0.0102468	0.0153373	0.276232	0.0346602	0.020406	0	0	0	0	0	0	0	0	0	1	0	0	0	0	1	0	6
GO:0004536	deoxyribonuclease activity	MF	0.00698301	0.290704	0.00996291	0.318549	0.0276819	0.0403092	0.331408	0.021806	0.021806	0.0461833	0.289958	0.0119452	0.0178719	0.314216	0.0468935	0.023768	0	0	0	0	0	0	0	0	0	1	0	0	0	0	1	0	7
GO:0004540	ribonuclease activity	MF	0.0178719	0.586854	0.0254385	0.627314	0.0696949	0.10047	0.645146	0.0551581	0.0551581	0.234173	0.211102	0.0304523	0.045348	0.621185	0.0624539	0.0600274	0	0	0	0	0	0	0	0	0	1	1	0	0	0	2	0	18
GO:0004549	tRNA-specific ribonuclease activity	MF	0.00499214	0.217537	0.00712552	0.2396	0.0198491	0.0289569	0.249875	0.0156225	0.0156225	0.230951	0.21695	0.00854574	0.0127966	0.23615	0.232687	0.017033	0	0	0	0	0	0	0	0	0	0	0	0	0	0	0	0	5
GO:0004553	hydrolase activity, hydrolyzing O-glycosyl compounds	MF	0.0257266	0.721287	0.0365564	0.759861	0.0991445	0.141896	0.430814	0.0787294	0.0787294	0.0412715	0.124893	0.0437118	0.0648729	0.153198	0.147898	0.0855834	0	0	0	0	0	0	1	0	0	3	2	0	0	2	2	0	26
GO:0004601	peroxidase activity	MF	0.0129351	0.125902	0.0184313	0.509625	0.0508197	0.0735947	0.004581	0.0401349	0.0401349	0.140427	0.470713	0.0220798	0.0329501	0.146219	0.02645	0.0437088	0	1	0	0	0	0	3	0	0	1	0	0	0	1	2	0	13
GO:0004602	glutathione peroxidase activity	MF	0.00499214	0.217537	0.00712552	0.2396	0.0198491	0.0289569	0.0278138	0.0156225	0.0156225	0.230951	0.21695	0.00854574	0.0127966	0.23615	0.0239141	0.017033	0	0	0	0	0	0	1	0	0	0	0	0	0	0	1	0	5
GO:0004620	phospholipase activity	MF	0.021806	0.660644	0.0310118	0.329124	0.0845339	0.121421	0.121535	0.0670148	0.0670148	0.685536	0.0848236	0.037103	0.0551581	0.322047	0.314959	0.0728898	0	0	0	1	0	0	2	0	0	0	2	0	0	1	1	0	22
GO:0004622	lysophospholipase activity	MF	0.00499214	0.217537	0.00712552	0.2396	0.0198491	0.0289569	0.249875	0.0156225	0.0156225	0.230951	0.21695	0.00854574	0.0127966	0.23615	0.232687	0.017033	0	0	0	0	0	0	0	0	0	0	0	0	0	0	0	0	5
GO:0004623	phospholipase A2 activity	MF	0.00698301	0.290704	0.00996291	0.318549	0.0276819	0.0403092	0.054229	0.021806	0.021806	0.307672	0.0406601	0.0119452	0.0178719	0.314216	0.309859	0.023768	0	0	0	0	0	0	1	0	0	0	1	0	0	0	0	0	7
GO:0004629	phospholipase C activity	MF	0.00797717	0.324688	0.0113789	0.354902	0.0315756	0.0459367	0.0696895	0.0248838	0.0248838	0.34312	0.0525332	0.013641	0.0204002	0.350212	0.0604329	0.0271189	0	0	0	0	0	0	1	0	0	0	1	0	0	0	1	0	8
GO:0004653	polypeptide N-acetylgalactosaminyltransferase activity	MF	0.00897047	0.357048	0.012793	0.389321	0.0354543	0.0515319	0.404099	0.0279524	0.0279524	0.376758	0.356179	0.0153341	0.0229225	0.0773209	0.379289	0.0304588	0	0	0	0	0	0	0	0	0	0	0	0	0	1	0	0	9
GO:0004659	prenyltransferase activity	MF	0.00499214	0.217537	0.00712552	0.0254429	0.0198491	0.0289569	0.249875	0.0156225	0.0156225	0.230951	0.21695	0.00854574	0.0127966	0.0246733	0.232687	0.017033	0	0	0	1	0	0	0	0	0	0	0	0	0	1	0	0	5
GO:0004672	protein kinase activity	MF	0.204535	0.391951	0.278894	0.919419	0.600169	0.739096	0.377449	0.513228	0.513228	0.606514	0.918635	0.32458	0.445055	0.399801	0.27128	0.54412	0	11	0	7	0	0	13	0	0	10	6	0	0	12	13	0	225
GO:0004673	protein histidine kinase activity	MF	0.00897047	0.357048	0.012793	0.389321	0.0354543	0.0515319	0.404099	0.0279524	0.0279524	0.074016	0.356179	0.0153341	0.0229225	0.384323	0.379289	0.0304588	0	0	0	0	0	0	0	0	0	1	0	0	0	0	0	0	9
GO:0004674	protein serine/threonine kinase activity	MF	0.158188	0.296316	0.218117	0.897235	0.498344	0.636173	0.240911	0.418289	0.418289	0.774466	0.828814	0.255694	0.357988	0.180795	0.261232	0.446294	0	9	0	5	0	0	11	0	0	6	5	0	0	11	10	0	170
GO:0004675	transmembrane receptor protein serine/threonine kinase activity	MF	0.00797717	0.324688	0.0113789	0.354902	0.0315756	0.0459367	0.368796	0.0248838	0.0248838	0.34312	0.323876	0.013641	0.0204002	0.350212	0.00627532	0.0271189	0	0	0	0	0	0	0	0	0	0	0	0	0	0	2	0	8
GO:0004693	cyclin-dependent protein kinase activity	MF	0.00797717	0.00508377	0.0113789	0.354902	0.0315756	0.0459367	0.0696895	0.0248838	0.0248838	0.34312	0.0525332	0.013641	0.0204002	0.062245	0.0604329	0.0271189	0	2	0	0	0	0	1	0	0	0	1	0	0	1	1	0	8
GO:0004697	protein kinase C activity	MF	0.00698301	0.290704	0.00996291	0.318549	0.0276819	0.0403092	0.00511505	0.021806	0.021806	0.307672	0.289958	0.0119452	0.0178719	0.0483268	0.309859	0.023768	0	0	0	0	0	0	2	0	0	0	0	0	0	1	0	0	7
GO:0004702	receptor signaling protein serine/threonine kinase activity	MF	0.0198406	0.625557	0.0282288	0.666079	0.0771431	0.111006	0.683785	0.0611043	0.0611043	0.27283	0.62443	0.0337829	0.050265	0.65997	0.0809553	0.0664798	0	0	0	0	0	0	0	0	0	1	0	0	0	0	2	0	20
GO:0004709	MAP kinase kinase kinase activity	MF	0.00598801	0.255016	0.00854513	0.280153	0.0237731	0.0346493	0.291811	0.0187189	0.0187189	0.0341256	0.254344	0.0102468	0.0153373	0.276232	0.272292	0.020406	0	0	0	0	0	0	0	0	0	1	0	0	0	0	0	0	6
GO:0004713	protein tyrosine kinase activity	MF	0.0508838	0.236849	0.0719056	0.773462	0.188777	0.264079	0.330678	0.151521	0.151521	0.501344	0.92209	0.0856658	0.125757	0.765514	0.128454	0.164122	0	3	0	1	0	0	3	0	0	2	0	0	0	1	4	0	52
GO:0004714	transmembrane receptor protein tyrosine kinase activity	MF	0.0188567	0.229989	0.0268345	0.268883	0.0734262	0.105753	0.0862911	0.0581357	0.0581357	0.253485	0.605555	0.0321189	0.0478095	0.6411	0.256561	0.0632589	0	1	0	1	0	0	2	0	0	1	0	0	0	0	1	0	19
GO:0004715	non-membrane spanning protein tyrosine kinase activity	MF	0.0109545	0.417203	0.0156158	0.45276	0.0431667	0.0626266	0.468905	0.034062	0.034062	0.438967	0.41624	0.0187122	0.0279485	0.447281	0.10729	0.0371056	0	0	0	0	0	0	0	0	0	0	0	0	0	0	1	0	11
GO:0004721	phosphoprotein phosphatase activity	MF	0.057561	0.312162	0.0812211	0.385991	0.211399	0.293962	0.044898	0.17016	0.17016	0.812488	0.310233	0.0966691	0.141497	0.604858	0.0310603	0.184137	0	3	0	3	0	0	6	0	0	1	3	0	0	2	6	0	59
GO:0004722	protein serine/threonine phosphatase activity	MF	0.0139242	0.142437	0.0198364	0.169255	0.0546241	0.0790316	0.039754	0.0431577	0.0431577	0.158546	0.496018	0.0237596	0.0354418	0.164954	0.032406	0.0469941	0	1	0	1	0	0	2	0	0	1	0	0	0	1	2	0	14
GO:0004725	protein tyrosine phosphatase activity	MF	0.0296338	0.171422	0.0420724	0.480368	0.11353	0.161905	0.0835262	0.0903035	0.0903035	0.793716	0.170361	0.0502791	0.0744934	0.471737	0.0174294	0.0981103	0	2	0	1	0	0	3	0	0	0	2	0	0	1	4	0	30
GO:0004745	retinol dehydrogenase activity	MF	0.00598801	0.255016	0.00854513	0.280153	0.0237731	0.0346493	0.291811	0.0187189	0.0187189	0.270316	0.00193409	0.0102468	0.0153373	0.276232	0.272292	0.020406	0	0	0	0	0	0	0	0	0	0	2	0	0	0	0	0	6
GO:0004812	aminoacyl-tRNA ligase activity	MF	0.023768	0.320115	0.0337877	0.00130461	0.0918675	0.131717	0.748926	0.0728897	0.0728898	0.716982	0.691341	0.0404127	0.0600274	0.360974	0.353361	0.0792575	0	1	0	5	0	0	0	0	0	0	0	0	0	1	1	0	24
GO:0004835	tubulin-tyrosine ligase activity	MF	0.0109545	0.417203	0.0156158	0.113382	0.0431667	0.0626266	0.468905	0.034062	0.034062	0.105783	0.41624	0.0187122	0.0279485	0.447281	0.441751	0.0371056	0	0	0	1	0	0	0	0	0	1	0	0	0	0	0	0	11
GO:0004842	ubiquitin-protein ligase activity	MF	0.0489686	0.431352	0.0692285	0.754354	0.182199	0.255317	0.0583498	0.146122	0.146122	0.733459	0.21465	0.0824995	0.12121	0.746166	0.929869	0.158318	0	2	0	1	0	0	5	0	0	1	3	0	0	1	0	0	50
GO:0004857	enzyme inhibitor activity	MF	0.0764172	0.52749	0.107375	0.800636	0.272732	0.372966	0.940507	0.221286	0.0251113	0.108258	0.0338901	0.127442	0.017122	0.600852	0.221768	0.238822	0	3	0	2	0	0	1	0	1	6	7	0	1	3	5	0	79
GO:0004860	protein kinase inhibitor activity	MF	0.00797717	0.324688	0.0113789	0.0640769	0.0315756	0.0459367	0.368796	0.0248838	0.0248838	0.34312	0.323876	0.013641	0.0204002	0.350212	0.345491	0.0271189	0	0	0	1	0	0	0	0	0	0	0	0	0	0	0	0	8
GO:0004864	phosphoprotein phosphatase inhibitor activity	MF	0.0109545	0.0944489	0.0156158	0.45276	0.0431667	0.0626266	0.468905	0.034062	0.034062	0.438967	0.0133484	0.0187122	0.0279485	0.447281	0.441751	0.0371056	0	1	0	0	0	0	0	0	0	0	2	0	0	0	0	0	11
GO:0004866	endopeptidase inhibitor activity	MF	0.0480098	0.41844	0.0678873	0.932325	0.178891	0.250898	0.767898	0.143411	0.0101444	0.103627	0.0279873	0.0809126	0.00683974	0.254368	0.245099	0.155401	0	2	0	0	0	0	1	0	1	4	5	0	1	3	3	0	49
GO:0004867	serine-type endopeptidase inhibitor activity	MF	0.0344988	0.504728	0.0489275	0.853629	0.131201	0.186277	0.866955	0.104576	0.104576	0.26503	0.00566465	0.05843	0.0863875	0.277409	0.269147	0.113538	0	1	0	0	0	0	0	0	0	2	5	0	0	2	2	0	35
GO:0004869	cysteine-type endopeptidase inhibitor activity	MF	0.00996291	0.0797232	0.0142053	0.421908	0.039318	0.0570952	0.104103	0.0310118	0.000418043	0.0894779	0.386942	0.0170245	0.000277731	0.0933957	0.0907777	0.0337877	0	1	0	0	0	0	1	0	1	1	0	0	1	1	1	0	10
GO:0004871	signal transducer activity	MF	0.457335	0.0311912	0.201143	0.863764	0.913611	0.972385	0.781563	0.0319955	0.277571	0.13788	0.0121991	0.649457	0.451206	0.788362	0.907119	0.877351	0	37	1	25	0	0	28	4	2	35	39	0	1	26	23	0	585
GO:0004872	receptor activity	MF	0.410034	0.0430352	0.160808	0.944897	0.879253	0.954887	0.77884	0.0185043	0.481581	0.227326	0.00599124	0.595437	0.379603	0.801892	0.885154	0.836593	0	32	1	19	0	0	24	4	1	29	36	0	1	22	20	0	508
GO:0004879	ligand-dependent nuclear receptor activity	MF	0.0178719	0.212057	0.0254385	0.248708	0.0696949	0.10047	0.075673	0.0551581	0.0551581	0.611812	0.211102	0.0304523	0.045348	0.621185	0.0624539	0.0600274	0	1	0	1	0	0	2	0	0	0	1	0	0	0	2	0	18
GO:0004888	transmembrane receptor activity	MF	0.25492	0.303907	0.0610461	0.849826	0.692372	0.822332	0.983329	0.0114233	0.228571	0.219805	0.0191062	0.396275	0.167907	0.942137	0.631363	0.635839	0	15	1	11	0	0	8	3	1	17	21	0	1	9	13	0	288
GO:0004889	nicotinic acetylcholine-activated cation-selective channel activity	MF	0.00698301	0.290704	0.00996291	0.318549	0.0276819	0.0403092	0.054229	0.021806	0.021806	0.307672	0.289958	0.0119452	0.0178719	0.0483268	0.0468935	0.023768	0	0	0	0	0	0	1	0	0	0	0	0	0	1	1	0	7
GO:0004890	GABA-A receptor activity	MF	0.00598801	0.0301443	0.00854513	0.280153	0.0237731	0.0346493	0.0401965	0.0187189	0.0187189	0.270316	0.254344	0.0102468	0.0153373	0.276232	0.272292	0.020406	0	1	0	0	0	0	1	0	0	0	0	0	0	0	0	0	6
GO:0004896	cytokine receptor activity	MF	0.00499214	0.0207465	0.00712552	0.2396	0.0198491	0.0289569	0.0278138	0.0156225	0.0156225	0.230951	0.21695	0.00854574	0.0127966	0.23615	0.232687	0.017033	0	1	0	0	0	0	1	0	0	0	0	0	0	0	0	0	5
GO:0004926	non-G-protein coupled 7TM receptor activity	MF	0.00598801	0.0301443	0.00854513	0.280153	0.0237731	0.0346493	0.291811	0.0187189	0.0187189	0.00236422	0.254344	0.0102468	0.0153373	0.276232	0.272292	0.020406	0	1	0	0	0	0	0	0	0	2	0	0	0	0	0	0	6
GO:0004930	G-protein coupled receptor activity	MF	0.192117	0.553663	0.0344051	0.795982	0.574571	0.714253	0.999548	0.0269334	0.140039	0.186934	0.00236163	0.306397	0.100129	0.868279	0.649485	0.519222	0	9	1	8	0	0	2	2	1	13	19	0	1	7	9	0	210
GO:0004953	icosanoid receptor activity	MF	0.00499214	0.217537	0.00712552	0.0254429	0.0198491	0.0289569	0.249875	0.0156225	0.0156225	0.230951	0.21695	0.00854574	0.0127966	0.23615	0.232687	0.017033	0	0	0	1	0	0	0	0	0	0	0	0	0	0	0	0	5
GO:0004954	prostanoid receptor activity	MF	0.00499214	0.217537	0.00712552	0.0254429	0.0198491	0.0289569	0.249875	0.0156225	0.0156225	0.230951	0.21695	0.00854574	0.0127966	0.23615	0.232687	0.017033	0	0	0	1	0	0	0	0	0	0	0	0	0	0	0	0	5
GO:0004970	ionotropic glutamate receptor activity	MF	0.00698301	0.0408846	0.00996291	0.0497772	0.0276819	0.0403092	0.331408	0.021806	0.021806	0.0461833	0.289958	0.0119452	0.0178719	0.0483268	0.309859	0.023768	0	1	0	1	0	0	0	0	0	1	0	0	0	1	0	0	7
GO:0004984	olfactory receptor activity	MF	0.0931104	0.498503	0.00795737	0.414669	0.323979	0.436648	0.975163	0.00328266	0.0366825	0.227054	0.00623281	0.154312	0.0251791	0.756427	0.565925	0.28502	0	4	1	5	0	0	1	2	1	6	10	0	1	3	4	0	97
GO:0005003	ephrin receptor activity	MF	0.00499214	0.217537	0.00712552	0.2396	0.0198491	0.0289569	0.0278138	0.0156225	0.0156225	0.0235384	0.21695	0.00854574	0.0127966	0.23615	0.232687	0.017033	0	0	0	0	0	0	1	0	0	1	0	0	0	0	0	0	5
GO:0005024	transforming growth factor beta receptor activity	MF	0.00797717	0.324688	0.0113789	0.354902	0.0315756	0.0459367	0.368796	0.0248838	0.0248838	0.34312	0.323876	0.013641	0.0204002	0.350212	0.00627532	0.0271189	0	0	0	0	0	0	0	0	0	0	0	0	0	0	2	0	8
GO:0005044	scavenger receptor activity	MF	0.00797717	0.324688	0.0113789	0.354902	0.0315756	0.0459367	0.368796	0.0248838	0.0248838	0.0595345	0.323876	0.013641	0.0204002	0.350212	0.345491	0.0271189	0	0	0	0	0	0	0	0	0	1	0	0	0	0	0	0	8
GO:0005048	signal sequence binding	MF	0.00499214	0.217537	0.00712552	0.0254429	0.0198491	0.0289569	0.249875	0.0156225	0.0156225	0.230951	0.21695	0.00854574	0.0127966	0.23615	0.232687	0.017033	0	0	0	1	0	0	0	0	0	0	0	0	0	0	0	0	5
GO:0005057	receptor signaling protein activity	MF	0.0306084	0.183512	0.043447	0.227344	0.117092	0.166835	0.832373	0.0931752	0.0931753	0.209758	0.781104	0.0519144	0.0768838	0.812387	0.0730664	0.101216	0	2	0	2	0	0	0	0	0	2	0	0	0	0	3	0	31
GO:0005083	small GTPase regulator activity	MF	0.0866496	0.432832	0.121472	0.714438	0.304477	0.412671	0.748736	0.248108	0.248108	0.0885055	0.629126	0.143954	0.208043	0.333142	0.689785	0.267383	0	4	0	3	0	0	3	0	0	7	3	0	0	5	3	0	90
GO:0005085	guanyl-nucleotide exchange factor activity	MF	0.0651427	0.837998	0.0917643	0.87956	0.236508	0.326665	0.519907	0.190983	0.190983	0.450383	0.398091	0.109096	0.159158	0.690399	0.867612	0.206448	0	1	0	1	0	0	3	0	0	3	3	0	0	2	1	0	67
GO:0005086	ARF guanyl-nucleotide exchange factor activity	MF	0.00797717	0.324688	0.0113789	0.354902	0.0315756	0.0459367	0.0696895	0.0248838	0.0248838	0.0595345	0.323876	0.013641	0.0204002	0.350212	0.345491	0.0271189	0	0	0	0	0	0	1	0	0	1	0	0	0	0	0	0	8
GO:0005088	Ras guanyl-nucleotide exchange factor activity	MF	0.0354693	0.519902	0.0502932	0.579236	0.134694	0.191067	0.605507	0.107405	0.107405	0.279139	0.518271	0.0600524	0.0887489	0.291945	0.561061	0.116593	0	1	0	1	0	0	1	0	0	2	1	0	0	2	1	0	36
GO:0005089	Rho guanyl-nucleotide exchange factor activity	MF	0.0306084	0.441051	0.043447	0.497818	0.117092	0.166835	0.523495	0.0931752	0.0931753	0.209758	0.439513	0.0519144	0.0768838	0.48908	0.480255	0.101216	0	1	0	1	0	0	1	0	0	2	1	0	0	1	1	0	31
GO:0005096	GTPase activator activity	MF	0.0782849	0.752134	0.109953	0.814211	0.278606	0.380375	0.476029	0.226229	0.226229	0.600874	0.545063	0.130466	0.189243	0.620751	0.796158	0.244093	0	2	0	2	0	0	4	0	0	3	3	0	0	3	2	0	81
GO:0005097	Rab GTPase activator activity	MF	0.0198406	0.248014	0.0282288	0.289047	0.0771431	0.111006	0.683785	0.0611043	0.0611043	0.0793776	0.62443	0.0337829	0.050265	0.65997	0.276073	0.0664798	0	1	0	1	0	0	0	0	0	2	0	0	0	0	1	0	20
GO:0005099	Ras GTPase activator activity	MF	0.0247477	0.337945	0.0351729	0.38794	0.0955131	0.136821	0.763001	0.075814	0.075814	0.133272	0.336614	0.0420635	0.0624531	0.380131	0.372287	0.0824257	0	1	0	1	0	0	0	0	0	2	1	0	0	1	1	0	25
GO:0005102	receptor binding	MF	0.141648	0.186386	0.196074	0.414188	0.457676	0.221243	0.470331	0.0806364	0.0806364	0.367373	0.184039	0.23044	0.325022	0.685534	0.155797	0.408046	0	9	0	8	0	1	8	1	1	8	9	0	0	6	10	0	151
GO:0005125	cytokine activity	MF	0.0364389	0.0987406	0.0516571	0.594314	0.138174	0.0195917	0.341918	0.00587732	0.110225	0.57147	0.0979219	0.0616724	0.0911046	0.306532	0.297716	0.119638	0	3	0	1	0	1	2	1	0	1	3	0	0	2	2	0	37
GO:0005126	hematopoietin/interferon-class (D200-domain) cytokine receptor binding	MF	0.00598801	0.0301443	0.00854513	0.280153	0.0237731	0.0346493	0.0401965	0.0187189	0.0187189	0.270316	0.254344	0.0102468	0.0153373	0.276232	0.272292	0.020406	0	1	0	0	0	0	1	0	0	0	0	0	0	0	0	0	6
GO:0005149	interleukin-1 receptor binding	MF	0.00499214	0.217537	0.00712552	0.2396	0.0198491	0.0289569	0.249875	0.0156225	0.0156225	0.230951	0.21695	0.00854574	0.0127966	0.0246733	0.232687	0.017033	0	0	0	0	0	0	0	0	0	0	0	0	0	1	0	0	5
GO:0005178	integrin binding	MF	0.00598801	0.255016	0.00854513	0.280153	0.0237731	0.0346493	0.291811	0.0187189	0.0187189	0.270316	0.254344	0.0102468	0.0153373	0.276232	0.272292	0.020406	0	0	0	0	0	0	0	0	0	0	0	0	0	0	0	0	6
GO:0005179	hormone activity	MF	0.0198406	0.067764	0.0282288	0.0194929	0.0771431	0.111006	0.0974987	0.0611043	0.00173178	0.27283	0.246938	0.0337829	0.050265	0.018468	0.0174782	0.0664798	0	2	0	3	0	0	2	0	1	1	1	0	0	3	3	0	20
GO:0005198	structural molecule activity	MF	0.00717406	0.107962	0.0148053	0.00492957	0.0158487	0.0431295	0.215161	0.0654961	0.0080971	0.00832912	0.77377	0.0211786	0.00453645	0.0230324	5.10103e-05	0.0103501	1	9	1	14	2	2	9	1	2	13	4	1	2	12	18	2	134
GO:0005200	structural constituent of cytoskeleton	MF	0.0109545	0.417203	0.0156158	0.0179854	0.0431667	0.0626266	0.0204006	0.034062	0.034062	0.438967	0.41624	0.0187122	0.0279485	0.110324	0.441751	0.0371056	0	0	0	2	0	0	2	0	0	0	0	0	0	1	0	0	11
GO:0005201	extracellular matrix structural constituent	MF	0.00797717	0.324688	0.0113789	0.0640769	0.0315756	0.0459367	0.368796	0.0248838	0.0248838	0.34312	0.323876	0.013641	0.0204002	0.062245	0.000412936	0.0271189	0	0	0	1	0	0	0	0	0	0	0	0	0	1	3	0	8
GO:0005215	transporter activity	MF	0.00541707	0.14437	0.0163379	0.0530371	0.0042617	0.00774098	0.00484488	0.127116	0.127116	0.0338693	0.443133	0.0035699	0.0794007	0.201098	0.67747	0.0101406	2	23	2	28	5	6	34	2	2	28	19	3	2	24	18	4	399
GO:0005216	ion channel activity	MF	0.120358	0.406665	0.167432	0.814886	0.401746	0.529034	0.721096	0.332007	0.332007	0.201478	0.732029	0.197417	0.281092	0.662073	0.332139	0.356106	0	6	0	4	0	0	5	0	0	8	4	0	0	5	7	0	127
GO:0005227	calcium activated cation channel activity	MF	0.00897047	0.357048	0.012793	0.389321	0.0354543	0.0515319	0.404099	0.0279524	0.0279524	0.376758	0.065458	0.0153341	0.0229225	0.384323	0.379289	0.0304588	0	0	0	0	0	0	0	0	0	0	1	0	0	0	0	0	9
GO:0005230	extracellular ligand-gated ion channel activity	MF	0.0198406	0.067764	0.0282288	0.289047	0.0771431	0.111006	0.0974987	0.0611043	0.0611043	0.27283	0.62443	0.0337829	0.050265	0.0841535	0.276073	0.0664798	0	2	0	1	0	0	2	0	0	1	0	0	0	2	1	0	20
GO:0005231	excitatory extracellular ligand-gated ion channel activity	MF	0.0158997	0.176697	0.0226411	0.208582	0.0621887	0.0898123	0.0563424	0.049176	0.049176	0.195893	0.543067	0.0271112	0.040407	0.0481586	0.198421	0.0535322	0	1	0	1	0	0	2	0	0	1	0	0	0	2	1	0	16
GO:0005234	extracellular-glutamate-gated ion channel activity	MF	0.00598801	0.0301443	0.00854513	0.0368336	0.0237731	0.0346493	0.291811	0.0187189	0.0187189	0.0341256	0.254344	0.0102468	0.0153373	0.03574	0.272292	0.020406	0	1	0	1	0	0	0	0	0	1	0	0	0	1	0	0	6
GO:0005244	voltage-gated ion channel activity	MF	0.0641979	0.61865	0.0904523	0.691274	0.233412	0.322659	0.890754	0.188408	0.188408	0.0504812	0.830484	0.107551	0.15697	0.680516	0.123585	0.203691	0	2	0	2	0	0	1	0	0	6	1	0	0	2	5	0	66
GO:0005245	voltage-gated calcium channel activity	MF	0.00499214	0.0207465	0.00712552	0.2396	0.0198491	0.0289569	0.249875	0.0156225	0.0156225	0.230951	0.21695	0.00854574	0.0127966	0.23615	0.00125902	0.017033	0	1	0	0	0	0	0	0	0	0	0	0	0	0	2	0	5
GO:0005246	calcium channel regulator activity	MF	0.00598801	0.0301443	0.00854513	0.280153	0.0237731	0.0346493	0.0401965	0.0187189	0.0187189	0.270316	0.254344	0.0102468	0.0153373	0.276232	0.0024219	0.020406	0	1	0	0	0	0	1	0	0	0	0	0	0	0	2	0	6
GO:0005247	voltage-gated chloride channel activity	MF	0.00698301	0.290704	0.00996291	0.318549	0.0276819	0.0403092	0.054229	0.021806	0.021806	0.307672	0.289958	0.0119452	0.0178719	0.314216	0.0468935	0.023768	0	0	0	0	0	0	1	0	0	0	0	0	0	0	1	0	7
GO:0005249	voltage-gated potassium channel activity	MF	0.0364389	0.534763	0.0516571	0.315365	0.138174	0.19583	0.881476	0.110225	0.110225	0.118461	0.533122	0.0616724	0.0911046	0.585282	0.297716	0.119638	0	1	0	2	0	0	0	0	0	3	1	0	0	1	2	0	37
GO:0005253	anion channel activity	MF	0.0257266	0.125719	0.0365564	0.759861	0.0991445	0.141896	0.0541268	0.0787294	0.0787294	0.386942	0.354258	0.0437118	0.0648729	0.754131	0.147898	0.0855834	0	2	0	0	0	0	3	0	0	1	1	0	0	0	2	0	26
GO:0005254	chloride channel activity	MF	0.0247477	0.115077	0.0351729	0.746291	0.0955131	0.136821	0.0478267	0.075814	0.075814	0.368352	0.336614	0.0420635	0.0624531	0.740474	0.13572	0.0824257	0	2	0	0	0	0	3	0	0	1	1	0	0	0	2	0	25
GO:0005261	cation channel activity	MF	0.0801494	0.766753	0.112524	0.826997	0.284434	0.387698	0.950863	0.231143	0.231143	0.250157	0.764964	0.13348	0.193457	0.640017	0.256172	0.249329	0	2	0	2	0	0	1	0	0	5	2	0	0	3	5	0	83
GO:0005262	calcium channel activity	MF	0.0188567	0.229989	0.0268345	0.647227	0.0734262	0.105753	0.665021	0.0581357	0.0581357	0.631719	0.605555	0.0321189	0.0478095	0.6411	0.0714338	0.0632589	0	1	0	0	0	0	0	0	0	0	0	0	0	0	2	0	19
GO:0005267	potassium channel activity	MF	0.0451283	0.65397	0.0638534	0.447221	0.168889	0.237486	0.929571	0.135227	0.135227	0.0285331	0.377371	0.0761367	0.112048	0.436632	0.425977	0.146593	0	1	0	2	0	0	0	0	0	5	2	0	0	2	2	0	46
GO:0005272	sodium channel activity	MF	0.00797717	0.324688	0.0113789	0.354902	0.0315756	0.0459367	0.368796	0.0248838	0.0248838	0.34312	0.323876	0.013641	0.0204002	0.350212	0.345491	0.0271189	0	0	0	0	0	0	0	0	0	0	0	0	0	0	0	0	8
GO:0005275	amine transmembrane transporter activity	MF	0.0168862	0.194273	0.0240407	0.0585609	0.065949	0.0951564	0.245053	0.0521715	0.0521715	0.214953	0.193381	0.0287831	0.0428805	0.600168	0.593967	0.0567851	0	1	0	2	0	0	1	0	0	1	1	0	0	0	0	0	17
GO:0005319	lipid transporter activity	MF	0.0168862	0.194273	0.0240407	0.228584	0.065949	0.0951564	0.624095	0.0521715	0.0521715	0.214953	0.564922	0.0287831	0.0428805	0.0562779	0.593967	0.0567851	0	1	0	1	0	0	0	0	0	1	0	0	0	2	0	0	17
GO:0005326	neurotransmitter transporter activity	MF	0.00996291	0.387862	0.0142053	0.0960376	0.039318	0.0570952	0.104103	0.0310118	0.0310118	0.0894779	0.0793078	0.0170245	0.0254385	0.416648	0.411345	0.0337877	0	0	0	1	0	0	1	0	0	1	1	0	0	0	0	0	10
GO:0005328	neurotransmitter:sodium symporter activity	MF	0.00797717	0.324688	0.0113789	0.354902	0.0315756	0.0459367	0.368796	0.0248838	0.0248838	0.0595345	0.0525332	0.013641	0.0204002	0.350212	0.345491	0.0271189	0	0	0	0	0	0	0	0	0	1	1	0	0	0	0	0	8
GO:0005342	organic acid transmembrane transporter activity	MF	0.0227874	0.302172	0.0324007	0.0314352	0.0882078	0.126584	0.134287	0.0699567	0.0699567	0.330554	0.300935	0.0387591	0.0575957	0.710848	0.33424	0.0760789	0	1	0	3	0	0	2	0	0	1	1	0	0	0	1	0	23
GO:0005343	organic acid:sodium symporter activity	MF	0.00897047	0.0658069	0.012793	0.389321	0.0354543	0.0515319	0.0112886	0.0279524	0.0279524	0.376758	0.065458	0.0153341	0.0229225	0.384323	0.075112	0.0304588	0	1	0	0	0	0	2	0	0	0	1	0	0	0	1	0	9
GO:0005351	sugar:hydrogen symporter activity	MF	0.0149124	0.159395	0.0212396	0.188777	0.0584137	0.0844374	0.202999	0.0461713	0.0461713	0.54542	0.0319646	0.0254367	0.0379274	0.184075	0.179395	0.0502685	0	1	0	1	0	0	1	0	0	0	2	0	0	1	1	0	15
GO:0005385	zinc ion transmembrane transporter activity	MF	0.00897047	0.357048	0.012793	0.389321	0.0354543	0.0515319	0.404099	0.0279524	0.0279524	0.074016	0.356179	0.0153341	0.0229225	0.384323	0.379289	0.0304588	0	0	0	0	0	0	0	0	0	1	0	0	0	0	0	0	9
GO:0005402	cation:sugar symporter activity	MF	0.0149124	0.159395	0.0212396	0.188777	0.0584137	0.0844374	0.202999	0.0461713	0.0461713	0.54542	0.0319646	0.0254367	0.0379274	0.184075	0.179395	0.0502685	0	1	0	1	0	0	1	0	0	0	2	0	0	1	1	0	15
GO:0005451	monovalent cation:proton antiporter activity	MF	0.00598801	0.255016	0.00854513	0.280153	0.0237731	0.0346493	0.291811	0.0187189	0.0187189	0.270316	0.254344	0.0102468	0.0153373	0.276232	0.272292	0.020406	0	0	0	0	0	0	0	0	0	0	0	0	0	0	0	0	6
GO:0005484	SNAP receptor activity	MF	0.00897047	0.0658069	0.012793	0.389321	0.0354543	0.0515319	0.404099	0.0279524	0.0279524	0.376758	0.356179	0.0153341	0.0229225	0.384323	0.075112	0.0304588	0	1	0	0	0	0	0	0	0	0	0	0	0	0	1	0	9
GO:0005488	binding	MF	0.690013	0.0861331	0.607006	0.10524	0.506212	0.588563	0.000468531	0.858164	0.858163	0.973444	0.653664	0.823095	0.931226	0.625178	0.429885	0.610887	3	209	5	231	16	23	261	10	10	193	193	5	7	213	214	13	4127
GO:0005496	steroid binding	MF	0.0344988	0.233823	0.0489275	0.285701	0.131201	0.186277	0.310721	0.104576	0.104576	0.841542	0.08348	0.05843	0.0863875	0.10869	0.545635	0.113538	0	2	0	2	0	0	2	0	0	0	3	0	0	3	1	0	35
GO:0005504	fatty acid binding	MF	0.00499214	0.217537	0.00712552	0.0254429	0.0198491	0.0289569	0.0278138	0.0156225	0.0156225	0.230951	0.21695	0.00854574	0.0127966	0.23615	0.232687	0.017033	0	0	0	1	0	0	1	0	0	0	0	0	0	0	0	0	5
GO:0005506	iron ion binding	MF	0.103184	0.258773	0.144108	0.217206	0.353562	0.472411	0.565686	0.290108	0.290108	0.654265	0.0720869	0.170358	0.244415	0.112544	0.0512434	0.311916	0	6	0	7	0	0	5	0	0	4	8	0	0	8	9	0	108
GO:0005507	copper ion binding	MF	0.00996291	0.0797232	0.0142053	0.421908	0.000680947	0.00146261	0.00153838	0.0310118	0.0310118	0.408678	0.0793078	0.0170245	0.0254385	0.0933957	0.411345	0.0337877	0	1	0	0	1	1	3	0	0	0	1	0	0	1	0	0	10
GO:0005509	calcium ion binding	MF	0.0289236	0.687152	0.0573094	0.519309	0.306269	0.221695	0.385085	0.216864	0.216864	0.850503	0.92126	0.0798134	0.158765	0.207058	0.684313	0.246599	1	11	1	14	1	2	16	1	1	10	8	1	1	17	12	1	278
GO:0005515	protein binding	MF	0.332658	0.0142003	0.326581	0.000968239	0.0843354	0.0306239	0.000909076	0.468654	0.653628	0.919899	0.628262	0.479762	0.814802	0.805474	0.257598	0.0607547	2	115	3	135	11	17	141	6	5	92	94	3	3	99	110	10	2037
GO:0005516	calmodulin binding	MF	0.0451283	0.65397	0.0638534	0.228394	0.168889	0.237486	0.254301	0.135227	0.135227	0.2074	0.65233	0.0761367	0.112048	0.70336	0.913194	0.146593	0	1	0	3	0	0	3	0	0	3	1	0	0	1	0	0	46
GO:0005518	collagen binding	MF	0.00499214	0.0207465	0.00712552	0.0254429	0.0198491	0.0289569	0.0278138	0.0156225	0.0156225	0.0235384	0.0206286	0.00854574	0.0127966	0.23615	0.0239141	0.017033	0	1	0	1	0	0	1	0	0	1	1	0	0	0	1	0	5
GO:0005520	insulin-like growth factor binding	MF	0.00598801	0.0301443	0.00854513	0.0368336	0.0237731	0.0346493	0.291811	0.0187189	0.0187189	0.0341256	0.254344	0.0102468	0.0153373	0.276232	0.272292	0.020406	0	1	0	1	0	0	0	0	0	1	0	0	0	0	0	0	6
GO:0005524	ATP binding	MF	0.0886308	0.149356	0.164394	0.0786616	0.621239	0.81544	0.127954	0.488991	0.488991	0.843201	0.964225	0.219368	0.386252	0.760247	0.577145	0.536182	1	29	1	34	1	1	34	1	1	21	16	1	1	23	25	1	515
GO:0005525	GTP binding	MF	0.135484	0.384579	0.0169763	0.360225	0.0191831	0.0515166	0.0298403	0.0742741	0.000942086	0.118514	0.535595	0.0242386	0.00042013	0.223001	0.325031	0.0125798	0	7	1	8	2	2	13	1	3	10	6	1	3	9	8	2	144
GO:0005529	sugar binding	MF	0.0547043	0.506309	0.0772391	0.580258	0.201779	0.0422574	0.0906553	0.16222	0.16222	0.551858	0.0493746	0.0919683	0.134784	0.0714652	0.557624	0.175616	0	2	0	2	0	1	5	0	0	2	5	0	0	5	2	0	56
GO:0005539	glycosaminoglycan binding	MF	0.0325553	0.473469	0.0461908	0.836597	0.124174	0.176612	0.557632	0.0988928	0.0988928	0.509126	0.0701772	0.0551774	0.0816473	0.0920015	0.240924	0.107397	0	1	0	0	0	0	1	0	0	1	3	0	0	3	2	0	33
GO:0005540	hyaluronic acid binding	MF	0.00698301	0.290704	0.00996291	0.318549	0.0276819	0.0403092	0.331408	0.021806	0.021806	0.307672	0.289958	0.0119452	0.0178719	0.314216	0.309859	0.023768	0	0	0	0	0	0	0	0	0	0	0	0	0	0	0	0	7
GO:0005543	phospholipid binding	MF	0.0354693	0.0913287	0.0502932	0.300514	0.134694	0.191067	0.326321	0.107405	0.107405	0.279139	0.828784	0.0600524	0.0887489	0.570214	0.00944788	0.116593	0	3	0	2	0	0	2	0	0	2	0	0	0	1	5	0	36
GO:0005549	odorant binding	MF	0.00598801	0.255016	0.00854513	0.280153	0.0237731	0.0346493	0.291811	0.0187189	0.0187189	0.0341256	0.254344	0.0102468	0.0153373	0.03574	0.272292	0.020406	0	0	0	0	0	0	0	0	0	1	0	0	0	1	0	0	6
GO:0005550	pheromone binding	MF	0.00598801	0.255016	0.00854513	0.280153	0.0237731	0.0346493	0.291811	0.0187189	0.0187189	0.0341256	0.254344	0.0102468	0.0153373	0.03574	0.272292	0.020406	0	0	0	0	0	0	0	0	0	1	0	0	0	1	0	0	6
GO:0008013	beta-catenin binding	MF	0.00897047	0.357048	0.012793	0.389321	0.0354543	0.0515319	0.0863755	0.0279524	0.0279524	0.376758	0.065458	0.0153341	0.0229225	0.384323	0.075112	0.0304588	0	0	0	0	0	0	1	0	0	0	1	0	0	0	1	0	9
GO:0008017	microtubule binding	MF	0.0257266	0.721287	0.0365564	0.0468669	0.0991445	0.141896	0.0541268	0.0787294	0.0787294	0.0412715	0.354258	0.0437118	0.0648729	0.754131	0.147898	0.0855834	0	0	0	3	0	0	3	0	0	3	1	0	0	0	2	0	26
GO:0008022	protein C-terminus binding	MF	0.00698301	0.0408846	0.00996291	0.00447454	0.0276819	0.0403092	0.331408	0.021806	0.021806	0.307672	0.289958	0.0119452	0.0178719	0.314216	0.309859	0.023768	0	1	0	2	0	0	0	0	0	0	0	0	0	0	0	0	7
GO:0008026	ATP-dependent helicase activity	MF	0.0344988	0.233823	0.0489275	0.0363813	0.131201	0.186277	0.128997	0.104576	0.104576	0.841542	0.503111	0.05843	0.0863875	0.277409	0.0322195	0.113538	0	2	0	4	0	0	3	0	0	0	1	0	0	2	4	0	35
GO:0008028	monocarboxylic acid transmembrane transporter activity	MF	0.00598801	0.255016	0.00854513	0.0368336	0.0237731	0.0346493	0.0401965	0.0187189	0.0187189	0.270316	0.254344	0.0102468	0.0153373	0.276232	0.272292	0.020406	0	0	0	1	0	0	1	0	0	0	0	0	0	0	0	0	6
GO:0008047	enzyme activator activity	MF	0.0949492	0.704857	0.132857	0.613799	0.329453	0.443322	0.655716	0.269396	0.269396	0.576774	0.702611	0.157251	0.226431	0.770423	0.892112	0.289984	0	3	0	4	0	0	4	0	0	4	3	0	0	3	2	0	99
GO:0008060	ARF GTPase activator activity	MF	0.00797717	0.324688	0.0113789	0.354902	0.0315756	0.0459367	0.368796	0.0248838	0.0248838	0.34312	0.323876	0.013641	0.0204002	0.350212	0.0604329	0.0271189	0	0	0	0	0	0	0	0	0	0	0	0	0	0	1	0	8
GO:0008066	glutamate receptor activity	MF	0.0129351	0.0217281	0.0184313	0.150111	0.0508197	0.0735947	0.526679	0.0401349	0.0401349	0.0258784	0.470713	0.0220798	0.0329501	0.146219	0.02645	0.0437088	0	2	0	1	0	0	0	0	0	2	0	0	0	1	2	0	13
GO:0008080	N-acetyltransferase activity	MF	0.0227874	0.00401825	0.0324007	0.716816	0.0882078	0.126584	0.734018	0.0699567	0.0699567	0.701672	0.300935	0.0387591	0.0575957	0.710848	0.704761	0.0760789	0	4	0	0	0	0	0	0	0	0	1	0	0	0	0	0	23
GO:0008081	phosphoric diester hydrolase activity	MF	0.0315823	0.792597	0.0448197	0.0881338	0.12064	0.171738	0.540783	0.0960384	0.0960384	0.49264	0.0639688	0.0535472	0.0792684	0.234351	0.227005	0.104312	0	0	0	3	0	0	1	0	0	1	3	0	0	2	2	0	32
GO:0008083	growth factor activity	MF	0.0315823	0.457399	0.0448197	0.0256815	0.12064	0.0148617	0.264176	0.00441886	0.0960384	0.0783612	0.0167203	0.0535472	0.0792684	0.0841543	0.497138	0.104312	0	1	0	4	0	1	2	1	0	3	4	0	0	3	1	0	32
GO:0008092	cytoskeletal protein binding	MF	0.145153	0.465581	0.200761	0.0178449	0.466494	0.22992	0.156742	0.389476	0.389476	0.541847	0.614527	0.235821	0.332092	0.830487	0.17595	0.416303	0	7	0	14	0	1	11	0	0	7	6	0	0	5	10	0	155
GO:0008094	DNA-dependent ATPase activity	MF	0.00698301	0.290704	0.00996291	0.318549	0.0276819	0.0403092	0.331408	0.021806	0.021806	0.307672	0.0406601	0.0119452	0.0178719	0.314216	0.0468935	0.023768	0	0	0	0	0	0	0	0	0	0	1	0	0	0	1	0	7
GO:0008121	ubiquinol-cytochrome-c reductase activity	MF	0.00598801	0.255016	0.00854513	0.0368336	0.0237731	0.0346493	0.291811	0.0187189	0.0187189	0.270316	0.0299759	0.0102468	0.0153373	0.276232	0.272292	0.020406	0	0	0	1	0	0	0	0	0	0	1	0	0	0	0	0	6
GO:0008134	transcription factor binding	MF	0.0679723	0.242987	0.0956898	0.316859	0.0315279	0.0629767	0.195272	0.0200206	0.198663	0.287197	0.241109	0.113715	0.165692	0.304933	0.883227	0.0236163	0	4	0	4	1	1	5	1	0	4	4	0	0	4	1	1	70
GO:0008135	translation factor activity, nucleic acid binding	MF	0.0470501	0.0258805	0.00200126	0.0128271	0.000879324	0.00268809	0.00464803	0.0097488	0.00042547	0.0343503	0.0770848	0.0793231	0.000229831	0.00315679	0.0995267	0.011547	0	5	1	6	2	2	7	1	2	5	4	0	2	7	4	1	48
GO:0008137	NADH dehydrogenase (ubiquinone) activity	MF	0.00797717	0.0528182	0.0113789	0.0640769	0.000425804	0.000916853	0.0696895	0.0248838	0.0248838	0.34312	0.00504102	0.013641	0.0204002	0.000439947	0.345491	0.000311617	0	1	0	1	1	1	1	0	0	0	2	0	0	3	0	1	8
GO:0008138	protein tyrosine/serine/threonine phosphatase activity	MF	0.0129351	0.125902	0.0184313	0.150111	0.0508197	0.0735947	0.161929	0.0401349	0.0401349	0.494983	0.470713	0.0220798	0.0329501	0.146219	0.142351	0.0437088	0	1	0	1	0	0	1	0	0	0	0	0	0	1	1	0	13
GO:0008146	sulfotransferase activity	MF	0.0119452	0.445142	0.0170245	0.481971	0.0470006	0.0681264	0.498621	0.037103	0.037103	0.467709	0.444141	0.0203973	0.0304523	0.127972	0.12452	0.0404127	0	0	0	0	0	0	0	0	0	0	0	0	0	1	1	0	12
GO:0008168	methyltransferase activity	MF	0.0707946	0.270462	0.0996	0.907387	0.254832	0.350218	0.783002	0.206272	0.206272	0.894403	0.684299	0.118312	0.172179	0.537585	0.0811576	0.222796	0	4	0	1	0	0	2	0	0	1	2	0	0	3	6	0	73
GO:0008170	N-methyltransferase activity	MF	0.0149124	0.159395	0.0212396	0.560596	0.0584137	0.0844374	0.202999	0.0461713	0.0461713	0.54542	0.520117	0.0254367	0.0379274	0.554583	0.179395	0.0502685	0	1	0	0	0	0	1	0	0	0	0	0	0	0	1	0	15
GO:0008173	RNA methyltransferase activity	MF	0.00897047	0.0658069	0.012793	0.389321	0.0354543	0.0515319	0.404099	0.0279524	0.0279524	0.376758	0.356179	0.0153341	0.0229225	0.384323	0.379289	0.0304588	0	1	0	0	0	0	0	0	0	0	0	0	0	0	0	0	9
GO:0008175	tRNA methyltransferase activity	MF	0.00598801	0.0301443	0.00854513	0.280153	0.0237731	0.0346493	0.291811	0.0187189	0.0187189	0.270316	0.254344	0.0102468	0.0153373	0.276232	0.272292	0.020406	0	1	0	0	0	0	0	0	0	0	0	0	0	0	0	0	6
GO:0008194	UDP-glycosyltransferase activity	MF	0.0412747	0.873334	0.0584503	0.900453	0.15537	0.219239	0.911232	0.124199	0.124199	0.890503	0.602581	0.0697335	0.102797	0.379452	0.892568	0.134712	0	0	0	0	0	0	0	0	0	0	1	0	0	2	0	0	42
GO:0008195	phosphatidate phosphatase activity	MF	0.00499214	0.217537	0.00712552	0.2396	0.0198491	0.0289569	0.249875	0.0156225	0.0156225	0.0235384	0.21695	0.00854574	0.0127966	0.23615	0.0239141	0.017033	0	0	0	0	0	0	0	0	0	1	0	0	0	0	1	0	5
GO:0008201	heparin binding	MF	0.0227874	0.302172	0.0324007	0.716816	0.0882078	0.126584	0.370827	0.0699567	0.0699567	0.701672	0.0219674	0.0387591	0.0575957	0.0298419	0.33424	0.0760789	0	1	0	0	0	0	1	0	0	0	3	0	0	3	1	0	23
GO:0008227	amine receptor activity	MF	0.00598801	0.255016	0.00854513	0.280153	0.0237731	0.0346493	0.291811	0.0187189	0.0187189	0.270316	0.254344	0.0102468	0.0153373	0.03574	0.272292	0.020406	0	0	0	0	0	0	0	0	0	0	0	0	0	1	0	0	6
GO:0008233	peptidase activity	MF	0.202889	0.503925	0.276761	0.758649	0.596844	0.73591	0.883757	0.510052	0.154214	0.250751	0.984032	0.322181	0.442095	0.280534	0.721896	0.540873	0	10	0	9	0	0	8	0	1	13	4	0	0	13	9	0	223
GO:0008234	cysteine-type peptidase activity	MF	0.0508838	0.456851	0.0719056	0.942648	0.188777	0.264079	0.795945	0.151521	0.0113735	0.125199	0.92209	0.0856658	0.125757	0.0531994	0.279719	0.164122	0	2	0	0	0	0	1	0	1	4	0	0	0	5	3	0	52
GO:0008235	metalloexopeptidase activity	MF	0.0139242	0.497077	0.0198364	0.169255	0.0546241	0.0790316	0.55317	0.0431577	0.0431577	0.158546	0.496018	0.0237596	0.0354418	0.0338108	0.523887	0.0469941	0	0	0	1	0	0	0	0	0	1	0	0	0	2	0	0	14
GO:0008236	serine-type peptidase activity	MF	0.0641979	0.389305	0.0904523	0.691274	0.233412	0.322659	0.308126	0.188408	0.188408	0.438861	0.830484	0.107551	0.15697	0.680516	0.669491	0.203691	0	3	0	2	0	0	4	0	0	3	1	0	0	2	2	0	66
GO:0008237	metallopeptidase activity	MF	0.0651427	0.400287	0.0917643	0.0645565	0.236508	0.326665	0.731427	0.190983	0.190983	0.126547	0.626838	0.109096	0.159158	0.137751	0.971714	0.206448	0	3	0	6	0	0	2	0	0	5	2	0	0	5	0	0	67
GO:0008238	exopeptidase activity	MF	0.0344988	0.821103	0.0489275	0.563751	0.131201	0.186277	0.310721	0.104576	0.104576	0.031229	0.503111	0.05843	0.0863875	0.0342603	0.844034	0.113538	0	0	0	1	0	0	2	0	0	4	1	0	0	4	0	0	35
GO:0008252	nucleotidase activity	MF	0.00499214	0.217537	0.00712552	0.2396	0.0198491	0.0289569	0.249875	0.0156225	0.0156225	0.230951	0.21695	0.00854574	0.0127966	0.23615	0.232687	0.017033	0	0	0	0	0	0	0	0	0	0	0	0	0	0	0	0	5
GO:0008253	5'-nucleotidase activity	MF	0.00499214	0.217537	0.00712552	0.2396	0.0198491	0.0289569	0.249875	0.0156225	0.0156225	0.230951	0.21695	0.00854574	0.0127966	0.23615	0.232687	0.017033	0	0	0	0	0	0	0	0	0	0	0	0	0	0	0	0	5
GO:0008270	zinc ion binding	MF	0.60663	0.379029	0.73636	0.681986	0.696717	0.77016	0.386448	0.77987	0.77987	0.844108	0.160637	0.452248	0.909389	0.998448	0.713847	0.819847	0	43	0	43	2	3	50	1	1	38	47	1	0	28	41	1	873
GO:0008276	protein methyltransferase activity	MF	0.0149124	0.159395	0.0212396	0.560596	0.0584137	0.0844374	0.202999	0.0461713	0.0461713	0.54542	0.520117	0.0254367	0.0379274	0.554583	0.179395	0.0502685	0	1	0	0	0	0	1	0	0	0	0	0	0	0	1	0	15
GO:0008289	lipid binding	MF	0.126614	0.311616	0.175879	0.577278	0.418609	0.184804	0.0706363	0.34684	0.34684	0.532961	0.189574	0.20718	0.294176	0.164678	0.541969	0.37169	0	7	0	6	0	1	11	0	0	6	8	0	0	9	6	0	134
GO:0008308	voltage-gated anion channel activity	MF	0.00797717	0.324688	0.0113789	0.354902	0.0315756	0.0459367	0.0696895	0.0248838	0.0248838	0.34312	0.323876	0.013641	0.0204002	0.350212	0.0604329	0.0271189	0	0	0	0	0	0	1	0	0	0	0	0	0	0	1	0	8
GO:0008324	cation transmembrane transporter activity	MF	0.000686248	0.0837331	0.00221144	0.0305406	9.77719e-05	0.000117733	0.00277384	0.0222049	0.0222049	0.00499688	0.139167	0.00024267	0.0127626	0.143519	0.0780408	0.00044016	2	13	2	16	5	6	20	2	2	18	12	3	2	13	14	4	195
GO:0008373	sialyltransferase activity	MF	0.00698301	0.290704	0.00996291	0.318549	0.0276819	0.0403092	0.331408	0.021806	0.021806	0.307672	0.289958	0.0119452	0.0178719	0.314216	0.309859	0.023768	0	0	0	0	0	0	0	0	0	0	0	0	0	0	0	0	7
GO:0008374	O-acyltransferase activity	MF	0.00897047	0.357048	0.012793	0.389321	0.0354543	0.0515319	0.404099	0.0279524	0.0279524	0.376758	0.356179	0.0153341	0.0229225	0.384323	0.379289	0.0304588	0	0	0	0	0	0	0	0	0	0	0	0	0	0	0	0	9
GO:0008375	acetylglucosaminyltransferase activity	MF	0.0158997	0.544164	0.0226411	0.584063	0.0621887	0.0898123	0.601798	0.049176	0.049176	0.568721	0.543067	0.0271112	0.040407	0.203492	0.571832	0.0535322	0	0	0	0	0	0	0	0	0	0	0	0	0	1	0	0	16
GO:0008376	acetylgalactosaminyltransferase activity	MF	0.0129351	0.471745	0.0184313	0.509625	0.0508197	0.0735947	0.526679	0.0401349	0.0401349	0.494983	0.470713	0.0220798	0.0329501	0.146219	0.497943	0.0437088	0	0	0	0	0	0	0	0	0	0	0	0	0	1	0	0	13
GO:0008378	galactosyltransferase activity	MF	0.0119452	0.445142	0.0170245	0.0230501	0.0470006	0.0681264	0.498621	0.037103	0.037103	0.467709	0.109323	0.0203973	0.0304523	0.476309	0.12452	0.0404127	0	0	0	2	0	0	0	0	0	0	1	0	0	0	1	0	12
GO:0008408	3'-5' exonuclease activity	MF	0.00797717	0.324688	0.0113789	0.354902	0.0315756	0.0459367	0.368796	0.0248838	0.0248838	0.0595345	0.323876	0.013641	0.0204002	0.350212	0.0604329	0.0271189	0	0	0	0	0	0	0	0	0	1	0	0	0	0	1	0	8
GO:0008415	acyltransferase activity	MF	0.0801494	0.0171602	0.112524	0.940828	0.284434	0.387698	0.850639	0.231143	0.231143	0.804967	0.764964	0.13348	0.193457	0.937076	0.626933	0.249329	0	8	0	1	0	0	2	0	0	2	2	0	0	1	3	0	83
GO:0008430	selenium binding	MF	0.0109545	0.0944489	0.0156158	0.45276	0.0431667	0.0626266	0.0204006	0.034062	0.034062	0.438967	0.41624	0.0187122	0.0279485	0.0172193	0.441751	0.0371056	0	1	0	0	0	0	2	0	0	0	0	0	0	2	0	0	11
GO:0008440	inositol trisphosphate 3-kinase activity	MF	0.00499214	0.0207465	0.00712552	0.2396	0.0198491	0.0289569	0.249875	0.0156225	0.0156225	0.230951	0.21695	0.00854574	0.0127966	0.23615	0.232687	0.017033	0	1	0	0	0	0	0	0	0	0	0	0	0	0	0	0	5
GO:0008443	phosphofructokinase activity	MF	0.00499214	0.0207465	0.00712552	0.2396	0.0198491	0.0289569	0.249875	0.0156225	0.0156225	0.230951	0.21695	0.00854574	0.0127966	0.23615	0.232687	0.017033	0	1	0	0	0	0	0	0	0	0	0	0	0	0	0	0	5
GO:0008483	transaminase activity	MF	0.00797717	0.324688	0.0113789	0.0640769	0.0315756	0.0459367	0.368796	0.0248838	0.0248838	0.34312	0.0525332	0.013641	0.0204002	0.350212	0.345491	0.0271189	0	0	0	1	0	0	0	0	0	0	1	0	0	0	0	0	8
GO:0008484	sulfuric ester hydrolase activity	MF	0.00499214	0.217537	0.00712552	0.2396	0.0198491	0.0289569	0.249875	0.0156225	0.0156225	0.230951	0.0206286	0.00854574	0.0127966	0.0246733	0.232687	0.017033	0	0	0	0	0	0	0	0	0	0	1	0	0	1	0	0	5
GO:0008509	anion transmembrane transporter activity	MF	0.0470501	0.196015	0.0665444	0.928487	0.17557	0.246453	0.12797	0.140691	0.140691	0.712449	0.40356	0.0793231	0.11664	0.725467	0.233779	0.152475	0	3	0	0	0	0	4	0	0	1	2	0	0	1	3	0	48
GO:0008514	organic anion transmembrane transporter activity	MF	0.00598801	0.255016	0.00854513	0.280153	0.0237731	0.0346493	0.291811	0.0187189	0.0187189	0.270316	0.254344	0.0102468	0.0153373	0.276232	0.272292	0.020406	0	0	0	0	0	0	0	0	0	0	0	0	0	0	0	0	6
GO:0008528	peptide receptor activity, G-protein coupled	MF	0.0158997	0.544164	0.0226411	0.208582	0.0621887	0.0898123	0.601798	0.049176	0.049176	0.568721	0.00587108	0.0271112	0.040407	0.577989	0.571832	0.0535322	0	0	0	1	0	0	0	0	0	0	3	0	0	0	0	0	16
GO:0008553	hydrogen-exporting ATPase activity, phosphorylative mechanism	MF	0.00598801	0.0301443	0.00854513	0.00266161	0.0237731	0.0346493	0.00013154	0.0187189	0.0187189	0.270316	0.254344	0.0102468	0.0153373	0.00253995	0.0346602	0.020406	0	1	0	2	0	0	3	0	0	0	0	0	0	2	1	0	6
GO:0008565	protein transporter activity	MF	0.0306084	0.183512	0.043447	0.0226258	0.117092	0.166835	0.0918846	0.0931752	0.0931753	0.209758	0.182393	0.0519144	0.0768838	0.22027	0.807041	0.101216	0	2	0	4	0	0	3	0	0	2	2	0	0	2	0	0	31
GO:0008603	cAMP-dependent protein kinase regulator activity	MF	0.00499214	0.217537	0.00712552	0.2396	0.0198491	0.0289569	0.249875	0.0156225	0.0156225	0.230951	0.21695	0.00854574	0.0127966	0.23615	0.232687	0.017033	0	0	0	0	0	0	0	0	0	0	0	0	0	0	0	0	5
GO:0008757	S-adenosylmethionine-dependent methyltransferase activity	MF	0.023768	0.104797	0.0337877	0.368559	0.0918675	0.131717	0.391132	0.0728897	0.0728898	0.716982	0.691341	0.0404127	0.0600274	0.72606	0.353361	0.0792575	0	2	0	1	0	0	1	0	0	0	0	0	0	0	1	0	24
GO:0008889	glycerophosphodiester phosphodiesterase activity	MF	0.00499214	0.217537	0.00712552	0.2396	0.0198491	0.0289569	0.249875	0.0156225	0.0156225	0.230951	0.21695	0.00854574	0.0127966	0.0246733	0.232687	0.017033	0	0	0	0	0	0	0	0	0	0	0	0	0	1	0	0	5
GO:0009055	electron carrier activity	MF	0.0566096	0.301211	0.0798955	0.373696	0.208205	0.289766	0.221915	0.167521	0.167521	0.804868	0.528101	0.0951047	0.139265	0.816055	0.178003	0.181306	0	3	0	3	0	0	4	0	0	1	2	0	0	1	4	0	58
GO:0009881	photoreceptor activity	MF	0.00598801	0.0301443	0.00854513	0.280153	0.0237731	0.0346493	0.291811	0.0187189	0.0187189	0.270316	0.254344	0.0102468	0.0153373	0.03574	0.272292	0.020406	0	1	0	0	0	0	0	0	0	0	0	0	0	1	0	0	6
GO:0009975	cyclase activity	MF	0.00797717	0.324688	0.0113789	0.354902	0.0315756	0.0459367	0.368796	0.0248838	0.0248838	0.34312	0.323876	0.013641	0.0204002	0.350212	0.345491	0.0271189	0	0	0	0	0	0	0	0	0	0	0	0	0	0	0	0	8
GO:0009982	pseudouridine synthase activity	MF	0.00797717	0.324688	0.0113789	0.354902	0.0315756	0.0459367	0.0696895	0.0248838	0.0248838	0.0595345	0.323876	0.013641	0.0204002	0.062245	0.0604329	0.0271189	0	0	0	0	0	0	1	0	0	1	0	0	0	1	1	0	8
GO:0015002	heme-copper terminal oxidase activity	MF	2.39417e-05	0.000309612	5.12158e-05	0.00687833	3.16909e-06	1.02403e-05	2.58284e-05	0.000261109	0.000261109	6.62497e-09	0.00504102	7.50306e-05	0.000173338	0.062245	0.00627532	1.96216e-06	1	3	1	2	2	2	4	1	1	6	2	1	1	1	2	2	8
GO:0015020	glucuronosyltransferase activity	MF	0.00797717	0.324688	0.0113789	0.354902	0.0315756	0.0459367	0.368796	0.0248838	0.0248838	0.34312	0.323876	0.013641	0.0204002	0.350212	0.345491	0.0271189	0	0	0	0	0	0	0	0	0	0	0	0	0	0	0	0	8
GO:0015075	ion transmembrane transporter activity	MF	0.00164086	0.0791658	0.00517242	0.0677879	0.000498466	0.000733375	0.00309566	0.0476671	0.0476671	0.0152306	0.189168	0.000759749	0.0281796	0.217472	0.198508	0.00170347	2	17	2	19	5	6	25	2	2	21	15	3	2	16	16	4	263
GO:0015077	monovalent inorganic cation transmembrane transporter activity	MF	7.43335e-06	0.00084393	2.51596e-05	1.92945e-07	1.27563e-08	3.81736e-09	4.05207e-08	0.000306688	0.000306688	9.70168e-07	0.00386283	5.90021e-07	0.000165314	0.000312685	0.0218806	2.68568e-07	2	7	2	12	5	6	13	2	2	11	6	3	2	8	5	4	43
GO:0015078	hydrogen ion transmembrane transporter activity	MF	5.9587e-06	0.000507329	2.01879e-05	4.84732e-06	8.09694e-09	2.23706e-09	1.28014e-07	0.000247034	0.000247034	4.06312e-07	0.0025262	4.38139e-07	0.000132988	0.000174333	0.0156696	1.84841e-07	2	7	2	10	5	6	12	2	2	11	6	3	2	8	5	4	40
GO:0015082	di-, tri-valent inorganic cation transmembrane transporter activity	MF	0.0178719	0.212057	0.0254385	0.248708	0.0696949	0.10047	0.075673	0.0551581	0.0551581	0.234173	0.585735	0.0304523	0.045348	0.621185	0.237074	0.0600274	0	1	0	1	0	0	2	0	0	1	0	0	0	0	1	0	18
GO:0015103	inorganic anion transmembrane transporter activity	MF	0.0109545	0.417203	0.0156158	0.45276	0.0431667	0.0626266	0.468905	0.034062	0.034062	0.438967	0.0939654	0.0187122	0.0279485	0.110324	0.441751	0.0371056	0	0	0	0	0	0	0	0	0	0	1	0	0	1	0	0	11
GO:0015106	bicarbonate transmembrane transporter activity	MF	0.00598801	0.255016	0.00854513	0.280153	0.0237731	0.0346493	0.291811	0.0187189	0.0187189	0.270316	0.254344	0.0102468	0.0153373	0.03574	0.272292	0.020406	0	0	0	0	0	0	0	0	0	0	0	0	0	1	0	0	6
GO:0015108	chloride transmembrane transporter activity	MF	0.00598801	0.255016	0.00854513	0.280153	0.0237731	0.0346493	0.291811	0.0187189	0.0187189	0.270316	0.254344	0.0102468	0.0153373	0.03574	0.272292	0.020406	0	0	0	0	0	0	0	0	0	0	0	0	0	1	0	0	6
GO:0015144	carbohydrate transmembrane transporter activity	MF	0.0168862	0.194273	0.0240407	0.0585609	0.065949	0.0951564	0.0656793	0.0521715	0.0521715	0.590832	0.0445417	0.0287831	0.0428805	0.22312	0.217672	0.0567851	0	1	0	2	0	0	2	0	0	0	2	0	0	1	1	0	17
GO:0015171	amino acid transmembrane transporter activity	MF	0.0149124	0.159395	0.0212396	0.0423657	0.0584137	0.0844374	0.202999	0.0461713	0.0461713	0.177064	0.158635	0.0254367	0.0379274	0.554583	0.548493	0.0502685	0	1	0	2	0	0	1	0	0	1	1	0	0	0	0	0	15
GO:0015179	L-amino acid transmembrane transporter activity	MF	0.00797717	0.0528182	0.0113789	0.00687833	0.0315756	0.0459367	0.0696895	0.0248838	0.0248838	0.0595345	0.0525332	0.013641	0.0204002	0.350212	0.345491	0.0271189	0	1	0	2	0	0	1	0	0	1	1	0	0	0	0	0	8
GO:0015267	channel activity	MF	0.123044	0.430476	0.171062	0.830379	0.40903	0.537415	0.741712	0.338403	0.338403	0.220415	0.75056	0.201614	0.286728	0.684127	0.355753	0.36283	0	6	0	4	0	0	5	0	0	8	4	0	0	5	7	0	130
GO:0015269	calcium-activated potassium channel activity	MF	0.00598801	0.255016	0.00854513	0.280153	0.0237731	0.0346493	0.291811	0.0187189	0.0187189	0.270316	0.0299759	0.0102468	0.0153373	0.276232	0.272292	0.020406	0	0	0	0	0	0	0	0	0	0	1	0	0	0	0	0	6
GO:0015276	ligand-gated ion channel activity	MF	0.0286582	0.159574	0.0406961	0.462552	0.109955	0.156945	0.21864	0.087423	0.087423	0.441159	0.758513	0.0486412	0.072097	0.0627156	0.186335	0.0949941	0	2	0	1	0	0	2	0	0	1	0	0	0	3	2	0	29
GO:0015291	secondary active transmembrane transporter activity	MF	0.0801494	0.365568	0.112524	0.826997	0.284434	0.387698	0.318269	0.231143	0.231143	0.804967	0.363181	0.13348	0.193457	0.640017	0.427582	0.249329	0	4	0	2	0	0	5	0	0	2	4	0	0	3	4	0	83
GO:0015293	symporter activity	MF	0.0604103	0.174218	0.0851876	0.649721	0.220907	0.306403	0.264204	0.178028	0.178028	0.833779	0.172735	0.101347	0.148161	0.638666	0.214446	0.192573	0	4	0	2	0	0	4	0	0	1	4	0	0	2	4	0	62
GO:0015294	solute:cation symporter activity	MF	0.0364389	0.259839	0.0516571	0.594314	0.138174	0.19583	0.149553	0.110225	0.110225	0.57147	0.0979219	0.0616724	0.0911046	0.585282	0.297716	0.119638	0	2	0	1	0	0	3	0	0	1	3	0	0	1	2	0	37
GO:0015295	solute:hydrogen symporter activity	MF	0.0158997	0.176697	0.0226411	0.208582	0.0621887	0.0898123	0.22395	0.049176	0.049176	0.568721	0.0379862	0.0271112	0.040407	0.203492	0.198421	0.0535322	0	1	0	1	0	0	1	0	0	0	2	0	0	1	1	0	16
GO:0015296	anion:cation symporter activity	MF	0.00698301	0.0408846	0.00996291	0.318549	0.0276819	0.0403092	0.054229	0.021806	0.021806	0.307672	0.289958	0.0119452	0.0178719	0.314216	0.0468935	0.023768	0	1	0	0	0	0	1	0	0	0	0	0	0	0	1	0	7
GO:0015297	antiporter activity	MF	0.0227874	0.676938	0.0324007	0.716816	0.0882078	0.126584	0.370827	0.0699567	0.0699567	0.330554	0.675819	0.0387591	0.0575957	0.341601	0.704761	0.0760789	0	0	0	0	0	0	1	0	0	1	0	0	0	1	0	0	23
GO:0015298	solute:cation antiporter activity	MF	0.0129351	0.471745	0.0184313	0.509625	0.0508197	0.0735947	0.161929	0.0401349	0.0401349	0.494983	0.470713	0.0220798	0.0329501	0.503816	0.497943	0.0437088	0	0	0	0	0	0	1	0	0	0	0	0	0	0	0	0	13
GO:0015299	solute:hydrogen antiporter activity	MF	0.00996291	0.387862	0.0142053	0.421908	0.039318	0.0570952	0.104103	0.0310118	0.0310118	0.408678	0.386942	0.0170245	0.0254385	0.416648	0.411345	0.0337877	0	0	0	0	0	0	1	0	0	0	0	0	0	0	0	0	10
GO:0015300	solute:solute antiporter activity	MF	0.0129351	0.471745	0.0184313	0.509625	0.0508197	0.0735947	0.161929	0.0401349	0.0401349	0.494983	0.470713	0.0220798	0.0329501	0.503816	0.497943	0.0437088	0	0	0	0	0	0	1	0	0	0	0	0	0	0	0	0	13
GO:0015301	anion:anion antiporter activity	MF	0.00598801	0.255016	0.00854513	0.280153	0.0237731	0.0346493	0.291811	0.0187189	0.0187189	0.270316	0.254344	0.0102468	0.0153373	0.03574	0.272292	0.020406	0	0	0	0	0	0	0	0	0	0	0	0	0	1	0	0	6
GO:0015370	solute:sodium symporter activity	MF	0.0168862	0.194273	0.0240407	0.606281	0.065949	0.0951564	0.0656793	0.0521715	0.0521715	0.214953	0.193381	0.0287831	0.0428805	0.600168	0.217672	0.0567851	0	1	0	0	0	0	2	0	0	1	1	0	0	0	1	0	17
GO:0015380	anion exchanger activity	MF	0.00499214	0.217537	0.00712552	0.2396	0.0198491	0.0289569	0.249875	0.0156225	0.0156225	0.230951	0.21695	0.00854574	0.0127966	0.0246733	0.232687	0.017033	0	0	0	0	0	0	0	0	0	0	0	0	0	1	0	0	5
GO:0015385	sodium:hydrogen antiporter activity	MF	0.00598801	0.255016	0.00854513	0.280153	0.0237731	0.0346493	0.291811	0.0187189	0.0187189	0.270316	0.254344	0.0102468	0.0153373	0.276232	0.272292	0.020406	0	0	0	0	0	0	0	0	0	0	0	0	0	0	0	0	6
GO:0015399	primary active transmembrane transporter activity	MF	0.0296338	0.0529407	0.0420724	0.000808067	0.11353	0.161905	0.00017409	0.0903035	0.0903035	0.793716	0.0524631	0.0502791	0.0744934	0.069503	0.463029	0.0981103	0	3	0	6	0	0	7	0	0	0	3	0	0	3	1	0	30
GO:0015405	P-P-bond-hydrolysis-driven transmembrane transporter activity	MF	0.0296338	0.0529407	0.0420724	0.000808067	0.11353	0.161905	0.00017409	0.0903035	0.0903035	0.793716	0.0524631	0.0502791	0.0744934	0.069503	0.463029	0.0981103	0	3	0	6	0	0	7	0	0	0	3	0	0	3	1	0	30
GO:0015457	auxiliary transport protein activity	MF	0.00797717	0.0528182	0.0113789	0.354902	0.0315756	0.0459367	0.0078475	0.0248838	0.0248838	0.34312	0.323876	0.013641	0.0204002	0.350212	0.00627532	0.0271189	0	1	0	0	0	0	2	0	0	0	0	0	0	0	2	0	8
GO:0015491	cation:cation antiporter activity	MF	0.00897047	0.357048	0.012793	0.389321	0.0354543	0.0515319	0.404099	0.0279524	0.0279524	0.376758	0.356179	0.0153341	0.0229225	0.384323	0.379289	0.0304588	0	0	0	0	0	0	0	0	0	0	0	0	0	0	0	0	9
GO:0015631	tubulin binding	MF	0.0306084	0.782122	0.043447	0.0226258	0.117092	0.166835	0.0271074	0.0931752	0.0931753	0.0713076	0.439513	0.0519144	0.0768838	0.812387	0.213248	0.101216	0	0	0	4	0	0	4	0	0	3	1	0	0	0	2	0	31
GO:0015645	fatty-acid ligase activity	MF	0.00897047	0.0658069	0.012793	0.389321	0.0354543	0.0515319	0.404099	0.0279524	0.0279524	0.376758	0.065458	0.0153341	0.0229225	0.384323	0.379289	0.0304588	0	1	0	0	0	0	0	0	0	0	1	0	0	0	0	0	9
GO:0015662	ATPase activity, coupled to transmembrane movement of ions, phosphorylative mechanism	MF	0.0178719	0.0520021	0.0254385	2.20266e-05	0.0696949	0.10047	2.99337e-05	0.0551581	0.0551581	0.611812	0.585735	0.0304523	0.045348	0.065	0.237074	0.0600274	0	2	0	6	0	0	6	0	0	0	0	0	0	2	1	0	18
GO:0015929	hexosaminidase activity	MF	0.00598801	0.255016	0.00854513	0.280153	0.0237731	0.0346493	0.291811	0.0187189	0.0187189	0.270316	0.0299759	0.0102468	0.0153373	0.276232	0.272292	0.020406	0	0	0	0	0	0	0	0	0	0	1	0	0	0	0	0	6
GO:0016208	AMP binding	MF	0.00598801	0.255016	0.00854513	0.0368336	0.0237731	0.0346493	0.0401965	0.0187189	0.0187189	0.270316	0.254344	0.0102468	0.0153373	0.276232	0.272292	0.020406	0	0	0	1	0	0	1	0	0	0	0	0	0	0	0	0	6
GO:0016209	antioxidant activity	MF	0.0168862	0.0448767	0.0240407	0.228584	0.065949	0.0951564	0.00187565	0.0521715	0.0521715	0.214953	0.564922	0.0287831	0.0428805	0.22312	0.0540403	0.0567851	0	2	0	1	0	0	4	0	0	1	0	0	0	1	2	0	17
GO:0016229	steroid dehydrogenase activity	MF	0.0119452	0.445142	0.0170245	0.481971	0.0470006	0.0681264	0.498621	0.037103	0.037103	0.467709	0.109323	0.0203973	0.0304523	0.476309	0.47059	0.0404127	0	0	0	0	0	0	0	0	0	0	1	0	0	0	0	0	12
GO:0016247	channel regulator activity	MF	0.00797717	0.0528182	0.0113789	0.354902	0.0315756	0.0459367	0.0078475	0.0248838	0.0248838	0.34312	0.323876	0.013641	0.0204002	0.350212	0.00627532	0.0271189	0	1	0	0	0	0	2	0	0	0	0	0	0	0	2	0	8
GO:0016278	lysine N-methyltransferase activity	MF	0.0109545	0.0944489	0.0156158	0.45276	0.0431667	0.0626266	0.122703	0.034062	0.034062	0.438967	0.41624	0.0187122	0.0279485	0.447281	0.10729	0.0371056	0	1	0	0	0	0	1	0	0	0	0	0	0	0	1	0	11
GO:0016279	protein-lysine N-methyltransferase activity	MF	0.0109545	0.0944489	0.0156158	0.45276	0.0431667	0.0626266	0.122703	0.034062	0.034062	0.438967	0.41624	0.0187122	0.0279485	0.447281	0.10729	0.0371056	0	1	0	0	0	0	1	0	0	0	0	0	0	0	1	0	11
GO:0016289	CoA hydrolase activity	MF	0.00698301	0.0408846	0.00996291	0.318549	0.0276819	0.0403092	0.331408	0.021806	0.021806	0.307672	0.289958	0.0119452	0.0178719	0.314216	0.309859	0.023768	0	1	0	0	0	0	0	0	0	0	0	0	0	0	0	0	7
GO:0016298	lipase activity	MF	0.0286582	0.759563	0.0406961	0.462552	0.109955	0.156945	0.21864	0.087423	0.087423	0.782547	0.158572	0.0486412	0.072097	0.454047	0.445472	0.0949941	0	0	0	1	0	0	2	0	0	0	2	0	0	1	1	0	29
GO:0016301	kinase activity	MF	0.286969	0.231935	0.38325	0.903884	0.742054	0.862758	0.480475	0.654989	0.654989	0.721321	0.923744	0.440121	0.581231	0.466575	0.43794	0.686856	0	18	0	12	0	0	18	0	0	14	10	0	0	17	17	0	330
GO:0016307	phosphatidylinositol phosphate kinase activity	MF	0.00598801	0.255016	0.00854513	0.280153	0.0237731	0.0346493	0.0401965	0.0187189	0.0187189	0.00236422	0.254344	0.0102468	0.0153373	0.276232	0.272292	0.020406	0	0	0	0	0	0	1	0	0	2	0	0	0	0	0	0	6
GO:0016407	acetyltransferase activity	MF	0.0276819	0.00964868	0.039318	0.784866	0.106365	0.151958	0.800675	0.0845339	0.0845339	0.770775	0.389017	0.0470006	0.0696949	0.436022	0.773663	0.0918675	0	4	0	0	0	0	0	0	0	0	1	0	0	1	0	0	28
GO:0016409	palmitoyltransferase activity	MF	0.00797717	0.324688	0.0113789	0.354902	0.0315756	0.0459367	0.368796	0.0248838	0.0248838	0.34312	0.323876	0.013641	0.0204002	0.350212	0.345491	0.0271189	0	0	0	0	0	0	0	0	0	0	0	0	0	0	0	0	8
GO:0016410	N-acyltransferase activity	MF	0.0286582	0.0112127	0.0406961	0.796378	0.109955	0.156945	0.811855	0.087423	0.087423	0.782547	0.406087	0.0486412	0.072097	0.790951	0.785384	0.0949941	0	4	0	0	0	0	0	0	0	0	1	0	0	0	0	0	29
GO:0016417	S-acyltransferase activity	MF	0.00499214	0.217537	0.00712552	0.2396	0.0198491	0.0289569	0.249875	0.0156225	0.0156225	0.230951	0.21695	0.00854574	0.0127966	0.0246733	0.232687	0.017033	0	0	0	0	0	0	0	0	0	0	0	0	0	1	0	0	5
GO:0016462	pyrophosphatase activity	MF	0.211091	0.323985	0.0416363	0.00299943	0.0647513	0.155007	0.00535979	0.165315	0.165315	0.533513	0.320163	0.0584697	0.119159	0.240463	0.426028	0.0440376	0	12	1	22	2	2	22	1	1	11	12	1	1	14	12	2	233
GO:0016491	oxidoreductase activity	MF	0.00162285	0.0769673	0.00511732	0.23248	5.72663e-05	0.000716945	0.0203303	0.0472186	0.0472186	0.122824	0.185216	0.00887497	0.027903	0.511165	0.000945816	0.000197937	2	17	2	16	6	6	22	2	2	17	15	2	2	13	25	5	262
GO:0016502	nucleotide receptor activity	MF	0.00897047	0.357048	0.012793	0.389321	0.0354543	0.0515319	0.404099	0.0279524	0.0279524	0.376758	0.356179	0.0153341	0.0229225	0.384323	0.379289	0.0304588	0	0	0	0	0	0	0	0	0	0	0	0	0	0	0	0	9
GO:0016538	cyclin-dependent protein kinase regulator activity	MF	0.00598801	0.255016	0.00854513	0.280153	0.0237731	0.0346493	0.0401965	0.0187189	0.0187189	0.270316	0.254344	0.0102468	0.0153373	0.276232	0.272292	0.020406	0	0	0	0	0	0	1	0	0	0	0	0	0	0	0	0	6
GO:0016563	transcription activator activity	MF	0.0566096	0.00598247	0.0798955	0.604348	0.208205	0.289766	0.636792	0.167521	0.167521	0.575954	0.299323	0.0951047	0.139265	0.00294792	0.350718	0.181306	0	7	0	2	0	0	2	0	0	2	3	0	0	8	3	0	58
GO:0016564	transcription repressor activity	MF	0.0613584	0.356231	0.0865064	0.0490756	0.0259369	0.0522407	0.0231053	0.0164062	0.180635	0.632534	0.180842	0.102902	0.150371	0.649476	0.410113	0.019378	0	3	0	6	1	1	7	1	0	2	4	0	0	2	3	1	63
GO:0016597	amino acid binding	MF	0.00499214	0.217537	0.00712552	0.2396	0.0198491	0.0289569	0.0278138	0.0156225	0.0156225	0.230951	0.21695	0.00854574	0.0127966	0.23615	0.232687	0.017033	0	0	0	0	0	0	1	0	0	0	0	0	0	0	0	0	5
GO:0016614	oxidoreductase activity, acting on CH-OH group of donors	MF	0.0412747	0.326091	0.0584503	0.900453	0.15537	0.219239	0.0828489	0.124199	0.124199	0.641049	0.324422	0.0697335	0.102797	0.654729	0.369476	0.134712	0	2	0	0	0	0	4	0	0	1	2	0	0	1	2	0	42
GO:0016616	oxidoreductase activity, acting on the CH-OH group of donors, NAD or NADP as acceptor	MF	0.0344988	0.233823	0.0489275	0.853629	0.131201	0.186277	0.310721	0.104576	0.104576	0.54103	0.232483	0.05843	0.0863875	0.848906	0.844034	0.113538	0	2	0	0	0	0	2	0	0	1	2	0	0	0	0	0	35
GO:0016620	oxidoreductase activity, acting on the aldehyde or oxo group of donors, NAD or NADP as acceptor	MF	0.0109545	0.0944489	0.0156158	0.0179854	0.00083021	0.00178101	0.0204006	0.034062	0.034062	0.105783	0.0939654	0.0187122	0.0279485	0.447281	0.0164724	0.000608268	0	1	0	2	1	1	2	0	0	1	1	0	0	0	2	1	11
GO:0016627	oxidoreductase activity, acting on the CH-CH group of donors	MF	0.0198406	0.248014	0.0282288	0.666079	0.0771431	0.111006	0.683785	0.0611043	0.0611043	0.650608	0.62443	0.0337829	0.050265	0.65997	0.653756	0.0664798	0	1	0	0	0	0	0	0	0	0	0	0	0	0	0	0	20
GO:0016628	oxidoreductase activity, acting on the CH-CH group of donors, NAD or NADP as acceptor	MF	0.00698301	0.0408846	0.00996291	0.318549	0.0276819	0.0403092	0.331408	0.021806	0.021806	0.307672	0.289958	0.0119452	0.0178719	0.314216	0.309859	0.023768	0	1	0	0	0	0	0	0	0	0	0	0	0	0	0	0	7
GO:0016638	oxidoreductase activity, acting on the CH-NH2 group of donors	MF	0.00499214	0.217537	0.00712552	0.2396	0.0198491	0.0289569	0.249875	0.0156225	0.0156225	0.230951	0.21695	0.00854574	0.0127966	0.0246733	0.232687	0.017033	0	0	0	0	0	0	0	0	0	0	0	0	0	1	0	0	5
GO:0016645	oxidoreductase activity, acting on the CH-NH group of donors	MF	0.0129351	0.471745	0.0184313	0.509625	0.0508197	0.0735947	0.526679	0.0401349	0.0401349	0.494983	0.470713	0.0220798	0.0329501	0.503816	0.00343173	0.0437088	0	0	0	0	0	0	0	0	0	0	0	0	0	0	3	0	13
GO:0016646	oxidoreductase activity, acting on the CH-NH group of donors, NAD or NADP as acceptor	MF	0.00996291	0.387862	0.0142053	0.421908	0.039318	0.0570952	0.437432	0.0310118	0.0310118	0.408678	0.386942	0.0170245	0.0254385	0.416648	0.012449	0.0337877	0	0	0	0	0	0	0	0	0	0	0	0	0	0	2	0	10
GO:0016651	oxidoreductase activity, acting on NADH or NADPH	MF	0.0158997	0.0382758	0.0226411	0.208582	0.00178909	0.00381446	0.22395	0.049176	0.049176	0.568721	0.0379862	0.0271112	0.040407	0.00818522	0.571832	0.0013133	0	2	0	1	1	1	1	0	0	0	2	0	0	3	0	1	16
GO:0016655	oxidoreductase activity, acting on NADH or NADPH, quinone or similar compound as acceptor	MF	0.00797717	0.0528182	0.0113789	0.0640769	0.000425804	0.000916853	0.0696895	0.0248838	0.0248838	0.34312	0.00504102	0.013641	0.0204002	0.000439947	0.345491	0.000311617	0	1	0	1	1	1	1	0	0	0	2	0	0	3	0	1	8
GO:0016667	oxidoreductase activity, acting on sulfur group of donors	MF	0.0109545	0.0944489	0.0156158	0.113382	0.0431667	0.0626266	0.122703	0.034062	0.034062	0.105783	0.41624	0.0187122	0.0279485	0.447281	0.0164724	0.0371056	0	1	0	1	0	0	1	0	0	1	0	0	0	0	2	0	11
GO:0016675	oxidoreductase activity, acting on heme group of donors	MF	2.39417e-05	0.000309612	5.12158e-05	0.00687833	3.16909e-06	1.02403e-05	2.58284e-05	0.000261109	0.000261109	6.62497e-09	0.00504102	7.50306e-05	0.000173338	0.062245	0.00627532	1.96216e-06	1	3	1	2	2	2	4	1	1	6	2	1	1	1	2	2	8
GO:0016676	oxidoreductase activity, acting on heme group of donors, oxygen as acceptor	MF	2.39417e-05	0.000309612	5.12158e-05	0.00687833	3.16909e-06	1.02403e-05	2.58284e-05	0.000261109	0.000261109	6.62497e-09	0.00504102	7.50306e-05	0.000173338	0.062245	0.00627532	1.96216e-06	1	3	1	2	2	2	4	1	1	6	2	1	1	1	2	2	8
GO:0016679	oxidoreductase activity, acting on diphenols and related substances as donors	MF	0.00598801	0.255016	0.00854513	0.0368336	0.0237731	0.0346493	0.291811	0.0187189	0.0187189	0.270316	0.0299759	0.0102468	0.0153373	0.276232	0.272292	0.020406	0	0	0	1	0	0	0	0	0	0	1	0	0	0	0	0	6
GO:0016681	oxidoreductase activity, acting on diphenols and related substances as donors, cytochrome as acceptor	MF	0.00598801	0.255016	0.00854513	0.0368336	0.0237731	0.0346493	0.291811	0.0187189	0.0187189	0.270316	0.0299759	0.0102468	0.0153373	0.276232	0.272292	0.020406	0	0	0	1	0	0	0	0	0	0	1	0	0	0	0	0	6
GO:0016684	oxidoreductase activity, acting on peroxide as acceptor	MF	0.0129351	0.125902	0.0184313	0.509625	0.0508197	0.0735947	0.004581	0.0401349	0.0401349	0.140427	0.470713	0.0220798	0.0329501	0.146219	0.02645	0.0437088	0	1	0	0	0	0	3	0	0	1	0	0	0	1	2	0	13
GO:0016701	oxidoreductase activity, acting on single donors with incorporation of molecular oxygen	MF	0.0276819	0.747425	0.039318	0.444382	0.106365	0.151958	0.800675	0.0845339	0.0845339	0.170257	0.389017	0.0470006	0.0696949	0.179239	0.0535598	0.0918675	0	0	0	1	0	0	0	0	0	2	1	0	0	2	3	0	28
GO:0016702	oxidoreductase activity, acting on single donors with incorporation of molecular oxygen, incorporation of two atoms of oxygen	MF	0.0276819	0.747425	0.039318	0.444382	0.106365	0.151958	0.800675	0.0845339	0.0845339	0.170257	0.389017	0.0470006	0.0696949	0.179239	0.0535598	0.0918675	0	0	0	1	0	0	0	0	0	2	1	0	0	2	3	0	28
GO:0016705	oxidoreductase activity, acting on paired donors, with incorporation or reduction of molecular oxygen	MF	0.0393429	0.122564	0.0557383	0.63711	0.148532	0.209957	0.182513	0.118635	0.118635	0.33604	0.0401547	0.0665167	0.0981371	0.350369	0.0156696	0.128712	0	3	0	1	0	0	3	0	0	2	4	0	0	2	5	0	40
GO:0016706	oxidoreductase activity, acting on paired donors, with incorporation or reduction of molecular oxygen, 2-oxoglutarate as one donor, and incorporation of one atom each of oxygen into both donors	MF	0.0139242	0.497077	0.0198364	0.535808	0.0546241	0.0790316	0.55317	0.0431577	0.0431577	0.0317157	0.0264862	0.0237596	0.0354418	0.164954	0.032406	0.0469941	0	0	0	0	0	0	0	0	0	2	2	0	0	1	2	0	14
GO:0016709	oxidoreductase activity, acting on paired donors, with incorporation or reduction of molecular oxygen, NADH or NADPH as one donor, and incorporation of one atom of oxygen	MF	0.00499214	0.217537	0.00712552	0.2396	0.0198491	0.0289569	0.0278138	0.0156225	0.0156225	0.230951	0.0206286	0.00854574	0.0127966	0.23615	0.232687	0.017033	0	0	0	0	0	0	1	0	0	0	1	0	0	0	0	0	5
GO:0016712	oxidoreductase activity, acting on paired donors, with incorporation or reduction of molecular oxygen, reduced flavin or flavoprotein as one donor, and incorporation of one atom of oxygen	MF	0.0109545	0.0134573	0.0156158	0.113382	0.0431667	0.0626266	0.0204006	0.034062	0.034062	0.438967	0.41624	0.0187122	0.0279485	0.447281	0.10729	0.0371056	0	2	0	1	0	0	2	0	0	0	0	0	0	0	1	0	11
GO:0016740	transferase activity	MF	0.520852	0.55873	0.650518	0.990857	0.947537	0.986706	0.954489	0.90123	0.90123	0.956494	0.982425	0.716843	0.849454	0.863664	0.731864	0.920005	0	32	0	24	0	0	29	0	0	26	22	0	0	30	32	0	698
GO:0016741	transferase activity, transferring one-carbon groups	MF	0.0726721	0.28914	0.102198	0.915242	0.260846	0.357889	0.798275	0.211307	0.211307	0.902935	0.701925	0.121365	0.176476	0.559241	0.090776	0.228174	0	4	0	1	0	0	2	0	0	1	2	0	0	3	6	0	75
GO:0016746	transferase activity, transferring acyl groups	MF	0.0820107	0.00706033	0.115089	0.839024	0.290217	0.394937	0.861726	0.236027	0.236027	0.63909	0.778922	0.136484	0.19765	0.830785	0.645683	0.25453	0	9	0	2	0	0	2	0	0	3	2	0	0	2	3	0	85
GO:0016747	transferase activity, transferring acyl groups other than amino-acyl groups	MF	0.0801494	0.0171602	0.112524	0.940828	0.284434	0.387698	0.850639	0.231143	0.231143	0.804967	0.764964	0.13348	0.193457	0.937076	0.626933	0.249329	0	8	0	1	0	0	2	0	0	2	2	0	0	1	3	0	83
GO:0016755	transferase activity, transferring amino-acyl groups	MF	0.00499214	0.217537	0.00712552	0.2396	0.0198491	0.0289569	0.0278138	0.0156225	0.0156225	0.230951	0.21695	0.00854574	0.0127966	0.23615	0.00125902	0.017033	0	0	0	0	0	0	1	0	0	0	0	0	0	0	2	0	5
GO:0016757	transferase activity, transferring glycosyl groups	MF	0.0949492	0.992485	0.132857	0.613799	0.329453	0.443322	0.655716	0.269396	0.269396	0.395516	0.51407	0.157251	0.226431	0.770423	0.967104	0.289984	0	0	0	4	0	0	4	0	0	5	4	0	0	3	1	0	99
GO:0016758	transferase activity, transferring hexosyl groups	MF	0.0585116	0.947954	0.082545	0.627508	0.214581	0.298133	0.659663	0.172791	0.172791	0.599226	0.788161	0.0982311	0.143724	0.616355	0.823495	0.186958	0	0	0	2	0	0	2	0	0	2	1	0	0	2	1	0	60
GO:0016763	transferase activity, transferring pentosyl groups	MF	0.0149124	0.521197	0.0212396	0.188777	0.0584137	0.0844374	0.202999	0.0461713	0.0461713	0.0381798	0.158635	0.0254367	0.0379274	0.554583	0.548493	0.0502685	0	0	0	1	0	0	1	0	0	2	1	0	0	0	0	0	15
GO:0016765	transferase activity, transferring alkyl or aryl (other than methyl) groups	MF	0.021806	0.660644	0.0310118	0.109346	0.0845339	0.121421	0.350259	0.0670148	0.0670148	0.685536	0.65952	0.037103	0.0551581	0.105401	0.101516	0.0728898	0	0	0	2	0	0	1	0	0	0	0	0	0	2	2	0	22
GO:0016769	transferase activity, transferring nitrogenous groups	MF	0.00996291	0.387862	0.0142053	0.0960376	0.039318	0.0570952	0.437432	0.0310118	0.0310118	0.408678	0.0793078	0.0170245	0.0254385	0.416648	0.411345	0.0337877	0	0	0	1	0	0	0	0	0	0	1	0	0	0	0	0	10
GO:0016772	transferase activity, transferring phosphorus-containing groups	MF	0.327145	0.384418	0.4323	0.925276	0.795534	0.90237	0.488665	0.712536	0.712535	0.690833	0.931724	0.493126	0.639293	0.552096	0.52121	0.743388	0	19	0	14	0	0	21	0	0	17	12	0	0	19	19	0	385
GO:0016773	phosphotransferase activity, alcohol group as acceptor	MF	0.247894	0.46745	0.334395	0.966345	0.680585	0.812266	0.49458	0.591929	0.591929	0.677702	0.960757	0.386479	0.519599	0.608257	0.271656	0.623915	0	13	0	8	0	0	15	0	0	12	7	0	0	13	16	0	279
GO:0016775	phosphotransferase activity, nitrogenous group as acceptor	MF	0.00897047	0.357048	0.012793	0.389321	0.0354543	0.0515319	0.404099	0.0279524	0.0279524	0.074016	0.356179	0.0153341	0.0229225	0.384323	0.379289	0.0304588	0	0	0	0	0	0	0	0	0	1	0	0	0	0	0	0	9
GO:0016776	phosphotransferase activity, phosphate group as acceptor	MF	0.00996291	0.010142	0.0142053	0.0960376	0.039318	0.0570952	0.104103	0.0310118	0.0310118	0.0894779	0.0793078	0.0170245	0.0254385	0.0933957	0.411345	0.0337877	0	2	0	1	0	0	1	0	0	1	1	0	0	1	0	0	10
GO:0016779	nucleotidyltransferase activity	MF	0.0470501	0.67691	0.0665444	0.733874	0.17557	0.246453	0.279436	0.140691	0.140691	0.229324	0.40356	0.0793231	0.11664	0.464493	0.453582	0.152475	0	1	0	1	0	0	3	0	0	3	2	0	0	2	2	0	48
GO:0016780	phosphotransferase activity, for other substituted phosphate groups	MF	0.00698301	0.290704	0.00996291	0.0497772	0.0276819	0.0403092	0.331408	0.021806	0.021806	0.0461833	0.289958	0.0119452	0.0178719	0.314216	0.309859	0.023768	0	0	0	1	0	0	0	0	0	1	0	0	0	0	0	0	7
GO:0016782	transferase activity, transferring sulfur-containing groups	MF	0.0149124	0.521197	0.0212396	0.560596	0.0584137	0.0844374	0.578183	0.0461713	0.0461713	0.54542	0.520117	0.0254367	0.0379274	0.184075	0.179395	0.0502685	0	0	0	0	0	0	0	0	0	0	0	0	0	1	1	0	15
GO:0016787	hydrolase activity	MF	0.197423	0.76509	0.10557	0.290864	0.428607	0.545261	0.202678	0.259878	0.259878	0.423106	0.758859	0.16235	0.361733	0.202744	0.321079	0.315677	1	35	2	47	3	4	51	3	3	43	35	2	2	48	45	3	830
GO:0016788	hydrolase activity, acting on ester bonds	MF	0.236058	0.942733	0.319377	0.841084	0.659965	0.794239	0.620633	0.57138	0.200599	0.801091	0.278334	0.369829	0.499901	0.412007	0.136441	0.603205	0	7	0	10	0	0	13	0	1	10	14	0	0	14	17	0	264
GO:0016790	thiolester hydrolase activity	MF	0.0403092	0.312776	0.0570952	0.894814	0.151958	0.214611	0.676385	0.121421	0.00718161	0.350276	0.866103	0.0681264	0.10047	0.0614425	0.159056	0.131717	0	2	0	0	0	0	1	0	1	2	0	0	0	4	3	0	41
GO:0016791	phosphatase activity	MF	0.0940302	0.697257	0.131598	0.424311	0.326721	0.439995	0.0958982	0.267059	0.267059	0.884657	0.186455	0.155783	0.224408	0.409096	0.0651094	0.287506	0	3	0	5	0	0	8	0	0	2	6	0	0	5	8	0	98
GO:0016796	exonuclease activity, active with either ribo- or deoxyribonucleic acids and producing 5'-phosphomonoesters	MF	0.00598801	0.255016	0.00854513	0.280153	0.0237731	0.0346493	0.291811	0.0187189	0.0187189	0.0341256	0.254344	0.0102468	0.0153373	0.276232	0.0346602	0.020406	0	0	0	0	0	0	0	0	0	1	0	0	0	0	1	0	6
GO:0016798	hydrolase activity, acting on glycosyl bonds	MF	0.0374077	0.845702	0.0530193	0.33023	0.14164	0.200566	0.635185	0.113037	0.113037	0.127378	0.271497	0.0632897	0.0934545	0.0466757	0.130235	0.122673	0	0	0	2	0	0	1	0	0	3	2	0	0	4	3	0	38
GO:0016799	hydrolase activity, hydrolyzing N-glycosyl compounds	MF	0.00996291	0.387862	0.0142053	0.0960376	0.039318	0.0570952	0.437432	0.0310118	0.0310118	0.408678	0.386942	0.0170245	0.0254385	0.0130217	0.012449	0.0337877	0	0	0	1	0	0	0	0	0	0	0	0	0	2	2	0	10
GO:0016805	dipeptidase activity	MF	0.00698301	0.290704	0.00996291	0.318549	0.0276819	0.0403092	0.054229	0.021806	0.021806	0.0461833	0.289958	0.0119452	0.0178719	0.314216	0.309859	0.023768	0	0	0	0	0	0	1	0	0	1	0	0	0	0	0	0	7
GO:0016810	hydrolase activity, acting on carbon-nitrogen (but not peptide) bonds	MF	0.0286582	0.407568	0.0406961	0.796378	0.109955	0.156945	0.0755614	0.00363773	0.087423	0.183183	0.406087	0.0486412	0.072097	0.790951	0.445472	0.0949941	0	1	0	0	0	0	3	1	0	2	1	0	0	0	1	0	29
GO:0016811	hydrolase activity, acting on carbon-nitrogen (but not peptide) bonds, in linear amides	MF	0.0149124	0.159395	0.0212396	0.560596	0.0584137	0.0844374	0.202999	0.000966187	0.0461713	0.0381798	0.158635	0.0254367	0.0379274	0.554583	0.179395	0.0502685	0	1	0	0	0	0	1	1	0	2	1	0	0	0	1	0	15
GO:0016814	hydrolase activity, acting on carbon-nitrogen (but not peptide) bonds, in cyclic amidines	MF	0.00996291	0.387862	0.0142053	0.421908	0.039318	0.0570952	0.0154672	0.0310118	0.0310118	0.408678	0.386942	0.0170245	0.0254385	0.416648	0.411345	0.0337877	0	0	0	0	0	0	2	0	0	0	0	0	0	0	0	0	10
GO:0016817	hydrolase activity, acting on acid anhydrides	MF	0.214351	0.346175	0.0429498	0.00174167	0.0674456	0.160645	0.00657766	0.169798	0.169798	0.557847	0.342229	0.0602697	0.122562	0.261011	0.450657	0.0459439	0	12	1	23	2	2	22	1	1	11	12	1	1	14	12	2	237
GO:0016818	hydrolase activity, acting on acid anhydrides, in phosphorus-containing anhydrides	MF	0.213537	0.340597	0.0426199	0.00352541	0.0667671	0.15923	0.00625366	0.168675	0.168675	0.551806	0.336682	0.0598178	0.121709	0.255813	0.444504	0.0454635	0	12	1	22	2	2	22	1	1	11	12	1	1	14	12	2	236
GO:0016820	hydrolase activity, acting on acid anhydrides, catalyzing transmembrane movement of substances	MF	0.0267047	0.136698	0.0379381	0.000404852	0.102762	0.146941	7.65695e-05	0.081636	0.081636	0.758368	0.135813	0.0453576	0.0672868	0.166067	0.409432	0.0887306	0	2	0	6	0	0	7	0	0	0	2	0	0	2	1	0	27
GO:0016829	lyase activity	MF	0.0566096	0.0576047	0.0798955	0.823199	0.208205	0.289766	0.843189	0.167521	0.167521	0.953022	0.942037	0.0951047	0.139265	0.186498	0.581729	0.181306	0	5	0	1	0	0	1	0	0	0	0	0	0	4	2	0	58
GO:0016830	carbon-carbon lyase activity	MF	0.0149124	0.159395	0.0212396	0.560596	0.0584137	0.0844374	0.202999	0.0461713	0.0461713	0.54542	0.520117	0.0254367	0.0379274	0.184075	0.179395	0.0502685	0	1	0	0	0	0	1	0	0	0	0	0	0	1	1	0	15
GO:0016831	carboxy-lyase activity	MF	0.00698301	0.290704	0.00996291	0.318549	0.0276819	0.0403092	0.331408	0.021806	0.021806	0.307672	0.289958	0.0119452	0.0178719	0.314216	0.0468935	0.023768	0	0	0	0	0	0	0	0	0	0	0	0	0	0	1	0	7
GO:0016835	carbon-oxygen lyase activity	MF	0.023768	0.0256451	0.0337877	0.731957	0.0918675	0.131717	0.748926	0.0728897	0.0728898	0.716982	0.691341	0.0404127	0.0600274	0.1285	0.353361	0.0792575	0	3	0	0	0	0	0	0	0	0	0	0	0	2	1	0	24
GO:0016836	hydro-lyase activity	MF	0.0198406	0.0135832	0.0282288	0.666079	0.0771431	0.111006	0.683785	0.0611043	0.0611043	0.650608	0.62443	0.0337829	0.050265	0.28256	0.276073	0.0664798	0	3	0	0	0	0	0	0	0	0	0	0	0	1	1	0	20
GO:0016846	carbon-sulfur lyase activity	MF	0.00499214	0.217537	0.00712552	0.0254429	0.0198491	0.0289569	0.249875	0.0156225	0.0156225	0.230951	0.21695	0.00854574	0.0127966	0.23615	0.232687	0.017033	0	0	0	1	0	0	0	0	0	0	0	0	0	0	0	0	5
GO:0016849	phosphorus-oxygen lyase activity	MF	0.00698301	0.290704	0.00996291	0.318549	0.0276819	0.0403092	0.331408	0.021806	0.021806	0.307672	0.289958	0.0119452	0.0178719	0.314216	0.309859	0.023768	0	0	0	0	0	0	0	0	0	0	0	0	0	0	0	0	7
GO:0016853	isomerase activity	MF	0.0632522	0.825298	0.0891387	0.868688	0.230304	0.31863	0.297031	0.185825	0.185825	0.852868	0.376156	0.106004	0.154776	0.446224	0.117112	0.200925	0	1	0	1	0	0	4	0	0	1	3	0	0	3	5	0	65
GO:0016854	racemase and epimerase activity	MF	0.00698301	0.290704	0.00996291	0.318549	0.0276819	0.0403092	0.331408	0.021806	0.021806	0.307672	0.289958	0.0119452	0.0178719	0.314216	0.309859	0.023768	0	0	0	0	0	0	0	0	0	0	0	0	0	0	0	0	7
GO:0016857	racemase and epimerase activity, acting on carbohydrates and derivatives	MF	0.00499214	0.217537	0.00712552	0.2396	0.0198491	0.0289569	0.249875	0.0156225	0.0156225	0.230951	0.21695	0.00854574	0.0127966	0.23615	0.232687	0.017033	0	0	0	0	0	0	0	0	0	0	0	0	0	0	0	0	5
GO:0016859	cis-trans isomerase activity	MF	0.0178719	0.586854	0.0254385	0.248708	0.0696949	0.10047	0.645146	0.0551581	0.0551581	0.611812	0.211102	0.0304523	0.045348	0.242885	0.0624539	0.0600274	0	0	0	1	0	0	0	0	0	0	1	0	0	1	2	0	18
GO:0016860	intramolecular oxidoreductase activity	MF	0.0139242	0.142437	0.0198364	0.535808	0.0546241	0.0790316	0.039754	0.0431577	0.0431577	0.520863	0.141746	0.0237596	0.0354418	0.529883	0.160676	0.0469941	0	1	0	0	0	0	2	0	0	0	1	0	0	0	1	0	14
GO:0016863	intramolecular oxidoreductase activity, transposing C=C bonds	MF	0.00499214	0.0207465	0.00712552	0.2396	0.0198491	0.0289569	0.0278138	0.0156225	0.0156225	0.230951	0.21695	0.00854574	0.0127966	0.23615	0.232687	0.017033	0	1	0	0	0	0	1	0	0	0	0	0	0	0	0	0	5
GO:0016866	intramolecular transferase activity	MF	0.0109545	0.417203	0.0156158	0.45276	0.0431667	0.0626266	0.122703	0.034062	0.034062	0.105783	0.41624	0.0187122	0.0279485	0.110324	0.10729	0.0371056	0	0	0	0	0	0	1	0	0	1	0	0	0	1	1	0	11
GO:0016874	ligase activity	MF	0.158188	0.830939	0.218117	0.42067	0.498344	0.636173	0.240911	0.418289	0.418289	0.647423	0.568244	0.255694	0.357988	0.994655	0.97872	0.446294	0	5	0	9	0	0	11	0	0	7	7	0	0	2	3	0	170
GO:0016875	ligase activity, forming carbon-oxygen bonds	MF	0.023768	0.320115	0.0337877	0.00130461	0.0918675	0.131717	0.748926	0.0728897	0.0728898	0.716982	0.691341	0.0404127	0.0600274	0.360974	0.353361	0.0792575	0	1	0	5	0	0	0	0	0	0	0	0	0	1	1	0	24
GO:0016876	ligase activity, forming aminoacyl-tRNA and related compounds	MF	0.023768	0.320115	0.0337877	0.00130461	0.0918675	0.131717	0.748926	0.0728897	0.0728898	0.716982	0.691341	0.0404127	0.0600274	0.360974	0.353361	0.0792575	0	1	0	5	0	0	0	0	0	0	0	0	0	1	1	0	24
GO:0016877	ligase activity, forming carbon-sulfur bonds	MF	0.0129351	0.125902	0.0184313	0.509625	0.0508197	0.0735947	0.526679	0.0401349	0.0401349	0.494983	0.12528	0.0220798	0.0329501	0.503816	0.497943	0.0437088	0	1	0	0	0	0	0	0	0	0	1	0	0	0	0	0	13
GO:0016878	acid-thiol ligase activity	MF	0.00598801	0.0301443	0.00854513	0.280153	0.0237731	0.0346493	0.291811	0.0187189	0.0187189	0.270316	0.254344	0.0102468	0.0153373	0.276232	0.272292	0.020406	0	1	0	0	0	0	0	0	0	0	0	0	0	0	0	0	6
GO:0016879	ligase activity, forming carbon-nitrogen bonds	MF	0.0838687	0.793888	0.117647	0.689058	0.295955	0.402092	0.211853	0.240882	0.240882	0.657282	0.401602	0.13948	0.201822	0.947375	0.943854	0.259697	0	2	0	3	0	0	6	0	0	3	4	0	0	1	1	0	87
GO:0016881	acid-amino acid ligase activity	MF	0.0764172	0.73679	0.107375	0.800636	0.272732	0.372966	0.151086	0.221286	0.221285	0.580883	0.525097	0.127442	0.185008	0.924888	0.985119	0.238822	0	2	0	2	0	0	6	0	0	3	3	0	0	1	0	0	79
GO:0016887	ATPase activity	MF	0.0866496	0.260915	0.121472	0.000884709	0.304477	0.412671	0.00136421	0.248108	0.248108	0.846666	0.0645889	0.143954	0.208043	0.513338	0.319335	0.267383	0	5	0	12	0	0	12	0	0	2	7	0	0	4	5	0	90
GO:0016891	endoribonuclease activity, producing 5'-phosphomonoesters	MF	0.00598801	0.255016	0.00854513	0.280153	0.0237731	0.0346493	0.291811	0.0187189	0.0187189	0.270316	0.254344	0.0102468	0.0153373	0.276232	0.272292	0.020406	0	0	0	0	0	0	0	0	0	0	0	0	0	0	0	0	6
GO:0016893	endonuclease activity, active with either ribo- or deoxyribonucleic acids and producing 5'-phosphomonoesters	MF	0.00797717	0.324688	0.0113789	0.354902	0.0315756	0.0459367	0.368796	0.0248838	0.0248838	0.34312	0.323876	0.013641	0.0204002	0.350212	0.0604329	0.0271189	0	0	0	0	0	0	0	0	0	0	0	0	0	0	1	0	8
GO:0016896	exoribonuclease activity, producing 5'-phosphomonoesters	MF	0.00598801	0.255016	0.00854513	0.280153	0.0237731	0.0346493	0.291811	0.0187189	0.0187189	0.0341256	0.254344	0.0102468	0.0153373	0.276232	0.0346602	0.020406	0	0	0	0	0	0	0	0	0	1	0	0	0	0	1	0	6
GO:0016903	oxidoreductase activity, acting on the aldehyde or oxo group of donors	MF	0.0149124	0.159395	0.0212396	0.0067775	0.00156933	0.00335004	0.047692	0.0461713	0.0461713	0.177064	0.158635	0.0254367	0.0379274	0.554583	0.0389985	0.00115155	0	1	0	3	1	1	2	0	0	1	1	0	0	0	2	1	15
GO:0016917	GABA receptor activity	MF	0.00698301	0.0408846	0.00996291	0.318549	0.0276819	0.0403092	0.054229	0.021806	0.021806	0.0461833	0.289958	0.0119452	0.0178719	0.314216	0.309859	0.023768	0	1	0	0	0	0	1	0	0	1	0	0	0	0	0	0	7
GO:0017016	Ras GTPase binding	MF	0.0198406	0.248014	0.0282288	0.666079	0.0771431	0.111006	0.308494	0.0611043	0.0611043	0.0793776	0.246938	0.0337829	0.050265	0.28256	0.653756	0.0664798	0	1	0	0	0	0	1	0	0	2	1	0	0	1	0	0	20
GO:0017048	Rho GTPase binding	MF	0.00797717	0.324688	0.0113789	0.354902	0.0315756	0.0459367	0.0696895	0.0248838	0.0248838	0.0595345	0.0525332	0.013641	0.0204002	0.062245	0.345491	0.0271189	0	0	0	0	0	0	1	0	0	1	1	0	0	1	0	0	8
GO:0017076	purine nucleotide binding	MF	0.143666	0.180915	0.0659607	0.0547217	0.289558	0.577354	0.0539262	0.364894	0.0566756	0.730592	0.976112	0.104606	0.0254739	0.779657	0.544164	0.201631	1	37	2	45	3	3	47	2	4	31	22	2	4	31	34	3	683
GO:0017110	nucleoside-diphosphatase activity	MF	0.00598801	0.255016	0.00854513	0.280153	0.0237731	0.0346493	0.291811	0.0187189	0.0187189	0.270316	0.254344	0.0102468	0.0153373	0.276232	0.272292	0.020406	0	0	0	0	0	0	0	0	0	0	0	0	0	0	0	0	6
GO:0017111	nucleoside-triphosphatase activity	MF	0.204535	0.280769	0.0390582	0.00411571	0.059521	0.143934	0.00347994	0.156421	0.156421	0.483714	0.27723	0.0549307	0.112433	0.201501	0.495567	0.0403498	0	12	1	21	2	2	22	1	1	11	12	1	1	14	11	2	225
GO:0017124	SH3 domain binding	MF	0.0306084	0.0585851	0.043447	0.227344	0.117092	0.166835	0.248843	0.0931752	0.0931753	0.804313	0.439513	0.0519144	0.0768838	0.812387	0.213248	0.101216	0	3	0	2	0	0	2	0	0	0	1	0	0	0	2	0	31
GO:0017137	Rab GTPase binding	MF	0.00499214	0.0207465	0.00712552	0.2396	0.0198491	0.0289569	0.249875	0.0156225	0.0156225	0.0235384	0.21695	0.00854574	0.0127966	0.23615	0.232687	0.017033	0	1	0	0	0	0	0	0	0	1	0	0	0	0	0	0	5
GO:0017171	serine hydrolase activity	MF	0.0651427	0.400287	0.0917643	0.701065	0.236508	0.326665	0.319279	0.190983	0.190983	0.450383	0.83675	0.109096	0.159158	0.690399	0.679459	0.206448	0	3	0	2	0	0	4	0	0	3	1	0	0	2	2	0	67
GO:0018024	histone-lysine N-methyltransferase activity	MF	0.0109545	0.0944489	0.0156158	0.45276	0.0431667	0.0626266	0.122703	0.034062	0.034062	0.438967	0.41624	0.0187122	0.0279485	0.447281	0.10729	0.0371056	0	1	0	0	0	0	1	0	0	0	0	0	0	0	1	0	11
GO:0019001	guanyl nucleotide binding	MF	0.139011	0.414115	0.0178812	0.26414	0.0206183	0.0550794	0.0365187	0.0778886	0.00104373	0.135881	0.565084	0.0255115	0.000466309	0.248365	0.354427	0.0135434	0	7	1	9	2	2	13	1	3	10	6	1	3	9	8	2	148
GO:0019199	transmembrane receptor protein kinase activity	MF	0.0267047	0.373145	0.0379381	0.425876	0.102762	0.146941	0.189285	0.081636	0.081636	0.405289	0.733598	0.0453576	0.0672868	0.767072	0.0477761	0.0887306	0	1	0	1	0	0	2	0	0	1	0	0	0	0	3	0	27
GO:0019200	carbohydrate kinase activity	MF	0.00996291	0.0797232	0.0142053	0.0960376	0.039318	0.0570952	0.437432	0.0310118	0.0310118	0.408678	0.386942	0.0170245	0.0254385	0.416648	0.0907777	0.0337877	0	1	0	1	0	0	0	0	0	0	0	0	0	0	1	0	10
GO:0019201	nucleotide kinase activity	MF	0.00698301	0.290704	0.00996291	0.318549	0.0276819	0.0403092	0.054229	0.021806	0.021806	0.307672	0.0406601	0.0119452	0.0178719	0.314216	0.309859	0.023768	0	0	0	0	0	0	1	0	0	0	1	0	0	0	0	0	7
GO:0019203	carbohydrate phosphatase activity	MF	0.00598801	0.255016	0.00854513	0.280153	0.0237731	0.0346493	0.291811	0.0187189	0.0187189	0.270316	0.254344	0.0102468	0.0153373	0.276232	0.272292	0.020406	0	0	0	0	0	0	0	0	0	0	0	0	0	0	0	0	6
GO:0019205	nucleobase, nucleoside, nucleotide kinase activity	MF	0.0119452	0.109875	0.0170245	0.131449	0.0470006	0.0681264	0.142024	0.037103	0.037103	0.122804	0.109323	0.0203973	0.0304523	0.127972	0.47059	0.0404127	0	1	0	1	0	0	1	0	0	1	1	0	0	1	0	0	12
GO:0019207	kinase regulator activity	MF	0.0276819	0.747425	0.039318	0.185305	0.106365	0.151958	0.469083	0.0845339	0.0845339	0.423368	0.74636	0.0470006	0.0696949	0.779333	0.773663	0.0918675	0	0	0	2	0	0	1	0	0	1	0	0	0	0	0	0	28
GO:0019208	phosphatase regulator activity	MF	0.0188567	0.229989	0.0268345	0.647227	0.0734262	0.105753	0.665021	0.0581357	0.0581357	0.631719	0.0592038	0.0321189	0.0478095	0.262719	0.256561	0.0632589	0	1	0	0	0	0	0	0	0	0	2	0	0	1	1	0	19
GO:0019209	kinase activator activity	MF	0.00797717	0.324688	0.0113789	0.0640769	0.0315756	0.0459367	0.368796	0.0248838	0.0248838	0.0595345	0.323876	0.013641	0.0204002	0.350212	0.345491	0.0271189	0	0	0	1	0	0	0	0	0	1	0	0	0	0	0	0	8
GO:0019210	kinase inhibitor activity	MF	0.00797717	0.324688	0.0113789	0.0640769	0.0315756	0.0459367	0.368796	0.0248838	0.0248838	0.34312	0.323876	0.013641	0.0204002	0.350212	0.345491	0.0271189	0	0	0	1	0	0	0	0	0	0	0	0	0	0	0	0	8
GO:0019212	phosphatase inhibitor activity	MF	0.0119452	0.109875	0.0170245	0.481971	0.0470006	0.0681264	0.498621	0.037103	0.037103	0.467709	0.0171785	0.0203973	0.0304523	0.476309	0.47059	0.0404127	0	1	0	0	0	0	0	0	0	0	2	0	0	0	0	0	12
GO:0019213	deacetylase activity	MF	0.00698301	0.290704	0.00996291	0.318549	0.0276819	0.0403092	0.054229	0.021806	0.021806	0.307672	0.289958	0.0119452	0.0178719	0.314216	0.309859	0.023768	0	0	0	0	0	0	1	0	0	0	0	0	0	0	0	0	7
GO:0019239	deaminase activity	MF	0.00797717	0.324688	0.0113789	0.354902	0.0315756	0.0459367	0.0696895	0.0248838	0.0248838	0.34312	0.323876	0.013641	0.0204002	0.062245	0.345491	0.0271189	0	0	0	0	0	0	1	0	0	0	0	0	0	1	0	0	8
GO:0019787	small conjugating protein ligase activity	MF	0.0556574	0.518309	0.0785682	0.815652	0.204998	0.285547	0.0382237	0.164875	0.164875	0.796974	0.288461	0.0935377	0.137027	0.808369	0.951732	0.178465	0	2	0	1	0	0	6	0	0	1	3	0	0	1	0	0	57
GO:0019829	cation-transporting ATPase activity	MF	0.00797717	0.0528182	0.0113789	0.00687833	0.0315756	0.0459367	0.000560955	0.0248838	0.0248838	0.34312	0.00504102	0.013641	0.0204002	0.350212	0.345491	0.0271189	0	1	0	2	0	0	3	0	0	0	2	0	0	0	0	0	8
GO:0019838	growth factor binding	MF	0.0178719	0.0520021	0.0254385	0.248708	0.0696949	0.10047	0.645146	0.0551581	0.0551581	0.234173	0.585735	0.0304523	0.045348	0.621185	0.0624539	0.0600274	0	2	0	1	0	0	0	0	0	1	0	0	0	0	2	0	18
GO:0019842	vitamin binding	MF	0.0344988	0.821103	0.0489275	0.285701	0.131201	0.186277	0.589996	0.104576	0.104576	0.841542	0.0240047	0.05843	0.0863875	0.277409	0.269147	0.113538	0	0	0	2	0	0	1	0	0	0	4	0	0	2	2	0	35
GO:0019843	rRNA binding	MF	0.00897047	0.00735749	0.012793	0.0795521	0.0354543	0.0515319	0.0863755	0.0279524	0.0279524	0.376758	0.356179	0.0153341	0.0229225	0.0773209	0.379289	0.0304588	0	2	0	1	0	0	1	0	0	0	0	0	0	1	0	0	9
GO:0019887	protein kinase regulator activity	MF	0.023768	0.692452	0.0337877	0.133153	0.0918675	0.131717	0.391132	0.0728897	0.0728898	0.716982	0.691341	0.0404127	0.0600274	0.72606	0.72004	0.0792575	0	0	0	2	0	0	1	0	0	0	0	0	0	0	0	0	24
GO:0019888	protein phosphatase regulator activity	MF	0.0178719	0.212057	0.0254385	0.627314	0.0696949	0.10047	0.645146	0.0551581	0.0551581	0.611812	0.0516192	0.0304523	0.045348	0.242885	0.237074	0.0600274	0	1	0	0	0	0	0	0	0	0	2	0	0	1	1	0	18
GO:0019899	enzyme binding	MF	0.0651427	0.400287	0.0917643	0.482411	0.236508	0.326665	0.519907	0.190983	0.190983	0.450383	0.626838	0.109096	0.159158	0.690399	0.679459	0.206448	0	3	0	3	0	0	3	0	0	3	2	0	0	2	2	0	67
GO:0019900	kinase binding	MF	0.0168862	0.194273	0.0240407	0.228584	0.065949	0.0951564	0.624095	0.0521715	0.0521715	0.590832	0.564922	0.0287831	0.0428805	0.600168	0.593967	0.0567851	0	1	0	1	0	0	0	0	0	0	0	0	0	0	0	0	17
GO:0019901	protein kinase binding	MF	0.0168862	0.194273	0.0240407	0.228584	0.065949	0.0951564	0.624095	0.0521715	0.0521715	0.590832	0.564922	0.0287831	0.0428805	0.600168	0.593967	0.0567851	0	1	0	1	0	0	0	0	0	0	0	0	0	0	0	0	17
GO:0019904	protein domain specific binding	MF	0.0679723	0.117179	0.0956898	0.000281812	0.00262401	0.00778336	0.00010885	0.198663	0.0200206	0.702589	0.854312	0.113715	0.0136052	0.159583	0.0678929	0.0236163	0	5	0	11	2	2	12	0	1	2	1	0	1	5	6	1	70
GO:0019905	syntaxin binding	MF	0.00698301	0.290704	0.00996291	0.00447454	0.0276819	0.0403092	0.00511505	0.021806	0.021806	0.307672	0.0406601	0.0119452	0.0178719	0.314216	0.0468935	0.023768	0	0	0	2	0	0	2	0	0	0	1	0	0	0	1	0	7
GO:0019955	cytokine binding	MF	0.0109545	0.0944489	0.0156158	0.45276	0.0431667	0.0626266	0.122703	0.034062	0.034062	0.438967	0.41624	0.0187122	0.0279485	0.447281	0.10729	0.0371056	0	1	0	0	0	0	1	0	0	0	0	0	0	0	1	0	11
GO:0019992	diacylglycerol binding	MF	0.0247477	0.337945	0.0351729	0.746291	0.0955131	0.136821	0.0111403	0.075814	0.075814	0.368352	0.00579207	0.0420635	0.0624531	0.380131	0.734529	0.0824257	0	1	0	0	0	0	4	0	0	1	4	0	0	1	0	0	25
GO:0020037	heme binding	MF	0.0296338	0.0529407	0.0420724	0.213116	0.11353	0.161905	0.0835262	0.0903035	0.0903035	0.458645	0.770084	0.0502791	0.0744934	0.471737	0.199682	0.0981103	0	3	0	2	0	0	3	0	0	1	0	0	0	1	2	0	30
GO:0022803	passive transmembrane transporter activity	MF	0.123044	0.430476	0.171062	0.830379	0.40903	0.537415	0.741712	0.338403	0.338403	0.220415	0.75056	0.201614	0.286728	0.684127	0.355753	0.36283	0	6	0	4	0	0	5	0	0	8	4	0	0	5	7	0	130
GO:0022804	active transmembrane transporter activity	MF	0.114064	0.215934	0.158906	0.0544197	0.384411	0.508899	0.0160525	0.316853	0.316853	0.869675	0.213652	0.187543	0.26778	0.442117	0.590727	0.340152	0	7	0	10	0	0	12	0	0	3	7	0	0	6	5	0	120
GO:0022832	voltage-gated channel activity	MF	0.0641979	0.61865	0.0904523	0.691274	0.233412	0.322659	0.890754	0.188408	0.188408	0.0504812	0.830484	0.107551	0.15697	0.680516	0.123585	0.203691	0	2	0	2	0	0	1	0	0	6	1	0	0	2	5	0	66
GO:0022834	ligand-gated channel activity	MF	0.0286582	0.159574	0.0406961	0.462552	0.109955	0.156945	0.21864	0.087423	0.087423	0.441159	0.758513	0.0486412	0.072097	0.0627156	0.186335	0.0949941	0	2	0	1	0	0	2	0	0	1	0	0	0	3	2	0	29
GO:0022836	gated channel activity	MF	0.0931104	0.498503	0.130338	0.767673	0.323979	0.436648	0.799023	0.264716	0.264716	0.122341	0.848955	0.154312	0.22238	0.580851	0.233236	0.28502	0	4	0	3	0	0	3	0	0	7	2	0	0	4	6	0	97
GO:0022838	substrate specific channel activity	MF	0.123044	0.430476	0.171062	0.830379	0.40903	0.537415	0.741712	0.338403	0.338403	0.220415	0.75056	0.201614	0.286728	0.684127	0.355753	0.36283	0	6	0	4	0	0	5	0	0	8	4	0	0	5	7	0	130
GO:0022839	ion gated channel activity	MF	0.00797717	0.324688	0.0113789	0.354902	0.0315756	0.0459367	0.368796	0.0248838	0.0248838	0.34312	0.0525332	0.013641	0.0204002	0.350212	0.345491	0.0271189	0	0	0	0	0	0	0	0	0	0	1	0	0	0	0	0	8
GO:0022843	voltage-gated cation channel activity	MF	0.0441661	0.365967	0.0625052	0.43295	0.165529	0.232964	0.925376	0.132482	0.132482	0.0780512	0.640375	0.0745397	0.109744	0.691763	0.0802597	0.143638	0	2	0	2	0	0	0	0	0	4	1	0	0	1	4	0	45
GO:0022857	transmembrane transporter activity	MF	0.00263678	0.066901	0.008186	0.0659773	0.00118518	0.00191552	0.00768407	0.0711265	0.0711265	0.0270089	0.310568	0.00140831	0.0428645	0.195817	0.248309	0.00349918	2	20	2	22	5	6	27	2	2	23	16	3	2	19	18	4	310
GO:0022890	inorganic cation transmembrane transporter activity	MF	2.25944e-05	0.00254217	7.60082e-05	3.26178e-06	1.22177e-07	5.37145e-08	1.69356e-07	0.000904197	0.000904197	1.11712e-05	0.0273271	2.62089e-06	0.000491357	0.00467114	0.0393155	1.72914e-06	2	8	2	13	5	6	15	2	2	12	6	3	2	8	6	4	62
GO:0022891	substrate-specific transmembrane transporter activity	MF	0.00202816	0.0841705	0.00635195	0.0277877	0.000735432	0.00113008	0.00425627	0.0570866	0.0570866	0.0181432	0.193676	0.00100133	0.0340263	0.228913	0.291342	0.00235348	2	18	2	22	5	6	26	2	2	22	16	3	2	17	16	4	283
GO:0022892	substrate-specific transporter activity	MF	0.00323751	0.0764269	0.00997616	0.0105801	0.00171492	0.00287543	0.00328622	0.0842309	0.0842309	0.0198854	0.325246	0.00183755	0.0512378	0.217693	0.45361	0.00475727	2	21	2	27	5	6	30	2	2	25	17	3	2	20	17	4	333
GO:0030145	manganese ion binding	MF	0.0679723	0.855488	0.0956898	0.517083	0.245724	0.338544	0.758321	0.198663	0.198663	0.880293	0.854312	0.113715	0.165692	0.718668	0.151157	0.214663	0	1	0	3	0	0	2	0	0	1	1	0	0	2	5	0	70
GO:0030165	PDZ domain binding	MF	0.00698301	0.290704	0.00996291	0.00447454	0.0276819	0.0403092	0.331408	0.021806	0.021806	0.307672	0.289958	0.0119452	0.0178719	0.314216	0.00407692	0.023768	0	0	0	2	0	0	0	0	0	0	0	0	0	0	2	0	7
GO:0030170	pyridoxal phosphate binding	MF	0.0158997	0.544164	0.0226411	0.0501432	0.0621887	0.0898123	0.601798	0.049176	0.049176	0.568721	0.175871	0.0271112	0.040407	0.0481586	0.571832	0.0535322	0	0	0	2	0	0	0	0	0	0	1	0	0	2	0	0	16
GO:0030234	enzyme regulator activity	MF	0.243967	0.915081	0.329422	0.925942	0.673849	0.806435	0.847429	0.585186	0.2122	0.16385	0.235238	0.380975	0.155138	0.781977	0.845064	0.61713	0	8	0	9	0	0	11	0	1	17	15	0	1	11	10	0	274
GO:0030246	carbohydrate binding	MF	0.087575	0.640195	0.122744	0.722553	0.307296	0.0989861	0.245179	0.250503	0.250503	0.500934	0.0289147	0.145441	0.210106	0.0481959	0.508421	0.269928	0	3	0	3	0	1	6	0	0	4	8	0	0	8	4	0	91
GO:0030247	polysaccharide binding	MF	0.0335275	0.489248	0.04756	0.845347	0.127694	0.181458	0.574038	0.101739	0.101739	0.525258	0.0766828	0.0568049	0.0840203	0.100184	0.25498	0.110473	0	1	0	0	0	0	1	0	0	1	3	0	0	3	2	0	34
GO:0030295	protein kinase activator activity	MF	0.00598801	0.255016	0.00854513	0.0368336	0.0237731	0.0346493	0.291811	0.0187189	0.0187189	0.270316	0.254344	0.0102468	0.0153373	0.276232	0.272292	0.020406	0	0	0	1	0	0	0	0	0	0	0	0	0	0	0	0	6
GO:0030371	translation repressor activity	MF	0.00499214	0.0207465	0.00712552	0.00138547	0.000153208	0.00033112	0.0278138	0.0156225	0.0156225	0.00122863	0.0206286	0.00854574	0.0127966	0.0246733	0.0239141	0.000111994	0	1	0	2	1	1	1	0	0	2	1	0	0	1	1	1	5
GO:0030414	protease inhibitor activity	MF	0.0480098	0.41844	0.0678873	0.932325	0.178891	0.250898	0.767898	0.143411	0.0101444	0.103627	0.0279873	0.0809126	0.00683974	0.254368	0.245099	0.155401	0	2	0	0	0	0	1	0	1	4	5	0	1	3	3	0	49
GO:0030528	transcription regulator activity	MF	0.309859	0.203961	0.411345	0.652191	0.4276	0.355166	0.15389	0.004514	0.314959	0.581271	0.0609229	0.47059	0.237074	0.714756	0.965884	0.353361	0	20	0	17	1	2	24	4	1	17	23	0	1	16	11	1	361
GO:0030551	cyclic nucleotide binding	MF	0.00797717	0.324688	0.0113789	0.0640769	0.0315756	0.0459367	0.368796	0.0248838	0.0248838	0.34312	0.323876	0.013641	0.0204002	0.350212	0.345491	0.0271189	0	0	0	1	0	0	0	0	0	0	0	0	0	0	0	0	8
GO:0030552	cAMP binding	MF	0.00499214	0.217537	0.00712552	0.2396	0.0198491	0.0289569	0.249875	0.0156225	0.0156225	0.230951	0.21695	0.00854574	0.0127966	0.23615	0.232687	0.017033	0	0	0	0	0	0	0	0	0	0	0	0	0	0	0	0	5
GO:0030554	adenyl nucleotide binding	MF	0.0978267	0.176954	0.17996	0.0728439	0.652937	0.840102	0.121361	0.520069	0.520069	0.90516	0.981544	0.238874	0.414455	0.845655	0.61854	0.567902	1	30	1	36	1	1	36	1	1	21	16	1	1	23	26	1	545
GO:0030594	neurotransmitter receptor activity	MF	0.0139242	0.142437	0.0198364	0.535808	0.0546241	0.0790316	0.039754	0.0431577	0.0431577	0.520863	0.496018	0.0237596	0.0354418	0.164954	0.160676	0.0469941	0	1	0	0	0	0	2	0	0	0	0	0	0	1	1	0	14
GO:0030674	protein binding, bridging	MF	0.00499214	0.217537	0.00712552	0.00138547	0.0198491	0.0289569	0.0278138	0.0156225	9.3788e-05	0.0235384	0.0206286	0.00854574	0.0127966	0.0246733	0.0239141	0.017033	0	0	0	2	0	0	1	0	1	1	1	0	0	1	1	0	5
GO:0030695	GTPase regulator activity	MF	0.147773	0.881354	0.20426	0.92973	0.473016	0.608936	0.664346	0.395345	0.395345	0.419175	0.483968	0.239834	0.337349	0.592652	0.966569	0.422423	0	4	0	4	0	0	7	0	0	8	7	0	0	7	3	0	158
GO:0030955	potassium ion binding	MF	0.0403092	0.866927	0.0570952	0.0203418	0.151958	0.214611	0.676385	0.121421	0.121421	0.0169371	0.589336	0.0681264	0.10047	0.364937	0.355166	0.131717	0	0	0	5	0	0	1	0	0	5	1	0	0	2	2	0	41
GO:0031072	heat shock protein binding	MF	0.0247477	0.337945	0.0351729	0.145675	0.0955131	0.00922397	0.0478267	0.075814	0.075814	0.368352	0.11431	0.0420635	0.0624531	0.740474	0.0373056	0.0824257	0	1	0	2	0	1	3	0	0	1	2	0	0	0	3	0	25
GO:0031267	small GTPase binding	MF	0.0208237	0.266082	0.0296212	0.683926	0.0808457	0.116228	0.329466	0.064064	0.064064	0.0892456	0.26495	0.0354443	0.0527145	0.302352	0.671666	0.0696901	0	1	0	0	0	0	1	0	0	2	1	0	0	1	0	0	21
GO:0031402	sodium ion binding	MF	0.0432032	0.885239	0.0611554	0.205568	0.162156	0.228415	0.449113	0.12973	0.12973	0.901483	0.6281	0.0729402	0.107434	0.907207	0.397905	0.140672	0	0	0	3	0	0	2	0	0	0	1	0	0	0	2	0	44
GO:0031404	chloride ion binding	MF	0.0267047	0.373145	0.0379381	0.772706	0.102762	0.146941	0.0608534	0.081636	0.081636	0.15761	0.733598	0.0453576	0.0672868	0.767072	0.409432	0.0887306	0	1	0	0	0	0	3	0	0	2	0	0	0	0	1	0	27
GO:0031418	L-ascorbic acid binding	MF	0.00499214	0.217537	0.00712552	0.2396	0.0198491	0.0289569	0.249875	0.0156225	0.0156225	0.230951	0.0206286	0.00854574	0.0127966	0.23615	0.0239141	0.017033	0	0	0	0	0	0	0	0	0	0	1	0	0	0	1	0	5
GO:0031420	alkali metal ion binding	MF	0.0754822	0.978665	0.106083	0.23518	0.269778	0.369229	0.819493	0.218802	0.218802	0.208097	0.726948	0.125926	0.182883	0.784244	0.375727	0.236173	0	0	0	5	0	0	2	0	0	5	2	0	0	2	4	0	78
GO:0031625	ubiquitin protein ligase binding	MF	0.00797717	0.0528182	0.0113789	0.0640769	0.0315756	0.0459367	0.368796	0.0248838	0.0248838	0.0595345	0.0525332	0.013641	0.0204002	0.350212	0.0604329	0.0271189	0	1	0	1	0	0	0	0	0	1	1	0	0	0	1	0	8
GO:0032403	protein complex binding	MF	0.0208237	0.64353	0.0296212	0.309144	0.0808457	0.116228	0.701501	0.064064	0.064064	0.668531	0.642404	0.0354443	0.0527145	0.677851	0.295555	0.0696901	0	0	0	1	0	0	0	0	0	0	0	0	0	0	1	0	21
GO:0032553	ribonucleotide binding	MF	0.135322	0.170192	0.0603597	0.0472383	0.26749	0.547894	0.0456163	0.343408	0.0498116	0.652142	0.961827	0.0962079	0.0221371	0.707297	0.527237	0.184503	1	36	2	44	3	3	46	2	4	31	22	2	4	31	33	3	659
GO:0032555	purine ribonucleotide binding	MF	0.135322	0.170192	0.0603597	0.0472383	0.26749	0.547894	0.0456163	0.343408	0.0498116	0.652142	0.961827	0.0962079	0.0221371	0.707297	0.527237	0.184503	1	36	2	44	3	3	46	2	4	31	22	2	4	31	33	3	659
GO:0032559	adenyl ribonucleotide binding	MF	0.0904452	0.164593	0.167483	0.0622883	0.627741	0.820621	0.104718	0.495296	0.495296	0.857537	0.968536	0.223253	0.391932	0.779394	0.601841	0.542641	1	29	1	35	1	1	35	1	1	21	16	1	1	23	25	1	521
GO:0032561	guanyl ribonucleotide binding	MF	0.139011	0.414115	0.0178812	0.26414	0.0206183	0.0550794	0.0365187	0.0778886	0.00104373	0.135881	0.565084	0.0255115	0.000466309	0.248365	0.354427	0.0135434	0	7	1	9	2	2	13	1	3	10	6	1	3	9	8	2	148
GO:0032934	sterol binding	MF	0.00698301	0.00329346	0.00996291	0.318549	0.0276819	0.0403092	0.331408	0.021806	0.021806	0.307672	0.289958	0.0119452	0.0178719	0.0483268	0.0468935	0.023768	0	2	0	0	0	0	0	0	0	0	0	0	0	1	1	0	7
GO:0033558	protein deacetylase activity	MF	0.00598801	0.255016	0.00854513	0.280153	0.0237731	0.0346493	0.291811	0.0187189	0.0187189	0.270316	0.254344	0.0102468	0.0153373	0.276232	0.272292	0.020406	0	0	0	0	0	0	0	0	0	0	0	0	0	0	0	0	6
GO:0033764	steroid dehydrogenase activity, acting on the CH-OH group of donors, NAD or NADP as acceptor	MF	0.00897047	0.357048	0.012793	0.389321	0.0354543	0.0515319	0.404099	0.0279524	0.0279524	0.376758	0.356179	0.0153341	0.0229225	0.384323	0.379289	0.0304588	0	0	0	0	0	0	0	0	0	0	0	0	0	0	0	0	9
GO:0034061	DNA polymerase activity	MF	0.0149124	0.521197	0.0212396	0.188777	0.0584137	0.0844374	0.202999	0.0461713	0.0461713	0.177064	0.520117	0.0254367	0.0379274	0.184075	0.548493	0.0502685	0	0	0	1	0	0	1	0	0	1	0	0	0	1	0	0	15
GO:0034062	RNA polymerase activity	MF	0.0158997	0.176697	0.0226411	0.584063	0.0621887	0.0898123	0.22395	0.049176	0.049176	0.195893	0.175871	0.0271112	0.040407	0.203492	0.571832	0.0535322	0	1	0	0	0	0	1	0	0	1	1	0	0	1	0	0	16
GO:0034483	heparan sulfate sulfotransferase activity	MF	0.00499214	0.217537	0.00712552	0.2396	0.0198491	0.0289569	0.249875	0.0156225	0.0156225	0.230951	0.21695	0.00854574	0.0127966	0.0246733	0.232687	0.017033	0	0	0	0	0	0	0	0	0	0	0	0	0	1	0	0	5
GO:0034593	phosphatidylinositol bisphosphate phosphatase activity	MF	0.00499214	0.217537	0.00712552	0.00138547	0.0198491	0.0289569	0.0278138	0.0156225	0.0156225	0.230951	0.00100245	0.00854574	0.0127966	0.23615	0.232687	0.017033	0	0	0	2	0	0	1	0	0	0	2	0	0	0	0	0	5
GO:0035091	phosphoinositide binding	MF	0.0267047	0.0378819	0.0379381	0.425876	0.102762	0.146941	0.189285	0.081636	0.081636	0.15761	0.733598	0.0453576	0.0672868	0.41768	0.0477761	0.0887306	0	3	0	1	0	0	2	0	0	2	0	0	0	1	3	0	27
GO:0035250	UDP-galactosyltransferase activity	MF	0.00499214	0.217537	0.00712552	0.2396	0.0198491	0.0289569	0.249875	0.0156225	0.0156225	0.230951	0.0206286	0.00854574	0.0127966	0.23615	0.232687	0.017033	0	0	0	0	0	0	0	0	0	0	1	0	0	0	0	0	5
GO:0035257	nuclear hormone receptor binding	MF	0.00499214	0.217537	0.00712552	0.2396	0.0198491	0.0289569	0.0278138	0.0156225	0.0156225	0.230951	0.21695	0.00854574	0.0127966	0.23615	0.232687	0.017033	0	0	0	0	0	0	1	0	0	0	0	0	0	0	0	0	5
GO:0042054	histone methyltransferase activity	MF	0.0109545	0.0944489	0.0156158	0.45276	0.0431667	0.0626266	0.122703	0.034062	0.034062	0.438967	0.41624	0.0187122	0.0279485	0.447281	0.10729	0.0371056	0	1	0	0	0	0	1	0	0	0	0	0	0	0	1	0	11
GO:0042165	neurotransmitter binding	MF	0.0139242	0.142437	0.0198364	0.535808	0.0546241	0.0790316	0.039754	0.0431577	0.0431577	0.520863	0.496018	0.0237596	0.0354418	0.164954	0.160676	0.0469941	0	1	0	0	0	0	2	0	0	0	0	0	0	1	1	0	14
GO:0042277	peptide binding	MF	0.0267047	0.373145	0.0379381	0.171784	0.102762	0.146941	0.788833	0.081636	0.081636	0.758368	0.037528	0.0453576	0.0672868	0.767072	0.409432	0.0887306	0	1	0	2	0	0	0	0	0	0	3	0	0	0	1	0	27
GO:0042393	histone binding	MF	0.00698301	0.290704	0.00996291	0.318549	0.0276819	0.0403092	0.331408	0.021806	0.021806	0.307672	0.289958	0.0119452	0.0178719	0.314216	0.0468935	0.023768	0	0	0	0	0	0	0	0	0	0	0	0	0	0	1	0	7
GO:0042578	phosphoric ester hydrolase activity	MF	0.123044	0.876134	0.171062	0.256323	0.40903	0.537415	0.189719	0.338403	0.338403	0.90611	0.0914807	0.201614	0.286728	0.372871	0.0716474	0.36283	0	3	0	8	0	0	9	0	0	3	9	0	0	7	10	0	130
GO:0042623	ATPase activity, coupled	MF	0.0736096	0.298567	0.103495	0.000615549	0.263835	0.361691	0.000934217	0.213813	0.213813	0.981911	0.153764	0.122888	0.178617	0.368058	0.197065	0.230849	0	4	0	11	0	0	11	0	0	0	5	0	0	4	5	0	76
GO:0042625	ATPase activity, coupled to transmembrane movement of ions	MF	0.0208237	0.0763645	0.0296212	7.00034e-05	0.0808457	0.116228	9.44436e-06	0.064064	0.064064	0.668531	0.0758254	0.0354443	0.0527145	0.0945301	0.295555	0.0696901	0	2	0	6	0	0	7	0	0	0	2	0	0	2	1	0	21
GO:0042626	ATPase activity, coupled to transmembrane movement of substances	MF	0.0267047	0.136698	0.0379381	0.000404852	0.102762	0.146941	7.65695e-05	0.081636	0.081636	0.758368	0.135813	0.0453576	0.0672868	0.166067	0.409432	0.0887306	0	2	0	6	0	0	7	0	0	0	2	0	0	2	1	0	27
GO:0042802	identical protein binding	MF	0.0726721	0.0261905	0.102198	0.0451951	0.260846	0.357889	0.24053	0.211307	0.211307	0.184188	0.701925	0.121365	0.176476	0.761278	0.344539	0.228174	0	7	0	7	0	0	5	0	0	5	2	0	0	2	4	0	75
GO:0042803	protein homodimerization activity	MF	0.0412747	0.0486088	0.0584503	0.0706989	0.15537	0.219239	0.205695	0.124199	0.124199	0.36448	0.602581	0.0697335	0.102797	0.654729	0.169146	0.134712	0	4	0	4	0	0	3	0	0	2	1	0	0	1	3	0	42
GO:0043021	ribonucleoprotein binding	MF	0.0139242	0.00352078	0.0198364	0.535808	0.0546241	0.0790316	0.039754	0.0431577	0.0431577	0.158546	0.0264862	0.0237596	0.0354418	0.0338108	0.160676	0.0469941	0	3	0	0	0	0	2	0	0	1	2	0	0	2	1	0	14
GO:0043022	ribosome binding	MF	0.00499214	0.0207465	0.00712552	0.2396	0.0198491	0.0289569	0.00159008	0.0156225	0.0156225	0.0235384	0.0206286	0.00854574	0.0127966	0.0246733	0.0239141	0.017033	0	1	0	0	0	0	2	0	0	1	1	0	0	1	1	0	5
GO:0043167	ion binding	MF	0.466583	0.59366	0.670432	0.780859	0.883854	0.904205	0.299853	0.883785	0.883785	0.942026	0.634913	0.497343	0.925483	0.873188	0.518365	0.917114	1	70	1	74	3	5	88	2	2	65	69	2	1	70	77	2	1511
GO:0043168	anion binding	MF	0.0267047	0.373145	0.0379381	0.772706	0.102762	0.146941	0.0608534	0.081636	0.081636	0.15761	0.733598	0.0453576	0.0672868	0.767072	0.409432	0.0887306	0	1	0	0	0	0	3	0	0	2	0	0	0	0	1	0	27
GO:0043169	cation binding	MF	0.412754	0.671198	0.612685	0.63583	0.828164	0.842624	0.453773	0.835465	0.835465	0.930797	0.440032	0.428096	0.894437	0.968134	0.458146	0.877062	1	62	1	70	3	5	77	2	2	59	66	2	1	58	71	2	1373
GO:0043176	amine binding	MF	0.00598801	0.255016	0.00854513	0.280153	0.0237731	0.0346493	0.0401965	0.0187189	0.0187189	0.270316	0.254344	0.0102468	0.0153373	0.276232	0.272292	0.020406	0	0	0	0	0	0	1	0	0	0	0	0	0	0	0	0	6
GO:0043492	ATPase activity, coupled to movement of substances	MF	0.0276819	0.147991	0.039318	0.000515427	0.106365	0.151958	0.000102033	0.0845339	0.0845339	0.770775	0.147048	0.0470006	0.0696949	0.179239	0.4276	0.0918675	0	2	0	6	0	0	7	0	0	0	2	0	0	2	1	0	28
GO:0043565	sequence-specific DNA binding	MF	0.152126	0.523166	0.21006	0.646438	0.137656	0.247347	0.427003	0.0137962	0.405008	0.736001	0.0888923	0.24648	0.346023	0.759142	0.743879	0.106622	0	7	0	7	1	1	9	2	0	6	11	0	0	6	6	1	163
GO:0043566	structure-specific DNA binding	MF	0.0178719	0.212057	0.000277731	0.0133886	0.0696949	0.10047	0.645146	0.00139985	0.0551581	0.234173	0.211102	0.0304523	0.045348	0.242885	0.61496	0.0600274	0	1	1	3	0	0	0	1	0	1	1	0	0	1	0	0	18
GO:0045028	purinergic nucleotide receptor activity, G-protein coupled	MF	0.00797717	0.324688	0.0113789	0.354902	0.0315756	0.0459367	0.368796	0.0248838	0.0248838	0.34312	0.323876	0.013641	0.0204002	0.350212	0.345491	0.0271189	0	0	0	0	0	0	0	0	0	0	0	0	0	0	0	0	8
GO:0045182	translation regulator activity	MF	0.0508838	0.0112973	0.00234538	0.00577998	4.86285e-05	0.000223964	0.00208637	0.0113735	0.000539234	0.0158475	0.0362103	0.0856658	0.000291783	0.00134373	0.128454	0.000701316	0	6	1	7	3	3	8	1	2	6	5	0	2	8	4	2	52
GO:0046332	SMAD binding	MF	0.00797717	0.324688	0.0113789	0.0640769	0.0315756	0.0459367	0.368796	0.0248838	0.0248838	0.34312	0.323876	0.013641	0.0204002	0.350212	0.00627532	0.0271189	0	0	0	1	0	0	0	0	0	0	0	0	0	0	2	0	8
GO:0046872	metal ion binding	MF	0.456949	0.583642	0.660413	0.726979	0.875017	0.894791	0.420999	0.876018	0.876018	0.965654	0.572315	0.484975	0.920535	0.834602	0.503158	0.910814	1	69	1	74	3	5	84	2	2	62	69	2	1	70	76	2	1486
GO:0046873	metal ion transmembrane transporter activity	MF	0.100446	0.74756	0.140373	0.818671	0.34562	0.462883	0.846217	0.283267	0.283267	0.290336	0.88418	0.16601	0.238464	0.808646	0.297531	0.304679	0	3	0	3	0	0	3	0	0	6	2	0	0	3	6	0	105
GO:0046906	tetrapyrrole binding	MF	0.0296338	0.0529407	0.0420724	0.213116	0.11353	0.161905	0.0835262	0.0903035	0.0903035	0.458645	0.770084	0.0502791	0.0744934	0.471737	0.199682	0.0981103	0	3	0	2	0	0	3	0	0	1	0	0	0	1	2	0	30
GO:0046914	transition metal ion binding	MF	0.67738	0.398952	0.801405	0.728528	0.810283	0.879968	0.483639	0.86143	0.86143	0.937091	0.146848	0.553455	0.945605	0.986428	0.338886	0.892532	0	51	0	51	2	3	58	1	1	43	56	1	0	40	56	1	1044
GO:0046915	transition metal ion transmembrane transporter activity	MF	0.0139242	0.497077	0.0198364	0.535808	0.0546241	0.0790316	0.182291	0.0431577	0.0431577	0.158546	0.496018	0.0237596	0.0354418	0.529883	0.160676	0.0469941	0	0	0	0	0	0	1	0	0	1	0	0	0	0	1	0	14
GO:0046943	carboxylic acid transmembrane transporter activity	MF	0.021806	0.284149	0.0310118	0.0270721	0.0845339	0.121421	0.121535	0.0670148	0.0670148	0.31141	0.282963	0.037103	0.0551581	0.694794	0.314959	0.0728898	0	1	0	3	0	0	2	0	0	1	1	0	0	0	1	0	22
GO:0046982	protein heterodimerization activity	MF	0.0257266	0.355631	0.0365564	0.407055	0.0991445	0.141896	0.430814	0.0787294	0.0787294	0.386942	0.354258	0.0437118	0.0648729	0.0445792	0.748271	0.0855834	0	1	0	1	0	0	1	0	0	1	1	0	0	3	0	0	26
GO:0046983	protein dimerization activity	MF	0.0810804	0.0469364	0.113808	0.289952	0.287331	0.391328	0.0959459	0.233589	0.233589	0.430684	0.372791	0.134983	0.195556	0.649408	0.437873	0.251934	0	7	0	5	0	0	7	0	0	4	4	0	0	3	4	0	84
GO:0047555	3',5'-cyclic-GMP phosphodiesterase activity	MF	0.00698301	0.290704	0.00996291	0.318549	0.0276819	0.0403092	0.331408	0.021806	0.021806	0.0461833	0.00326541	0.0119452	0.0178719	0.314216	0.0468935	0.023768	0	0	0	0	0	0	0	0	0	1	2	0	0	0	1	0	7
GO:0048037	cofactor binding	MF	0.0726721	0.28914	0.102198	0.103469	0.0357879	0.0710651	0.24053	0.211307	0.211307	0.746089	0.483973	0.121365	0.176476	0.35748	0.189072	0.0268567	0	4	0	6	1	1	5	0	0	2	3	0	0	4	5	1	75
GO:0050136	NADH dehydrogenase (quinone) activity	MF	0.00797717	0.0528182	0.0113789	0.0640769	0.000425804	0.000916853	0.0696895	0.0248838	0.0248838	0.34312	0.00504102	0.013641	0.0204002	0.000439947	0.345491	0.000311617	0	1	0	1	1	1	1	0	0	0	2	0	0	3	0	1	8
GO:0050660	FAD binding	MF	0.023768	0.320115	0.0337877	0.368559	0.0918675	0.131717	0.391132	0.0728897	0.0728898	0.716982	0.691341	0.0404127	0.0600274	0.72606	0.353361	0.0792575	0	1	0	1	0	0	1	0	0	0	0	0	0	0	1	0	24
GO:0050661	NADP or NADPH binding	MF	0.00499214	0.00101128	0.00712552	0.2396	0.0198491	0.0289569	0.249875	0.0156225	0.0156225	0.230951	0.21695	0.00854574	0.0127966	0.23615	0.232687	0.017033	0	2	0	0	0	0	0	0	0	0	0	0	0	0	0	0	5
GO:0050662	coenzyme binding	MF	0.0537504	0.121521	0.0759083	0.167663	0.0201121	0.0408972	0.0847078	0.159557	0.159557	0.539511	0.746061	0.0903964	0.132536	0.55665	0.152378	0.0149816	0	4	0	4	1	1	5	0	0	2	1	0	0	2	4	1	55
GO:0050699	WW domain binding	MF	0.00499214	0.217537	0.00712552	0.0254429	0.000153208	0.00033112	0.0278138	0.0156225	0.0156225	0.230951	0.21695	0.00854574	0.0127966	0.23615	0.0239141	0.000111994	0	0	0	1	1	1	1	0	0	0	0	0	0	0	1	1	5
GO:0050840	extracellular matrix binding	MF	0.00698301	0.290704	0.00996291	0.318549	0.0276819	0.0403092	0.331408	0.021806	0.021806	0.307672	0.289958	0.0119452	0.0178719	0.314216	0.309859	0.023768	0	0	0	0	0	0	0	0	0	0	0	0	0	0	0	0	7
GO:0051015	actin filament binding	MF	0.0109545	0.417203	0.0156158	0.113382	0.0431667	0.0626266	0.468905	0.034062	0.034062	0.438967	0.0939654	0.0187122	0.0279485	0.447281	0.10729	0.0371056	0	0	0	1	0	0	0	0	0	0	1	0	0	0	1	0	11
GO:0051020	GTPase binding	MF	0.0227874	0.302172	0.0324007	0.716816	0.0882078	0.126584	0.134287	0.0699567	0.0699567	0.110405	0.300935	0.0387591	0.0575957	0.341601	0.704761	0.0760789	0	1	0	0	0	0	2	0	0	2	1	0	0	1	0	0	23
GO:0051082	unfolded protein binding	MF	0.0247477	0.115077	0.0351729	0.00918281	0.0955131	0.000392445	0.0111403	0.075814	0.075814	0.133272	0.336614	0.0420635	0.0624531	0.380131	0.00138577	0.0824257	0	2	0	4	0	2	4	0	0	2	1	0	0	1	5	0	25
GO:0051119	sugar transmembrane transporter activity	MF	0.0158997	0.176697	0.0226411	0.208582	0.0621887	0.0898123	0.0563424	0.049176	0.049176	0.568721	0.0379862	0.0271112	0.040407	0.203492	0.198421	0.0535322	0	1	0	1	0	0	2	0	0	0	2	0	0	1	1	0	16
GO:0051183	vitamin transporter activity	MF	0.00499214	0.217537	0.00712552	0.2396	0.0198491	0.0289569	0.0278138	0.0156225	0.0156225	0.230951	0.00100245	0.00854574	0.0127966	0.23615	0.232687	0.017033	0	0	0	0	0	0	1	0	0	0	2	0	0	0	0	0	5
GO:0051184	cofactor transporter activity	MF	0.00499214	0.217537	0.00712552	0.2396	0.0198491	0.0289569	0.249875	0.0156225	0.0156225	0.230951	0.0206286	0.00854574	0.0127966	0.23615	0.232687	0.017033	0	0	0	0	0	0	0	0	0	0	1	0	0	0	0	0	5
GO:0051213	dioxygenase activity	MF	0.0276819	0.747425	0.039318	0.444382	0.106365	0.151958	0.800675	0.0845339	0.0845339	0.170257	0.389017	0.0470006	0.0696949	0.179239	0.0535598	0.0918675	0	0	0	1	0	0	0	0	0	2	1	0	0	2	3	0	28
GO:0051287	NAD or NADH binding	MF	0.00797717	0.0528182	0.0113789	0.0640769	0.000425804	0.000916853	0.0696895	0.0248838	0.0248838	0.0595345	0.323876	0.013641	0.0204002	0.350212	0.0604329	0.000311617	0	1	0	1	1	1	1	0	0	1	0	0	0	0	1	1	8
GO:0051427	hormone receptor binding	MF	0.00698301	0.290704	0.00996291	0.318549	0.0276819	0.0403092	0.054229	0.021806	0.021806	0.307672	0.289958	0.0119452	0.0178719	0.314216	0.0468935	0.023768	0	0	0	0	0	0	1	0	0	0	0	0	0	0	1	0	7
GO:0051536	iron-sulfur cluster binding	MF	0.021806	0.284149	0.0310118	0.329124	0.0845339	0.121421	0.350259	0.0670148	0.0670148	0.685536	0.0848236	0.037103	0.0551581	0.0256829	0.688652	0.0728898	0	1	0	1	0	0	1	0	0	0	2	0	0	3	0	0	22
GO:0051537	2 iron, 2 sulfur cluster binding	MF	0.00797717	0.324688	0.0113789	0.0640769	0.0315756	0.0459367	0.368796	0.0248838	0.0248838	0.34312	0.0525332	0.013641	0.0204002	0.062245	0.345491	0.0271189	0	0	0	1	0	0	0	0	0	0	1	0	0	1	0	0	8
GO:0051539	4 iron, 4 sulfur cluster binding	MF	0.00996291	0.387862	0.0142053	0.421908	0.039318	0.0570952	0.437432	0.0310118	0.0310118	0.408678	0.386942	0.0170245	0.0254385	0.0130217	0.411345	0.0337877	0	0	0	0	0	0	0	0	0	0	0	0	0	2	0	0	10
GO:0051540	metal cluster binding	MF	0.021806	0.284149	0.0310118	0.329124	0.0845339	0.121421	0.350259	0.0670148	0.0670148	0.685536	0.0848236	0.037103	0.0551581	0.0256829	0.688652	0.0728898	0	1	0	1	0	0	1	0	0	0	2	0	0	3	0	0	22
GO:0051766	inositol trisphosphate kinase activity	MF	0.00598801	0.0301443	0.00854513	0.280153	0.0237731	0.0346493	0.291811	0.0187189	0.0187189	0.270316	0.254344	0.0102468	0.0153373	0.276232	0.272292	0.020406	0	1	0	0	0	0	0	0	0	0	0	0	0	0	0	0	6
GO:0060089	molecular transducer activity	MF	0.457335	0.0311912	0.201143	0.863764	0.913611	0.972385	0.781563	0.0319955	0.277571	0.13788	0.0121991	0.649457	0.451206	0.788362	0.907119	0.877351	0	37	1	25	0	0	28	4	2	35	39	0	1	26	23	0	585
GO:0070001	aspartic-type peptidase activity	MF	0.00897047	0.0658069	0.012793	0.389321	0.0354543	0.0515319	0.404099	0.0279524	0.0279524	0.376758	0.065458	0.0153341	0.0229225	0.384323	0.00905641	0.0304588	0	1	0	0	0	0	0	0	0	0	1	0	0	0	2	0	9
GO:0070003	threonine-type peptidase activity	MF	0.00797717	0.0528182	0.0113789	0.0640769	0.0315756	0.0459367	0.368796	0.0248838	0.0248838	0.0595345	0.323876	0.013641	0.0204002	0.350212	0.345491	0.0271189	0	1	0	1	0	0	0	0	0	1	0	0	0	0	0	0	8
GO:0070011	peptidase activity, acting on L-amino acid peptides	MF	0.194614	0.442209	0.266009	0.706608	0.579814	0.719399	0.915613	0.49387	0.143282	0.200917	0.977699	0.310069	0.427068	0.226967	0.866621	0.524304	0	10	0	9	0	0	7	0	1	13	4	0	0	13	7	0	213
GO:0070035	purine NTP-dependent helicase activity	MF	0.0344988	0.233823	0.0489275	0.0363813	0.131201	0.186277	0.128997	0.104576	0.104576	0.841542	0.503111	0.05843	0.0863875	0.277409	0.0322195	0.113538	0	2	0	4	0	0	3	0	0	0	1	0	0	2	4	0	35
GO:0070279	vitamin B6 binding	MF	0.0158997	0.544164	0.0226411	0.0501432	0.0621887	0.0898123	0.601798	0.049176	0.049176	0.568721	0.175871	0.0271112	0.040407	0.0481586	0.571832	0.0535322	0	0	0	2	0	0	0	0	0	0	1	0	0	2	0	0	16
GO:0000118	histone deacetylase complex	CC	0.00996291	0.387862	0.0142053	0.421908	0.039318	0.0570952	0.437432	0.0310118	0.0310118	0.408678	0.386942	0.0170245	0.0254385	0.416648	0.0907777	0.0337877	0	0	0	0	0	0	0	0	0	0	0	0	0	0	1	0	10
GO:0000119	mediator complex	CC	0.0119452	0.0173168	0.0170245	0.131449	0.0470006	0.0681264	0.0260954	0.037103	0.037103	0.467709	0.109323	0.0203973	0.0304523	0.476309	0.12452	0.0404127	0	2	0	1	0	0	2	0	0	0	1	0	0	0	1	0	12
GO:0000123	histone acetyltransferase complex	CC	0.00499214	0.0207465	0.00712552	0.2396	0.0198491	0.0289569	0.249875	0.0156225	0.0156225	0.230951	0.21695	0.00854574	0.0127966	0.23615	0.232687	0.017033	0	1	0	0	0	0	0	0	0	0	0	0	0	0	0	0	5
GO:0000139	Golgi membrane	CC	0.0480098	0.41844	0.0678873	0.0143016	0.0161634	0.0331052	0.29215	0.143411	0.143411	0.103627	0.416538	0.0809126	0.118928	0.735989	0.0121008	0.0120133	0	2	0	6	1	1	3	0	0	4	2	0	0	1	6	1	49
GO:0000151	ubiquitin ligase complex	CC	0.0296338	0.171422	0.0420724	0.213116	0.11353	0.161905	0.233653	0.0903035	0.0903035	0.19636	0.422925	0.0502791	0.0744934	0.471737	0.463029	0.0981103	0	2	0	2	0	0	2	0	0	2	1	0	0	1	1	0	30
GO:0000152	nuclear ubiquitin ligase complex	CC	0.00598801	0.0301443	0.00854513	0.00266161	0.0237731	0.0346493	0.291811	0.0187189	0.0187189	0.270316	0.254344	0.0102468	0.0153373	0.276232	0.0346602	0.020406	0	1	0	2	0	0	0	0	0	0	0	0	0	0	1	0	6
GO:0000159	protein phosphatase type 2A complex	CC	0.00598801	0.255016	0.00854513	0.00266161	0.000229243	0.000494836	0.0401965	0.0187189	0.0187189	0.270316	0.254344	0.0102468	0.0153373	0.03574	0.0346602	0.000167639	0	0	0	2	1	1	1	0	0	0	0	0	0	1	1	1	6
GO:0000178	exosome (RNase complex)	CC	0.00698301	0.290704	0.00996291	0.318549	0.0276819	0.0403092	0.331408	0.021806	0.021806	0.0461833	0.289958	0.0119452	0.0178719	0.314216	0.0468935	0.023768	0	0	0	0	0	0	0	0	0	1	0	0	0	0	1	0	7
GO:0000228	nuclear chromosome	CC	0.0315823	0.457399	0.0448197	0.51489	0.12064	0.171738	0.540783	0.0960384	0.0960384	0.49264	0.791596	0.0535472	0.0792684	0.822268	0.227005	0.104312	0	1	0	1	0	0	1	0	0	1	0	0	0	0	2	0	32
GO:0000267	cell fraction	CC	0.0129584	0.0960906	0.0263811	0.060861	0.0351747	0.0898789	0.138853	0.110702	0.110702	0.910609	0.773175	0.00320006	0.0783697	0.158702	0.0866132	0.0234312	1	12	1	14	2	2	13	1	1	5	6	2	1	12	13	2	182
GO:0000276	mitochondrial proton-transporting ATP synthase complex, coupling factor F(o)	CC	1.28382e-05	7.16473e-05	2.74789e-05	0.000109327	3.05751e-09	1.50775e-08	0.00013154	0.000140414	0.000140414	1.95958e-06	0.0299759	7.68112e-08	9.31435e-05	2.21764e-06	0.0024219	7.03937e-07	1	3	1	3	3	3	3	1	1	4	1	2	1	4	2	2	6
GO:0000313	organellar ribosome	CC	0.00499214	0.217537	0.00712552	0.2396	0.0198491	0.0289569	0.249875	0.0156225	0.0156225	0.0235384	0.21695	0.00854574	0.0127966	0.23615	0.232687	0.017033	0	0	0	0	0	0	0	0	0	1	0	0	0	0	0	0	5
GO:0000323	lytic vacuole	CC	0.0566096	0.773565	0.0798955	0.195144	0.0222233	0.0450285	0.0414737	0.167521	0.167521	0.0274764	0.299323	0.0951047	0.139265	0.186498	0.350718	0.181306	0	1	0	4	1	1	6	0	0	6	3	0	0	4	3	0	58
GO:0000428	DNA-directed RNA polymerase complex	CC	0.00499214	0.0207465	0.00712552	0.0254429	0.0198491	0.0289569	0.0278138	0.0156225	0.0156225	0.0235384	0.21695	0.00854574	0.0127966	0.23615	0.232687	0.017033	0	1	0	1	0	0	1	0	0	1	0	0	0	0	0	0	5
GO:0000502	proteasome complex	CC	0.00996291	0.0797232	0.0142053	0.0960376	0.039318	0.0570952	0.104103	0.0310118	0.0310118	0.0121683	0.0793078	0.0170245	0.0254385	0.416648	0.411345	0.0337877	0	1	0	1	0	0	1	0	0	2	1	0	0	0	0	0	10
GO:0000775	chromosome, centromeric region	CC	0.0257266	0.721287	0.0365564	0.407055	0.0991445	0.141896	0.430814	0.0787294	0.0787294	0.745291	0.354258	0.0437118	0.0648729	0.399042	0.748271	0.0855834	0	0	0	1	0	0	1	0	0	0	1	0	0	1	0	0	26
GO:0000776	kinetochore	CC	0.00897047	0.357048	0.012793	0.0795521	0.0354543	0.0515319	0.404099	0.0279524	0.0279524	0.376758	0.065458	0.0153341	0.0229225	0.384323	0.379289	0.0304588	0	0	0	1	0	0	0	0	0	0	1	0	0	0	0	0	9
GO:0000781	chromosome, telomeric region	CC	0.00598801	0.255016	0.00854513	0.280153	0.0237731	0.0346493	0.291811	0.0187189	0.0187189	0.270316	0.254344	0.0102468	0.0153373	0.276232	0.272292	0.020406	0	0	0	0	0	0	0	0	0	0	0	0	0	0	0	0	6
GO:0000785	chromatin	CC	0.0547043	0.27946	0.0772391	0.580258	0.201779	0.281303	0.612872	0.16222	0.16222	0.321389	0.277657	0.0919683	0.134784	0.800397	0.160741	0.175616	0	3	0	2	0	0	2	0	0	3	3	0	0	1	4	0	56
GO:0000786	nucleosome	CC	0.0306084	0.183512	0.043447	0.497818	0.117092	0.166835	0.523495	0.0931752	0.0931753	0.209758	0.182393	0.0519144	0.0768838	0.812387	0.213248	0.101216	0	2	0	1	0	0	1	0	0	2	2	0	0	0	2	0	31
GO:0000790	nuclear chromatin	CC	0.0139242	0.142437	0.0198364	0.535808	0.0546241	0.0790316	0.55317	0.0431577	0.0431577	0.520863	0.496018	0.0237596	0.0354418	0.529883	0.160676	0.0469941	0	1	0	0	0	0	0	0	0	0	0	0	0	0	1	0	14
GO:0000792	heterochromatin	CC	0.0119452	0.109875	0.0170245	0.481971	0.0470006	0.0681264	0.498621	0.037103	0.037103	0.467709	0.444141	0.0203973	0.0304523	0.476309	0.12452	0.0404127	0	1	0	0	0	0	0	0	0	0	0	0	0	0	1	0	12
GO:0000793	condensed chromosome	CC	0.0227874	0.302172	0.0324007	0.716816	0.0882078	0.126584	0.134287	0.0699567	0.0699567	0.330554	0.675819	0.0387591	0.0575957	0.341601	0.112499	0.0760789	0	1	0	0	0	0	2	0	0	1	0	0	0	1	2	0	23
GO:0000794	condensed nuclear chromosome	CC	0.0139242	0.497077	0.0198364	0.535808	0.0546241	0.0790316	0.182291	0.0431577	0.0431577	0.158546	0.496018	0.0237596	0.0354418	0.529883	0.160676	0.0469941	0	0	0	0	0	0	1	0	0	1	0	0	0	0	1	0	14
GO:0000795	synaptonemal complex	CC	0.00698301	0.290704	0.00996291	0.318549	0.0276819	0.0403092	0.331408	0.021806	0.021806	0.307672	0.289958	0.0119452	0.0178719	0.314216	0.309859	0.023768	0	0	0	0	0	0	0	0	0	0	0	0	0	0	0	0	7
GO:0000803	sex chromosome	CC	0.00797717	0.0528182	0.0113789	0.354902	0.0315756	0.0459367	0.368796	0.0248838	0.0248838	0.34312	0.323876	0.013641	0.0204002	0.350212	0.345491	0.0271189	0	1	0	0	0	0	0	0	0	0	0	0	0	0	0	0	8
GO:0000805	X chromosome	CC	0.00499214	0.0207465	0.00712552	0.2396	0.0198491	0.0289569	0.249875	0.0156225	0.0156225	0.230951	0.21695	0.00854574	0.0127966	0.23615	0.232687	0.017033	0	1	0	0	0	0	0	0	0	0	0	0	0	0	0	0	5
GO:0001533	cornified envelope	CC	0.00598801	0.255016	0.00854513	0.0368336	0.0237731	0.0346493	0.0401965	0.0187189	0.0187189	0.0341256	0.254344	0.0102468	0.0153373	0.276232	0.272292	0.020406	0	0	0	1	0	0	1	0	0	1	0	0	0	0	0	0	6
GO:0001669	acrosome	CC	0.00996291	0.387862	0.0142053	0.0960376	0.039318	0.00146261	0.437432	0.0310118	0.0310118	0.408678	0.386942	0.0170245	0.0254385	0.416648	0.0907777	0.0337877	0	0	0	1	0	1	0	0	0	0	0	0	0	0	1	0	10
GO:0001725	stress fiber	CC	0.0109545	0.417203	0.0156158	0.113382	0.0431667	0.0626266	0.468905	0.034062	0.034062	0.438967	0.0939654	0.0187122	0.0279485	0.447281	0.0164724	0.0371056	0	0	0	1	0	0	0	0	0	0	1	0	0	0	2	0	11
GO:0001726	ruffle	CC	0.0149124	0.521197	0.0212396	0.0067775	0.0584137	0.0844374	0.047692	0.0461713	0.0461713	0.54542	0.520117	0.0254367	0.0379274	0.184075	0.548493	0.0502685	0	0	0	3	0	0	2	0	0	0	0	0	0	1	0	0	15
GO:0001739	sex chromatin	CC	0.00698301	0.0408846	0.00996291	0.318549	0.0276819	0.0403092	0.331408	0.021806	0.021806	0.307672	0.289958	0.0119452	0.0178719	0.314216	0.309859	0.023768	0	1	0	0	0	0	0	0	0	0	0	0	0	0	0	0	7
GO:0001750	photoreceptor outer segment	CC	0.00698301	0.290704	0.00996291	0.0497772	0.0276819	0.0403092	0.331408	0.021806	0.021806	0.307672	0.289958	0.0119452	0.0178719	0.0483268	0.309859	0.023768	0	0	0	1	0	0	0	0	0	0	0	0	0	1	0	0	7
GO:0005575	cellular_component	CC	0	0.406854	0	0.0630721	0.0174003	0.00263686	0.139661	0.0415165	0	0.530226	0.1456	0	0	0.332556	0.0732498	0	7	291	10	332	27	40	345	21	22	309	295	12	18	320	321	24	6058
GO:0005576	extracellular region	CC	0.089839	0.684151	0.166452	0.734417	0.625583	0.595304	0.812732	0.220666	0.220666	0.65608	0.035081	0.221957	0.390041	0.101666	0.352078	0.540494	1	22	1	24	1	2	24	2	2	24	33	1	1	33	28	1	519
GO:0005578	proteinaceous extracellular matrix	CC	0.0940302	0.507664	0.131598	0.604715	0.326721	0.439995	0.469609	0.267059	0.267059	0.56762	0.694993	0.155783	0.224408	0.409096	0.0117359	0.287506	0	4	0	4	0	0	5	0	0	4	3	0	0	5	10	0	98
GO:0005581	collagen	CC	0.00598801	0.255016	0.00854513	0.280153	0.0237731	0.0346493	0.291811	0.0187189	0.0187189	0.270316	0.254344	0.0102468	0.0153373	0.03574	0.0024219	0.020406	0	0	0	0	0	0	0	0	0	0	0	0	0	1	2	0	6
GO:0005604	basement membrane	CC	0.0286582	0.407568	0.0406961	0.0658065	0.109955	0.156945	0.21864	0.087423	0.087423	0.441159	0.406087	0.0486412	0.072097	0.192684	0.0597058	0.0949941	0	1	0	3	0	0	2	0	0	1	1	0	0	2	3	0	29
GO:0005605	basal lamina	CC	0.00897047	0.0658069	0.012793	0.389321	0.0354543	0.0515319	0.404099	0.0279524	0.0279524	0.074016	0.356179	0.0153341	0.0229225	0.384323	0.379289	0.0304588	0	1	0	0	0	0	0	0	0	1	0	0	0	0	0	0	9
GO:0005614	interstitial matrix	CC	0.00897047	0.357048	0.012793	0.389321	0.0354543	0.0515319	0.0863755	0.0279524	0.0279524	0.376758	0.065458	0.0153341	0.0229225	0.0773209	0.075112	0.0304588	0	0	0	0	0	0	1	0	0	0	1	0	0	1	1	0	9
GO:0005615	extracellular space	CC	0.0884996	0.150517	0.124013	0.366323	0.310104	0.100823	0.409281	0.0332915	0.252889	0.330759	0.0715766	0.146925	0.212164	0.206872	0.518225	0.272464	0	6	0	5	0	1	5	1	0	5	7	0	0	6	4	0	92
GO:0005622	intracellular	CC	0.0153132	0.410183	0.0234041	0.00347051	1.48298e-05	0.0001618	1.085e-05	0.0272681	0.00839045	0.528161	0.798577	0.00077119	0.0120675	0.155139	0.0343212	1.21065e-05	6	186	8	230	25	33	255	16	17	196	176	11	14	211	215	22	3854
GO:0005623	cell	CC	0.158634	0.707554	0.0720161	0.015746	0.00591632	0.00772976	0.0311572	0.0232823	0.0873684	0.439541	0.799402	0.0425296	0.0562607	0.635746	0.0784985	0.00179757	6	253	9	303	26	37	315	20	19	276	250	11	16	279	288	23	5381
GO:0005624	membrane fraction	CC	0.151257	0.247771	0.208903	0.0908271	0.136292	0.245164	0.193963	0.403088	0.403088	0.923476	0.792768	0.0301799	0.344297	0.229441	0.0746085	0.105529	0	9	0	12	1	1	11	0	0	4	5	1	0	10	12	1	162
GO:0005625	soluble fraction	CC	0.000214789	0.0949032	0.000457507	0.0314352	0.0037073	0.00783656	0.134287	0.00229287	0.00229287	0.330554	0.300935	0.000668331	0.00153084	0.116735	0.112499	0.00272862	1	2	1	3	1	1	2	1	1	1	1	1	1	2	2	1	23
GO:0005626	insoluble fraction	CC	0.157324	0.185772	0.216971	0.116004	0.145903	0.26046	0.234813	0.416409	0.416409	0.938884	0.824599	0.0326349	0.356291	0.272347	0.0962354	0.113248	0	10	0	12	1	1	11	0	0	4	5	1	0	10	12	1	169
GO:0005634	nucleus	CC	0.542326	0.323277	0.459061	0.863601	0.547534	0.566088	0.0976692	0.0663001	0.460801	0.964965	0.663195	0.593502	0.676904	0.879595	0.301018	0.369851	1	85	2	82	6	9	106	8	5	73	78	2	3	80	92	6	1714
GO:0005635	nuclear envelope	CC	0.0499266	0.226446	0.0705679	0.0524369	0.185494	0.0356305	0.317787	0.148826	0.148826	0.931957	0.442209	0.0840839	0.123486	0.127209	0.747705	0.161225	0	3	0	5	0	1	3	0	0	0	2	0	0	4	1	0	51
GO:0005643	nuclear pore	CC	0.0267047	0.136698	0.0379381	0.0527936	0.102762	0.146941	0.189285	0.081636	0.081636	0.758368	0.371733	0.0453576	0.0672868	0.41768	0.761303	0.0887306	0	2	0	3	0	0	2	0	0	0	1	0	0	1	0	0	27
GO:0005654	nucleoplasm	CC	0.136367	0.391959	0.188998	0.996947	0.444186	0.577184	0.29129	0.0751724	0.369515	0.943955	0.543043	0.222303	0.314283	0.229245	0.626459	0.395451	0	7	0	1	0	0	9	1	0	3	6	0	0	9	6	0	145
GO:0005667	transcription factor complex	CC	0.0689139	0.667917	0.0969949	0.97993	0.248772	0.342458	0.204057	0.020562	0.201207	0.711719	0.25014	0.11525	0.16786	0.315369	0.888042	0.217383	0	2	0	0	0	0	5	1	0	2	4	0	0	4	1	0	71
GO:0005669	transcription factor TFIID complex	CC	0.00698301	0.290704	0.00996291	0.318549	0.0276819	0.0403092	0.054229	0.000196205	0.021806	0.0461833	0.0406601	0.0119452	0.0178719	0.314216	0.309859	0.023768	0	0	0	0	0	0	1	1	0	1	1	0	0	0	0	0	7
GO:0005680	anaphase-promoting complex	CC	0.00598801	0.0301443	0.00854513	0.00266161	0.0237731	0.0346493	0.291811	0.0187189	0.0187189	0.270316	0.254344	0.0102468	0.0153373	0.276232	0.0346602	0.020406	0	1	0	2	0	0	0	0	0	0	0	0	0	0	1	0	6
GO:0005681	spliceosome	CC	0.0499266	0.918782	0.0705679	0.0524369	0.185494	0.259711	0.317787	0.148826	0.148826	0.931957	0.707402	0.0840839	0.123486	0.93652	0.747705	0.161225	0	0	0	5	0	0	3	0	0	0	1	0	0	0	1	0	51
GO:0005694	chromosome	CC	0.114965	0.838282	0.160129	0.780541	0.386917	0.511826	0.676543	0.319037	0.319037	0.749039	0.692048	0.188961	0.269696	0.885771	0.285843	0.342454	0	3	0	4	0	0	5	0	0	4	4	0	0	3	7	0	121
GO:0005720	nuclear heterochromatin	CC	0.00897047	0.0658069	0.012793	0.389321	0.0354543	0.0515319	0.404099	0.0279524	0.0279524	0.376758	0.356179	0.0153341	0.0229225	0.384323	0.075112	0.0304588	0	1	0	0	0	0	0	0	0	0	0	0	0	0	1	0	9
GO:0005730	nucleolus	CC	0.0412747	0.00342532	0.0584503	0.389402	0.15537	0.219239	0.0828489	0.124199	0.124199	0.165634	0.13859	0.0697335	0.102797	0.0668888	0.892568	0.134712	0	6	0	2	0	0	4	0	0	3	3	0	0	4	0	0	42
GO:0005737	cytoplasm	CC	0.000554277	0.128387	0.000449249	1.39042e-06	1.98075e-06	1.98445e-06	0.000722372	0.0938951	0.0148435	0.158892	0.904437	0.000697011	0.00505431	0.00564576	0.0478456	8.47657e-06	6	124	8	170	21	28	163	10	12	131	103	9	11	148	138	18	2400
GO:0005739	mitochondrion	CC	0.000355898	0.126687	0.00185298	0.00054103	1.93081e-05	9.45025e-05	0.0776601	0.00781117	0.0369351	0.00184593	0.123676	0.000382525	0.0185787	0.00280443	0.861535	4.21798e-05	3	24	3	37	8	9	29	4	3	34	24	4	3	34	16	7	411
GO:0005740	mitochondrial envelope	CC	0.000412568	0.0935733	0.00134291	0.000418254	2.66905e-06	3.92132e-05	0.00444307	0.0140248	0.0140248	0.000244211	0.0114146	0.00012422	0.00795719	1.30769e-05	0.749565	1.43268e-05	2	11	2	19	6	6	17	2	2	19	14	3	2	22	6	5	164
GO:0005741	mitochondrial outer membrane	CC	0.0306084	0.441051	0.043447	0.227344	0.117092	0.166835	0.248843	0.0931752	0.0931753	0.209758	0.439513	0.0519144	0.0768838	0.0212486	0.480255	0.101216	0	1	0	2	0	0	2	0	0	2	1	0	0	4	1	0	31
GO:0005743	mitochondrial inner membrane	CC	0.000212313	0.0965133	0.000698494	0.000183567	5.8488e-07	9.06902e-06	0.00613981	0.00760764	0.00760764	0.000109296	0.0094409	5.1654e-05	0.00425684	0.000149755	0.675774	3.91245e-06	2	9	2	17	6	6	14	2	2	17	12	3	2	17	5	5	131
GO:0005746	mitochondrial respiratory chain	CC	0.023768	0.104797	0.0337877	0.00767438	0.00403435	0.00851745	0.147478	0.0728897	0.0728898	0.12164	0.000731194	0.0404127	0.0600274	0.00119908	0.72004	0.00297045	0	2	0	4	1	1	2	0	0	2	5	0	0	5	0	1	24
GO:0005753	mitochondrial proton-transporting ATP synthase complex	CC	1.28382e-05	7.16473e-05	2.74789e-05	0.000109327	3.05751e-09	1.50775e-08	0.00013154	0.000140414	0.000140414	1.95958e-06	0.0299759	7.68112e-08	9.31435e-05	2.21764e-06	0.0024219	7.03937e-07	1	3	1	3	3	3	3	1	1	4	1	2	1	4	2	2	6
GO:0005758	mitochondrial intermembrane space	CC	0.00598801	0.255016	0.00854513	0.280153	0.0237731	0.0346493	0.291811	0.0187189	0.0187189	0.270316	0.254344	0.0102468	0.0153373	0.276232	0.272292	0.020406	0	0	0	0	0	0	0	0	0	0	0	0	0	0	0	0	6
GO:0005759	mitochondrial matrix	CC	0.0139242	0.497077	0.0198364	0.535808	0.0546241	0.0790316	0.55317	0.0431577	0.0431577	0.158546	0.496018	0.0237596	0.0354418	0.164954	0.160676	0.0469941	0	0	0	0	0	0	0	0	0	1	0	0	0	1	1	0	14
GO:0005761	mitochondrial ribosome	CC	0.00499214	0.217537	0.00712552	0.2396	0.0198491	0.0289569	0.249875	0.0156225	0.0156225	0.0235384	0.21695	0.00854574	0.0127966	0.23615	0.232687	0.017033	0	0	0	0	0	0	0	0	0	1	0	0	0	0	0	0	5
GO:0005764	lysosome	CC	0.0566096	0.773565	0.0798955	0.195144	0.0222233	0.0450285	0.0414737	0.167521	0.167521	0.0274764	0.299323	0.0951047	0.139265	0.186498	0.350718	0.181306	0	1	0	4	1	1	6	0	0	6	3	0	0	4	3	0	58
GO:0005768	endosome	CC	0.0894234	0.657184	0.125282	0.73827	0.312901	0.423066	0.0339612	0.255269	0.0339592	0.339956	0.941187	0.148408	0.214217	0.361541	0.0496226	0.274992	0	3	0	3	0	0	9	0	1	5	1	0	0	5	8	0	93
GO:0005769	early endosome	CC	0.0119452	0.445142	0.0170245	0.131449	0.0470006	0.0681264	0.0260954	0.037103	0.037103	0.467709	0.444141	0.0203973	0.0304523	0.127972	0.0211381	0.0404127	0	0	0	1	0	0	2	0	0	0	0	0	0	1	2	0	12
GO:0005770	late endosome	CC	0.0119452	0.445142	0.0170245	0.481971	0.0470006	0.0681264	0.00331601	0.037103	0.000610797	0.0206747	0.444141	0.0203973	0.0304523	0.127972	0.0211381	0.0404127	0	0	0	0	0	0	3	0	1	2	0	0	0	1	2	0	12
GO:0005773	vacuole	CC	0.0679723	0.658447	0.0956898	0.0779084	0.0315279	0.000702977	0.00157335	0.198663	0.198663	0.0655192	0.430732	0.113715	0.165692	0.0727964	0.293087	0.214663	0	2	0	6	1	3	10	0	0	6	3	0	0	6	4	0	70
GO:0005774	vacuolar membrane	CC	0.00897047	0.0658069	0.012793	0.00991375	0.0354543	0.0515319	0.000965358	0.0279524	0.0279524	0.376758	0.356179	0.0153341	0.0229225	0.0773209	0.379289	0.0304588	0	1	0	2	0	0	3	0	0	0	0	0	0	1	0	0	9
GO:0005777	peroxisome	CC	0.0460896	0.00650929	0.0651998	0.924433	0.172236	0.241982	0.492973	0.137963	0.137963	0.701434	0.3905	0.0777312	0.114347	0.921137	0.222591	0.149539	0	6	0	0	0	0	2	0	0	1	2	0	0	0	3	0	47
GO:0005778	peroxisomal membrane	CC	0.00598801	0.255016	0.00854513	0.280153	0.0237731	0.0346493	0.291811	0.0187189	0.0187189	0.270316	0.254344	0.0102468	0.0153373	0.276232	0.272292	0.020406	0	0	0	0	0	0	0	0	0	0	0	0	0	0	0	0	6
GO:0005783	endoplasmic reticulum	CC	0.277178	0.348506	0.371114	0.330109	0.727568	0.112969	0.0305598	0.639862	0.639862	0.938939	0.658429	0.426872	0.566272	0.304725	0.0941104	0.671846	0	16	0	18	0	3	25	0	0	10	13	0	0	18	21	0	317
GO:0005789	endoplasmic reticulum membrane	CC	0.0412747	0.139677	0.0584503	0.389402	0.15537	0.0248673	0.0828489	0.124199	0.124199	0.641049	0.324422	0.0697335	0.102797	0.176253	0.0631994	0.134712	0	3	0	2	0	1	4	0	0	1	2	0	0	3	4	0	42
GO:0005792	microsome	CC	0.0566096	0.0199126	0.0798955	0.0868878	0.208205	0.289766	0.10321	0.167521	0.167521	0.575954	0.528101	0.0951047	0.139265	0.593136	0.0768764	0.181306	0	6	0	5	0	0	5	0	0	2	2	0	0	2	5	0	58
GO:0005794	Golgi apparatus	CC	0.244754	0.856174	0.330419	0.501882	0.301771	0.217058	0.681112	0.586543	0.586543	0.436773	0.668655	0.382079	0.514419	0.862504	0.00190898	0.242742	0	9	0	14	1	2	13	0	0	14	11	0	0	10	25	1	275
GO:0005795	Golgi stack	CC	0.00897047	0.0658069	0.012793	0.389321	0.0354543	0.0515319	0.404099	0.0279524	0.0279524	0.074016	0.356179	0.0153341	0.0229225	0.384323	0.075112	0.0304588	0	1	0	0	0	0	0	0	0	1	0	0	0	0	1	0	9
GO:0005798	Golgi-associated vesicle	CC	0.00996291	0.387862	0.0142053	0.0012895	0.039318	0.0570952	0.437432	0.0310118	0.0310118	0.0894779	0.386942	0.0170245	0.0254385	0.416648	0.00114045	0.0337877	0	0	0	3	0	0	0	0	0	1	0	0	0	0	3	0	10
GO:0005801	cis-Golgi network	CC	0.00797717	0.324688	0.0113789	0.000468219	0.0315756	0.0459367	0.0696895	0.0248838	0.0248838	0.0595345	0.323876	0.013641	0.0204002	0.350212	0.0604329	0.0271189	0	0	0	3	0	0	1	0	0	1	0	0	0	0	1	0	8
GO:0005802	trans-Golgi network	CC	0.0139242	0.497077	0.0198364	0.535808	0.0546241	0.0790316	0.182291	0.0431577	0.0431577	0.520863	0.0264862	0.0237596	0.0354418	0.529883	0.523887	0.0469941	0	0	0	0	0	0	1	0	0	0	2	0	0	0	0	0	14
GO:0005811	lipid particle	CC	0.00598801	0.255016	0.00854513	0.280153	0.0237731	0.0346493	0.291811	0.0187189	0.0187189	0.270316	0.254344	0.0102468	0.0153373	0.276232	0.272292	0.020406	0	0	0	0	0	0	0	0	0	0	0	0	0	0	0	0	6
GO:0005813	centrosome	CC	0.023768	0.104797	0.0337877	0.368559	0.0918675	0.131717	0.147478	0.0728897	0.0728898	0.12164	0.104088	0.0404127	0.0600274	0.360974	0.353361	0.0792575	0	2	0	1	0	0	2	0	0	2	2	0	0	1	1	0	24
GO:0005814	centriole	CC	0.00598801	0.255016	0.00854513	0.280153	0.0237731	0.0346493	0.291811	0.0187189	0.0187189	0.270316	0.0299759	0.0102468	0.0153373	0.03574	0.272292	0.020406	0	0	0	0	0	0	0	0	0	0	1	0	0	1	0	0	6
GO:0005815	microtubule organizing center	CC	0.0286582	0.159574	0.0406961	0.199093	0.109955	0.156945	0.21864	0.087423	0.087423	0.183183	0.158572	0.0486412	0.072097	0.192684	0.445472	0.0949941	0	2	0	2	0	0	2	0	0	2	2	0	0	2	1	0	29
GO:0005819	spindle	CC	0.0149124	0.521197	0.0212396	0.188777	0.0584137	0.0844374	0.578183	0.0461713	0.0461713	0.00585947	0.0319646	0.0254367	0.0379274	0.184075	0.179395	0.0502685	0	0	0	1	0	0	0	0	0	3	2	0	0	1	1	0	15
GO:0005829	cytosol	CC	0.00550796	0.327532	0.011422	0.0215019	0.00111381	0.00466266	0.329855	0.0514917	0.0514917	0.248895	0.194902	0.0163911	0.0356054	0.159774	0.0170746	0.00713354	1	6	1	11	3	3	7	1	1	7	7	1	1	8	11	2	117
GO:0005834	heterotrimeric G-protein complex	CC	0.0168862	0.194273	0.0240407	0.0585609	0.065949	0.0951564	0.0656793	0.0521715	0.0521715	0.214953	0.193381	0.0287831	0.0428805	0.22312	0.593967	0.0567851	0	1	0	2	0	0	2	0	0	1	1	0	0	1	0	0	17
GO:0005839	proteasome core complex	CC	0.00797717	0.0528182	0.0113789	0.0640769	0.0315756	0.0459367	0.368796	0.0248838	0.0248838	0.0595345	0.323876	0.013641	0.0204002	0.350212	0.345491	0.0271189	0	1	0	1	0	0	0	0	0	1	0	0	0	0	0	0	8
GO:0005840	ribosome	CC	0.00142783	0.000425857	0.00301024	0.0123328	8.01932e-05	0.000365537	0.232295	0.0144825	2.97522e-05	0.000718078	0.310233	0.000118617	1.27633e-05	0.000870553	0.000176495	4.26785e-05	1	9	1	7	3	3	4	1	3	9	3	2	3	9	10	3	59
GO:0005856	cytoskeleton	CC	0.0505088	0.343894	0.0973674	0.0439871	0.188359	0.17621	0.206726	0.111341	0.111341	0.557511	0.431979	0.0235429	0.0689115	0.129034	0.384071	0.135503	1	19	1	27	2	3	24	2	2	18	18	2	2	24	20	2	376
GO:0005859	muscle myosin complex	CC	0.00598801	0.255016	0.00854513	0.280153	0.0237731	0.0346493	0.0401965	0.0187189	0.0187189	0.270316	0.254344	0.0102468	0.0153373	0.276232	0.272292	0.020406	0	0	0	0	0	0	1	0	0	0	0	0	0	0	0	0	6
GO:0005863	striated muscle thick filament	CC	0.00499214	0.217537	0.00712552	0.2396	0.0198491	0.0289569	0.0278138	0.0156225	0.0156225	0.230951	0.21695	0.00854574	0.0127966	0.23615	0.232687	0.017033	0	0	0	0	0	0	1	0	0	0	0	0	0	0	0	0	5
GO:0005874	microtubule	CC	0.0773515	0.744553	0.108665	0.0257235	0.275675	0.0794744	0.0334832	0.223761	0.223761	0.224617	0.334411	0.128955	0.187128	0.241572	0.597657	0.241461	0	2	0	8	0	1	8	0	0	5	4	0	0	5	3	0	80
GO:0005875	microtubule associated complex	CC	0.0247477	0.337945	0.0351729	0.00918281	0.0955131	0.136821	0.763001	0.075814	0.075814	0.368352	0.0291315	0.0420635	0.0624531	0.740474	0.13572	0.0824257	0	1	0	4	0	0	0	0	0	1	3	0	0	0	2	0	25
GO:0005876	spindle microtubule	CC	0.00499214	0.217537	0.00712552	0.0254429	0.0198491	0.0289569	0.249875	0.0156225	0.0156225	0.0235384	0.21695	0.00854574	0.0127966	0.23615	0.232687	0.017033	0	0	0	1	0	0	0	0	0	1	0	0	0	0	0	0	5
GO:0005881	cytoplasmic microtubule	CC	0.00598801	0.255016	0.00854513	0.280153	0.0237731	0.0346493	0.291811	0.0187189	0.0187189	0.00236422	0.254344	0.0102468	0.0153373	0.276232	0.0346602	0.020406	0	0	0	0	0	0	0	0	0	2	0	0	0	0	1	0	6
GO:0005882	intermediate filament	CC	0.0480098	0.687908	0.0678873	0.117978	0.0161634	0.0331052	0.136403	0.0101444	0.0101444	0.0115918	0.0826641	0.00303054	0.00683974	0.254368	0.467179	0.0120133	0	1	0	4	1	1	4	1	1	6	4	1	1	3	2	1	49
GO:0005884	actin filament	CC	0.0119452	0.445142	0.0170245	0.131449	0.0470006	0.0681264	0.498621	0.037103	0.037103	0.467709	0.109323	0.0203973	0.0304523	0.127972	0.47059	0.0404127	0	0	0	1	0	0	0	0	0	0	1	0	0	1	0	0	12
GO:0005886	plasma membrane	CC	0.601657	0.935689	0.731584	0.456643	0.876096	0.895914	0.714664	0.773491	0.773491	0.401255	0.933124	0.445397	0.906411	0.975315	0.362541	0.814	0	32	0	46	1	2	44	1	1	45	32	1	0	33	46	1	862
GO:0005887	integral to plasma membrane	CC	0.115866	0.228896	0.16135	0.786585	0.389413	0.514736	0.819837	0.321216	0.321216	0.0217167	0.364058	0.190376	0.271607	0.774515	0.607033	0.344748	0	7	0	4	0	0	4	0	0	11	6	0	0	4	5	0	122
GO:0005902	microvillus	CC	0.00698301	0.290704	0.00996291	0.318549	0.0276819	0.0403092	0.331408	0.021806	0.021806	0.307672	0.0406601	0.0119452	0.0178719	0.00427283	0.309859	0.023768	0	0	0	0	0	0	0	0	0	0	1	0	0	2	0	0	7
GO:0005903	brush border	CC	0.00698301	0.290704	0.00996291	0.318549	0.0276819	0.0403092	0.054229	0.021806	0.021806	0.307672	0.289958	0.0119452	0.0178719	0.0483268	0.309859	0.023768	0	0	0	0	0	0	1	0	0	0	0	0	0	1	0	0	7
GO:0005905	coated pit	CC	0.0149124	0.159395	0.0212396	0.188777	0.0584137	0.00335004	0.202999	0.0461713	0.0461713	0.54542	0.520117	0.0254367	0.0379274	0.554583	0.0389985	0.0502685	0	1	0	1	0	1	1	0	0	0	0	0	0	0	2	0	15
GO:0005911	cell-cell junction	CC	0.0594613	0.797194	0.0838672	0.104703	0.21775	0.30228	0.446229	0.175413	0.175413	0.380401	0.795806	0.0997905	0.145945	0.837488	0.386429	0.18977	0	1	0	5	0	0	3	0	0	3	1	0	0	1	3	0	61
GO:0005912	adherens junction	CC	0.0198406	0.248014	0.0282288	0.0874077	0.0771431	0.111006	0.308494	0.0611043	0.0611043	0.650608	0.62443	0.0337829	0.050265	0.28256	0.276073	0.0664798	0	1	0	2	0	0	1	0	0	0	0	0	0	1	1	0	20
GO:0005913	cell-cell adherens junction	CC	0.00698301	0.0408846	0.00996291	0.0497772	0.0276819	0.0403092	0.331408	0.021806	0.021806	0.307672	0.289958	0.0119452	0.0178719	0.314216	0.309859	0.023768	0	1	0	1	0	0	0	0	0	0	0	0	0	0	0	0	7
GO:0005921	gap junction	CC	0.00797717	0.324688	0.0113789	0.354902	0.0315756	0.0459367	0.0696895	0.0248838	0.0248838	0.0595345	0.323876	0.013641	0.0204002	0.350212	0.345491	0.0271189	0	0	0	0	0	0	1	0	0	1	0	0	0	0	0	0	8
GO:0005922	connexon complex	CC	0.00499214	0.217537	0.00712552	0.2396	0.0198491	0.0289569	0.249875	0.0156225	0.0156225	0.0235384	0.21695	0.00854574	0.0127966	0.23615	0.232687	0.017033	0	0	0	0	0	0	0	0	0	1	0	0	0	0	0	0	5
GO:0005923	tight junction	CC	0.0354693	0.829709	0.0502932	0.300514	0.134694	0.191067	0.605507	0.107405	0.107405	0.556435	0.828784	0.0600524	0.0887489	0.570214	0.283401	0.116593	0	0	0	2	0	0	1	0	0	1	0	0	0	1	2	0	36
GO:0005924	cell-substrate adherens junction	CC	0.0129351	0.125902	0.0184313	0.028806	0.0508197	0.0735947	0.161929	0.0401349	0.0401349	0.494983	0.470713	0.0220798	0.0329501	0.503816	0.142351	0.0437088	0	1	0	2	0	0	1	0	0	0	0	0	0	0	1	0	13
GO:0005925	focal adhesion	CC	0.0109545	0.0944489	0.0156158	0.0179854	0.0431667	0.0626266	0.122703	0.034062	0.034062	0.438967	0.41624	0.0187122	0.0279485	0.447281	0.10729	0.0371056	0	1	0	2	0	0	1	0	0	0	0	0	0	0	1	0	11
GO:0005929	cilium	CC	0.0508838	0.719069	0.0719056	0.529409	0.188777	0.264079	0.561962	0.151521	0.151521	0.274696	0.45488	0.0856658	0.125757	0.135083	0.936967	0.164122	0	1	0	2	0	0	2	0	0	3	2	0	0	4	0	0	52
GO:0005930	axoneme	CC	0.00797717	0.324688	0.0113789	0.354902	0.0315756	0.0459367	0.368796	0.0248838	0.0248838	0.0595345	0.0525332	0.013641	0.0204002	0.062245	0.0604329	0.0271189	0	0	0	0	0	0	0	0	0	1	1	0	0	1	1	0	8
GO:0005932	microtubule basal body	CC	0.00797717	0.324688	0.0113789	0.0640769	0.0315756	0.0459367	0.368796	0.0248838	0.0248838	0.34312	0.323876	0.013641	0.0204002	0.062245	0.345491	0.0271189	0	0	0	1	0	0	0	0	0	0	0	0	0	1	0	0	8
GO:0005938	cell cortex	CC	0.000759337	0.339405	0.0016082	0.0766801	0.000635864	0.00195727	0.0309136	0.00787858	0.00787858	0.17578	0.337696	0.00234036	0.00530005	0.393894	0.179455	0.000399638	1	2	1	4	2	2	5	1	1	3	2	1	1	2	3	2	43
GO:0008021	synaptic vesicle	CC	0.0198406	0.248014	0.0282288	0.0874077	0.0771431	0.111006	0.0974987	0.0611043	0.0611043	0.0793776	0.246938	0.0337829	0.050265	0.003109	0.276073	0.0664798	0	1	0	2	0	0	2	0	0	2	1	0	0	4	1	0	20
GO:0008076	voltage-gated potassium channel complex	CC	0.0267047	0.373145	0.0379381	0.425876	0.102762	0.146941	0.788833	0.081636	0.081636	0.15761	0.135813	0.0453576	0.0672868	0.767072	0.409432	0.0887306	0	1	0	1	0	0	0	0	0	2	2	0	0	0	1	0	27
GO:0008287	protein serine/threonine phosphatase complex	CC	0.0158997	0.176697	0.0226411	0.0501432	0.00178909	0.00381446	0.0563424	0.049176	0.049176	0.195893	0.543067	0.0271112	0.040407	0.0481586	0.00772553	0.0013133	0	1	0	2	1	1	2	0	0	1	0	0	0	2	3	1	16
GO:0008305	integrin complex	CC	0.00897047	0.0658069	0.012793	0.0795521	0.0354543	0.0515319	0.404099	0.0279524	0.0279524	0.00884937	0.065458	0.0153341	0.0229225	0.384323	0.075112	0.0304588	0	1	0	1	0	0	0	0	0	2	1	0	0	0	1	0	9
GO:0009434	microtubule-based flagellum	CC	0.00996291	0.387862	0.0142053	0.421908	0.039318	0.0570952	0.437432	0.0310118	0.0310118	0.0894779	0.386942	0.0170245	0.0254385	0.0933957	0.411345	0.0337877	0	0	0	0	0	0	0	0	0	1	0	0	0	1	0	0	10
GO:0009897	external side of plasma membrane	CC	0.0344988	0.233823	0.0489275	0.853629	0.131201	0.186277	0.0432327	0.104576	0.104576	0.031229	0.08348	0.05843	0.0863875	0.10869	0.103866	0.113538	0	2	0	0	0	0	4	0	0	4	3	0	0	3	3	0	35
GO:0009925	basal plasma membrane	CC	0.00499214	0.217537	0.00712552	0.2396	0.0198491	0.0289569	0.249875	0.0156225	0.0156225	0.230951	0.21695	0.00854574	0.0127966	0.23615	0.232687	0.017033	0	0	0	0	0	0	0	0	0	0	0	0	0	0	0	0	5
GO:0009986	cell surface	CC	0.0594613	0.0255999	0.0838672	0.844203	0.21775	0.30228	0.123644	0.175413	0.175413	0.0902005	0.164774	0.0997905	0.145945	0.214519	0.205116	0.18977	0	6	0	1	0	0	5	0	0	5	4	0	0	4	4	0	61
GO:0012505	endomembrane system	CC	0.150387	0.364887	0.207745	0.0477033	0.134932	0.0674542	0.188412	0.401161	0.401161	0.839527	0.505509	0.243828	0.342566	0.336579	0.126794	0.104439	0	8	0	13	1	2	11	0	0	5	7	0	0	9	11	1	161
GO:0012506	vesicle membrane	CC	0.0286582	0.407568	0.0406961	0.0172451	0.109955	0.156945	0.21864	0.087423	0.087423	0.441159	0.758513	0.0486412	0.072097	0.454047	0.0151472	0.0949941	0	1	0	4	0	0	2	0	0	1	0	0	0	1	4	0	29
GO:0014069	postsynaptic density	CC	0.00698301	0.00329346	0.00996291	0.318549	0.0276819	0.0403092	0.331408	0.021806	0.021806	0.307672	0.289958	0.0119452	0.0178719	0.0483268	0.0468935	0.023768	0	2	0	0	0	0	0	0	0	0	0	0	0	1	1	0	7
GO:0015629	actin cytoskeleton	CC	0.0773515	0.902055	0.108665	0.133029	0.275675	0.376681	0.832562	0.223761	0.223761	0.784369	0.334411	0.128955	0.187128	0.41033	0.789173	0.241461	0	1	0	6	0	0	2	0	0	2	4	0	0	4	2	0	80
GO:0015630	microtubule cytoskeleton	CC	0.117665	0.548899	0.163788	0.0658516	0.394375	0.163848	0.0205882	0.325552	0.325552	0.450395	0.137281	0.193199	0.275415	0.324776	0.459149	0.349314	0	5	0	10	0	1	12	0	0	6	8	0	0	7	6	0	124
GO:0015935	small ribosomal subunit	CC	0.00499214	0.217537	0.00712552	0.2396	0.0198491	0.0289569	0.249875	0.0156225	0.0156225	0.00122863	0.21695	0.00854574	0.0127966	0.23615	0.232687	0.017033	0	0	0	0	0	0	0	0	0	2	0	0	0	0	0	0	5
GO:0016010	dystrophin-associated glycoprotein complex	CC	0.00598801	0.255016	0.00854513	0.280153	0.0237731	0.0346493	0.291811	0.0187189	0.0187189	0.270316	0.254344	0.0102468	0.0153373	0.276232	0.272292	0.020406	0	0	0	0	0	0	0	0	0	0	0	0	0	0	0	0	6
GO:0016020	membrane	CC	0.521914	0.913013	0.550068	0.186703	0.64151	0.15204	0.610488	0.618219	0.887445	0.164799	0.833008	0.486144	0.862524	0.396737	0.343749	0.571712	2	113	3	147	9	18	143	7	5	142	116	4	4	139	138	8	2616
GO:0016021	integral to membrane	CC	0.300543	0.696739	0.289177	0.819079	0.692285	0.467506	0.981315	0.243907	0.77023	0.426021	0.638545	0.687297	0.584442	0.449947	0.561977	0.511416	2	88	3	95	6	11	90	7	4	100	89	2	4	102	98	6	1936
GO:0016023	cytoplasmic membrane-bounded vesicle	CC	0.0829401	0.228801	0.116369	0.00566668	0.0458891	0.00152182	0.106326	0.238458	0.0293989	0.276467	0.922043	0.00909277	0.199739	0.163691	0.0126005	0.0345765	0	5	0	10	1	3	7	0	1	5	1	1	0	6	9	1	86
GO:0016272	prefoldin complex	CC	0.00499214	0.217537	0.00712552	0.2396	0.0198491	0.0289569	0.249875	0.0156225	0.0156225	0.230951	0.21695	0.00854574	0.0127966	0.0246733	0.0239141	0.017033	0	0	0	0	0	0	0	0	0	0	0	0	0	1	1	0	5
GO:0016323	basolateral plasma membrane	CC	0.0344988	0.233823	0.0489275	0.00959237	0.131201	0.186277	0.310721	0.104576	0.104576	0.841542	0.503111	0.05843	0.0863875	0.848906	0.103866	0.113538	0	2	0	5	0	0	2	0	0	0	1	0	0	0	3	0	35
GO:0016324	apical plasma membrane	CC	0.0227874	0.676938	0.0324007	0.348942	0.0882078	0.126584	0.134287	0.0699567	0.0699567	0.701672	0.675819	0.0387591	0.0575957	0.341601	0.112499	0.0760789	0	0	0	1	0	0	2	0	0	0	0	0	0	1	2	0	23
GO:0016327	apicolateral plasma membrane	CC	0.0393429	0.860197	0.0557383	0.359914	0.148532	0.209957	0.663088	0.118635	0.118635	0.614337	0.859353	0.0665167	0.0981371	0.628124	0.340817	0.128712	0	0	0	2	0	0	1	0	0	1	0	0	0	1	2	0	40
GO:0016363	nuclear matrix	CC	0.00598801	0.255016	0.00854513	0.280153	0.0237731	0.0346493	0.291811	0.0187189	0.0187189	0.270316	0.254344	0.0102468	0.0153373	0.03574	0.272292	0.020406	0	0	0	0	0	0	0	0	0	0	0	0	0	1	0	0	6
GO:0016459	myosin complex	CC	0.0208237	0.64353	0.0296212	0.683926	0.0808457	0.116228	0.329466	0.064064	0.064064	0.292154	0.0758254	0.0354443	0.0527145	0.302352	0.671666	0.0696901	0	0	0	0	0	0	1	0	0	1	2	0	0	1	0	0	21
GO:0016460	myosin II complex	CC	0.00698301	0.290704	0.00996291	0.318549	0.0276819	0.0403092	0.054229	0.021806	0.021806	0.307672	0.289958	0.0119452	0.0178719	0.314216	0.309859	0.023768	0	0	0	0	0	0	1	0	0	0	0	0	0	0	0	0	7
GO:0016469	proton-transporting two-sector ATPase complex	CC	0.000130202	0.0012461	0.000277731	1.64986e-06	6.03494e-07	4.34455e-08	1.50048e-07	0.00139985	0.00139985	0.000188641	0.00915448	3.09779e-06	0.000932843	1.45888e-06	0.0119724	2.79545e-05	1	4	1	7	3	4	8	1	1	5	3	2	1	7	3	2	18
GO:0016528	sarcoplasm	CC	0.0178719	0.0520021	0.0254385	0.0675954	0.0696949	0.10047	0.266225	0.0551581	0.0551581	0.611812	0.585735	0.0304523	0.045348	0.621185	0.61496	0.0600274	0	2	0	2	0	0	1	0	0	0	0	0	0	0	0	0	18
GO:0016529	sarcoplasmic reticulum	CC	0.0178719	0.0520021	0.0254385	0.0675954	0.0696949	0.10047	0.266225	0.0551581	0.0551581	0.611812	0.585735	0.0304523	0.045348	0.621185	0.61496	0.0600274	0	2	0	2	0	0	1	0	0	0	0	0	0	0	0	0	18
GO:0016585	chromatin remodeling complex	CC	0.00598801	0.255016	0.00854513	0.280153	0.0237731	0.0346493	0.291811	0.0187189	0.0187189	0.270316	0.254344	0.0102468	0.0153373	0.276232	0.272292	0.020406	0	0	0	0	0	0	0	0	0	0	0	0	0	0	0	0	6
GO:0016591	DNA-directed RNA polymerase II, holoenzyme	CC	0.0198406	0.067764	0.0282288	0.289047	0.0771431	0.111006	0.0227814	0.00173178	0.0611043	0.27283	0.0672787	0.0337829	0.050265	0.65997	0.276073	0.0664798	0	2	0	1	0	0	3	1	0	1	2	0	0	0	1	0	20
GO:0016604	nuclear body	CC	0.0198406	0.067764	0.0282288	0.666079	0.0771431	0.111006	0.308494	0.0611043	0.0611043	0.650608	0.62443	0.0337829	0.050265	0.018468	0.0809553	0.0664798	0	2	0	0	0	0	1	0	0	0	0	0	0	3	2	0	20
GO:0016605	PML body	CC	0.00996291	0.0797232	0.0142053	0.421908	0.039318	0.0570952	0.437432	0.0310118	0.0310118	0.408678	0.386942	0.0170245	0.0254385	0.416648	0.012449	0.0337877	0	1	0	0	0	0	0	0	0	0	0	0	0	0	2	0	10
GO:0016607	nuclear speck	CC	0.00698301	0.290704	0.00996291	0.318549	0.0276819	0.0403092	0.331408	0.021806	0.021806	0.307672	0.289958	0.0119452	0.0178719	0.00427283	0.0468935	0.023768	0	0	0	0	0	0	0	0	0	0	0	0	0	2	1	0	7
GO:0017053	transcriptional repressor complex	CC	0.00698301	0.290704	0.00996291	0.318549	0.0276819	0.0403092	0.331408	0.021806	0.021806	0.307672	0.289958	0.0119452	0.0178719	0.0483268	0.309859	0.023768	0	0	0	0	0	0	0	0	0	0	0	0	0	1	0	0	7
GO:0019717	synaptosome	CC	0.0296338	0.424435	0.0420724	0.213116	0.11353	0.161905	0.505776	0.0903035	0.0903035	0.458645	0.422925	0.0502791	0.0744934	0.206371	0.463029	0.0981103	0	1	0	2	0	0	1	0	0	1	1	0	0	2	1	0	30
GO:0019861	flagellum	CC	0.021806	0.0854181	0.0310118	0.329124	0.0845339	0.121421	0.350259	0.0670148	0.0670148	0.0236836	0.65952	0.037103	0.0551581	0.105401	0.688652	0.0728898	0	2	0	1	0	0	1	0	0	3	0	0	0	2	0	0	22
GO:0019866	organelle inner membrane	CC	0.000227059	0.107962	0.000746281	0.000245116	6.82415e-07	1.05296e-05	0.00755133	0.0080971	0.0080971	0.000146847	0.0113136	5.64529e-05	0.00453645	6.38062e-05	0.696894	4.46364e-06	2	9	2	17	6	6	14	2	2	17	12	3	2	18	5	5	134
GO:0019867	outer membrane	CC	0.0335275	0.489248	0.04756	0.270951	0.127694	0.181458	0.295145	0.101739	0.101739	0.251012	0.487647	0.0568049	0.0840203	0.0306356	0.529836	0.110473	0	1	0	2	0	0	2	0	0	2	1	0	0	4	1	0	34
GO:0019897	extrinsic to plasma membrane	CC	0.021806	0.019025	0.0310118	0.0270721	0.0033933	0.00718161	0.00633661	0.0670148	0.0670148	0.31141	0.282963	0.000610797	0.0551581	0.0256829	0.314959	0.00249656	0	3	0	3	1	1	4	0	0	1	1	1	0	3	1	1	22
GO:0019898	extrinsic to membrane	CC	0.0344988	0.0242814	0.0489275	0.113617	0.00846445	0.0176323	0.0119492	0.104576	0.104576	0.101493	0.08348	0.0015539	0.0863875	0.10869	0.269147	0.0062582	0	4	0	3	1	1	5	0	0	3	3	1	0	3	2	1	35
GO:0030008	TRAPP complex	CC	0.00499214	0.217537	0.00712552	0.0254429	0.0198491	0.0289569	0.249875	0.0156225	0.0156225	0.0235384	0.21695	0.00854574	0.0127966	0.23615	0.0239141	0.017033	0	0	0	1	0	0	0	0	0	1	0	0	0	0	1	0	5
GO:0030016	myofibril	CC	0.0267047	0.373145	0.0379381	0.0527936	0.102762	0.146941	0.189285	0.081636	0.081636	0.405289	0.733598	0.0453576	0.0672868	0.41768	0.761303	0.0887306	0	1	0	3	0	0	2	0	0	1	0	0	0	1	0	0	27
GO:0030017	sarcomere	CC	0.0247477	0.707223	0.0351729	0.145675	0.0955131	0.136821	0.161066	0.075814	0.075814	0.368352	0.706121	0.0420635	0.0624531	0.380131	0.734529	0.0824257	0	0	0	2	0	0	2	0	0	1	0	0	0	1	0	0	25
GO:0030018	Z disc	CC	0.0129351	0.471745	0.0184313	0.150111	0.0508197	0.0735947	0.161929	0.0401349	0.0401349	0.140427	0.470713	0.0220798	0.0329501	0.503816	0.497943	0.0437088	0	0	0	1	0	0	1	0	0	1	0	0	0	0	0	0	13
GO:0030027	lamellipodium	CC	0.0178719	0.0520021	0.0254385	0.0133886	0.00226984	0.00482755	0.075673	0.0551581	0.0551581	0.611812	0.585735	0.000406099	0.045348	0.0126675	0.0119724	0.00166747	0	2	0	3	1	1	2	0	0	0	0	1	0	3	3	1	18
GO:0030054	cell junction	CC	0.164212	0.750713	0.2261	0.343418	0.512572	0.651198	0.532625	0.431287	0.431287	0.419806	0.930579	0.264805	0.369745	0.217882	0.202219	0.459778	0	6	0	10	0	0	9	0	0	9	4	0	0	11	11	0	177
GO:0030055	cell-substrate junction	CC	0.0139242	0.142437	0.0198364	0.035248	0.0546241	0.0790316	0.182291	0.0431577	0.0431577	0.520863	0.496018	0.0237596	0.0354418	0.529883	0.160676	0.0469941	0	1	0	2	0	0	1	0	0	0	0	0	0	0	1	0	14
GO:0030117	membrane coat	CC	0.0247477	0.337945	0.0351729	0.041331	0.0955131	0.00922397	0.161066	0.075814	0.075814	0.368352	0.336614	0.0420635	0.0624531	0.380131	0.00802067	0.0824257	0	1	0	3	0	1	2	0	0	1	1	0	0	1	4	0	25
GO:0030118	clathrin coat	CC	0.0139242	0.142437	0.0198364	0.169255	0.0546241	0.00291415	0.182291	0.0431577	0.0431577	0.520863	0.496018	0.0237596	0.0354418	0.164954	0.032406	0.0469941	0	1	0	1	0	1	1	0	0	0	0	0	0	1	2	0	14
GO:0030119	AP-type membrane coat adaptor complex	CC	0.00996291	0.387862	0.0142053	0.0960376	0.039318	0.00146261	0.104103	0.0310118	0.0310118	0.408678	0.386942	0.0170245	0.0254385	0.0933957	0.411345	0.0337877	0	0	0	1	0	1	1	0	0	0	0	0	0	1	0	0	10
GO:0030120	vesicle coat	CC	0.0109545	0.417203	0.0156158	0.00194174	0.0431667	0.0626266	0.468905	0.034062	0.034062	0.105783	0.41624	0.0187122	0.0279485	0.447281	0.00171971	0.0371056	0	0	0	3	0	0	0	0	0	1	0	0	0	0	3	0	11
GO:0030125	clathrin vesicle coat	CC	0.00499214	0.217537	0.00712552	0.0254429	0.0198491	0.0289569	0.249875	0.0156225	0.0156225	0.230951	0.21695	0.00854574	0.0127966	0.23615	0.0239141	0.017033	0	0	0	1	0	0	0	0	0	0	0	0	0	0	1	0	5
GO:0030131	clathrin adaptor complex	CC	0.00996291	0.387862	0.0142053	0.0960376	0.039318	0.00146261	0.104103	0.0310118	0.0310118	0.408678	0.386942	0.0170245	0.0254385	0.0933957	0.411345	0.0337877	0	0	0	1	0	1	1	0	0	0	0	0	0	1	0	0	10
GO:0030133	transport vesicle	CC	0.00698301	0.290704	0.00996291	0.00447454	0.0276819	0.0403092	0.331408	0.021806	0.021806	0.307672	0.289958	0.0119452	0.0178719	0.314216	0.00407692	0.023768	0	0	0	2	0	0	0	0	0	0	0	0	0	0	2	0	7
GO:0030135	coated vesicle	CC	0.0344988	0.504728	0.0489275	0.00959237	0.131201	0.186277	0.310721	0.104576	0.104576	0.101493	0.503111	0.05843	0.0863875	0.0342603	0.00822108	0.113538	0	1	0	5	0	0	2	0	0	3	1	0	0	4	5	0	35
GO:0030136	clathrin-coated vesicle	CC	0.0286582	0.407568	0.0406961	0.0658065	0.109955	0.156945	0.21864	0.087423	0.087423	0.183183	0.406087	0.0486412	0.072097	0.0161731	0.0597058	0.0949941	0	1	0	3	0	0	2	0	0	2	1	0	0	4	3	0	29
GO:0030139	endocytic vesicle	CC	0.00499214	0.217537	0.00712552	0.2396	0.0198491	0.0289569	0.0278138	0.0156225	0.0156225	0.230951	0.21695	0.00854574	0.0127966	0.23615	0.232687	0.017033	0	0	0	0	0	0	1	0	0	0	0	0	0	0	0	0	5
GO:0030141	secretory granule	CC	0.0257266	0.0334907	0.0365564	0.158562	0.0991445	0.000441832	0.430814	0.0787294	0.0787294	0.745291	0.720195	0.0437118	0.0648729	0.754131	0.390986	0.0855834	0	3	0	2	0	2	1	0	0	0	0	0	0	0	1	0	26
GO:0030173	integral to Golgi membrane	CC	0.0139242	0.497077	0.0198364	0.169255	0.00136346	0.00291415	0.182291	0.0431577	0.0431577	0.158546	0.141746	0.0237596	0.0354418	0.529883	0.160676	0.0010001	0	0	0	1	1	1	1	0	0	1	1	0	0	0	1	1	14
GO:0030176	integral to endoplasmic reticulum membrane	CC	0.00499214	0.00101128	0.00712552	0.0254429	0.0198491	0.00033112	0.00159008	0.0156225	0.0156225	0.230951	0.21695	0.00854574	0.0127966	0.0246733	0.00125902	0.017033	0	2	0	1	0	1	2	0	0	0	0	0	0	1	2	0	5
GO:0030286	dynein complex	CC	0.0139242	0.142437	0.0198364	0.169255	0.0546241	0.0790316	0.55317	0.0431577	0.0431577	0.520863	0.0264862	0.0237596	0.0354418	0.529883	0.032406	0.0469941	0	1	0	1	0	0	0	0	0	0	2	0	0	0	2	0	14
GO:0030315	T-tubule	CC	0.00499214	0.0207465	0.00712552	0.2396	0.0198491	0.0289569	0.0278138	0.0156225	0.0156225	0.230951	0.21695	0.00854574	0.0127966	0.23615	0.0239141	0.017033	0	1	0	0	0	0	1	0	0	0	0	0	0	0	1	0	5
GO:0030424	axon	CC	0.0364389	0.0987406	0.0516571	0.0125653	0.138174	0.19583	0.341918	0.110225	0.110225	0.57147	0.258396	0.0616724	0.0911046	0.585282	0.576109	0.119638	0	3	0	5	0	0	2	0	0	1	2	0	0	1	1	0	37
GO:0030425	dendrite	CC	0.0257266	0.125719	0.0365564	0.0108838	0.0991445	0.141896	0.175015	0.0787294	0.0787294	0.145272	0.354258	0.0437118	0.0648729	0.754131	0.00951977	0.0855834	0	2	0	4	0	0	2	0	0	2	1	0	0	0	4	0	26
GO:0030426	growth cone	CC	0.00996291	0.387862	0.0142053	0.421908	0.039318	0.0570952	0.437432	0.0310118	0.0310118	0.408678	0.0100589	0.0170245	0.0254385	0.416648	0.0907777	0.0337877	0	0	0	0	0	0	0	0	0	0	2	0	0	0	1	0	10
GO:0030427	site of polarized growth	CC	0.00996291	0.387862	0.0142053	0.421908	0.039318	0.0570952	0.437432	0.0310118	0.0310118	0.408678	0.0100589	0.0170245	0.0254385	0.416648	0.0907777	0.0337877	0	0	0	0	0	0	0	0	0	0	2	0	0	0	1	0	10
GO:0030529	ribonucleoprotein complex	CC	0.00881317	0.0530002	0.0181107	0.012789	0.0027133	0.0108427	0.0725896	0.078801	0.00107031	0.140427	0.418214	0.00180652	0.0004784	0.0908418	0.0434366	0.0015042	1	11	1	14	3	3	12	1	3	10	7	2	3	11	12	3	149
GO:0030658	transport vesicle membrane	CC	0.00499214	0.217537	0.00712552	0.00138547	0.0198491	0.0289569	0.249875	0.0156225	0.0156225	0.230951	0.21695	0.00854574	0.0127966	0.23615	0.0239141	0.017033	0	0	0	2	0	0	0	0	0	0	0	0	0	0	1	0	5
GO:0030659	cytoplasmic vesicle membrane	CC	0.0257266	0.721287	0.0365564	0.0108838	0.0991445	0.141896	0.175015	0.0787294	0.0787294	0.386942	0.720195	0.0437118	0.0648729	0.399042	0.0423575	0.0855834	0	0	0	4	0	0	2	0	0	1	0	0	0	1	3	0	26
GO:0030660	Golgi-associated vesicle membrane	CC	0.00897047	0.357048	0.012793	0.000807475	0.0354543	0.0515319	0.404099	0.0279524	0.0279524	0.074016	0.356179	0.0153341	0.0229225	0.384323	0.000713141	0.0304588	0	0	0	3	0	0	0	0	0	1	0	0	0	0	3	0	9
GO:0030662	coated vesicle membrane	CC	0.0198406	0.625557	0.0282288	0.0194929	0.0771431	0.111006	0.308494	0.0611043	0.0611043	0.27283	0.62443	0.0337829	0.050265	0.28256	0.0174782	0.0664798	0	0	0	3	0	0	1	0	0	1	0	0	0	1	3	0	20
GO:0030665	clathrin coated vesicle membrane	CC	0.0139242	0.497077	0.0198364	0.169255	0.0546241	0.0790316	0.182291	0.0431577	0.0431577	0.520863	0.496018	0.0237596	0.0354418	0.164954	0.160676	0.0469941	0	0	0	1	0	0	1	0	0	0	0	0	0	1	1	0	14
GO:0030667	secretory granule membrane	CC	0.00499214	0.217537	0.00712552	0.2396	0.0198491	0.0289569	0.249875	0.0156225	0.0156225	0.230951	0.21695	0.00854574	0.0127966	0.23615	0.232687	0.017033	0	0	0	0	0	0	0	0	0	0	0	0	0	0	0	0	5
GO:0030672	synaptic vesicle membrane	CC	0.00797717	0.324688	0.0113789	0.354902	0.0315756	0.0459367	0.0696895	0.0248838	0.0248838	0.34312	0.323876	0.013641	0.0204002	0.062245	0.345491	0.0271189	0	0	0	0	0	0	1	0	0	0	0	0	0	1	0	0	8
GO:0030684	preribosome	CC	0.00499214	0.217537	0.00712552	0.2396	0.0198491	0.0289569	0.0278138	0.0156225	0.0156225	0.230951	0.21695	0.00854574	0.0127966	0.23615	0.232687	0.017033	0	0	0	0	0	0	1	0	0	0	0	0	0	0	0	0	5
GO:0030863	cortical cytoskeleton	CC	0.000130202	0.212057	0.000277731	0.0675954	0.00226984	0.00482755	0.266225	0.00139985	0.00139985	0.234173	0.211102	0.000406099	0.000932843	0.242885	0.0624539	0.00166747	1	1	1	2	1	1	1	1	1	1	1	1	1	1	2	1	18
GO:0030864	cortical actin cytoskeleton	CC	0.00897047	0.357048	0.012793	0.389321	0.0354543	0.0515319	0.404099	0.0279524	0.0279524	0.376758	0.356179	0.0153341	0.0229225	0.384323	0.379289	0.0304588	0	0	0	0	0	0	0	0	0	0	0	0	0	0	0	0	9
GO:0030880	RNA polymerase complex	CC	0.00698301	0.0408846	0.00996291	0.0497772	0.0276819	0.0403092	0.054229	0.021806	0.021806	0.0461833	0.289958	0.0119452	0.0178719	0.314216	0.309859	0.023768	0	1	0	1	0	0	1	0	0	1	0	0	0	0	0	0	7
GO:0031012	extracellular matrix	CC	0.0977013	0.543603	0.136622	0.640309	0.337584	0.453188	0.508906	0.276363	0.276363	0.423301	0.724639	0.161641	0.23247	0.286727	0.0059938	0.297368	0	4	0	4	0	0	5	0	0	5	3	0	0	6	11	0	102
GO:0031090	organelle membrane	CC	0.0020698	0.138137	0.00647815	0.000105788	1.04536e-05	3.01201e-05	0.0011645	0.0580751	0.0580751	0.00558165	0.135481	0.00102816	0.0346438	0.000420004	0.217185	3.28465e-05	2	17	2	30	7	8	28	2	2	24	17	3	2	28	17	6	285
GO:0031105	septin complex	CC	0.00499214	0.0207465	0.00712552	0.2396	0.0198491	0.0289569	0.249875	0.0156225	0.0156225	0.230951	0.21695	0.00854574	0.0127966	0.23615	0.232687	0.017033	0	1	0	0	0	0	0	0	0	0	0	0	0	0	0	0	5
GO:0031224	intrinsic to membrane	CC	0.313815	0.738472	0.304586	0.792344	0.716571	0.501988	0.982498	0.264721	0.788539	0.341944	0.637945	0.703483	0.606576	0.507295	0.426687	0.537786	2	89	3	98	6	11	92	7	4	104	91	2	4	103	103	6	1978
GO:0031225	anchored to membrane	CC	0.0441661	0.642023	0.0625052	0.216898	0.165529	0.232964	0.725343	0.132482	0.132482	0.0780512	0.640375	0.0745397	0.109744	0.691763	0.0802597	0.143638	0	1	0	3	0	0	1	0	0	4	1	0	0	1	4	0	45
GO:0031226	intrinsic to plasma membrane	CC	0.119461	0.255614	0.166218	0.809478	0.399299	0.526208	0.840737	0.329862	0.329862	0.0119401	0.253067	0.196013	0.279205	0.798048	0.476037	0.353849	0	7	0	4	0	0	4	0	0	12	7	0	0	4	6	0	126
GO:0031227	intrinsic to endoplasmic reticulum membrane	CC	0.0119452	0.0173168	0.0170245	0.131449	0.0470006	0.0021293	0.0260954	0.037103	0.037103	0.467709	0.109323	0.0203973	0.0304523	0.127972	0.0211381	0.0404127	0	2	0	1	0	1	2	0	0	0	1	0	0	1	2	0	12
GO:0031228	intrinsic to Golgi membrane	CC	0.0139242	0.497077	0.0198364	0.169255	0.00136346	0.00291415	0.182291	0.0431577	0.0431577	0.158546	0.141746	0.0237596	0.0354418	0.529883	0.160676	0.0010001	0	0	0	1	1	1	1	0	0	1	1	0	0	0	1	1	14
GO:0031252	cell leading edge	CC	0.0306084	0.183512	0.043447	0.00520519	0.00668061	0.0139843	0.0918846	0.0931752	0.0931753	0.804313	0.781104	0.00121903	0.0768838	0.0766518	0.0730664	0.00493188	0	2	0	5	1	1	3	0	0	0	0	1	0	3	3	1	31
GO:0031253	cell projection membrane	CC	0.00996291	0.387862	0.0142053	0.421908	0.039318	0.0570952	0.0154672	0.0310118	0.0310118	0.0894779	0.386942	0.0170245	0.0254385	0.416648	0.0907777	0.0337877	0	0	0	0	0	0	2	0	0	1	0	0	0	0	1	0	10
GO:0031300	intrinsic to organelle membrane	CC	0.0286582	0.159574	0.0406961	0.199093	0.00586181	0.000613416	0.0207467	0.087423	0.087423	0.441159	0.158572	0.0486412	0.072097	0.192684	0.0597058	0.00432415	0	2	0	2	1	2	4	0	0	1	2	0	0	2	3	1	29
GO:0031301	integral to organelle membrane	CC	0.021806	0.0854181	0.0310118	0.109346	0.0033933	0.000265994	0.00633661	0.0670148	0.0670148	0.31141	0.282963	0.037103	0.0551581	0.105401	0.0243388	0.00249656	0	2	0	2	1	2	4	0	0	1	1	0	0	2	3	1	22
GO:0031410	cytoplasmic vesicle	CC	0.131059	0.347838	0.181866	0.0665065	0.105919	0.0012123	0.0228086	0.357242	0.0698379	0.280893	0.96545	0.0226865	0.303384	0.112229	0.0545501	0.0813489	0	7	0	11	1	4	13	0	1	8	2	1	0	10	11	1	139
GO:0031461	cullin-RING ubiquitin ligase complex	CC	0.00897047	0.0658069	0.012793	0.00991375	0.0354543	0.0515319	0.404099	0.0279524	0.0279524	0.074016	0.065458	0.0153341	0.0229225	0.384323	0.075112	0.0304588	0	1	0	2	0	0	0	0	0	1	1	0	0	0	1	0	9
GO:0031513	nonmotile primary cilium	CC	0.0109545	0.417203	0.0156158	0.113382	0.0431667	0.0626266	0.468905	0.034062	0.034062	0.438967	0.41624	0.0187122	0.0279485	0.110324	0.441751	0.0371056	0	0	0	1	0	0	0	0	0	0	0	0	0	1	0	0	11
GO:0031674	I band	CC	0.0158997	0.544164	0.0226411	0.208582	0.0621887	0.0898123	0.22395	0.049176	0.049176	0.195893	0.543067	0.0271112	0.040407	0.577989	0.571832	0.0535322	0	0	0	1	0	0	1	0	0	1	0	0	0	0	0	0	16
GO:0031903	microbody membrane	CC	0.00598801	0.255016	0.00854513	0.280153	0.0237731	0.0346493	0.291811	0.0187189	0.0187189	0.270316	0.254344	0.0102468	0.0153373	0.276232	0.272292	0.020406	0	0	0	0	0	0	0	0	0	0	0	0	0	0	0	0	6
GO:0031965	nuclear membrane	CC	0.00598801	0.255016	0.00854513	0.280153	0.0237731	0.0346493	0.291811	0.0187189	0.0187189	0.270316	0.254344	0.0102468	0.0153373	0.03574	0.272292	0.020406	0	0	0	0	0	0	0	0	0	0	0	0	0	1	0	0	6
GO:0031966	mitochondrial membrane	CC	0.000376571	0.139657	0.00122773	0.000276699	2.16881e-06	3.21251e-05	0.00318519	0.0129036	0.0129036	0.000159898	0.0193221	0.000110131	0.00730571	2.50472e-05	0.720239	1.19962e-05	2	10	2	19	6	6	17	2	2	19	13	3	2	21	6	5	159
GO:0031967	organelle envelope	CC	0.000900774	0.0881538	0.00288494	0.000163397	1.5511e-05	2.68219e-05	0.00814525	0.0282797	0.0282797	0.00640405	0.0265232	0.000346783	0.0163831	1.71139e-05	0.869887	6.46245e-05	2	14	2	24	6	7	20	2	2	19	16	3	2	26	7	5	214
GO:0031968	organelle outer membrane	CC	0.0325553	0.473469	0.0461908	0.25629	0.124174	0.176612	0.27962	0.0988928	0.0988928	0.237111	0.471886	0.0551774	0.0816473	0.027262	0.513668	0.107397	0	1	0	2	0	0	2	0	0	2	1	0	0	4	1	0	33
GO:0031970	organelle envelope lumen	CC	0.00797717	0.324688	0.0113789	0.354902	0.0315756	0.0459367	0.368796	0.0248838	0.0248838	0.34312	0.323876	0.013641	0.0204002	0.062245	0.345491	0.0271189	0	0	0	0	0	0	0	0	0	0	0	0	0	1	0	0	8
GO:0031974	membrane-enclosed lumen	CC	0.195445	0.327447	0.26709	0.997273	0.581547	0.721094	0.308643	0.144367	0.495511	0.86401	0.574244	0.311289	0.428588	0.153312	0.782537	0.525986	0	11	0	3	0	0	13	1	0	7	9	0	0	14	8	0	214
GO:0031975	envelope	CC	0.000913122	0.0908501	0.00292354	0.000175987	1.59902e-05	2.77398e-05	0.00857491	0.0286219	0.0286219	0.00673825	0.0275914	0.000353028	0.0165883	1.86435e-05	0.873087	6.63308e-05	2	14	2	24	6	7	20	2	2	19	16	3	2	26	7	5	215
GO:0031980	mitochondrial lumen	CC	0.0139242	0.497077	0.0198364	0.535808	0.0546241	0.0790316	0.55317	0.0431577	0.0431577	0.158546	0.496018	0.0237596	0.0354418	0.164954	0.160676	0.0469941	0	0	0	0	0	0	0	0	0	1	0	0	0	1	1	0	14
GO:0031981	nuclear lumen	CC	0.171051	0.175362	0.235134	0.990707	0.528357	0.667628	0.233933	0.113756	0.445802	0.918138	0.389004	0.275093	0.382933	0.172566	0.848752	0.474804	0	11	0	3	0	0	12	1	0	5	9	0	0	12	6	0	185
GO:0031982	vesicle	CC	0.133716	0.239365	0.185439	0.0755115	0.109763	0.00133371	0.0268591	0.363407	0.0724886	0.190132	0.969109	0.0236125	0.308854	0.125081	0.0311308	0.084391	0	8	0	11	1	4	13	0	1	9	2	1	0	10	12	1	142
GO:0031984	organelle subcompartment	CC	0.00598801	0.0301443	0.00854513	0.280153	0.0237731	0.0346493	0.291811	0.0187189	0.0187189	0.270316	0.254344	0.0102468	0.0153373	0.276232	0.272292	0.020406	0	1	0	0	0	0	0	0	0	0	0	0	0	0	0	0	6
GO:0031985	Golgi cisterna	CC	0.00598801	0.0301443	0.00854513	0.280153	0.0237731	0.0346493	0.291811	0.0187189	0.0187189	0.270316	0.254344	0.0102468	0.0153373	0.276232	0.272292	0.020406	0	1	0	0	0	0	0	0	0	0	0	0	0	0	0	0	6
GO:0031988	membrane-bounded vesicle	CC	0.0857235	0.13307	0.120199	0.00733798	0.0488082	0.00172777	0.12301	0.245707	0.0313207	0.303387	0.930874	0.00971429	0.205974	0.184754	0.00577269	0.0368164	0	6	0	10	1	3	7	0	1	5	1	1	0	6	10	1	89
GO:0032156	septin cytoskeleton	CC	0.00499214	0.0207465	0.00712552	0.2396	0.0198491	0.0289569	0.249875	0.0156225	0.0156225	0.230951	0.21695	0.00854574	0.0127966	0.23615	0.232687	0.017033	0	1	0	0	0	0	0	0	0	0	0	0	0	0	0	0	5
GO:0032391	photoreceptor connecting cilium	CC	0.00499214	0.217537	0.00712552	0.2396	0.0198491	0.0289569	0.249875	0.0156225	0.0156225	0.230951	0.21695	0.00854574	0.0127966	0.23615	0.232687	0.017033	0	0	0	0	0	0	0	0	0	0	0	0	0	0	0	0	5
GO:0032420	stereocilium	CC	0.00499214	0.217537	0.00712552	0.2396	0.0198491	0.0289569	0.249875	0.0156225	0.0156225	0.230951	0.0206286	0.00854574	0.0127966	0.0246733	0.232687	0.017033	0	0	0	0	0	0	0	0	0	0	1	0	0	1	0	0	5
GO:0032421	stereocilium bundle	CC	0.00698301	0.290704	0.00996291	0.318549	0.0276819	0.0403092	0.331408	0.021806	0.021806	0.307672	0.0406601	0.0119452	0.0178719	0.0483268	0.0468935	0.023768	0	0	0	0	0	0	0	0	0	0	1	0	0	1	1	0	7
GO:0032432	actin filament bundle	CC	0.0119452	0.445142	0.0170245	0.131449	0.0470006	0.0681264	0.498621	0.037103	0.037103	0.467709	0.109323	0.0203973	0.0304523	0.476309	0.0211381	0.0404127	0	0	0	1	0	0	0	0	0	0	1	0	0	0	2	0	12
GO:0032982	myosin filament	CC	0.00499214	0.217537	0.00712552	0.2396	0.0198491	0.0289569	0.0278138	0.0156225	0.0156225	0.230951	0.21695	0.00854574	0.0127966	0.23615	0.232687	0.017033	0	0	0	0	0	0	1	0	0	0	0	0	0	0	0	0	5
GO:0032991	macromolecular complex	CC	0.0263262	0.10983	0.0718124	0.00081342	0.00122676	0.00191716	0.00980286	0.176126	0.0640836	0.269454	0.142385	0.00448432	0.0291306	0.461287	0.0393989	0.00175949	2	40	2	56	8	10	53	3	4	39	39	4	4	37	46	7	707
GO:0032993	protein-DNA complex	CC	0.0325553	0.208322	0.0461908	0.25629	0.124174	0.176612	0.557632	0.0988928	0.0988928	0.237111	0.207091	0.0551774	0.0816473	0.831631	0.240924	0.107397	0	2	0	2	0	0	1	0	0	2	2	0	0	0	2	0	33
GO:0033176	proton-transporting V-type ATPase complex	CC	0.00797717	0.0528182	0.0113789	0.00687833	0.0315756	0.000916853	2.58284e-05	0.0248838	0.0248838	0.34312	0.00504102	0.013641	0.0204002	0.00657256	0.0604329	0.0271189	0	1	0	2	0	1	4	0	0	0	2	0	0	2	1	0	8
GO:0033177	proton-transporting two-sector ATPase complex, proton-transporting domain	CC	4.69612e-05	8.8724e-05	0.000100373	3.16641e-07	6.6347e-08	2.41421e-09	1.06391e-05	0.000509969	0.000509969	6.37905e-06	0.0939654	6.3064e-07	0.000338932	7.62181e-09	0.0164724	5.74241e-06	1	4	1	6	3	4	5	1	1	5	1	2	1	7	2	2	11
GO:0033178	proton-transporting two-sector ATPase complex, catalytic domain	CC	0.00499214	0.217537	0.00712552	0.0254429	0.0198491	0.0289569	0.00159008	0.0156225	0.0156225	0.230951	0.00100245	0.00854574	0.0127966	0.23615	0.0239141	0.017033	0	0	0	1	0	0	2	0	0	0	2	0	0	0	1	0	5
GO:0033267	axon part	CC	0.00698301	0.290704	0.00996291	0.0497772	0.0276819	0.0403092	0.331408	0.021806	0.021806	0.307672	0.289958	0.0119452	0.0178719	0.314216	0.309859	0.023768	0	0	0	1	0	0	0	0	0	0	0	0	0	0	0	0	7
GO:0033279	ribosomal subunit	CC	0.00897047	0.0658069	0.012793	0.389321	0.0354543	0.0515319	0.404099	0.0279524	0.0279524	0.00884937	0.356179	0.0153341	0.0229225	0.384323	0.379289	0.0304588	0	1	0	0	0	0	0	0	0	2	0	0	0	0	0	0	9
GO:0034399	nuclear periphery	CC	0.00897047	0.357048	0.012793	0.389321	0.0354543	0.0515319	0.404099	0.0279524	0.0279524	0.376758	0.356179	0.0153341	0.0229225	0.00947922	0.379289	0.0304588	0	0	0	0	0	0	0	0	0	0	0	0	0	2	0	0	9
GO:0034702	ion channel complex	CC	0.0325553	0.208322	0.0461908	0.531574	0.124174	0.176612	0.557632	0.0988928	0.0988928	0.237111	0.207091	0.0551774	0.0816473	0.831631	0.240924	0.107397	0	2	0	1	0	0	1	0	0	2	2	0	0	0	2	0	33
GO:0034703	cation channel complex	CC	0.0286582	0.159574	0.0406961	0.462552	0.109955	0.156945	0.811855	0.087423	0.087423	0.183183	0.158572	0.0486412	0.072097	0.790951	0.186335	0.0949941	0	2	0	1	0	0	0	0	0	2	2	0	0	0	2	0	29
GO:0034705	potassium channel complex	CC	0.0267047	0.373145	0.0379381	0.425876	0.102762	0.146941	0.788833	0.081636	0.081636	0.15761	0.135813	0.0453576	0.0672868	0.767072	0.409432	0.0887306	0	1	0	1	0	0	0	0	0	2	2	0	0	0	1	0	27
GO:0034708	methyltransferase complex	CC	0.00897047	0.357048	0.012793	0.389321	0.0354543	0.0515319	0.0863755	0.0279524	0.0279524	0.376758	0.065458	0.0153341	0.0229225	0.384323	0.075112	0.0304588	0	0	0	0	0	0	1	0	0	0	1	0	0	0	1	0	9
GO:0035097	histone methyltransferase complex	CC	0.00897047	0.357048	0.012793	0.389321	0.0354543	0.0515319	0.0863755	0.0279524	0.0279524	0.376758	0.065458	0.0153341	0.0229225	0.384323	0.075112	0.0304588	0	0	0	0	0	0	1	0	0	0	1	0	0	0	1	0	9
GO:0042175	nuclear envelope-endoplasmic reticulum network	CC	0.0422393	0.148573	0.0598037	0.404025	0.15877	0.0259848	0.0896824	0.126968	0.126968	0.653849	0.337696	0.0713381	0.105118	0.186885	0.0686361	0.137697	0	3	0	2	0	1	4	0	0	1	2	0	0	3	4	0	43
GO:0042383	sarcolemma	CC	0.0129351	0.125902	0.0184313	0.028806	0.0508197	0.0735947	0.161929	0.0401349	0.0401349	0.494983	0.470713	0.0220798	0.0329501	0.503816	0.02645	0.0437088	0	1	0	2	0	0	1	0	0	0	0	0	0	0	2	0	13
GO:0042579	microbody	CC	0.0460896	0.00650929	0.0651998	0.924433	0.172236	0.241982	0.492973	0.137963	0.137963	0.701434	0.3905	0.0777312	0.114347	0.921137	0.222591	0.149539	0	6	0	0	0	0	2	0	0	1	2	0	0	0	3	0	47
GO:0042598	vesicular fraction	CC	0.057561	0.0216991	0.0812211	0.0926273	0.211399	0.293962	0.109812	0.17016	0.17016	0.587695	0.539772	0.0966691	0.141497	0.604858	0.0820631	0.184137	0	6	0	5	0	0	5	0	0	2	2	0	0	2	5	0	59
GO:0042611	MHC protein complex	CC	0.00499214	0.217537	0.00712552	0.2396	0.0198491	0.0289569	0.0278138	0.0156225	0.0156225	0.230951	0.21695	0.00854574	0.0127966	0.23615	0.0239141	0.017033	0	0	0	0	0	0	1	0	0	0	0	0	0	0	1	0	5
GO:0042734	presynaptic membrane	CC	0.00698301	0.0408846	0.00996291	0.318549	0.0276819	0.0403092	0.054229	0.021806	0.021806	0.307672	0.289958	0.0119452	0.0178719	0.314216	0.00407692	0.023768	0	1	0	0	0	0	1	0	0	0	0	0	0	0	2	0	7
GO:0042995	cell projection	CC	0.182905	0.483994	0.250714	0.00201235	0.188547	0.110048	0.319762	0.470356	0.470356	0.570108	0.845077	0.0440174	0.405387	0.244502	0.226851	0.147872	0	9	0	20	1	2	12	0	0	9	6	1	0	12	12	1	199
GO:0043005	neuron projection	CC	0.0594613	0.166206	0.0838672	0.00465154	0.21775	0.30228	0.253451	0.175413	0.175413	0.20047	0.562611	0.0997905	0.145945	0.837488	0.205116	0.18977	0	4	0	8	0	0	4	0	0	4	2	0	0	1	4	0	61
GO:0043025	cell soma	CC	0.0276819	0.0425874	0.039318	0.0030482	0.106365	0.0114942	0.000684513	0.0845339	0.0845339	0.770775	0.389017	0.0470006	0.0696949	0.779333	0.0130738	0.0918675	0	3	0	5	0	1	6	0	0	0	1	0	0	0	4	0	28
GO:0043197	dendritic spine	CC	0.00598801	0.0301443	0.00854513	0.0368336	0.0237731	0.0346493	0.291811	0.0187189	0.0187189	0.0341256	0.0299759	0.0102468	0.0153373	0.276232	0.0346602	0.020406	0	1	0	1	0	0	0	0	0	1	1	0	0	0	1	0	6
GO:0043198	dendritic shaft	CC	0.00598801	0.0301443	0.00854513	0.0368336	0.0237731	0.0346493	0.291811	0.0187189	0.0187189	0.270316	0.254344	0.0102468	0.0153373	0.276232	0.0346602	0.020406	0	1	0	1	0	0	0	0	0	0	0	0	0	0	1	0	6
GO:0043205	fibril	CC	0.00499214	0.217537	0.00712552	0.2396	0.0198491	0.0289569	0.0278138	0.0156225	0.0156225	0.230951	0.21695	0.00854574	0.0127966	0.23615	0.0239141	0.017033	0	0	0	0	0	0	1	0	0	0	0	0	0	0	1	0	5
GO:0043226	organelle	CC	0.00348505	0.10442	0.0256339	0.0786163	5.04863e-05	5.1207e-05	0.00017885	0.00707203	0.0219232	0.780238	0.827986	6.08587e-05	0.0496244	0.0542243	0.0052882	1.60048e-05	6	160	7	179	22	30	208	15	14	152	140	11	11	178	184	20	3120
GO:0043227	membrane-bounded organelle	CC	0.0910413	0.310217	0.157229	0.281071	0.0067967	0.00424208	0.00101344	0.0491988	0.355781	0.861258	0.798695	0.0527722	0.607956	0.383536	0.0487116	0.0063626	4	136	5	152	17	24	183	12	9	131	124	7	6	147	157	15	2762
GO:0043228	non-membrane-bounded organelle	CC	0.0165723	0.058693	0.0468739	0.073365	0.0277411	0.0555644	0.333614	0.111758	0.0084919	0.273664	0.485272	0.00210164	0.0028329	0.0415919	0.0699358	0.013241	2	36	2	39	5	6	35	3	5	33	28	4	5	40	38	5	596
GO:0043229	intracellular organelle	CC	0.00346163	0.122873	0.0254689	0.0761275	4.95533e-05	5.00551e-05	0.000167177	0.00699215	0.0217095	0.806692	0.823843	6.01589e-05	0.0492441	0.0523765	0.00684844	1.57171e-05	6	159	7	179	22	30	208	15	14	151	140	11	11	178	183	20	3117
GO:0043231	intracellular membrane-bounded organelle	CC	0.090775	0.347513	0.156767	0.277159	0.00673663	0.00419441	0.000973187	0.0489124	0.354741	0.85874	0.795613	0.0525463	0.606992	0.379142	0.0594449	0.00631008	4	135	5	152	17	24	183	12	9	131	124	7	6	147	156	15	2760
GO:0043232	intracellular non-membrane-bounded organelle	CC	0.0165723	0.058693	0.0468739	0.073365	0.0277411	0.0555644	0.333614	0.111758	0.0084919	0.273664	0.485272	0.00210164	0.0028329	0.0415919	0.0699358	0.013241	2	36	2	39	5	6	35	3	5	33	28	4	5	40	38	5	596
GO:0043233	organelle lumen	CC	0.188778	0.282176	0.258397	0.996153	0.567482	0.707247	0.261019	0.135742	0.482241	0.835275	0.52481	0.301473	0.416323	0.19231	0.743669	0.512366	0	11	0	3	0	0	13	1	0	7	9	0	0	13	8	0	206
GO:0043234	protein complex	CC	0.0922721	0.307279	0.170584	0.00504483	0.0160136	0.0102031	0.0177585	0.227417	0.501557	0.445259	0.0916358	0.055999	0.397593	0.581485	0.138787	0.0304979	1	27	1	41	5	7	40	2	1	27	31	2	1	26	32	4	527
GO:0043235	receptor complex	CC	0.0247477	0.337945	0.0351729	0.041331	0.0955131	0.136821	0.411138	0.075814	0.075814	0.0363371	0.336614	0.0420635	0.0624531	0.380131	0.372287	0.0824257	0	1	0	3	0	0	1	0	0	3	1	0	0	1	1	0	25
GO:0043256	laminin complex	CC	0.00598801	0.255016	0.00854513	0.280153	0.0237731	0.0346493	0.291811	0.0187189	0.0187189	0.0341256	0.254344	0.0102468	0.0153373	0.276232	0.272292	0.020406	0	0	0	0	0	0	0	0	0	1	0	0	0	0	0	0	6
GO:0043292	contractile fiber	CC	0.0296338	0.171422	0.0420724	0.0728819	0.11353	0.161905	0.233653	0.0903035	0.0903035	0.458645	0.770084	0.0502791	0.0744934	0.471737	0.7965	0.0981103	0	2	0	3	0	0	2	0	0	1	0	0	0	1	0	0	30
GO:0043296	apical junction complex	CC	0.0374077	0.845702	0.0530193	0.33023	0.14164	0.200566	0.635185	0.113037	0.113037	0.586133	0.844817	0.0632897	0.0934545	0.599956	0.312072	0.122673	0	0	0	2	0	0	1	0	0	1	0	0	0	1	2	0	38
GO:0044420	extracellular matrix part	CC	0.0354693	0.519902	0.0502932	0.12276	0.134694	0.191067	0.139122	0.107405	0.107405	0.556435	0.518271	0.0600524	0.0887489	0.291945	0.00208707	0.116593	0	1	0	3	0	0	3	0	0	1	1	0	0	2	6	0	36
GO:0044421	extracellular region part	CC	0.172754	0.405704	0.237377	0.54272	0.532226	0.299832	0.474929	0.115805	0.449375	0.489462	0.280027	0.277644	0.386189	0.275747	0.0586104	0.478498	0	9	0	9	0	1	10	1	0	9	10	0	0	11	14	0	187
GO:0044422	organelle part	CC	0.055037	0.512469	0.139315	0.00253791	0.00844016	0.00584538	0.0241459	0.161572	0.338376	0.332688	0.260327	0.0148779	0.212911	0.0530883	0.66525	0.0101105	2	44	2	68	8	11	65	4	3	50	48	4	3	59	45	7	936
GO:0044424	intracellular part	CC	0.0119059	0.345895	0.0175198	0.00239074	6.28008e-06	6.24717e-05	9.10481e-06	0.0177408	0.00508963	0.572682	0.74745	0.000500796	0.0078436	0.0886893	0.021029	5.49437e-06	6	181	8	224	25	33	248	16	17	188	171	11	14	207	210	22	3718
GO:0044425	membrane part	CC	0.388239	0.7325	0.392031	0.459744	0.384288	0.192176	0.925958	0.388644	0.871049	0.336891	0.539065	0.31809	0.717479	0.464335	0.220126	0.333552	2	100	3	118	9	15	110	7	4	116	104	4	4	116	120	8	2208
GO:0044427	chromosomal part	CC	0.0940302	0.697257	0.131598	0.604715	0.326721	0.439995	0.646817	0.267059	0.267059	0.74608	0.504984	0.155783	0.224408	0.894659	0.575176	0.287506	0	3	0	4	0	0	4	0	0	3	4	0	0	2	4	0	98
GO:0044428	nuclear part	CC	0.283217	0.387736	0.378607	0.569144	0.736573	0.574172	0.358763	0.272285	0.649244	0.998162	0.78498	0.435059	0.575536	0.641694	0.917423	0.681163	0	16	0	16	0	1	19	1	0	6	12	0	0	15	11	0	325
GO:0044429	mitochondrial part	CC	0.000516437	0.14087	0.00167395	0.00111396	4.44012e-06	6.38625e-05	0.00971335	0.0171959	0.0171959	0.00025243	0.0216078	0.000166976	0.00980958	1.51634e-05	0.70056	2.21451e-05	2	11	2	19	6	6	17	2	2	20	14	3	2	23	7	5	177
GO:0044430	cytoskeletal part	CC	0.208638	0.779743	0.284202	0.0373667	0.234276	0.150822	0.214518	0.161968	0.161968	0.288164	0.135118	0.057133	0.116624	0.225501	0.526925	0.185675	0	8	0	18	1	2	15	1	1	13	14	1	1	14	11	1	230
GO:0044431	Golgi apparatus part	CC	0.0726721	0.486327	0.102198	0.00610636	0.0357879	0.0710651	0.24053	0.211307	0.211307	0.184188	0.287042	0.121365	0.176476	0.910503	0.0384221	0.0268567	0	3	0	9	1	1	5	0	0	5	4	0	0	1	7	1	75
GO:0044432	endoplasmic reticulum part	CC	0.0412747	0.139677	0.0584503	0.389402	0.15537	0.0248673	0.0828489	0.124199	0.124199	0.641049	0.324422	0.0697335	0.102797	0.176253	0.0631994	0.134712	0	3	0	2	0	1	4	0	0	1	2	0	0	3	4	0	42
GO:0044433	cytoplasmic vesicle part	CC	0.0267047	0.734677	0.0379381	0.00250546	0.102762	0.0107127	0.189285	0.081636	0.081636	0.405289	0.733598	0.0453576	0.0672868	0.41768	0.011201	0.0887306	0	0	0	5	0	1	2	0	0	1	0	0	0	1	4	0	27
GO:0044437	vacuolar part	CC	0.00996291	0.0797232	0.0142053	0.0012895	0.039318	0.00146261	0.00153838	0.0310118	0.0310118	0.408678	0.386942	0.0170245	0.0254385	0.0933957	0.0907777	0.0337877	0	1	0	3	0	1	3	0	0	0	0	0	0	1	1	0	10
GO:0044438	microbody part	CC	0.00797717	0.324688	0.0113789	0.354902	0.0315756	0.0459367	0.368796	0.0248838	0.0248838	0.34312	0.323876	0.013641	0.0204002	0.350212	0.345491	0.0271189	0	0	0	0	0	0	0	0	0	0	0	0	0	0	0	0	8
GO:0044439	peroxisomal part	CC	0.00797717	0.324688	0.0113789	0.354902	0.0315756	0.0459367	0.368796	0.0248838	0.0248838	0.34312	0.323876	0.013641	0.0204002	0.350212	0.345491	0.0271189	0	0	0	0	0	0	0	0	0	0	0	0	0	0	0	0	8
GO:0044444	cytoplasmic part	CC	0.00037166	0.184795	0.00638354	0.000451477	4.07159e-07	6.36847e-08	0.000484627	0.133451	0.0201686	0.145801	0.881597	6.19376e-05	0.0163076	0.00208098	0.0114978	8.86364e-07	5	73	5	100	17	23	104	6	8	79	58	8	7	95	89	15	1402
GO:0044445	cytosolic part	CC	0.0149124	0.159395	0.0212396	0.188777	0.0584137	0.0844374	0.578183	0.0461713	0.0461713	0.54542	0.520117	0.0254367	0.0379274	0.0406636	0.179395	0.0502685	0	1	0	1	0	0	0	0	0	0	0	0	0	2	1	0	15
GO:0044446	intracellular organelle part	CC	0.0539853	0.556223	0.136965	0.00209254	0.00803628	0.00549922	0.0208228	0.157919	0.333091	0.311975	0.242501	0.0144207	0.208997	0.04692	0.702541	0.00966897	2	43	2	68	8	11	65	4	3	50	48	4	3	59	44	7	929
GO:0044448	cell cortex part	CC	0.000320145	0.147991	0.000680947	0.185305	0.00547103	0.0114942	0.469083	0.0033933	0.0033933	0.423368	0.389017	0.000993788	0.00226984	0.436022	0.173235	0.00403435	1	2	1	2	1	1	1	1	1	1	1	1	1	1	2	1	28
GO:0044449	contractile fiber part	CC	0.0276819	0.390465	0.039318	0.0591084	0.106365	0.151958	0.203839	0.0845339	0.0845339	0.423368	0.74636	0.0470006	0.0696949	0.436022	0.773663	0.0918675	0	1	0	3	0	0	2	0	0	1	0	0	0	1	0	0	28
GO:0044450	microtubule organizing center part	CC	0.00797717	0.324688	0.0113789	0.354902	0.0315756	0.0459367	0.368796	0.0248838	0.0248838	0.0595345	0.0525332	0.013641	0.0204002	0.062245	0.345491	0.0271189	0	0	0	0	0	0	0	0	0	1	1	0	0	1	0	0	8
GO:0044451	nucleoplasm part	CC	0.125722	0.454168	0.174677	0.994478	0.416228	0.54565	0.208672	0.0646394	0.34474	0.969871	0.451039	0.205792	0.292321	0.262477	0.5339	0.369486	0	6	0	1	0	0	9	1	0	2	6	0	0	8	6	0	133
GO:0044452	nucleolar part	CC	0.00897047	0.0658069	0.012793	0.0795521	0.0354543	0.0515319	0.0112886	0.0279524	0.0279524	0.074016	0.356179	0.0153341	0.0229225	0.0773209	0.379289	0.0304588	0	1	0	1	0	0	2	0	0	1	0	0	0	1	0	0	9
GO:0044454	nuclear chromosome part	CC	0.0276819	0.390465	0.039318	0.444382	0.106365	0.151958	0.800675	0.0845339	0.0845339	0.770775	0.74636	0.0470006	0.0696949	0.779333	0.4276	0.0918675	0	1	0	1	0	0	0	0	0	0	0	0	0	0	1	0	28
GO:0044455	mitochondrial membrane part	CC	0.000502252	0.0057472	0.00106615	0.000398751	2.10234e-07	1.53011e-06	0.00277194	0.00527074	0.00527074	0.00167497	2.70193e-05	2.4442e-05	0.00353503	9.48132e-07	0.269147	5.18762e-06	1	5	1	7	4	4	6	1	1	6	8	2	1	10	2	3	35
GO:0044456	synapse part	CC	0.0717338	0.0627673	0.1009	0.561549	0.257845	0.354064	0.0531813	0.208794	0.208794	0.176473	0.875053	0.11984	0.17433	0.0389673	0.0858896	0.225489	0	6	0	3	0	0	7	0	0	5	1	0	0	7	6	0	74
GO:0044459	plasma membrane part	CC	0.341265	0.383248	0.449246	0.184208	0.487878	0.426223	0.25527	0.731093	0.731093	0.0928122	0.879687	0.15039	0.658454	0.55541	0.100021	0.408475	0	20	0	25	1	2	25	0	0	26	14	1	0	20	26	1	405
GO:0044463	cell projection part	CC	0.0403092	0.312776	0.0570952	0.0649851	0.151958	0.214611	0.403804	0.121421	0.121421	0.155707	0.311148	0.0681264	0.10047	0.364937	0.0580152	0.131717	0	2	0	4	0	0	2	0	0	3	2	0	0	2	4	0	41
GO:0044464	cell part	CC	0.158634	0.707554	0.0720161	0.015746	0.00591632	0.00772976	0.0311572	0.0232823	0.0873684	0.439541	0.799402	0.0425296	0.0562607	0.635746	0.0784985	0.00179757	6	253	9	303	26	37	315	20	19	276	250	11	16	279	288	23	5381
GO:0045095	keratin filament	CC	0.0139242	0.497077	0.0198364	0.535808	0.0546241	0.0790316	0.182291	0.0431577	0.0431577	0.0317157	0.496018	0.0237596	0.0354418	0.529883	0.523887	0.0469941	0	0	0	0	0	0	1	0	0	2	0	0	0	0	0	0	14
GO:0045111	intermediate filament cytoskeleton	CC	0.0489686	0.698598	0.0692285	0.125716	0.0167956	0.0343586	0.145075	0.0105471	0.0105471	0.0129053	0.0884517	0.0031538	0.00711391	0.26609	0.480624	0.0124878	0	1	0	4	1	1	4	1	1	6	4	1	1	3	2	1	50
GO:0045120	pronucleus	CC	0.00797717	0.324688	0.0113789	0.00687833	0.0315756	0.0459367	0.0696895	0.0248838	0.0248838	0.0595345	0.323876	0.013641	0.0204002	0.350212	0.345491	0.0271189	0	0	0	2	0	0	1	0	0	1	0	0	0	0	0	0	8
GO:0045121	membrane raft	CC	0.0129351	0.0217281	0.0184313	0.150111	0.0508197	0.0735947	0.0325498	0.0401349	0.0401349	0.494983	0.470713	0.0220798	0.0329501	0.503816	0.142351	0.0437088	0	2	0	1	0	0	2	0	0	0	0	0	0	0	1	0	13
GO:0045177	apical part of cell	CC	0.0296338	0.771119	0.0420724	0.480368	0.11353	0.161905	0.233653	0.0903035	0.0903035	0.793716	0.770084	0.0502791	0.0744934	0.471737	0.199682	0.0981103	0	0	0	1	0	0	2	0	0	0	0	0	0	1	2	0	30
GO:0045178	basal part of cell	CC	0.00499214	0.217537	0.00712552	0.2396	0.0198491	0.0289569	0.249875	0.0156225	0.0156225	0.230951	0.21695	0.00854574	0.0127966	0.23615	0.232687	0.017033	0	0	0	0	0	0	0	0	0	0	0	0	0	0	0	0	5
GO:0045202	synapse	CC	0.111354	0.107268	0.155228	0.284932	0.376835	0.500015	0.206052	0.310258	0.310258	0.557315	0.663241	0.183278	0.262003	0.270339	0.255979	0.333199	0	8	0	7	0	0	8	0	0	5	4	0	0	7	7	0	117
GO:0045211	postsynaptic membrane	CC	0.0499266	0.0953646	0.0705679	0.764076	0.185494	0.259711	0.153978	0.148826	0.148826	0.117791	0.918156	0.0840839	0.123486	0.27791	0.0459603	0.161225	0	4	0	1	0	0	4	0	0	4	0	0	0	3	5	0	51
GO:0045259	proton-transporting ATP synthase complex	CC	3.84411e-05	0.000860315	8.21856e-05	3.85287e-06	4.2337e-08	2.07535e-07	0.000105828	0.000418043	0.000418043	3.02986e-06	0.0793078	4.5909e-07	0.000277731	3.50407e-06	0.012449	4.18572e-06	1	3	1	5	3	3	4	1	1	5	1	2	1	5	2	2	10
GO:0045263	proton-transporting ATP synthase complex, coupling factor F(o)	CC	2.39417e-05	0.000309612	5.12158e-05	2.0518e-05	1.41901e-08	6.97674e-08	0.000560955	0.000261109	0.000261109	4.41152e-07	0.0525332	2.14656e-07	0.000173338	5.11372e-07	0.00627532	1.96216e-06	1	3	1	4	3	3	3	1	1	5	1	2	1	5	2	2	8
GO:0046930	pore complex	CC	0.0276819	0.147991	0.039318	0.0591084	0.106365	0.151958	0.203839	0.0845339	0.0845339	0.770775	0.389017	0.0470006	0.0696949	0.436022	0.773663	0.0918675	0	2	0	3	0	0	2	0	0	0	1	0	0	1	0	0	28
GO:0048471	perinuclear region of cytoplasm	CC	0.021806	0.284149	0.0310118	0.109346	0.0845339	0.121421	0.718227	0.0670148	0.0670148	0.685536	0.65952	0.037103	0.0551581	0.322047	0.101516	0.0728898	0	1	0	2	0	0	0	0	0	0	0	0	0	1	2	0	22
GO:0048475	coated membrane	CC	0.0247477	0.337945	0.0351729	0.041331	0.0955131	0.00922397	0.161066	0.075814	0.075814	0.368352	0.336614	0.0420635	0.0624531	0.380131	0.00802067	0.0824257	0	1	0	3	0	1	2	0	0	1	1	0	0	1	4	0	25
GO:0055029	nuclear DNA-directed RNA polymerase complex	CC	0.00499214	0.0207465	0.00712552	0.0254429	0.0198491	0.0289569	0.0278138	0.0156225	0.0156225	0.0235384	0.21695	0.00854574	0.0127966	0.23615	0.232687	0.017033	0	1	0	1	0	0	1	0	0	1	0	0	0	0	0	0	5
GO:0070013	intracellular organelle lumen	CC	0.188778	0.282176	0.258397	0.996153	0.567482	0.707247	0.261019	0.135742	0.482241	0.835275	0.52481	0.301473	0.416323	0.19231	0.743669	0.512366	0	11	0	3	0	0	13	1	0	7	9	0	0	13	8	0	206
GO:0070160	occluding junction	CC	0.0354693	0.829709	0.0502932	0.300514	0.134694	0.191067	0.605507	0.107405	0.107405	0.556435	0.828784	0.0600524	0.0887489	0.570214	0.283401	0.116593	0	0	0	2	0	0	1	0	0	1	0	0	0	1	2	0	36
GO:0070161	anchoring junction	CC	0.021806	0.284149	0.0310118	0.109346	0.0845339	0.121421	0.350259	0.0670148	0.0670148	0.685536	0.65952	0.037103	0.0551581	0.322047	0.314959	0.0728898	0	1	0	2	0	0	1	0	0	0	0	0	0	1	1	0	22
GO:0000003	reproduction	BP	0.159913	0.308841	0.220406	0.572052	0.50245	0.640529	0.925048	0.422032	0.100693	0.384803	0.837002	0.258308	0.361368	0.291482	0.885802	0.450179	0	9	0	8	0	0	5	0	1	9	5	0	0	10	5	0	172
GO:0000018	regulation of DNA recombination	BP	0.00499214	0.0207465	0.00712552	0.0254429	0.000153208	0.00033112	0.0278138	0.0156225	0.0156225	0.230951	0.21695	0.00854574	0.0127966	0.23615	0.0239141	0.000111994	0	1	0	1	1	1	1	0	0	0	0	0	0	0	1	1	5
GO:0000041	transition metal ion transport	BP	0.0257266	0.721287	0.0365564	0.759861	0.0991445	0.141896	0.430814	0.0787294	0.0787294	0.386942	0.354258	0.0437118	0.0648729	0.399042	0.390986	0.0855834	0	0	0	0	0	0	1	0	0	1	1	0	0	1	1	0	26
GO:0000050	urea cycle	BP	0.00698301	0.290704	0.00996291	0.318549	0.0276819	0.0403092	0.331408	0.021806	0.021806	0.307672	0.289958	0.0119452	0.0178719	0.314216	0.309859	0.023768	0	0	0	0	0	0	0	0	0	0	0	0	0	0	0	0	7
GO:0000059	protein import into nucleus, docking	BP	0.00797717	0.0528182	0.0113789	0.000468219	0.0315756	0.0459367	0.0696895	0.0248838	0.0248838	0.34312	0.323876	0.013641	0.0204002	0.062245	0.345491	0.0271189	0	1	0	3	0	0	1	0	0	0	0	0	0	1	0	0	8
GO:0000060	protein import into nucleus, translocation	BP	0.00499214	0.217537	0.00712552	0.2396	0.0198491	0.0289569	0.00159008	0.0156225	0.0156225	0.230951	0.21695	0.00854574	0.0127966	0.23615	0.232687	0.017033	0	0	0	0	0	0	2	0	0	0	0	0	0	0	0	0	5
GO:0000070	mitotic sister chromatid segregation	BP	0.00797717	0.324688	0.0113789	0.354902	0.0315756	0.0459367	0.368796	0.0248838	0.0248838	0.34312	0.323876	0.013641	0.0204002	0.350212	0.345491	0.0271189	0	0	0	0	0	0	0	0	0	0	0	0	0	0	0	0	8
GO:0000075	cell cycle checkpoint	BP	0.00996291	0.387862	0.0142053	0.421908	0.039318	0.0570952	0.104103	0.0310118	0.0310118	0.0894779	0.0793078	0.0170245	0.0254385	0.416648	0.0907777	0.0337877	0	0	0	0	0	0	1	0	0	1	1	0	0	0	1	0	10
GO:0000077	DNA damage checkpoint	BP	0.00499214	0.217537	0.00712552	0.2396	0.0198491	0.0289569	0.0278138	0.0156225	0.0156225	0.0235384	0.21695	0.00854574	0.0127966	0.23615	0.0239141	0.017033	0	0	0	0	0	0	1	0	0	1	0	0	0	0	1	0	5
GO:0000082	G1/S transition of mitotic cell cycle	BP	0.00698301	0.290704	0.00996291	0.0497772	0.0276819	0.0403092	0.054229	0.000196205	0.021806	0.0461833	0.0406601	0.0119452	0.0178719	0.314216	0.309859	0.023768	0	0	0	1	0	0	1	1	0	1	1	0	0	0	0	0	7
GO:0000087	M phase of mitotic cell cycle	BP	0.0745463	0.308042	0.10479	0.391959	0.266812	0.0743917	0.934582	0.0239382	0.216311	0.0421227	0.504722	0.124408	0.180753	0.215686	0.205183	0.233515	0	4	0	4	0	1	1	1	0	7	3	0	0	5	5	0	77
GO:0000096	sulfur amino acid metabolic process	BP	0.00598801	0.255016	0.00854513	0.0368336	0.0237731	0.0346493	0.291811	0.0187189	0.0187189	0.270316	0.254344	0.0102468	0.0153373	0.00253995	0.0346602	0.020406	0	0	0	1	0	0	0	0	0	0	0	0	0	2	1	0	6
GO:0000097	sulfur amino acid biosynthetic process	BP	0.00499214	0.217537	0.00712552	0.0254429	0.0198491	0.0289569	0.249875	0.0156225	0.0156225	0.230951	0.21695	0.00854574	0.0127966	0.00132127	0.0239141	0.017033	0	0	0	1	0	0	0	0	0	0	0	0	0	2	1	0	5
GO:0000122	negative regulation of transcription from RNA polymerase II promoter	BP	0.0689139	0.443803	0.0969949	0.5284	0.0323626	0.0645675	0.0432968	0.020562	0.201207	0.711719	0.25014	0.11525	0.16786	0.315369	0.303287	0.0242504	0	3	0	3	1	1	7	1	0	2	4	0	0	4	4	1	71
GO:0000160	two-component signal transduction system (phosphorelay)	BP	0.00797717	0.324688	0.0113789	0.354902	0.0315756	0.0459367	0.368796	0.0248838	0.0248838	0.34312	0.323876	0.013641	0.0204002	0.350212	0.345491	0.0271189	0	0	0	0	0	0	0	0	0	0	0	0	0	0	0	0	8
GO:0000165	MAPKKK cascade	BP	0.0527957	0.257977	0.0745758	0.324449	0.195303	0.272741	0.587919	0.156887	0.156887	0.29793	0.736828	0.088822	0.130282	0.544062	0.144205	0.169888	0	3	0	3	0	0	2	0	0	3	1	0	0	2	4	0	54
GO:0000184	nuclear-transcribed mRNA catabolic process, nonsense-mediated decay	BP	0.00996291	0.387862	0.0142053	0.421908	0.039318	0.0570952	0.437432	0.0310118	0.0310118	0.0894779	0.386942	0.0170245	0.0254385	0.416648	0.411345	0.0337877	0	0	0	0	0	0	0	0	0	1	0	0	0	0	0	0	10
GO:0000186	activation of MAPKK activity	BP	0.00499214	0.217537	0.00712552	0.2396	0.0198491	0.0289569	0.249875	0.0156225	0.0156225	0.230951	0.21695	0.00854574	0.0127966	0.23615	0.232687	0.017033	0	0	0	0	0	0	0	0	0	0	0	0	0	0	0	0	5
GO:0000187	activation of MAPK activity	BP	0.0178719	0.586854	0.0254385	0.248708	0.0696949	0.10047	0.645146	0.0551581	0.0551581	0.611812	0.585735	0.0304523	0.045348	0.621185	0.0624539	0.0600274	0	0	0	1	0	0	0	0	0	0	0	0	0	0	2	0	18
GO:0000209	protein polyubiquitination	BP	0.00698301	0.290704	0.00996291	0.318549	0.0276819	0.0403092	0.00511505	0.021806	0.021806	0.307672	0.0406601	0.0119452	0.0178719	0.314216	0.309859	0.023768	0	0	0	0	0	0	2	0	0	0	1	0	0	0	0	0	7
GO:0000226	microtubule cytoskeleton organization	BP	0.0354693	0.519902	0.0502932	0.011008	0.134694	0.191067	0.605507	0.107405	0.107405	0.00908431	0.0268231	0.0600524	0.0887489	0.570214	0.283401	0.116593	0	1	0	5	0	0	1	0	0	5	4	0	0	1	2	0	36
GO:0000245	spliceosome assembly	BP	0.00499214	0.0207465	0.00712552	0.0254429	0.0198491	0.0289569	0.249875	0.0156225	0.0156225	0.230951	0.0206286	0.00854574	0.0127966	0.23615	0.232687	0.017033	0	1	0	1	0	0	0	0	0	0	1	0	0	0	0	0	5
GO:0000271	polysaccharide biosynthetic process	BP	0.00698301	0.290704	0.00996291	0.0497772	0.0276819	0.0403092	0.331408	0.021806	0.021806	0.307672	0.289958	0.0119452	0.0178719	0.314216	0.309859	0.023768	0	0	0	1	0	0	0	0	0	0	0	0	0	0	0	0	7
GO:0000278	mitotic cell cycle	BP	0.0967847	0.353946	0.135369	0.453085	0.334884	0.117768	0.823919	0.0036803	0.274048	0.0726854	0.206573	0.16018	0.230462	0.437519	0.421886	0.294915	0	5	0	5	0	1	3	2	0	8	6	0	0	5	5	0	101
GO:0000279	M phase	BP	0.105005	0.611502	0.146591	0.705275	0.358805	0.13538	0.950141	0.0460914	0.294633	0.109357	0.429025	0.173245	0.248357	0.520783	0.2064	0.316701	0	4	0	4	0	1	2	1	0	8	5	0	0	5	7	0	110
GO:0000280	nuclear division	BP	0.0745463	0.308042	0.10479	0.391959	0.266812	0.0743917	0.934582	0.0239382	0.216311	0.0421227	0.504722	0.124408	0.180753	0.215686	0.205183	0.233515	0	4	0	4	0	1	1	1	0	7	3	0	0	5	5	0	77
GO:0000302	response to reactive oxygen species	BP	0.0109545	0.0944489	0.0156158	0.113382	0.0431667	0.0626266	0.468905	0.034062	0.034062	0.105783	0.41624	0.0187122	0.0279485	0.110324	0.10729	0.0371056	0	1	0	1	0	0	0	0	0	1	0	0	0	1	1	0	11
GO:0000375	RNA splicing, via transesterification reactions	BP	0.0119452	0.109875	0.0170245	0.131449	0.0470006	0.0681264	0.498621	0.037103	0.037103	0.467709	0.109323	0.0203973	0.0304523	0.127972	0.47059	0.0404127	0	1	0	1	0	0	0	0	0	0	1	0	0	1	0	0	12
GO:0000377	RNA splicing, via transesterification reactions with bulged adenosine as nucleophile	BP	0.0119452	0.109875	0.0170245	0.131449	0.0470006	0.0681264	0.498621	0.037103	0.037103	0.467709	0.109323	0.0203973	0.0304523	0.127972	0.47059	0.0404127	0	1	0	1	0	0	0	0	0	0	1	0	0	1	0	0	12
GO:0000398	nuclear mRNA splicing, via spliceosome	BP	0.0119452	0.109875	0.0170245	0.131449	0.0470006	0.0681264	0.498621	0.037103	0.037103	0.467709	0.109323	0.0203973	0.0304523	0.127972	0.47059	0.0404127	0	1	0	1	0	0	0	0	0	0	1	0	0	1	0	0	12
GO:0000723	telomere maintenance	BP	0.00499214	0.217537	0.00712552	0.2396	0.0198491	0.0289569	0.249875	0.0156225	0.0156225	0.230951	0.21695	0.00854574	0.0127966	0.23615	0.232687	0.017033	0	0	0	0	0	0	0	0	0	0	0	0	0	0	0	0	5
GO:0000819	sister chromatid segregation	BP	0.00797717	0.324688	0.0113789	0.354902	0.0315756	0.0459367	0.368796	0.0248838	0.0248838	0.34312	0.323876	0.013641	0.0204002	0.350212	0.345491	0.0271189	0	0	0	0	0	0	0	0	0	0	0	0	0	0	0	0	8
GO:0000902	cell morphogenesis	BP	0.182064	0.477527	0.249611	0.0624623	0.187094	0.108816	0.086696	0.468637	0.468637	0.313566	0.345551	0.0436165	0.403809	0.82334	0.0491746	0.146682	0	9	0	15	1	2	15	0	0	11	10	1	0	7	15	1	198
GO:0000904	cell morphogenesis involved in differentiation	BP	0.087575	0.44235	0.122744	0.110932	0.0507914	0.0158728	0.0666817	0.250503	0.250503	0.500934	0.266896	0.010139	0.210106	0.710521	0.096411	0.0383404	0	4	0	7	1	2	8	0	0	4	5	1	0	3	7	1	91
GO:0000910	cytokinesis	BP	0.00797717	0.324688	0.0113789	0.354902	0.0315756	0.0459367	0.368796	0.0248838	0.0248838	0.34312	0.0525332	0.013641	0.0204002	0.350212	0.345491	0.0271189	0	0	0	0	0	0	0	0	0	0	1	0	0	0	0	0	8
GO:0000956	nuclear-transcribed mRNA catabolic process	BP	0.00996291	0.387862	0.0142053	0.421908	0.039318	0.0570952	0.437432	0.0310118	0.0310118	0.0894779	0.386942	0.0170245	0.0254385	0.416648	0.411345	0.0337877	0	0	0	0	0	0	0	0	0	1	0	0	0	0	0	0	10
GO:0001101	response to acid	BP	0.00499214	0.217537	0.00712552	0.0254429	0.0198491	0.0289569	0.0278138	0.0156225	0.0156225	0.230951	0.21695	0.00854574	0.0127966	0.0246733	0.232687	0.017033	0	0	0	1	0	0	1	0	0	0	0	0	0	1	0	0	5
GO:0001501	skeletal system development	BP	0.0754822	0.517344	0.106083	0.793543	0.269778	0.369229	0.0684548	0.218802	0.218802	0.914536	0.726948	0.125926	0.182883	0.590671	0.916922	0.236173	0	3	0	2	0	0	7	0	0	1	2	0	0	3	1	0	78
GO:0001503	ossification	BP	0.0383757	0.563527	0.0543797	0.345087	0.145093	0.205275	0.649356	0.11584	0.11584	0.600422	0.561872	0.0649045	0.0957987	0.335765	0.873951	0.125697	0	1	0	2	0	0	1	0	0	1	1	0	0	2	0	0	39
GO:0001505	regulation of neurotransmitter levels	BP	0.0247477	0.115077	0.0351729	0.38794	0.0955131	0.136821	0.0478267	0.075814	0.075814	0.731508	0.336614	0.0420635	0.0624531	0.740474	0.734529	0.0824257	0	2	0	1	0	0	3	0	0	0	1	0	0	0	0	0	25
GO:0001508	regulation of action potential	BP	0.0208237	0.266082	0.0296212	0.683926	0.0808457	0.116228	0.329466	0.064064	0.064064	0.668531	0.26495	0.0354443	0.0527145	0.0945301	0.295555	0.0696901	0	1	0	0	0	0	1	0	0	0	1	0	0	2	1	0	21
GO:0001522	pseudouridine synthesis	BP	0.00797717	0.324688	0.0113789	0.354902	0.0315756	0.0459367	0.0696895	0.0248838	0.0248838	0.0595345	0.323876	0.013641	0.0204002	0.062245	0.0604329	0.0271189	0	0	0	0	0	0	1	0	0	1	0	0	0	1	1	0	8
GO:0001525	angiogenesis	BP	0.0393429	0.0405945	0.0557383	0.359914	0.148532	0.0226938	0.388452	0.118635	0.118635	0.878303	0.0401547	0.0665167	0.0981371	0.155653	0.0530846	0.128712	0	4	0	2	0	1	2	0	0	0	4	0	0	3	4	0	40
GO:0001539	ciliary or flagellar motility	BP	0.00499214	0.217537	0.00712552	0.2396	0.0198491	0.0289569	0.249875	0.0156225	0.0156225	0.230951	0.21695	0.00854574	0.0127966	0.23615	0.232687	0.017033	0	0	0	0	0	0	0	0	0	0	0	0	0	0	0	0	5
GO:0001541	ovarian follicle development	BP	0.00698301	0.290704	0.00996291	0.0497772	0.0276819	0.0403092	0.331408	0.021806	0.021806	0.307672	0.289958	0.0119452	0.0178719	0.0483268	0.309859	0.023768	0	0	0	1	0	0	0	0	0	0	0	0	0	1	0	0	7
GO:0001542	ovulation from ovarian follicle	BP	0.00499214	0.217537	0.00712552	0.2396	0.0198491	0.0289569	0.249875	0.0156225	0.0156225	0.230951	0.21695	0.00854574	0.0127966	0.0246733	0.232687	0.017033	0	0	0	0	0	0	0	0	0	0	0	0	0	1	0	0	5
GO:0001558	regulation of cell growth	BP	0.0139242	0.0266938	0.0198364	0.169255	0.0546241	0.0790316	0.182291	0.0431577	0.0431577	0.158546	0.496018	0.0237596	0.0354418	0.529883	0.523887	0.0469941	0	2	0	1	0	0	1	0	0	1	0	0	0	0	0	0	14
GO:0001568	blood vessel development	BP	0.0679723	0.117179	0.0956898	0.316859	0.245724	0.0629767	0.758321	0.198663	0.198663	0.880293	0.0483845	0.113715	0.165692	0.159583	0.0267902	0.214663	0	5	0	4	0	1	2	0	0	1	6	0	0	5	7	0	70
GO:0001569	patterning of blood vessels	BP	0.00598801	0.0301443	0.00854513	0.280153	0.0237731	0.0346493	0.291811	0.0187189	0.0187189	0.270316	0.0299759	0.0102468	0.0153373	0.276232	0.272292	0.020406	0	1	0	0	0	0	0	0	0	0	1	0	0	0	0	0	6
GO:0001570	vasculogenesis	BP	0.0119452	0.445142	0.0170245	0.481971	0.0470006	0.0681264	0.142024	0.037103	0.037103	0.467709	0.109323	0.0203973	0.0304523	0.476309	0.12452	0.0404127	0	0	0	0	0	0	1	0	0	0	1	0	0	0	1	0	12
GO:0001578	microtubule bundle formation	BP	0.00698301	0.0408846	0.00996291	0.0497772	0.0276819	0.0403092	0.054229	0.021806	0.021806	0.0461833	0.289958	0.0119452	0.0178719	0.314216	0.309859	0.023768	0	1	0	1	0	0	1	0	0	1	0	0	0	0	0	0	7
GO:0001649	osteoblast differentiation	BP	0.0149124	0.159395	0.0212396	0.188777	0.0584137	0.0844374	0.578183	0.0461713	0.0461713	0.54542	0.520117	0.0254367	0.0379274	0.554583	0.548493	0.0502685	0	1	0	1	0	0	0	0	0	0	0	0	0	0	0	0	15
GO:0001654	eye development	BP	0.0451283	0.896029	0.0638534	0.0961964	0.168889	0.237486	0.736561	0.135227	0.135227	0.2074	0.377371	0.0761367	0.112048	0.436632	0.913194	0.146593	0	0	0	4	0	0	1	0	0	3	2	0	0	2	0	0	46
GO:0001655	urogenital system development	BP	0.0403092	0.866927	0.0570952	0.0649851	0.151958	0.214611	0.676385	0.121421	0.121421	0.884563	0.129971	0.0681264	0.10047	0.364937	0.886689	0.131717	0	0	0	4	0	0	1	0	0	0	3	0	0	2	0	0	41
GO:0001656	metanephros development	BP	0.0178719	0.586854	0.0254385	0.248708	0.0696949	0.10047	0.266225	0.0551581	0.0551581	0.611812	0.585735	0.0304523	0.045348	0.621185	0.61496	0.0600274	0	0	0	1	0	0	1	0	0	0	0	0	0	0	0	0	18
GO:0001657	ureteric bud development	BP	0.0109545	0.417203	0.0156158	0.113382	0.0431667	0.0626266	0.122703	0.034062	0.034062	0.438967	0.41624	0.0187122	0.0279485	0.447281	0.441751	0.0371056	0	0	0	1	0	0	1	0	0	0	0	0	0	0	0	0	11
GO:0001658	ureteric bud branching	BP	0.00698301	0.290704	0.00996291	0.318549	0.0276819	0.0403092	0.331408	0.021806	0.021806	0.307672	0.289958	0.0119452	0.0178719	0.314216	0.309859	0.023768	0	0	0	0	0	0	0	0	0	0	0	0	0	0	0	0	7
GO:0001662	behavioral fear response	BP	0.00499214	0.217537	0.00712552	0.2396	0.0198491	0.0289569	0.249875	0.0156225	0.0156225	0.230951	0.0206286	0.00854574	0.0127966	0.23615	0.0239141	0.017033	0	0	0	0	0	0	0	0	0	0	1	0	0	0	1	0	5
GO:0001666	response to hypoxia	BP	0.00996291	0.387862	0.0142053	0.421908	0.039318	0.0570952	0.104103	0.0310118	0.0310118	0.408678	0.386942	0.0170245	0.0254385	0.416648	0.411345	0.0337877	0	0	0	0	0	0	1	0	0	0	0	0	0	0	0	0	10
GO:0001676	long-chain fatty acid metabolic process	BP	0.00698301	0.290704	0.00996291	0.318549	0.0276819	0.0403092	0.331408	0.021806	0.021806	0.307672	0.289958	0.0119452	0.0178719	0.314216	0.309859	0.023768	0	0	0	0	0	0	0	0	0	0	0	0	0	0	0	0	7
GO:0001701	in utero embryonic development	BP	0.0679723	0.433001	0.0042133	0.729018	0.245724	0.338544	0.352982	0.0200206	0.198663	0.702589	0.241109	0.113715	0.165692	0.504139	0.293087	0.214663	0	3	1	2	0	0	4	1	0	2	4	0	0	3	4	0	70
GO:0001702	gastrulation with mouth forming second	BP	0.00797717	0.324688	0.0113789	0.354902	0.0315756	0.0459367	0.0078475	0.0248838	0.0248838	0.34312	0.0525332	0.013641	0.0204002	0.350212	0.0604329	0.0271189	0	0	0	0	0	0	2	0	0	0	1	0	0	0	1	0	8
GO:0001704	formation of primary germ layer	BP	0.00897047	0.0658069	0.012793	0.389321	0.0354543	0.0515319	0.0863755	0.0279524	0.0279524	0.376758	0.356179	0.0153341	0.0229225	0.0773209	0.075112	0.0304588	0	1	0	0	0	0	1	0	0	0	0	0	0	1	1	0	9
GO:0001707	mesoderm formation	BP	0.00797717	0.0528182	0.0113789	0.354902	0.0315756	0.0459367	0.0696895	0.0248838	0.0248838	0.34312	0.323876	0.013641	0.0204002	0.062245	0.0604329	0.0271189	0	1	0	0	0	0	1	0	0	0	0	0	0	1	1	0	8
GO:0001708	cell fate specification	BP	0.0149124	0.521197	0.0212396	0.188777	0.0584137	0.0844374	0.202999	0.0461713	0.0461713	0.54542	0.520117	0.0254367	0.0379274	0.554583	0.548493	0.0502685	0	0	0	1	0	0	1	0	0	0	0	0	0	0	0	0	15
GO:0001709	cell fate determination	BP	0.00996291	0.387862	0.0142053	0.0960376	0.039318	0.0570952	0.437432	0.0310118	0.0310118	0.408678	0.386942	0.0170245	0.0254385	0.416648	0.411345	0.0337877	0	0	0	1	0	0	0	0	0	0	0	0	0	0	0	0	10
GO:0001754	eye photoreceptor cell differentiation	BP	0.00698301	0.290704	0.00996291	0.0497772	0.0276819	0.0403092	0.331408	0.021806	0.021806	0.307672	0.289958	0.0119452	0.0178719	0.314216	0.309859	0.023768	0	0	0	1	0	0	0	0	0	0	0	0	0	0	0	0	7
GO:0001755	neural crest cell migration	BP	0.00698301	0.290704	0.00996291	0.318549	0.0276819	0.0403092	0.331408	0.021806	0.021806	0.307672	0.289958	0.0119452	0.0178719	0.314216	0.309859	0.023768	0	0	0	0	0	0	0	0	0	0	0	0	0	0	0	0	7
GO:0001756	somitogenesis	BP	0.0119452	0.109875	0.0170245	0.131449	0.0470006	0.0681264	0.142024	0.037103	0.037103	0.0206747	0.444141	0.0203973	0.0304523	0.476309	0.47059	0.0404127	0	1	0	1	0	0	1	0	0	2	0	0	0	0	0	0	12
GO:0001763	morphogenesis of a branching structure	BP	0.0168862	0.194273	0.0240407	0.606281	0.065949	0.0951564	0.624095	0.0521715	0.0521715	0.214953	0.193381	0.0287831	0.0428805	0.600168	0.593967	0.0567851	0	1	0	0	0	0	0	0	0	1	1	0	0	0	0	0	17
GO:0001764	neuron migration	BP	0.0257266	0.721287	0.0365564	0.158562	0.0991445	0.141896	0.776288	0.0787294	0.0787294	0.745291	0.354258	0.0437118	0.0648729	0.153198	0.390986	0.0855834	0	0	0	2	0	0	0	0	0	0	1	0	0	2	1	0	26
GO:0001773	myeloid dendritic cell activation	BP	0.00499214	0.217537	0.00712552	0.2396	0.0198491	0.0289569	0.0278138	0.0156225	0.0156225	0.230951	0.21695	0.00854574	0.0127966	0.23615	0.232687	0.017033	0	0	0	0	0	0	1	0	0	0	0	0	0	0	0	0	5
GO:0001775	cell activation	BP	0.0903463	0.665474	0.126548	0.567205	0.0538206	0.104525	0.0361965	0.257642	0.0346321	0.716003	0.663148	0.149887	0.216265	0.371045	0.53758	0.0406715	0	3	0	4	1	1	9	0	1	3	3	0	0	5	4	1	94
GO:0001776	leukocyte homeostasis	BP	0.0109545	0.0134573	0.0156158	0.113382	0.0431667	0.0626266	0.468905	0.034062	0.034062	0.438967	0.41624	0.0187122	0.0279485	0.110324	0.441751	0.0371056	0	2	0	1	0	0	0	0	0	0	0	0	0	1	0	0	11
GO:0001782	B cell homeostasis	BP	0.00598801	0.0301443	0.00854513	0.0368336	0.0237731	0.0346493	0.291811	0.0187189	0.0187189	0.270316	0.254344	0.0102468	0.0153373	0.03574	0.272292	0.020406	0	1	0	1	0	0	0	0	0	0	0	0	0	1	0	0	6
GO:0001816	cytokine production	BP	0.0354693	0.0271291	0.0502932	0.300514	0.00894032	0.018601	0.605507	0.107405	0.107405	0.279139	0.245385	0.0600524	0.0887489	0.117509	0.112362	0.00661251	0	4	0	2	1	1	1	0	0	2	2	0	0	3	3	1	36
GO:0001817	regulation of cytokine production	BP	0.0267047	0.136698	0.0379381	0.171784	0.00509279	0.0107127	0.450137	0.081636	0.081636	0.405289	0.733598	0.0453576	0.0672868	0.166067	0.160413	0.00375402	0	2	0	2	1	1	1	0	0	1	0	0	0	2	2	1	27
GO:0001819	positive regulation of cytokine production	BP	0.00897047	0.0658069	0.012793	0.389321	0.0354543	0.0515319	0.404099	0.0279524	0.0279524	0.376758	0.356179	0.0153341	0.0229225	0.0773209	0.075112	0.0304588	0	1	0	0	0	0	0	0	0	0	0	0	0	1	1	0	9
GO:0001822	kidney development	BP	0.0383757	0.853127	0.0543797	0.151948	0.145093	0.205275	0.649356	0.11584	0.11584	0.871704	0.113442	0.0649045	0.0957987	0.335765	0.873951	0.125697	0	0	0	3	0	0	1	0	0	0	3	0	0	2	0	0	39
GO:0001824	blastocyst development	BP	0.0168862	0.566032	0.0240407	0.606281	0.065949	0.0951564	0.624095	0.0521715	0.0521715	0.590832	0.564922	0.0287831	0.0428805	0.600168	0.0540403	0.0567851	0	0	0	0	0	0	0	0	0	0	0	0	0	0	2	0	17
GO:0001825	blastocyst formation	BP	0.00598801	0.255016	0.00854513	0.280153	0.0237731	0.0346493	0.291811	0.0187189	0.0187189	0.270316	0.254344	0.0102468	0.0153373	0.276232	0.0346602	0.020406	0	0	0	0	0	0	0	0	0	0	0	0	0	0	1	0	6
GO:0001829	trophectodermal cell differentiation	BP	0.00598801	0.255016	0.00854513	0.280153	0.0237731	0.0346493	0.291811	0.0187189	0.0187189	0.270316	0.254344	0.0102468	0.0153373	0.276232	0.0346602	0.020406	0	0	0	0	0	0	0	0	0	0	0	0	0	0	1	0	6
GO:0001832	blastocyst growth	BP	0.00598801	0.255016	0.00854513	0.280153	0.0237731	0.0346493	0.291811	0.0187189	0.0187189	0.270316	0.254344	0.0102468	0.0153373	0.276232	0.272292	0.020406	0	0	0	0	0	0	0	0	0	0	0	0	0	0	0	0	6
GO:0001838	embryonic epithelial tube formation	BP	0.0198406	0.0135832	0.0282288	0.666079	0.0771431	0.111006	0.683785	0.0611043	0.0611043	0.650608	0.62443	0.0337829	0.050265	0.65997	0.653756	0.0664798	0	3	0	0	0	0	0	0	0	0	0	0	0	0	0	0	20
GO:0001841	neural tube formation	BP	0.0198406	0.0135832	0.0282288	0.666079	0.0771431	0.111006	0.683785	0.0611043	0.0611043	0.650608	0.62443	0.0337829	0.050265	0.65997	0.653756	0.0664798	0	3	0	0	0	0	0	0	0	0	0	0	0	0	0	0	20
GO:0001843	neural tube closure	BP	0.0129351	0.125902	0.0184313	0.509625	0.0508197	0.0735947	0.526679	0.0401349	0.0401349	0.494983	0.470713	0.0220798	0.0329501	0.503816	0.497943	0.0437088	0	1	0	0	0	0	0	0	0	0	0	0	0	0	0	0	13
GO:0001889	liver development	BP	0.0168862	0.0448767	0.0240407	0.0585609	0.065949	0.0951564	0.624095	0.0521715	0.0521715	0.590832	0.193381	0.0287831	0.0428805	0.600168	0.0540403	0.0567851	0	2	0	2	0	0	0	0	0	0	1	0	0	0	2	0	17
GO:0001890	placenta development	BP	0.0109545	0.417203	0.0156158	0.45276	0.0431667	0.0626266	0.468905	0.034062	0.034062	0.438967	0.41624	0.0187122	0.0279485	0.447281	0.441751	0.0371056	0	0	0	0	0	0	0	0	0	0	0	0	0	0	0	0	11
GO:0001892	embryonic placenta development	BP	0.00598801	0.255016	0.00854513	0.280153	0.0237731	0.0346493	0.291811	0.0187189	0.0187189	0.270316	0.254344	0.0102468	0.0153373	0.276232	0.272292	0.020406	0	0	0	0	0	0	0	0	0	0	0	0	0	0	0	0	6
GO:0001894	tissue homeostasis	BP	0.0129351	0.125902	0.0184313	0.150111	0.0508197	0.0735947	0.526679	0.0401349	0.0401349	0.494983	0.470713	0.0220798	0.0329501	0.027614	0.497943	0.0437088	0	1	0	1	0	0	0	0	0	0	0	0	0	2	0	0	13
GO:0001906	cell killing	BP	0.00598801	0.0301443	0.00854513	0.0368336	0.0237731	0.0346493	0.291811	0.0187189	0.0187189	0.0341256	0.254344	0.0102468	0.0153373	0.276232	0.0024219	0.020406	0	1	0	1	0	0	0	0	0	1	0	0	0	0	2	0	6
GO:0001909	leukocyte mediated cytotoxicity	BP	0.00598801	0.0301443	0.00854513	0.0368336	0.0237731	0.0346493	0.291811	0.0187189	0.0187189	0.0341256	0.254344	0.0102468	0.0153373	0.276232	0.0024219	0.020406	0	1	0	1	0	0	0	0	0	1	0	0	0	0	2	0	6
GO:0001932	regulation of protein amino acid phosphorylation	BP	0.0267047	0.0378819	0.0379381	0.0527936	0.102762	0.146941	0.450137	0.081636	0.081636	0.758368	0.371733	0.0453576	0.0672868	0.41768	0.761303	0.0887306	0	3	0	3	0	0	1	0	0	0	1	0	0	1	0	0	27
GO:0001934	positive regulation of protein amino acid phosphorylation	BP	0.0139242	0.00352078	0.0198364	0.169255	0.0546241	0.0790316	0.55317	0.0431577	0.0431577	0.520863	0.141746	0.0237596	0.0354418	0.529883	0.523887	0.0469941	0	3	0	1	0	0	0	0	0	0	1	0	0	0	0	0	14
GO:0001942	hair follicle development	BP	0.0129351	0.471745	0.0184313	0.509625	0.0508197	0.0735947	0.526679	0.0401349	0.0401349	0.494983	0.470713	0.0220798	0.0329501	0.503816	0.497943	0.0437088	0	0	0	0	0	0	0	0	0	0	0	0	0	0	0	0	13
GO:0001944	vasculature development	BP	0.0698547	0.129311	0.0982983	0.338221	0.251808	0.066172	0.775015	0.203744	0.203743	0.88988	0.0549124	0.116782	0.170022	0.17492	0.031101	0.220094	0	5	0	4	0	1	2	0	0	1	6	0	0	5	7	0	72
GO:0001947	heart looping	BP	0.00499214	0.0207465	0.00712552	0.2396	0.0198491	0.0289569	0.249875	0.0156225	0.0156225	0.230951	0.0206286	0.00854574	0.0127966	0.23615	0.0239141	0.017033	0	1	0	0	0	0	0	0	0	0	1	0	0	0	1	0	5
GO:0001964	startle response	BP	0.00499214	0.0207465	0.00712552	0.0254429	0.0198491	0.0289569	0.249875	0.0156225	0.0156225	0.0235384	0.21695	0.00854574	0.0127966	0.23615	0.232687	0.017033	0	1	0	1	0	0	0	0	0	1	0	0	0	0	0	0	5
GO:0001976	neurological system process involved in regulation of systemic arterial blood pressure	BP	0.00598801	0.255016	0.00854513	0.0368336	0.0237731	0.0346493	0.291811	0.0187189	0.0187189	0.270316	0.0299759	0.0102468	0.0153373	0.276232	0.272292	0.020406	0	0	0	1	0	0	0	0	0	0	1	0	0	0	0	0	6
GO:0002009	morphogenesis of an epithelium	BP	0.0432032	0.157682	0.0611554	0.910842	0.162156	0.228415	0.229673	0.12973	0.12973	0.901483	0.6281	0.0729402	0.107434	0.907207	0.903428	0.140672	0	3	0	0	0	0	3	0	0	0	1	0	0	0	0	0	44
GO:0002026	regulation of the force of heart contraction	BP	0.00598801	0.255016	0.00854513	0.00266161	0.0237731	0.0346493	0.0401965	0.0187189	0.0187189	0.270316	0.254344	0.0102468	0.0153373	0.276232	0.272292	0.020406	0	0	0	2	0	0	1	0	0	0	0	0	0	0	0	0	6
GO:0002053	positive regulation of mesenchymal cell proliferation	BP	0.00499214	0.217537	0.00712552	0.2396	0.0198491	0.0289569	0.249875	0.0156225	0.0156225	0.230951	0.21695	0.00854574	0.0127966	0.23615	0.0239141	0.017033	0	0	0	0	0	0	0	0	0	0	0	0	0	0	1	0	5
GO:0002062	chondrocyte differentiation	BP	0.00996291	0.387862	0.0142053	0.421908	0.039318	0.0570952	0.437432	0.0310118	0.0310118	0.408678	0.386942	0.0170245	0.0254385	0.416648	0.411345	0.0337877	0	0	0	0	0	0	0	0	0	0	0	0	0	0	0	0	10
GO:0002087	regulation of respiratory gaseous exchange by neurological process	BP	0.00499214	0.217537	0.00712552	0.2396	0.0198491	0.0289569	0.249875	0.0156225	0.0156225	0.230951	0.21695	0.00854574	0.0127966	0.23615	0.232687	0.017033	0	0	0	0	0	0	0	0	0	0	0	0	0	0	0	0	5
GO:0002088	lens development in camera-type eye	BP	0.0119452	0.445142	0.0170245	0.0230501	0.0470006	0.0681264	0.498621	0.037103	0.037103	0.0206747	0.444141	0.0203973	0.0304523	0.476309	0.47059	0.0404127	0	0	0	2	0	0	0	0	0	2	0	0	0	0	0	0	12
GO:0002089	lens morphogenesis in camera-type eye	BP	0.00499214	0.217537	0.00712552	0.0254429	0.0198491	0.0289569	0.249875	0.0156225	0.0156225	0.230951	0.21695	0.00854574	0.0127966	0.23615	0.232687	0.017033	0	0	0	1	0	0	0	0	0	0	0	0	0	0	0	0	5
GO:0002200	somatic diversification of immune receptors	BP	0.00897047	0.0658069	0.012793	0.0795521	0.000546108	0.00117444	0.0863755	0.0279524	0.0279524	0.376758	0.356179	0.0153341	0.0229225	0.384323	0.075112	0.000399812	0	1	0	1	1	1	1	0	0	0	0	0	0	0	1	1	9
GO:0002204	somatic recombination of immunoglobulin genes during immune response	BP	0.00598801	0.0301443	0.00854513	0.0368336	0.000229243	0.000494836	0.0401965	0.0187189	0.0187189	0.270316	0.254344	0.0102468	0.0153373	0.276232	0.0346602	0.000167639	0	1	0	1	1	1	1	0	0	0	0	0	0	0	1	1	6
GO:0002208	somatic diversification of immunoglobulins during immune response	BP	0.00598801	0.0301443	0.00854513	0.0368336	0.000229243	0.000494836	0.0401965	0.0187189	0.0187189	0.270316	0.254344	0.0102468	0.0153373	0.276232	0.0346602	0.000167639	0	1	0	1	1	1	1	0	0	0	0	0	0	0	1	1	6
GO:0002209	behavioral defense response	BP	0.00499214	0.217537	0.00712552	0.2396	0.0198491	0.0289569	0.249875	0.0156225	0.0156225	0.230951	0.0206286	0.00854574	0.0127966	0.23615	0.0239141	0.017033	0	0	0	0	0	0	0	0	0	0	1	0	0	0	1	0	5
GO:0002228	natural killer cell mediated immunity	BP	0.00499214	0.0207465	0.00712552	0.0254429	0.0198491	0.0289569	0.249875	0.0156225	0.0156225	0.0235384	0.21695	0.00854574	0.0127966	0.23615	0.0239141	0.017033	0	1	0	1	0	0	0	0	0	1	0	0	0	0	1	0	5
GO:0002237	response to molecule of bacterial origin	BP	0.00598801	0.255016	0.00854513	0.280153	0.0237731	0.0346493	0.0401965	0.0187189	0.0187189	0.270316	0.254344	0.0102468	0.0153373	0.276232	0.0346602	0.020406	0	0	0	0	0	0	1	0	0	0	0	0	0	0	1	0	6
GO:0002250	adaptive immune response	BP	0.0227874	0.0949032	0.0324007	0.348942	0.0037073	0.00783656	0.134287	0.0699567	0.0699567	0.330554	0.675819	0.0387591	0.0575957	0.710848	0.0282989	0.00272862	0	2	0	1	1	1	2	0	0	1	0	0	0	0	3	1	23
GO:0002252	immune effector process	BP	0.0374077	0.106423	0.0530193	0.33023	0.00992724	0.0206043	0.357488	0.113037	0.113037	0.127378	0.844817	0.0632897	0.0934545	0.599956	0.0439842	0.00734799	0	3	0	2	1	1	2	0	0	3	0	0	0	1	4	1	38
GO:0002253	activation of immune response	BP	0.021806	0.660644	0.0310118	0.109346	0.0845339	0.121421	0.718227	0.0670148	0.0670148	0.31141	0.65952	0.037103	0.0551581	0.694794	0.688652	0.0728898	0	0	0	2	0	0	0	0	0	1	0	0	0	0	0	0	22
GO:0002260	lymphocyte homeostasis	BP	0.00698301	0.0408846	0.00996291	0.0497772	0.0276819	0.0403092	0.331408	0.021806	0.021806	0.307672	0.289958	0.0119452	0.0178719	0.0483268	0.309859	0.023768	0	1	0	1	0	0	0	0	0	0	0	0	0	1	0	0	7
GO:0002262	myeloid cell homeostasis	BP	0.00499214	0.0207465	0.00712552	0.0254429	0.0198491	0.0289569	0.249875	0.0156225	0.0156225	0.230951	0.21695	0.00854574	0.0127966	0.0246733	0.232687	0.017033	0	1	0	1	0	0	0	0	0	0	0	0	0	1	0	0	5
GO:0002263	cell activation during immune response	BP	0.00598801	0.255016	0.00854513	0.280153	0.0237731	0.0346493	0.00304862	0.0187189	0.0187189	0.270316	0.254344	0.0102468	0.0153373	0.276232	0.272292	0.020406	0	0	0	0	0	0	2	0	0	0	0	0	0	0	0	0	6
GO:0002274	myeloid leukocyte activation	BP	0.0139242	0.497077	0.0198364	0.535808	0.0546241	0.0790316	0.182291	0.0431577	0.0431577	0.520863	0.141746	0.0237596	0.0354418	0.529883	0.523887	0.0469941	0	0	0	0	0	0	1	0	0	0	1	0	0	0	0	0	14
GO:0002285	lymphocyte activation during immune response	BP	0.00499214	0.217537	0.00712552	0.2396	0.0198491	0.0289569	0.00159008	0.0156225	0.0156225	0.230951	0.21695	0.00854574	0.0127966	0.23615	0.232687	0.017033	0	0	0	0	0	0	2	0	0	0	0	0	0	0	0	0	5
GO:0002366	leukocyte activation during immune response	BP	0.00598801	0.255016	0.00854513	0.280153	0.0237731	0.0346493	0.00304862	0.0187189	0.0187189	0.270316	0.254344	0.0102468	0.0153373	0.276232	0.272292	0.020406	0	0	0	0	0	0	2	0	0	0	0	0	0	0	0	0	6
GO:0002376	immune system process	BP	0.202065	0.743526	0.275692	0.91246	0.222369	0.375332	0.258379	0.508456	0.153113	0.809391	0.839368	0.320978	0.440609	0.735642	0.255233	0.175764	0	8	0	7	1	1	14	0	1	8	7	0	0	9	13	1	222
GO:0002377	immunoglobulin production	BP	0.0119452	0.0173168	0.0170245	0.131449	0.000993788	0.0021293	0.142024	0.037103	0.037103	0.467709	0.444141	0.0203973	0.0304523	0.127972	0.12452	0.000728394	0	2	0	1	1	1	1	0	0	0	0	0	0	1	1	1	12
GO:0002381	immunoglobulin production during immune response	BP	0.00598801	0.0301443	0.00854513	0.0368336	0.000229243	0.000494836	0.0401965	0.0187189	0.0187189	0.270316	0.254344	0.0102468	0.0153373	0.276232	0.0346602	0.000167639	0	1	0	1	1	1	1	0	0	0	0	0	0	0	1	1	6
GO:0002429	immune response-activating cell surface receptor signaling pathway	BP	0.0139242	0.497077	0.0198364	0.035248	0.0546241	0.0790316	0.55317	0.0431577	0.0431577	0.158546	0.496018	0.0237596	0.0354418	0.529883	0.523887	0.0469941	0	0	0	2	0	0	0	0	0	1	0	0	0	0	0	0	14
GO:0002440	production of molecular mediator of immune response	BP	0.0129351	0.0217281	0.0184313	0.150111	0.00117157	0.00250712	0.161929	0.0401349	0.0401349	0.494983	0.470713	0.0220798	0.0329501	0.146219	0.142351	0.000859028	0	2	0	1	1	1	1	0	0	0	0	0	0	1	1	1	13
GO:0002443	leukocyte mediated immunity	BP	0.0276819	0.0425874	0.039318	0.185305	0.00547103	0.0114942	0.203839	0.0845339	0.0845339	0.170257	0.74636	0.0470006	0.0696949	0.779333	0.0130738	0.00403435	0	3	0	2	1	1	2	0	0	2	0	0	0	0	4	1	28
GO:0002449	lymphocyte mediated immunity	BP	0.0247477	0.0294126	0.0351729	0.145675	0.00437435	0.00922397	0.161066	0.075814	0.075814	0.133272	0.706121	0.0420635	0.0624531	0.740474	0.00802067	0.00322201	0	3	0	2	1	1	2	0	0	2	0	0	0	0	4	1	25
GO:0002455	humoral immune response mediated by circulating immunoglobulin	BP	0.00897047	0.357048	0.012793	0.389321	0.0354543	0.0515319	0.404099	0.0279524	0.0279524	0.376758	0.356179	0.0153341	0.0229225	0.384323	0.379289	0.0304588	0	0	0	0	0	0	0	0	0	0	0	0	0	0	0	0	9
GO:0002460	adaptive immune response based on somatic recombination of immune receptors built from immunoglobulin superfamily domains	BP	0.0227874	0.0949032	0.0324007	0.348942	0.0037073	0.00783656	0.134287	0.0699567	0.0699567	0.330554	0.675819	0.0387591	0.0575957	0.710848	0.0282989	0.00272862	0	2	0	1	1	1	2	0	0	1	0	0	0	0	3	1	23
GO:0002474	antigen processing and presentation of peptide antigen via MHC class I	BP	0.00499214	0.217537	0.00712552	0.2396	0.0198491	0.0289569	0.249875	0.0156225	0.0156225	0.230951	0.21695	0.00854574	0.0127966	0.23615	0.0239141	0.017033	0	0	0	0	0	0	0	0	0	0	0	0	0	0	1	0	5
GO:0002478	antigen processing and presentation of exogenous peptide antigen	BP	0.00698301	0.290704	0.00996291	0.318549	0.0276819	0.0403092	0.054229	0.021806	0.021806	0.0461833	0.289958	0.0119452	0.0178719	0.314216	0.00407692	0.023768	0	0	0	0	0	0	1	0	0	1	0	0	0	0	2	0	7
GO:0002495	antigen processing and presentation of peptide antigen via MHC class II	BP	0.00499214	0.217537	0.00712552	0.2396	0.0198491	0.0289569	0.0278138	0.0156225	0.0156225	0.0235384	0.21695	0.00854574	0.0127966	0.23615	0.0239141	0.017033	0	0	0	0	0	0	1	0	0	1	0	0	0	0	1	0	5
GO:0002504	antigen processing and presentation of peptide or polysaccharide antigen via MHC class II	BP	0.00499214	0.217537	0.00712552	0.2396	0.0198491	0.0289569	0.0278138	0.0156225	0.0156225	0.0235384	0.21695	0.00854574	0.0127966	0.23615	0.0239141	0.017033	0	0	0	0	0	0	1	0	0	1	0	0	0	0	1	0	5
GO:0002520	immune system development	BP	0.0977013	0.726827	0.136622	0.800727	0.0622043	0.119694	0.11547	0.276363	0.276363	0.773673	0.540902	0.161641	0.23247	0.790228	0.0368638	0.0471439	0	3	0	3	1	1	8	0	0	3	4	0	0	3	9	1	102
GO:0002521	leukocyte differentiation	BP	0.0585116	0.789571	0.082545	0.398256	0.0236799	0.0478655	0.00565489	0.172791	0.172791	0.599226	0.321181	0.0982311	0.143724	0.386408	0.37454	0.0176721	0	1	0	3	1	1	8	0	0	2	3	0	0	3	3	1	60
GO:0002526	acute inflammatory response	BP	0.0178719	0.586854	0.0254385	0.627314	0.0696949	0.10047	0.645146	0.0551581	0.0551581	0.611812	0.585735	0.0304523	0.045348	0.621185	0.61496	0.0600274	0	0	0	0	0	0	0	0	0	0	0	0	0	0	0	0	18
GO:0002541	activation of plasma proteins during acute inflammatory response	BP	0.00698301	0.290704	0.00996291	0.318549	0.0276819	0.0403092	0.331408	0.021806	0.021806	0.307672	0.289958	0.0119452	0.0178719	0.314216	0.309859	0.023768	0	0	0	0	0	0	0	0	0	0	0	0	0	0	0	0	7
GO:0002562	somatic diversification of immune receptors via germline recombination within a single locus	BP	0.00897047	0.0658069	0.012793	0.0795521	0.000546108	0.00117444	0.0863755	0.0279524	0.0279524	0.376758	0.356179	0.0153341	0.0229225	0.384323	0.075112	0.000399812	0	1	0	1	1	1	1	0	0	0	0	0	0	0	1	1	9
GO:0002573	myeloid leukocyte differentiation	BP	0.0208237	0.64353	0.0296212	0.309144	0.00309245	0.00655292	0.0269353	0.064064	0.064064	0.668531	0.26495	0.0354443	0.0527145	0.677851	0.295555	0.00227436	0	0	0	1	1	1	3	0	0	0	1	0	0	0	1	1	21
GO:0002637	regulation of immunoglobulin production	BP	0.00499214	0.00101128	0.00712552	0.0254429	0.000153208	0.00033112	0.0278138	0.0156225	0.0156225	0.230951	0.21695	0.00854574	0.0127966	0.23615	0.0239141	0.000111994	0	2	0	1	1	1	1	0	0	0	0	0	0	0	1	1	5
GO:0002682	regulation of immune system process	BP	0.0726721	0.703873	0.102198	0.103469	0.0357879	0.0710651	0.124248	0.211307	0.211307	0.539252	0.879796	0.121365	0.176476	0.559241	0.090776	0.0268567	0	2	0	6	1	1	6	0	0	3	1	0	0	3	6	1	75
GO:0002683	negative regulation of immune system process	BP	0.0168862	0.566032	0.0240407	0.0585609	0.00202263	0.00430707	0.245053	0.0521715	0.0521715	0.214953	0.564922	0.0287831	0.0428805	0.600168	0.0540403	0.0014853	0	0	0	2	1	1	1	0	0	1	0	0	0	0	2	1	17
GO:0002684	positive regulation of immune system process	BP	0.0460896	0.392346	0.0651998	0.103212	0.172236	0.241982	0.119785	0.137963	0.137963	0.218287	0.900336	0.0777312	0.114347	0.23127	0.222591	0.149539	0	2	0	4	0	0	4	0	0	3	0	0	0	3	3	0	47
GO:0002694	regulation of leukocyte activation	BP	0.0383757	0.286207	0.0543797	0.151948	0.0104381	0.0216384	0.0199238	0.11584	0.11584	0.321788	0.852263	0.0649045	0.0957987	0.335765	0.139587	0.00772904	0	2	0	3	1	1	5	0	0	2	0	0	0	2	3	1	39
GO:0002695	negative regulation of leukocyte activation	BP	0.0129351	0.471745	0.0184313	0.028806	0.00117157	0.00250712	0.161929	0.0401349	0.0401349	0.140427	0.470713	0.0220798	0.0329501	0.503816	0.02645	0.000859028	0	0	0	2	1	1	1	0	0	1	0	0	0	0	2	1	13
GO:0002696	positive regulation of leukocyte activation	BP	0.0247477	0.115077	0.0351729	0.38794	0.0955131	0.136821	0.0111403	0.075814	0.075814	0.133272	0.706121	0.0420635	0.0624531	0.140665	0.13572	0.0824257	0	2	0	1	0	0	4	0	0	2	0	0	0	2	2	0	25
GO:0002697	regulation of immune effector process	BP	0.0129351	0.0217281	0.0184313	0.028806	0.00117157	0.00250712	0.161929	0.0401349	0.0401349	0.494983	0.470713	0.0220798	0.0329501	0.503816	0.02645	0.000859028	0	2	0	2	1	1	1	0	0	0	0	0	0	0	2	1	13
GO:0002699	positive regulation of immune effector process	BP	0.00698301	0.0408846	0.00996291	0.0497772	0.0276819	0.0403092	0.331408	0.021806	0.021806	0.307672	0.289958	0.0119452	0.0178719	0.314216	0.0468935	0.023768	0	1	0	1	0	0	0	0	0	0	0	0	0	0	1	0	7
GO:0002700	regulation of production of molecular mediator of immune response	BP	0.00598801	0.00195092	0.00854513	0.0368336	0.000229243	0.000494836	0.0401965	0.0187189	0.0187189	0.270316	0.254344	0.0102468	0.0153373	0.276232	0.0346602	0.000167639	0	2	0	1	1	1	1	0	0	0	0	0	0	0	1	1	6
GO:0002703	regulation of leukocyte mediated immunity	BP	0.00996291	0.010142	0.0142053	0.0136099	0.000680947	0.00146261	0.104103	0.0310118	0.0310118	0.408678	0.386942	0.0170245	0.0254385	0.416648	0.012449	0.000498718	0	2	0	2	1	1	1	0	0	0	0	0	0	0	2	1	10
GO:0002705	positive regulation of leukocyte mediated immunity	BP	0.00499214	0.0207465	0.00712552	0.0254429	0.0198491	0.0289569	0.249875	0.0156225	0.0156225	0.230951	0.21695	0.00854574	0.0127966	0.23615	0.0239141	0.017033	0	1	0	1	0	0	0	0	0	0	0	0	0	0	1	0	5
GO:0002706	regulation of lymphocyte mediated immunity	BP	0.00897047	0.00735749	0.012793	0.00991375	0.000546108	0.00117444	0.0863755	0.0279524	0.0279524	0.376758	0.356179	0.0153341	0.0229225	0.384323	0.00905641	0.000399812	0	2	0	2	1	1	1	0	0	0	0	0	0	0	2	1	9
GO:0002708	positive regulation of lymphocyte mediated immunity	BP	0.00499214	0.0207465	0.00712552	0.0254429	0.0198491	0.0289569	0.249875	0.0156225	0.0156225	0.230951	0.21695	0.00854574	0.0127966	0.23615	0.0239141	0.017033	0	1	0	1	0	0	0	0	0	0	0	0	0	0	1	0	5
GO:0002757	immune response-activating signal transduction	BP	0.0149124	0.521197	0.0212396	0.0423657	0.0584137	0.0844374	0.578183	0.0461713	0.0461713	0.177064	0.520117	0.0254367	0.0379274	0.554583	0.548493	0.0502685	0	0	0	2	0	0	0	0	0	1	0	0	0	0	0	0	15
GO:0002761	regulation of myeloid leukocyte differentiation	BP	0.00797717	0.324688	0.0113789	0.0640769	0.000425804	0.000916853	0.0078475	0.0248838	0.0248838	0.34312	0.0525332	0.013641	0.0204002	0.350212	0.0604329	0.000311617	0	0	0	1	1	1	2	0	0	0	1	0	0	0	1	1	8
GO:0002764	immune response-regulating signal transduction	BP	0.0158997	0.544164	0.0226411	0.0501432	0.0621887	0.0898123	0.601798	0.049176	0.049176	0.195893	0.543067	0.0271112	0.040407	0.577989	0.571832	0.0535322	0	0	0	2	0	0	0	0	0	1	0	0	0	0	0	0	16
GO:0002768	immune response-regulating cell surface receptor signaling pathway	BP	0.0149124	0.521197	0.0212396	0.0423657	0.0584137	0.0844374	0.578183	0.0461713	0.0461713	0.177064	0.520117	0.0254367	0.0379274	0.554583	0.548493	0.0502685	0	0	0	2	0	0	0	0	0	1	0	0	0	0	0	0	15
GO:0002790	peptide secretion	BP	0.0178719	0.212057	0.0254385	0.0675954	0.0696949	0.10047	0.266225	0.0551581	0.0551581	0.611812	0.585735	0.0304523	0.045348	0.242885	0.0624539	0.0600274	0	1	0	2	0	0	1	0	0	0	0	0	0	1	2	0	18
GO:0002791	regulation of peptide secretion	BP	0.00797717	0.324688	0.0113789	0.0640769	0.0315756	0.0459367	0.368796	0.0248838	0.0248838	0.34312	0.323876	0.013641	0.0204002	0.350212	0.0604329	0.0271189	0	0	0	1	0	0	0	0	0	0	0	0	0	0	1	0	8
GO:0002792	negative regulation of peptide secretion	BP	0.00598801	0.255016	0.00854513	0.280153	0.0237731	0.0346493	0.291811	0.0187189	0.0187189	0.270316	0.254344	0.0102468	0.0153373	0.276232	0.0346602	0.020406	0	0	0	0	0	0	0	0	0	0	0	0	0	0	1	0	6
GO:0002819	regulation of adaptive immune response	BP	0.00598801	0.00195092	0.00854513	0.0368336	0.000229243	0.000494836	0.0401965	0.0187189	0.0187189	0.270316	0.254344	0.0102468	0.0153373	0.276232	0.0024219	0.000167639	0	2	0	1	1	1	1	0	0	0	0	0	0	0	2	1	6
GO:0002822	regulation of adaptive immune response based on somatic recombination of immune receptors built from immunoglobulin superfamily domains	BP	0.00598801	0.00195092	0.00854513	0.0368336	0.000229243	0.000494836	0.0401965	0.0187189	0.0187189	0.270316	0.254344	0.0102468	0.0153373	0.276232	0.0024219	0.000167639	0	2	0	1	1	1	1	0	0	0	0	0	0	0	2	1	6
GO:0003001	generation of a signal involved in cell-cell signaling	BP	0.0441661	0.166991	0.0625052	0.43295	0.165529	0.232964	0.241915	0.132482	0.132482	0.906554	0.364185	0.0745397	0.109744	0.691763	0.411993	0.143638	0	3	0	2	0	0	3	0	0	0	2	0	0	1	2	0	45
GO:0003002	regionalization	BP	0.0707946	0.270462	0.0996	0.754883	0.254832	0.350218	0.222043	0.206272	0.206272	0.517675	0.462888	0.118312	0.172179	0.90238	0.0811576	0.222796	0	4	0	2	0	0	5	0	0	3	3	0	0	1	6	0	73
GO:0003006	reproductive developmental process	BP	0.0374077	0.272989	0.0530193	0.608986	0.14164	0.200566	0.635185	0.113037	0.00619207	0.127378	0.547656	0.0632897	0.0934545	0.0466757	0.312072	0.122673	0	2	0	1	0	0	1	0	1	3	1	0	0	4	2	0	38
GO:0003007	heart morphogenesis	BP	0.0158997	0.0382758	0.0226411	0.208582	0.0621887	0.0898123	0.601798	0.049176	0.049176	0.195893	0.0379862	0.0271112	0.040407	0.203492	0.0462153	0.0535322	0	2	0	1	0	0	0	0	0	1	2	0	0	1	2	0	16
GO:0003008	system process	BP	0.29368	0.358036	0.0813922	0.194604	0.751645	0.870172	0.795035	0.087815	0.288894	0.893398	0.0332035	0.449129	0.215885	0.707159	0.387012	0.696859	0	17	1	21	0	0	15	2	1	12	23	0	1	15	18	0	339
GO:0003012	muscle system process	BP	0.0315823	0.0645374	0.0448197	0.0881338	0.12064	0.171738	0.540783	0.0960384	0.0960384	0.814367	0.455838	0.0535472	0.0792684	0.0841543	0.227005	0.104312	0	3	0	3	0	0	1	0	0	0	1	0	0	3	2	0	32
GO:0003013	circulatory system process	BP	0.0354693	0.246777	0.0502932	0.12276	0.134694	0.191067	0.139122	0.107405	0.107405	0.849688	0.245385	0.0600524	0.0887489	0.03814	0.283401	0.116593	0	2	0	3	0	0	3	0	0	0	2	0	0	4	2	0	36
GO:0003014	renal system process	BP	0.00698301	0.0408846	0.00996291	0.318549	0.0276819	0.0403092	0.331408	0.021806	0.021806	0.307672	0.289958	0.0119452	0.0178719	0.0483268	0.00407692	0.023768	0	1	0	0	0	0	0	0	0	0	0	0	0	1	2	0	7
GO:0003015	heart process	BP	0.0158997	0.544164	0.0226411	0.0086629	0.0621887	0.0898123	0.0563424	0.049176	0.049176	0.568721	0.543067	0.0271112	0.040407	0.203492	0.198421	0.0535322	0	0	0	3	0	0	2	0	0	0	0	0	0	1	1	0	16
GO:0003016	respiratory system process	BP	0.00598801	0.255016	0.00854513	0.280153	0.0237731	0.0346493	0.291811	0.0187189	0.0187189	0.270316	0.254344	0.0102468	0.0153373	0.276232	0.272292	0.020406	0	0	0	0	0	0	0	0	0	0	0	0	0	0	0	0	6
GO:0003018	vascular process in circulatory system	BP	0.0139242	0.142437	0.0198364	0.169255	0.0546241	0.0790316	0.55317	0.0431577	0.0431577	0.520863	0.496018	0.0237596	0.0354418	0.0338108	0.160676	0.0469941	0	1	0	1	0	0	0	0	0	0	0	0	0	2	1	0	14
GO:0003044	regulation of systemic arterial blood pressure mediated by a chemical signal	BP	0.00598801	0.255016	0.00854513	0.280153	0.0237731	0.0346493	0.291811	0.0187189	0.0187189	0.270316	0.0299759	0.0102468	0.0153373	0.03574	0.272292	0.020406	0	0	0	0	0	0	0	0	0	0	1	0	0	1	0	0	6
GO:0003073	regulation of systemic arterial blood pressure	BP	0.00797717	0.324688	0.0113789	0.0640769	0.0315756	0.0459367	0.368796	0.0248838	0.0248838	0.34312	0.0525332	0.013641	0.0204002	0.062245	0.345491	0.0271189	0	0	0	1	0	0	0	0	0	0	1	0	0	1	0	0	8
GO:0005975	carbohydrate metabolic process	BP	0.136367	0.546267	0.188998	0.367899	0.113645	0.20829	0.29129	0.369515	0.369515	0.465315	0.543043	0.222303	0.314283	0.779898	0.766302	0.0874684	0	6	0	8	1	1	9	0	0	7	6	0	0	5	5	1	145
GO:0005976	polysaccharide metabolic process	BP	0.0158997	0.0382758	0.0226411	0.208582	0.0621887	0.0898123	0.601798	0.049176	0.049176	0.568721	0.543067	0.0271112	0.040407	0.577989	0.571832	0.0535322	0	2	0	1	0	0	0	0	0	0	0	0	0	0	0	0	16
GO:0005977	glycogen metabolic process	BP	0.00797717	0.00508377	0.0113789	0.354902	0.0315756	0.0459367	0.368796	0.0248838	0.0248838	0.34312	0.323876	0.013641	0.0204002	0.350212	0.345491	0.0271189	0	2	0	0	0	0	0	0	0	0	0	0	0	0	0	0	8
GO:0005996	monosaccharide metabolic process	BP	0.0480098	0.41844	0.0678873	0.117978	0.0161634	0.0331052	0.0537598	0.143411	0.143411	0.240497	0.204555	0.0809126	0.118928	0.735989	0.467179	0.0120133	0	2	0	4	1	1	5	0	0	3	3	0	0	1	2	1	49
GO:0006006	glucose metabolic process	BP	0.0364389	0.259839	0.0516571	0.132205	0.00942794	0.0195917	0.0155855	0.110225	0.110225	0.118461	0.0979219	0.0616724	0.0911046	0.585282	0.297716	0.00697579	0	2	0	3	1	1	5	0	0	3	3	0	0	1	2	1	37
GO:0006007	glucose catabolic process	BP	0.021806	0.0854181	0.0310118	0.0270721	0.0033933	0.00718161	0.00633661	0.0670148	0.0670148	0.0995975	0.282963	0.037103	0.0551581	0.322047	0.314959	0.00249656	0	2	0	3	1	1	4	0	0	2	1	0	0	1	1	1	22
GO:0006020	inositol metabolic process	BP	0.00897047	0.0658069	0.012793	0.389321	0.0354543	0.0515319	0.0863755	0.0279524	0.0279524	0.376758	0.065458	0.0153341	0.0229225	0.384323	0.075112	0.0304588	0	1	0	0	0	0	1	0	0	0	1	0	0	0	1	0	9
GO:0006022	aminoglycan metabolic process	BP	0.0129351	0.471745	0.0184313	0.509625	0.0508197	0.0735947	0.526679	0.0401349	0.0401349	0.140427	0.470713	0.0220798	0.0329501	0.027614	0.497943	0.0437088	0	0	0	0	0	0	0	0	0	1	0	0	0	2	0	0	13
GO:0006029	proteoglycan metabolic process	BP	0.00897047	0.357048	0.012793	0.389321	0.0354543	0.0515319	0.404099	0.0279524	0.0279524	0.074016	0.356179	0.0153341	0.0229225	0.0773209	0.379289	0.0304588	0	0	0	0	0	0	0	0	0	1	0	0	0	1	0	0	9
GO:0006040	amino sugar metabolic process	BP	0.00897047	0.357048	0.012793	0.389321	0.0354543	0.0515319	0.0863755	0.0279524	0.0279524	0.376758	0.356179	0.0153341	0.0229225	0.384323	0.379289	0.0304588	0	0	0	0	0	0	1	0	0	0	0	0	0	0	0	0	9
GO:0006041	glucosamine metabolic process	BP	0.00797717	0.324688	0.0113789	0.354902	0.0315756	0.0459367	0.0696895	0.0248838	0.0248838	0.34312	0.323876	0.013641	0.0204002	0.350212	0.345491	0.0271189	0	0	0	0	0	0	1	0	0	0	0	0	0	0	0	0	8
GO:0006044	N-acetylglucosamine metabolic process	BP	0.00797717	0.324688	0.0113789	0.354902	0.0315756	0.0459367	0.0696895	0.0248838	0.0248838	0.34312	0.323876	0.013641	0.0204002	0.350212	0.345491	0.0271189	0	0	0	0	0	0	1	0	0	0	0	0	0	0	0	0	8
GO:0006066	cellular alcohol metabolic process	BP	0.0977013	0.114579	0.136622	0.462609	0.0622043	0.119694	0.11547	0.276363	0.276363	0.423301	0.359962	0.161641	0.23247	0.286727	0.272915	0.0471439	0	7	0	5	1	1	8	0	0	5	5	0	0	6	6	1	102
GO:0006071	glycerol metabolic process	BP	0.0109545	0.417203	0.0156158	0.45276	0.0431667	0.0626266	0.468905	0.034062	0.034062	0.438967	0.41624	0.0187122	0.0279485	0.110324	0.441751	0.0371056	0	0	0	0	0	0	0	0	0	0	0	0	0	1	0	0	11
GO:0006073	cellular glucan metabolic process	BP	0.00797717	0.00508377	0.0113789	0.354902	0.0315756	0.0459367	0.368796	0.0248838	0.0248838	0.34312	0.323876	0.013641	0.0204002	0.350212	0.345491	0.0271189	0	2	0	0	0	0	0	0	0	0	0	0	0	0	0	0	8
GO:0006082	organic acid metabolic process	BP	0.168492	0.509319	0.231757	0.762206	0.522497	0.661557	0.946252	0.110702	0.440401	0.720979	0.645908	0.271251	0.378018	0.486559	0.1456	0.469217	0	8	0	7	0	0	5	1	0	7	7	0	0	9	12	0	182
GO:0006084	acetyl-CoA metabolic process	BP	0.0129351	0.125902	0.0184313	0.028806	0.0508197	0.0735947	0.526679	0.0401349	0.0401349	0.140427	0.470713	0.0220798	0.0329501	0.00364345	0.497943	0.0437088	0	1	0	2	0	0	0	0	0	1	0	0	0	3	0	0	13
GO:0006090	pyruvate metabolic process	BP	0.00996291	0.387862	0.0142053	0.421908	0.039318	0.0570952	0.437432	0.0310118	0.0310118	0.408678	0.0100589	0.0170245	0.0254385	0.0933957	0.411345	0.0337877	0	0	0	0	0	0	0	0	0	0	2	0	0	1	0	0	10
GO:0006091	generation of precursor metabolites and energy	BP	0.00366246	0.00180058	0.0076426	2.01814e-06	1.57936e-06	1.04789e-06	0.00073585	0.0353104	0.0353103	0.00883653	0.0147045	0.000487731	0.0242194	2.89016e-05	0.547124	1.43623e-05	1	11	1	17	5	6	13	1	1	10	9	2	1	15	4	4	95
GO:0006094	gluconeogenesis	BP	0.00797717	0.324688	0.0113789	0.354902	0.0315756	0.0459367	0.368796	0.0248838	0.0248838	0.34312	0.00504102	0.013641	0.0204002	0.350212	0.345491	0.0271189	0	0	0	0	0	0	0	0	0	0	2	0	0	0	0	0	8
GO:0006096	glycolysis	BP	0.0178719	0.0520021	0.0254385	0.0133886	0.00226984	0.00482755	0.0157106	0.0551581	0.0551581	0.234173	0.211102	0.0304523	0.045348	0.242885	0.237074	0.00166747	0	2	0	3	1	1	3	0	0	1	1	0	0	1	1	1	18
GO:0006099	tricarboxylic acid cycle	BP	0.00996291	0.0797232	0.0142053	0.0136099	0.039318	0.0570952	0.437432	0.0310118	0.0310118	0.0894779	0.386942	0.0170245	0.0254385	0.0130217	0.411345	0.0337877	0	1	0	2	0	0	0	0	0	1	0	0	0	2	0	0	10
GO:0006112	energy reserve metabolic process	BP	0.00897047	0.00735749	0.012793	0.389321	0.0354543	0.0515319	0.404099	0.0279524	0.0279524	0.376758	0.356179	0.0153341	0.0229225	0.384323	0.379289	0.0304588	0	2	0	0	0	0	0	0	0	0	0	0	0	0	0	0	9
GO:0006119	oxidative phosphorylation	BP	0.000178454	0.00262898	0.000380329	6.65846e-06	1.17067e-06	1.01861e-07	9.44436e-06	0.00191043	0.00191043	0.000483813	0.015999	5.03448e-06	0.00127453	4.55822e-07	0.0207343	4.52562e-05	1	4	1	7	3	4	7	1	1	5	3	2	1	8	3	2	21
GO:0006139	nucleobase, nucleoside, nucleotide and nucleic acid metabolic process	BP	0.328797	0.563785	0.223278	0.256427	0.171128	0.370184	0.218091	0.145111	0.901536	0.716155	0.772323	0.320754	0.826198	0.824415	0.89261	0.197255	1	54	2	66	6	7	70	5	1	55	50	2	1	54	51	5	1163
GO:0006140	regulation of nucleotide metabolic process	BP	0.0188567	0.229989	0.0268345	0.0772205	0.0734262	0.105753	0.287394	0.0581357	0.0581357	0.0141549	0.605555	0.0321189	0.0478095	0.262719	0.634872	0.0632589	0	1	0	2	0	0	1	0	0	3	0	0	0	1	0	0	19
GO:0006144	purine base metabolic process	BP	0.00598801	0.255016	0.00854513	0.0368336	0.0237731	0.0346493	0.0401965	0.0187189	0.0187189	0.270316	0.254344	0.0102468	0.0153373	0.276232	0.272292	0.020406	0	0	0	1	0	0	1	0	0	0	0	0	0	0	0	0	6
GO:0006163	purine nucleotide metabolic process	BP	0.000759337	0.00392726	0.0016082	1.92945e-07	2.27226e-05	4.38371e-06	1.63123e-05	0.00787858	0.00787858	0.00564952	0.0523855	4.57317e-05	0.00530005	5.6241e-05	0.179455	0.000399638	1	6	1	12	3	4	10	1	1	6	4	2	1	9	3	2	43
GO:0006164	purine nucleotide biosynthetic process	BP	0.000561649	0.00160484	0.00119155	2.51906e-08	1.23626e-05	2.03695e-06	3.28717e-06	0.00587732	0.00587732	0.00234837	0.0979219	2.89606e-05	0.00394484	1.35533e-05	0.121156	0.000255036	1	6	1	12	3	4	10	1	1	6	3	2	1	9	3	2	37
GO:0006171	cAMP biosynthetic process	BP	0.0168862	0.566032	0.0240407	0.228584	0.065949	0.0951564	0.245053	0.0521715	0.0521715	0.0529387	0.564922	0.0287831	0.0428805	0.22312	0.593967	0.0567851	0	0	0	1	0	0	1	0	0	2	0	0	0	1	0	0	17
GO:0006220	pyrimidine nucleotide metabolic process	BP	0.00797717	0.0528182	0.0113789	0.0640769	0.0315756	0.0459367	0.368796	0.0248838	0.0248838	0.0595345	0.323876	0.013641	0.0204002	0.062245	0.345491	0.0271189	0	1	0	1	0	0	0	0	0	1	0	0	0	1	0	0	8
GO:0006221	pyrimidine nucleotide biosynthetic process	BP	0.00797717	0.0528182	0.0113789	0.0640769	0.0315756	0.0459367	0.368796	0.0248838	0.0248838	0.0595345	0.323876	0.013641	0.0204002	0.062245	0.345491	0.0271189	0	1	0	1	0	0	0	0	0	1	0	0	0	1	0	0	8
GO:0006259	DNA metabolic process	BP	0.137249	0.553666	0.190181	0.798259	0.114947	0.210443	0.917397	0.371539	0.371539	0.213351	0.973422	0.223664	0.316084	0.235555	0.48263	0.0885019	0	6	0	5	1	1	4	0	0	9	2	0	0	9	7	1	146
GO:0006260	DNA replication	BP	0.0499266	0.444158	0.0705679	0.764076	0.185494	0.259711	0.786946	0.148826	0.148826	0.117791	0.707402	0.0840839	0.123486	0.0491315	0.493908	0.161225	0	2	0	1	0	0	1	0	0	4	1	0	0	5	2	0	51
GO:0006261	DNA-dependent DNA replication	BP	0.00996291	0.387862	0.0142053	0.421908	0.039318	0.0570952	0.437432	0.0310118	0.0310118	0.408678	0.386942	0.0170245	0.0254385	0.0933957	0.0907777	0.0337877	0	0	0	0	0	0	0	0	0	0	0	0	0	1	1	0	10
GO:0006275	regulation of DNA replication	BP	0.00499214	0.217537	0.00712552	0.2396	0.0198491	0.0289569	0.0278138	0.0156225	0.0156225	0.0235384	0.21695	0.00854574	0.0127966	0.0246733	0.232687	0.017033	0	0	0	0	0	0	1	0	0	1	0	0	0	1	0	0	5
GO:0006281	DNA repair	BP	0.087575	0.640195	0.122744	0.722553	0.307296	0.416156	0.756464	0.250503	0.250503	0.500934	0.936227	0.145441	0.210106	0.523266	0.855911	0.269928	0	3	0	3	0	0	3	0	0	4	1	0	0	4	2	0	91
GO:0006284	base-excision repair	BP	0.00698301	0.290704	0.00996291	0.318549	0.0276819	0.0403092	0.331408	0.021806	0.021806	0.307672	0.289958	0.0119452	0.0178719	0.00427283	0.309859	0.023768	0	0	0	0	0	0	0	0	0	0	0	0	0	2	0	0	7
GO:0006289	nucleotide-excision repair	BP	0.00996291	0.387862	0.0142053	0.0960376	0.039318	0.0570952	0.437432	0.0310118	0.0310118	0.0894779	0.386942	0.0170245	0.0254385	0.0933957	0.411345	0.0337877	0	0	0	1	0	0	0	0	0	1	0	0	0	1	0	0	10
GO:0006298	mismatch repair	BP	0.00499214	0.217537	0.00712552	0.2396	0.0198491	0.0289569	0.249875	0.0156225	0.0156225	0.230951	0.21695	0.00854574	0.0127966	0.23615	0.232687	0.017033	0	0	0	0	0	0	0	0	0	0	0	0	0	0	0	0	5
GO:0006302	double-strand break repair	BP	0.00797717	0.324688	0.0113789	0.354902	0.0315756	0.0459367	0.0696895	0.0248838	0.0248838	0.34312	0.323876	0.013641	0.0204002	0.350212	0.345491	0.0271189	0	0	0	0	0	0	1	0	0	0	0	0	0	0	0	0	8
GO:0006304	DNA modification	BP	0.00598801	0.255016	0.00854513	0.280153	0.0237731	0.0346493	0.291811	0.0187189	0.0187189	0.0341256	0.254344	0.0102468	0.0153373	0.276232	0.0024219	0.020406	0	0	0	0	0	0	0	0	0	1	0	0	0	0	2	0	6
GO:0006305	DNA alkylation	BP	0.00499214	0.217537	0.00712552	0.2396	0.0198491	0.0289569	0.249875	0.0156225	0.0156225	0.0235384	0.21695	0.00854574	0.0127966	0.23615	0.00125902	0.017033	0	0	0	0	0	0	0	0	0	1	0	0	0	0	2	0	5
GO:0006306	DNA methylation	BP	0.00499214	0.217537	0.00712552	0.2396	0.0198491	0.0289569	0.249875	0.0156225	0.0156225	0.0235384	0.21695	0.00854574	0.0127966	0.23615	0.00125902	0.017033	0	0	0	0	0	0	0	0	0	1	0	0	0	0	2	0	5
GO:0006308	DNA catabolic process	BP	0.00698301	0.290704	0.00996291	0.318549	0.0276819	0.0403092	0.331408	0.021806	0.021806	0.0461833	0.289958	0.0119452	0.0178719	0.314216	0.309859	0.023768	0	0	0	0	0	0	0	0	0	1	0	0	0	0	0	0	7
GO:0006310	DNA recombination	BP	0.0296338	0.171422	0.0420724	0.480368	0.00626504	0.0131303	0.505776	0.0903035	0.0903035	0.458645	0.770084	0.0502791	0.0744934	0.471737	0.199682	0.00462335	0	2	0	1	1	1	1	0	0	1	0	0	0	1	2	1	30
GO:0006323	DNA packaging	BP	0.0412747	0.604242	0.0584503	0.389402	0.15537	0.219239	0.419043	0.124199	0.124199	0.165634	0.324422	0.0697335	0.102797	0.896584	0.369476	0.134712	0	1	0	2	0	0	2	0	0	3	2	0	0	0	2	0	42
GO:0006325	establishment or maintenance of chromatin architecture	BP	0.113161	0.828666	0.157682	0.450318	0.381896	0.505955	0.50034	0.314661	0.314661	0.735825	0.826896	0.186124	0.265859	0.988012	0.0425995	0.337842	0	3	0	6	0	0	6	0	0	4	3	0	0	1	10	0	119
GO:0006333	chromatin assembly or disassembly	BP	0.0441661	0.365967	0.0625052	0.216898	0.165529	0.232964	0.241915	0.132482	0.132482	0.0780512	0.364185	0.0745397	0.109744	0.691763	0.200672	0.143638	0	2	0	3	0	0	3	0	0	4	2	0	0	1	3	0	45
GO:0006334	nucleosome assembly	BP	0.0335275	0.489248	0.04756	0.270951	0.127694	0.181458	0.295145	0.101739	0.101739	0.0934628	0.219711	0.0568049	0.0840203	0.840501	0.25498	0.110473	0	1	0	2	0	0	2	0	0	3	2	0	0	0	2	0	34
GO:0006338	chromatin remodeling	BP	0.0149124	0.521197	0.0212396	0.560596	0.0584137	0.0844374	0.578183	0.0461713	0.0461713	0.54542	0.158635	0.0254367	0.0379274	0.554583	0.0389985	0.0502685	0	0	0	0	0	0	0	0	0	0	1	0	0	0	2	0	15
GO:0006342	chromatin silencing	BP	0.00598801	0.255016	0.00854513	0.280153	0.0237731	0.0346493	0.291811	0.0187189	0.0187189	0.270316	0.254344	0.0102468	0.0153373	0.276232	0.272292	0.020406	0	0	0	0	0	0	0	0	0	0	0	0	0	0	0	0	6
GO:0006350	transcription	BP	0.542776	0.282408	0.286142	0.74868	0.580517	0.823596	0.237586	0.0751629	0.914765	0.827006	0.406355	0.738698	0.866551	0.929735	0.736453	0.473586	0	38	1	35	2	2	45	4	0	32	36	0	0	30	34	2	740
GO:0006351	transcription, DNA-dependent	BP	0.514424	0.369169	0.256183	0.636734	0.52683	0.780416	0.229393	0.0575717	0.897001	0.920468	0.508652	0.710298	0.844202	0.960506	0.756384	0.422611	0	34	1	34	2	2	42	4	0	27	32	0	0	26	31	2	686
GO:0006352	transcription initiation	BP	0.00797717	0.0528182	0.0113789	0.0640769	0.0315756	0.0459367	0.0696895	0.000261109	0.0248838	0.0595345	0.0525332	0.013641	0.0204002	0.062245	0.345491	0.0271189	0	1	0	1	0	0	1	1	0	1	1	0	0	1	0	0	8
GO:0006355	regulation of transcription, DNA-dependent	BP	0.511725	0.352095	0.253422	0.686184	0.521692	0.776028	0.214534	0.0560829	0.895188	0.91358	0.490653	0.70753	0.841962	0.97187	0.74168	0.417823	0	34	1	33	2	2	42	4	0	27	32	0	0	25	31	2	681
GO:0006357	regulation of transcription from RNA polymerase II promoter	BP	0.166782	0.360036	0.229499	0.627336	0.161291	0.284531	0.130426	0.108678	0.436772	0.709466	0.24052	0.268679	0.374721	0.234692	0.5876	0.125671	0	9	0	8	1	1	13	1	0	7	10	0	0	11	8	1	180
GO:0006364	rRNA processing	BP	0.0344988	0.504728	0.0489275	0.563751	0.131201	0.186277	0.310721	0.104576	0.104576	0.26503	0.232483	0.05843	0.0863875	0.10869	0.103866	0.113538	0	1	0	1	0	0	2	0	0	2	2	0	0	3	3	0	35
GO:0006366	transcription from RNA polymerase II promoter	BP	0.175302	0.425356	0.240731	0.563397	0.175542	0.306378	0.0650253	0.118898	0.454693	0.763956	0.297543	0.281456	0.391043	0.294019	0.652698	0.137248	0	9	0	9	1	1	15	1	0	7	10	0	0	11	8	1	190
GO:0006396	RNA processing	BP	0.166782	0.766007	0.0258424	0.493237	0.518551	0.65745	0.554484	0.108678	0.436772	0.905264	0.356557	0.268679	0.374721	0.607711	0.5876	0.465461	0	6	1	9	0	0	9	1	0	5	9	0	0	8	8	0	180
GO:0006397	mRNA processing	BP	0.102272	0.586719	0.00961837	0.344208	0.350925	0.469253	0.247644	0.0438468	0.287834	0.917188	0.403164	0.168911	0.242436	0.820179	0.653466	0.309512	0	4	1	6	0	0	7	1	0	2	5	0	0	3	4	0	107
GO:0006399	tRNA metabolic process	BP	0.0547043	0.506309	0.0772391	0.0760165	0.201779	0.281303	0.960534	0.16222	0.16222	0.7888	0.755016	0.0919683	0.134784	0.168617	0.557624	0.175616	0	2	0	5	0	0	0	0	0	1	1	0	0	4	2	0	56
GO:0006400	tRNA modification	BP	0.00897047	0.0658069	0.012793	0.0795521	0.0354543	0.0515319	0.404099	0.0279524	0.0279524	0.074016	0.356179	0.0153341	0.0229225	0.0773209	0.075112	0.0304588	0	1	0	1	0	0	0	0	0	1	0	0	0	1	1	0	9
GO:0006401	RNA catabolic process	BP	0.0119452	0.445142	0.0170245	0.481971	0.0470006	0.0681264	0.498621	0.037103	0.037103	0.122804	0.444141	0.0203973	0.0304523	0.476309	0.47059	0.0404127	0	0	0	0	0	0	0	0	0	1	0	0	0	0	0	0	12
GO:0006402	mRNA catabolic process	BP	0.0119452	0.445142	0.0170245	0.481971	0.0470006	0.0681264	0.498621	0.037103	0.037103	0.122804	0.444141	0.0203973	0.0304523	0.476309	0.47059	0.0404127	0	0	0	0	0	0	0	0	0	1	0	0	0	0	0	0	12
GO:0006403	RNA localization	BP	0.0227874	0.302172	0.0324007	0.716816	0.0882078	0.126584	0.370827	0.0699567	0.0699567	0.701672	0.094252	0.0387591	0.0575957	0.341601	0.33424	0.0760789	0	1	0	0	0	0	1	0	0	0	2	0	0	1	1	0	23
GO:0006405	RNA export from nucleus	BP	0.00499214	0.217537	0.00712552	0.2396	0.0198491	0.0289569	0.249875	0.0156225	0.0156225	0.230951	0.21695	0.00854574	0.0127966	0.23615	0.232687	0.017033	0	0	0	0	0	0	0	0	0	0	0	0	0	0	0	0	5
GO:0006412	translation	BP	0.00569324	0.000158091	0.000527128	5.15305e-05	9.38626e-05	0.000600041	0.219923	0.00582974	0.000458579	0.00102113	0.340438	0.0169265	0.00020219	0.00131221	0.00310528	4.28624e-05	1	15	2	17	4	4	8	2	3	14	6	1	3	14	13	4	119
GO:0006413	translational initiation	BP	0.0129351	0.0217281	0.0184313	0.028806	0.00117157	0.00250712	0.004581	0.0401349	0.0401349	0.0258784	0.00258386	0.0220798	0.0329501	0.146219	0.142351	0.000859028	0	2	0	2	1	1	3	0	0	2	3	0	0	1	1	1	13
GO:0006414	translational elongation	BP	0.00499214	0.217537	0.00712552	0.00138547	0.000153208	0.00033112	0.0278138	0.0156225	0.0156225	0.0235384	0.21695	0.00854574	0.0127966	0.00132127	0.232687	0.000111994	0	0	0	2	1	1	1	0	0	1	0	0	0	2	0	1	5
GO:0006417	regulation of translation	BP	0.0286582	0.0476074	0.0406961	0.0658065	0.00586181	0.0123002	0.21864	0.087423	0.087423	0.00299388	0.406087	0.0486412	0.072097	0.0627156	0.0597058	0.00432415	0	3	0	3	1	1	2	0	0	5	1	0	0	3	3	1	29
GO:0006418	tRNA aminoacylation for protein translation	BP	0.021806	0.284149	0.0310118	0.0270721	0.0845339	0.121421	0.718227	0.0670148	0.0670148	0.685536	0.65952	0.037103	0.0551581	0.322047	0.314959	0.0728898	0	1	0	3	0	0	0	0	0	0	0	0	0	1	1	0	22
GO:0006446	regulation of translational initiation	BP	0.00698301	0.0408846	0.00996291	0.0497772	0.000320145	0.0006902	0.00511505	0.021806	0.021806	0.00398113	0.0406601	0.0119452	0.0178719	0.0483268	0.309859	0.000234204	0	1	0	1	1	1	2	0	0	2	1	0	0	1	0	1	7
GO:0006457	protein folding	BP	0.0508838	0.456851	0.0719056	0.0194467	0.188777	0.00337951	0.00763292	0.151521	0.151521	0.274696	0.235234	0.0856658	0.125757	0.289812	0.00119659	0.164122	0	2	0	6	0	2	7	0	0	3	3	0	0	3	8	0	52
GO:0006461	protein complex assembly	BP	0.0632522	0.034784	0.0891387	0.00711287	0.0274886	0.0552347	0.297031	0.185825	0.185825	0.65365	0.606166	0.00527906	0.154776	0.0526	0.00165796	0.0205526	0	6	0	8	1	1	4	0	0	2	2	1	0	6	9	1	65
GO:0006464	protein modification process	BP	0.0883296	0.413227	0.163881	0.562288	0.620147	0.814564	0.283303	0.487936	0.487936	0.888606	0.988785	0.218721	0.385304	0.229126	0.150824	0.5351	1	25	1	26	1	1	31	1	1	20	14	1	1	30	31	1	514
GO:0006468	protein amino acid phosphorylation	BP	0.233672	0.184354	0.316337	0.641438	0.65569	0.790436	0.603238	0.567154	0.567153	0.789101	0.969919	0.366449	0.495871	0.293879	0.190097	0.598934	0	15	0	12	0	0	13	0	0	10	6	0	0	15	16	0	261
GO:0006469	negative regulation of protein kinase activity	BP	0.0149124	0.0322117	0.0212396	0.560596	0.0584137	0.0844374	0.202999	0.0461713	0.0461713	0.177064	0.520117	0.0254367	0.0379274	0.554583	0.548493	0.0502685	0	2	0	0	0	0	1	0	0	1	0	0	0	0	0	0	15
GO:0006470	protein amino acid dephosphorylation	BP	0.0354693	0.0913287	0.0502932	0.300514	0.134694	0.191067	0.326321	0.107405	0.107405	0.279139	0.828784	0.0600524	0.0887489	0.291945	0.00944788	0.116593	0	3	0	2	0	0	2	0	0	2	0	0	0	2	5	0	36
GO:0006471	protein amino acid ADP-ribosylation	BP	0.00499214	0.217537	0.00712552	0.0254429	0.0198491	0.0289569	0.0278138	0.0156225	0.0156225	0.230951	0.21695	0.00854574	0.0127966	0.23615	0.232687	0.017033	0	0	0	1	0	0	1	0	0	0	0	0	0	0	0	0	5
GO:0006473	protein amino acid acetylation	BP	0.00598801	0.255016	0.00854513	0.280153	0.0237731	0.0346493	0.0401965	0.0187189	0.0187189	0.270316	0.254344	0.0102468	0.0153373	0.276232	0.272292	0.020406	0	0	0	0	0	0	1	0	0	0	0	0	0	0	0	0	6
GO:0006476	protein amino acid deacetylation	BP	0.00499214	0.217537	0.00712552	0.2396	0.0198491	0.0289569	0.249875	0.0156225	0.0156225	0.230951	0.21695	0.00854574	0.0127966	0.23615	0.0239141	0.017033	0	0	0	0	0	0	0	0	0	0	0	0	0	0	1	0	5
GO:0006479	protein amino acid methylation	BP	0.0109545	0.417203	0.0156158	0.45276	0.0431667	0.0626266	0.122703	0.034062	0.034062	0.438967	0.41624	0.0187122	0.0279485	0.447281	0.10729	0.0371056	0	0	0	0	0	0	1	0	0	0	0	0	0	0	1	0	11
GO:0006486	protein amino acid glycosylation	BP	0.0306084	0.782122	0.043447	0.227344	0.117092	0.166835	0.248843	0.0931752	0.0931753	0.47581	0.439513	0.0519144	0.0768838	0.812387	0.480255	0.101216	0	0	0	2	0	0	2	0	0	1	1	0	0	0	1	0	31
GO:0006487	protein amino acid N-linked glycosylation	BP	0.00797717	0.324688	0.0113789	0.354902	0.0315756	0.0459367	0.0696895	0.0248838	0.0248838	0.34312	0.323876	0.013641	0.0204002	0.350212	0.345491	0.0271189	0	0	0	0	0	0	1	0	0	0	0	0	0	0	0	0	8
GO:0006497	protein amino acid lipidation	BP	0.023768	0.692452	0.0337877	0.731957	0.0918675	0.131717	0.748926	0.0728897	0.0728898	0.349546	0.31883	0.0404127	0.0600274	0.1285	0.353361	0.0792575	0	0	0	0	0	0	0	0	0	1	1	0	0	2	1	0	24
GO:0006505	GPI anchor metabolic process	BP	0.0129351	0.471745	0.0184313	0.509625	0.0508197	0.0735947	0.526679	0.0401349	0.0401349	0.140427	0.12528	0.0220798	0.0329501	0.027614	0.497943	0.0437088	0	0	0	0	0	0	0	0	0	1	1	0	0	2	0	0	13
GO:0006506	GPI anchor biosynthetic process	BP	0.0119452	0.445142	0.0170245	0.481971	0.0470006	0.0681264	0.498621	0.037103	0.037103	0.122804	0.109323	0.0203973	0.0304523	0.0220823	0.47059	0.0404127	0	0	0	0	0	0	0	0	0	1	1	0	0	2	0	0	12
GO:0006508	proteolysis	BP	0.332116	0.512441	0.438283	0.70251	0.80152	0.906531	0.524137	0.351428	0.351428	0.274678	0.779167	0.499532	0.646112	0.240942	0.993018	0.749838	0	18	0	18	0	0	21	1	1	22	15	0	0	23	10	0	392
GO:0006511	ubiquitin-dependent protein catabolic process	BP	0.2176	0.368648	0.295757	0.746015	0.625835	0.763273	0.126479	0.174305	0.174305	0.251158	0.482693	0.343492	0.46821	0.282179	0.936092	0.569314	0	12	0	10	0	0	17	1	1	14	11	0	0	14	7	0	241
GO:0006516	glycoprotein catabolic process	BP	0.00499214	0.217537	0.00712552	0.0254429	0.0198491	0.0289569	0.249875	0.0156225	0.0156225	0.0235384	0.21695	0.00854574	0.0127966	0.23615	0.232687	0.017033	0	0	0	1	0	0	0	0	0	1	0	0	0	0	0	0	5
GO:0006519	cellular amino acid and derivative metabolic process	BP	0.0894234	0.829627	0.125282	0.121615	0.312901	0.423066	0.600226	0.0339592	0.255269	0.1974	0.654844	0.148408	0.214217	0.542854	0.0209551	0.274992	0	2	0	7	0	0	4	1	0	6	3	0	0	4	9	0	93
GO:0006520	amino acid metabolic process	BP	0.0707946	0.686279	0.0996	0.348947	0.254832	0.350218	0.588652	0.0216632	0.206272	0.317596	0.684299	0.118312	0.172179	0.336368	0.0811576	0.222796	0	2	0	4	0	0	3	1	0	4	2	0	0	4	6	0	73
GO:0006525	arginine metabolic process	BP	0.00499214	0.217537	0.00712552	0.2396	0.0198491	0.0289569	0.249875	0.0156225	0.0156225	0.230951	0.21695	0.00854574	0.0127966	0.23615	0.232687	0.017033	0	0	0	0	0	0	0	0	0	0	0	0	0	0	0	0	5
GO:0006541	glutamine metabolic process	BP	0.00797717	0.0528182	0.0113789	0.354902	0.0315756	0.0459367	0.0696895	0.000261109	0.0248838	0.0595345	0.00504102	0.013641	0.0204002	0.350212	0.0604329	0.0271189	0	1	0	0	0	0	1	1	0	1	2	0	0	0	1	0	8
GO:0006560	proline metabolic process	BP	0.00499214	0.217537	0.00712552	0.2396	0.0198491	0.0289569	0.249875	0.0156225	0.0156225	0.230951	0.21695	0.00854574	0.0127966	0.23615	0.0239141	0.017033	0	0	0	0	0	0	0	0	0	0	0	0	0	0	1	0	5
GO:0006561	proline biosynthetic process	BP	0.00499214	0.217537	0.00712552	0.2396	0.0198491	0.0289569	0.249875	0.0156225	0.0156225	0.230951	0.21695	0.00854574	0.0127966	0.23615	0.0239141	0.017033	0	0	0	0	0	0	0	0	0	0	0	0	0	0	1	0	5
GO:0006563	L-serine metabolic process	BP	0.00499214	0.217537	0.00712552	0.2396	0.0198491	0.0289569	0.249875	0.0156225	0.0156225	0.230951	0.21695	0.00854574	0.0127966	0.0246733	0.232687	0.017033	0	0	0	0	0	0	0	0	0	0	0	0	0	1	0	0	5
GO:0006568	tryptophan metabolic process	BP	0.00499214	0.217537	0.00712552	0.2396	0.0198491	0.0289569	0.249875	0.0156225	0.0156225	0.0235384	0.21695	0.00854574	0.0127966	0.23615	0.232687	0.017033	0	0	0	0	0	0	0	0	0	1	0	0	0	0	0	0	5
GO:0006575	amino acid derivative metabolic process	BP	0.0286582	0.759563	0.0406961	0.0658065	0.109955	0.156945	0.0755614	0.087423	0.087423	0.0582314	0.406087	0.0486412	0.072097	0.790951	0.0597058	0.0949941	0	0	0	3	0	0	3	0	0	3	1	0	0	0	3	0	29
GO:0006576	biogenic amine metabolic process	BP	0.0208237	0.64353	0.0296212	0.0230935	0.0808457	0.116228	0.329466	0.064064	0.064064	0.0892456	0.642404	0.0354443	0.0527145	0.677851	0.0909922	0.0696901	0	0	0	3	0	0	1	0	0	2	0	0	0	0	2	0	21
GO:0006586	indolalkylamine metabolic process	BP	0.00598801	0.255016	0.00854513	0.0368336	0.0237731	0.0346493	0.0401965	0.0187189	0.0187189	0.0341256	0.254344	0.0102468	0.0153373	0.276232	0.272292	0.020406	0	0	0	1	0	0	1	0	0	1	0	0	0	0	0	0	6
GO:0006595	polyamine metabolic process	BP	0.00499214	0.217537	0.00712552	0.0254429	0.0198491	0.0289569	0.249875	0.0156225	0.0156225	0.0235384	0.21695	0.00854574	0.0127966	0.23615	0.0239141	0.017033	0	0	0	1	0	0	0	0	0	1	0	0	0	0	1	0	5
GO:0006605	protein targeting	BP	0.0537504	0.0151729	0.0759083	0.000555347	0.0201121	0.0408972	0.000802752	0.159557	0.159557	0.539511	0.746061	0.0903964	0.132536	0.0665991	0.0624695	0.172757	0	6	0	9	1	1	9	0	0	2	1	0	0	5	5	0	55
GO:0006606	protein import into nucleus	BP	0.0276819	0.0425874	0.039318	0.0149053	0.106365	0.151958	0.0179691	0.0845339	0.0845339	0.423368	0.74636	0.0470006	0.0696949	0.436022	0.173235	0.0918675	0	3	0	4	0	0	4	0	0	1	0	0	0	1	2	0	28
GO:0006612	protein targeting to membrane	BP	0.00698301	0.0408846	0.00996291	0.00447454	0.0276819	0.0403092	0.00511505	0.021806	0.021806	0.307672	0.0406601	0.0119452	0.0178719	0.0483268	0.00407692	0.023768	0	1	0	2	0	0	2	0	0	0	1	0	0	1	2	0	7
GO:0006629	lipid metabolic process	BP	0.23128	0.172743	0.313285	0.624718	0.651363	0.786564	0.475235	0.562887	0.562887	0.676248	0.875188	0.363053	0.49181	0.803038	0.687371	0.594619	0	15	0	12	0	0	14	0	0	11	8	0	0	10	11	0	258
GO:0006631	fatty acid metabolic process	BP	0.0736096	0.0704314	0.103495	0.918932	0.263835	0.361691	0.420602	0.213813	0.213813	0.754153	0.494392	0.122888	0.178617	0.569862	0.354924	0.230849	0	6	0	1	0	0	4	0	0	2	3	0	0	3	4	0	76
GO:0006633	fatty acid biosynthetic process	BP	0.0306084	0.183512	0.043447	0.497818	0.117092	0.166835	0.248843	0.0931752	0.0931753	0.47581	0.439513	0.0519144	0.0768838	0.48908	0.213248	0.101216	0	2	0	1	0	0	2	0	0	1	1	0	0	1	2	0	31
GO:0006635	fatty acid beta-oxidation	BP	0.00797717	0.0528182	0.0113789	0.354902	0.0315756	0.0459367	0.368796	0.0248838	0.0248838	0.34312	0.323876	0.013641	0.0204002	0.350212	0.345491	0.0271189	0	1	0	0	0	0	0	0	0	0	0	0	0	0	0	0	8
GO:0006637	acyl-CoA metabolic process	BP	0.00598801	7.16473e-05	0.00854513	0.280153	0.0237731	0.0346493	0.291811	0.0187189	0.0187189	0.270316	0.254344	0.0102468	0.0153373	0.276232	0.0346602	0.020406	0	3	0	0	0	0	0	0	0	0	0	0	0	0	1	0	6
GO:0006638	neutral lipid metabolic process	BP	0.0129351	0.471745	0.0184313	0.509625	0.0508197	0.0735947	0.0325498	0.0401349	0.0401349	0.140427	0.470713	0.0220798	0.0329501	0.503816	0.02645	0.0437088	0	0	0	0	0	0	2	0	0	1	0	0	0	0	2	0	13
GO:0006639	acylglycerol metabolic process	BP	0.0129351	0.471745	0.0184313	0.509625	0.0508197	0.0735947	0.0325498	0.0401349	0.0401349	0.140427	0.470713	0.0220798	0.0329501	0.503816	0.02645	0.0437088	0	0	0	0	0	0	2	0	0	1	0	0	0	0	2	0	13
GO:0006641	triglyceride metabolic process	BP	0.00897047	0.357048	0.012793	0.389321	0.0354543	0.0515319	0.0863755	0.0279524	0.0279524	0.376758	0.356179	0.0153341	0.0229225	0.384323	0.075112	0.0304588	0	0	0	0	0	0	1	0	0	0	0	0	0	0	1	0	9
GO:0006643	membrane lipid metabolic process	BP	0.0782849	0.752134	0.109953	0.262187	0.278606	0.380375	0.165443	0.226229	0.226229	0.0541298	0.750301	0.130466	0.189243	0.250401	0.927024	0.244093	0	2	0	5	0	0	6	0	0	7	2	0	0	5	1	0	81
GO:0006644	phospholipid metabolic process	BP	0.0594613	0.564675	0.0838672	0.224062	0.21775	0.30228	0.052279	0.175413	0.175413	0.20047	0.562611	0.0997905	0.145945	0.39847	0.961018	0.18977	0	2	0	4	0	0	6	0	0	4	2	0	0	3	0	0	61
GO:0006650	glycerophospholipid metabolic process	BP	0.0344988	0.233823	0.0489275	0.285701	0.131201	0.186277	0.128997	0.104576	0.104576	0.101493	0.503111	0.05843	0.0863875	0.10869	0.844034	0.113538	0	2	0	2	0	0	3	0	0	3	1	0	0	3	0	0	35
GO:0006662	glycerol ether metabolic process	BP	0.0129351	0.471745	0.0184313	0.509625	0.0508197	0.0735947	0.0325498	0.0401349	0.0401349	0.140427	0.470713	0.0220798	0.0329501	0.503816	0.02645	0.0437088	0	0	0	0	0	0	2	0	0	1	0	0	0	0	2	0	13
GO:0006664	glycolipid metabolic process	BP	0.00797717	0.324688	0.0113789	0.0640769	0.0315756	0.0459367	0.0696895	0.0248838	0.0248838	0.34312	0.323876	0.013641	0.0204002	0.062245	0.345491	0.0271189	0	0	0	1	0	0	1	0	0	0	0	0	0	1	0	0	8
GO:0006665	sphingolipid metabolic process	BP	0.0247477	0.707223	0.0351729	0.145675	0.0955131	0.136821	0.411138	0.075814	0.075814	0.00774722	0.706121	0.0420635	0.0624531	0.140665	0.372287	0.0824257	0	0	0	2	0	0	1	0	0	4	0	0	0	2	1	0	25
GO:0006672	ceramide metabolic process	BP	0.0129351	0.471745	0.0184313	0.509625	0.0508197	0.0735947	0.161929	0.0401349	0.0401349	0.140427	0.470713	0.0220798	0.0329501	0.503816	0.497943	0.0437088	0	0	0	0	0	0	1	0	0	1	0	0	0	0	0	0	13
GO:0006684	sphingomyelin metabolic process	BP	0.00499214	0.217537	0.00712552	0.0254429	0.0198491	0.0289569	0.249875	0.0156225	0.0156225	0.0235384	0.21695	0.00854574	0.0127966	0.23615	0.232687	0.017033	0	0	0	1	0	0	0	0	0	1	0	0	0	0	0	0	5
GO:0006690	icosanoid metabolic process	BP	0.0109545	0.0944489	0.0156158	0.45276	0.0431667	0.0626266	0.122703	0.034062	0.034062	0.438967	0.41624	0.0187122	0.0279485	0.110324	0.441751	0.0371056	0	1	0	0	0	0	1	0	0	0	0	0	0	1	0	0	11
GO:0006691	leukotriene metabolic process	BP	0.00598801	0.0301443	0.00854513	0.280153	0.0237731	0.0346493	0.291811	0.0187189	0.0187189	0.270316	0.254344	0.0102468	0.0153373	0.276232	0.272292	0.020406	0	1	0	0	0	0	0	0	0	0	0	0	0	0	0	0	6
GO:0006692	prostanoid metabolic process	BP	0.00499214	0.217537	0.00712552	0.2396	0.0198491	0.0289569	0.0278138	0.0156225	0.0156225	0.230951	0.21695	0.00854574	0.0127966	0.0246733	0.232687	0.017033	0	0	0	0	0	0	1	0	0	0	0	0	0	1	0	0	5
GO:0006693	prostaglandin metabolic process	BP	0.00499214	0.217537	0.00712552	0.2396	0.0198491	0.0289569	0.0278138	0.0156225	0.0156225	0.230951	0.21695	0.00854574	0.0127966	0.0246733	0.232687	0.017033	0	0	0	0	0	0	1	0	0	0	0	0	0	1	0	0	5
GO:0006694	steroid biosynthetic process	BP	0.0267047	0.0378819	0.0379381	0.171784	0.102762	0.146941	0.788833	0.081636	0.081636	0.758368	0.371733	0.0453576	0.0672868	0.41768	0.409432	0.0887306	0	3	0	2	0	0	0	0	0	0	1	0	0	1	1	0	27
GO:0006695	cholesterol biosynthetic process	BP	0.00996291	0.000860315	0.0142053	0.421908	0.039318	0.0570952	0.437432	0.0310118	0.0310118	0.408678	0.386942	0.0170245	0.0254385	0.0933957	0.411345	0.0337877	0	3	0	0	0	0	0	0	0	0	0	0	0	1	0	0	10
GO:0006700	C21-steroid hormone biosynthetic process	BP	0.00499214	0.217537	0.00712552	0.2396	0.0198491	0.0289569	0.249875	0.0156225	0.0156225	0.230951	0.21695	0.00854574	0.0127966	0.23615	0.0239141	0.017033	0	0	0	0	0	0	0	0	0	0	0	0	0	0	1	0	5
GO:0006720	isoprenoid metabolic process	BP	0.0129351	0.125902	0.0184313	0.150111	0.0508197	0.0735947	0.526679	0.0401349	0.0401349	0.494983	0.12528	0.0220798	0.0329501	0.146219	0.497943	0.0437088	0	1	0	1	0	0	0	0	0	0	1	0	0	1	0	0	13
GO:0006721	terpenoid metabolic process	BP	0.00499214	0.217537	0.00712552	0.2396	0.0198491	0.0289569	0.249875	0.0156225	0.0156225	0.230951	0.0206286	0.00854574	0.0127966	0.23615	0.232687	0.017033	0	0	0	0	0	0	0	0	0	0	1	0	0	0	0	0	5
GO:0006725	cellular aromatic compound metabolic process	BP	0.0325553	0.473469	0.0461908	0.0962917	0.124174	0.176612	0.00895555	0.0988928	0.0988928	0.509126	0.801587	0.0551774	0.0816473	0.248586	0.0878086	0.107397	0	1	0	3	0	0	5	0	0	1	0	0	0	2	3	0	33
GO:0006730	one-carbon compound metabolic process	BP	0.0296338	0.171422	0.0420724	0.480368	0.11353	0.161905	0.505776	0.0903035	0.0903035	0.458645	0.770084	0.0502791	0.0744934	0.471737	0.00373583	0.0981103	0	2	0	1	0	0	1	0	0	1	0	0	0	1	5	0	30
GO:0006732	coenzyme metabolic process	BP	0.0566096	0.0199126	0.0798955	0.195144	0.208205	0.289766	0.10321	0.167521	0.167521	0.575954	0.942037	0.0951047	0.139265	0.0817943	0.178003	0.181306	0	6	0	4	0	0	5	0	0	2	0	0	0	5	4	0	58
GO:0006733	oxidoreduction coenzyme metabolic process	BP	0.0149124	0.521197	0.0212396	0.188777	0.0584137	0.0844374	0.202999	0.0461713	0.0461713	0.177064	0.520117	0.0254367	0.0379274	0.554583	0.548493	0.0502685	0	0	0	1	0	0	1	0	0	1	0	0	0	0	0	0	15
GO:0006739	NADP metabolic process	BP	0.00499214	0.217537	0.00712552	0.2396	0.0198491	0.0289569	0.0278138	0.0156225	0.0156225	0.0235384	0.21695	0.00854574	0.0127966	0.23615	0.232687	0.017033	0	0	0	0	0	0	1	0	0	1	0	0	0	0	0	0	5
GO:0006743	ubiquinone metabolic process	BP	0.00499214	0.217537	0.00712552	0.0254429	0.0198491	0.0289569	0.249875	0.0156225	0.0156225	0.230951	0.21695	0.00854574	0.0127966	0.23615	0.232687	0.017033	0	0	0	1	0	0	0	0	0	0	0	0	0	0	0	0	5
GO:0006744	ubiquinone biosynthetic process	BP	0.00499214	0.217537	0.00712552	0.0254429	0.0198491	0.0289569	0.249875	0.0156225	0.0156225	0.230951	0.21695	0.00854574	0.0127966	0.23615	0.232687	0.017033	0	0	0	1	0	0	0	0	0	0	0	0	0	0	0	0	5
GO:0006749	glutathione metabolic process	BP	0.00797717	0.324688	0.0113789	0.354902	0.0315756	0.0459367	0.000560955	0.0248838	0.0248838	0.34312	0.323876	0.013641	0.0204002	0.350212	0.0604329	0.0271189	0	0	0	0	0	0	3	0	0	0	0	0	0	0	1	0	8
GO:0006752	group transfer coenzyme metabolic process	BP	0.0119452	0.109875	0.0170245	0.131449	0.0470006	0.0681264	0.498621	0.037103	0.037103	0.467709	0.444141	0.0203973	0.0304523	0.476309	0.0211381	0.0404127	0	1	0	1	0	0	0	0	0	0	0	0	0	0	2	0	12
GO:0006753	nucleoside phosphate metabolic process	BP	0.00405058	0.105296	0.00844049	0.000237858	0.000617285	0.000268381	0.00356036	0.0387792	0.0387792	0.0127822	0.342744	0.000567024	0.0266478	0.0151637	0.765956	0.00460669	1	7	1	14	3	4	12	1	1	10	5	2	1	10	3	2	100
GO:0006754	ATP biosynthetic process	BP	0.000320145	0.00176837	0.000680947	6.17444e-09	3.9286e-06	4.77378e-07	1.30466e-07	0.0033933	0.0033933	0.00247929	0.0421941	1.23171e-05	0.00226984	6.51744e-05	0.0535598	0.00010973	1	5	1	11	3	4	10	1	1	5	3	2	1	7	3	2	28
GO:0006760	folic acid and derivative metabolic process	BP	0.00698301	0.290704	0.00996291	0.0497772	0.0276819	0.0403092	0.331408	0.021806	0.021806	0.307672	0.289958	0.0119452	0.0178719	0.314216	0.00407692	0.023768	0	0	0	1	0	0	0	0	0	0	0	0	0	0	2	0	7
GO:0006766	vitamin metabolic process	BP	0.0286582	0.759563	0.0406961	0.462552	0.109955	0.156945	0.21864	0.087423	0.087423	0.441159	0.158572	0.0486412	0.072097	0.790951	0.445472	0.0949941	0	0	0	1	0	0	2	0	0	1	2	0	0	0	1	0	29
GO:0006767	water-soluble vitamin metabolic process	BP	0.0188567	0.60668	0.0268345	0.268883	0.0734262	0.105753	0.287394	0.0581357	0.0581357	0.253485	0.605555	0.0321189	0.0478095	0.6411	0.634872	0.0632589	0	0	0	1	0	0	1	0	0	1	0	0	0	0	0	0	19
GO:0006769	nicotinamide metabolic process	BP	0.00897047	0.357048	0.012793	0.389321	0.0354543	0.0515319	0.0863755	0.0279524	0.0279524	0.074016	0.356179	0.0153341	0.0229225	0.384323	0.379289	0.0304588	0	0	0	0	0	0	1	0	0	1	0	0	0	0	0	0	9
GO:0006775	fat-soluble vitamin metabolic process	BP	0.00996291	0.387862	0.0142053	0.421908	0.039318	0.0570952	0.104103	0.0310118	0.0310118	0.408678	0.0100589	0.0170245	0.0254385	0.416648	0.0907777	0.0337877	0	0	0	0	0	0	1	0	0	0	2	0	0	0	1	0	10
GO:0006776	vitamin A metabolic process	BP	0.00598801	0.255016	0.00854513	0.280153	0.0237731	0.0346493	0.291811	0.0187189	0.0187189	0.270316	0.0299759	0.0102468	0.0153373	0.276232	0.272292	0.020406	0	0	0	0	0	0	0	0	0	0	1	0	0	0	0	0	6
GO:0006778	porphyrin metabolic process	BP	0.00698301	0.0408846	0.00996291	0.318549	0.0276819	0.0403092	0.331408	0.021806	0.021806	0.307672	0.289958	0.0119452	0.0178719	0.314216	0.309859	0.023768	0	1	0	0	0	0	0	0	0	0	0	0	0	0	0	0	7
GO:0006779	porphyrin biosynthetic process	BP	0.00499214	0.0207465	0.00712552	0.2396	0.0198491	0.0289569	0.249875	0.0156225	0.0156225	0.230951	0.21695	0.00854574	0.0127966	0.23615	0.232687	0.017033	0	1	0	0	0	0	0	0	0	0	0	0	0	0	0	0	5
GO:0006790	sulfur metabolic process	BP	0.0267047	0.734677	0.0379381	0.425876	0.102762	0.146941	0.0608534	0.081636	0.081636	0.405289	0.733598	0.0453576	0.0672868	0.0502492	0.160413	0.0887306	0	0	0	1	0	0	3	0	0	1	0	0	0	3	2	0	27
GO:0006793	phosphorus metabolic process	BP	0.0413349	0.0322318	0.0805562	0.130915	0.0433804	0.0454572	0.0876793	0.286522	0.286522	0.45987	0.744262	0.0175952	0.21397	0.0176333	0.101383	0.106221	1	23	1	22	3	4	24	1	1	17	13	2	1	26	22	2	337
GO:0006796	phosphate metabolic process	BP	0.0413349	0.0322318	0.0805562	0.130915	0.0433804	0.0454572	0.0876793	0.286522	0.286522	0.45987	0.744262	0.0175952	0.21397	0.0176333	0.101383	0.106221	1	23	1	22	3	4	24	1	1	17	13	2	1	26	22	2	337
GO:0006800	oxygen and reactive oxygen species metabolic process	BP	0.0119452	0.109875	0.0170245	0.481971	0.0470006	0.0681264	0.142024	0.037103	0.037103	0.122804	0.444141	0.0203973	0.0304523	0.476309	0.12452	0.0404127	0	1	0	0	0	0	1	0	0	1	0	0	0	0	1	0	12
GO:0006801	superoxide metabolic process	BP	0.00698301	0.0408846	0.00996291	0.318549	0.0276819	0.0403092	0.054229	0.021806	0.021806	0.0461833	0.289958	0.0119452	0.0178719	0.314216	0.0468935	0.023768	0	1	0	0	0	0	1	0	0	1	0	0	0	0	1	0	7
GO:0006807	nitrogen compound metabolic process	BP	0.112258	0.926956	0.156456	0.0975347	0.37937	0.502993	0.652637	0.0522813	0.312463	0.149225	0.670602	0.184702	0.263933	0.165541	0.040445	0.335524	0	2	0	9	0	0	5	1	0	8	4	0	0	8	10	0	118
GO:0006809	nitric oxide biosynthetic process	BP	0.00499214	0.217537	0.00712552	0.0254429	0.0198491	0.0289569	0.0278138	0.0156225	0.0156225	0.0235384	0.21695	0.00854574	0.0127966	0.23615	0.0239141	0.017033	0	0	0	1	0	0	1	0	0	1	0	0	0	0	1	0	5
GO:0006810	transport	BP	0.239477	0.179822	0.396355	0.0395749	0.0716148	0.0406563	0.00587085	0.815125	0.581856	0.589787	0.850861	0.0656511	0.441955	0.299492	0.552021	0.211874	1	50	1	61	6	9	69	1	2	46	38	3	2	52	47	4	939
GO:0006811	ion transport	BP	0.0262555	0.616565	0.0522282	0.110861	0.0198528	0.0181577	0.0220234	0.200599	0.200599	0.275869	0.890889	0.00906283	0.146154	0.222003	0.497423	0.0598804	1	11	1	18	3	4	22	1	1	15	8	2	1	16	13	2	264
GO:0006812	cation transport	BP	0.0144999	0.581319	0.0294275	0.028005	0.006832	0.0050658	0.0220422	0.122012	0.122012	0.117507	0.709612	0.00377899	0.0867157	0.21231	0.41093	0.0272894	1	8	1	16	3	4	17	1	1	13	7	2	1	12	10	2	193
GO:0006813	potassium ion transport	BP	0.0585116	0.789571	0.082545	0.0391731	0.214581	0.298133	0.659663	0.172791	0.172791	0.0847747	0.551277	0.0982311	0.143724	0.616355	0.604989	0.186958	0	1	0	6	0	0	2	0	0	5	2	0	0	2	2	0	60
GO:0006814	sodium ion transport	BP	0.0527957	0.929974	0.0745758	0.324449	0.195303	0.272741	0.587919	0.156887	0.156887	0.941943	0.736828	0.088822	0.130282	0.783571	0.532706	0.169888	0	0	0	3	0	0	2	0	0	0	1	0	0	1	2	0	54
GO:0006816	calcium ion transport	BP	0.0422393	0.339405	0.0598037	0.194419	0.15877	0.22384	0.0896824	0.126968	0.126968	0.653849	0.87865	0.0713381	0.105118	0.667453	0.658431	0.137697	0	2	0	3	0	0	4	0	0	1	0	0	0	1	1	0	43
GO:0006818	hydrogen transport	BP	0.000196205	0.00327085	0.000418043	9.98094e-06	1.42689e-06	1.31255e-07	1.25578e-06	0.00209748	0.00209748	7.5533e-05	0.0188369	5.82377e-06	0.00139985	8.85347e-06	0.0243388	5.2284e-05	1	4	1	7	3	4	8	1	1	6	3	2	1	7	3	2	22
GO:0006820	anion transport	BP	0.0403092	0.866927	0.0570952	0.894814	0.151958	0.214611	0.403804	0.121421	0.121421	0.884563	0.589336	0.0681264	0.10047	0.641621	0.632502	0.131717	0	0	0	0	0	0	2	0	0	0	1	0	0	1	1	0	41
GO:0006821	chloride transport	BP	0.0227874	0.676938	0.0324007	0.716816	0.0882078	0.126584	0.134287	0.0699567	0.0699567	0.701672	0.675819	0.0387591	0.0575957	0.710848	0.33424	0.0760789	0	0	0	0	0	0	2	0	0	0	0	0	0	0	1	0	23
GO:0006826	iron ion transport	BP	0.00996291	0.387862	0.0142053	0.421908	0.039318	0.0570952	0.437432	0.0310118	0.0310118	0.408678	0.0793078	0.0170245	0.0254385	0.0933957	0.0907777	0.0337877	0	0	0	0	0	0	0	0	0	0	1	0	0	1	1	0	10
GO:0006829	zinc ion transport	BP	0.0149124	0.521197	0.0212396	0.560596	0.0584137	0.0844374	0.578183	0.0461713	0.0461713	0.177064	0.520117	0.0254367	0.0379274	0.554583	0.548493	0.0502685	0	0	0	0	0	0	0	0	0	1	0	0	0	0	0	0	15
GO:0006836	neurotransmitter transport	BP	0.0315823	0.19582	0.0448197	0.51489	0.12064	0.171738	0.264176	0.0960384	0.0960384	0.49264	0.194644	0.0535472	0.0792684	0.822268	0.817038	0.104312	0	2	0	1	0	0	2	0	0	1	2	0	0	0	0	0	32
GO:0006839	mitochondrial transport	BP	0.0149124	0.521197	0.0212396	0.188777	0.0584137	0.0844374	0.202999	0.0461713	0.0461713	0.54542	0.520117	0.0254367	0.0379274	0.0406636	0.548493	0.0502685	0	0	0	1	0	0	1	0	0	0	0	0	0	2	0	0	15
GO:0006865	amino acid transport	BP	0.0198406	0.625557	0.0282288	0.0874077	0.0771431	0.111006	0.308494	0.0611043	0.0611043	0.27283	0.62443	0.0337829	0.050265	0.65997	0.276073	0.0664798	0	0	0	2	0	0	1	0	0	1	0	0	0	0	1	0	20
GO:0006869	lipid transport	BP	0.0315823	0.0645374	0.0448197	0.51489	0.12064	0.171738	0.540783	0.0960384	0.0960384	0.223351	0.791596	0.0535472	0.0792684	0.0841543	0.497138	0.104312	0	3	0	1	0	0	1	0	0	2	0	0	0	3	1	0	32
GO:0006873	cellular ion homeostasis	BP	0.0754822	0.169071	0.106083	0.402697	0.0384457	0.0760738	0.0684548	0.218802	0.218802	0.769664	0.167451	0.125926	0.182883	0.224208	0.577399	0.236173	0	5	0	4	1	1	7	0	0	2	5	0	0	5	3	0	78
GO:0006874	cellular calcium ion homeostasis	BP	0.0267047	0.136698	0.0379381	0.0527936	0.102762	0.146941	0.189285	0.081636	0.081636	0.405289	0.135813	0.0453576	0.0672868	0.41768	0.409432	0.0887306	0	2	0	3	0	0	2	0	0	1	2	0	0	1	1	0	27
GO:0006875	cellular metal ion homeostasis	BP	0.0296338	0.0529407	0.0420724	0.0728819	0.00626504	0.0131303	0.0835262	0.0903035	0.0903035	0.458645	0.0127863	0.0502791	0.0744934	0.206371	0.199682	0.0981103	0	3	0	3	1	1	3	0	0	1	4	0	0	2	2	0	30
GO:0006879	cellular iron ion homeostasis	BP	0.00897047	0.357048	0.012793	0.389321	0.0354543	0.0515319	0.404099	0.0279524	0.0279524	0.376758	0.356179	0.0153341	0.0229225	0.0773209	0.379289	0.0304588	0	0	0	0	0	0	0	0	0	0	0	0	0	1	0	0	9
GO:0006885	regulation of pH	BP	0.00996291	0.387862	0.0142053	0.421908	0.039318	0.0570952	0.437432	0.0310118	0.0310118	0.408678	0.386942	0.0170245	0.0254385	0.416648	0.411345	0.0337877	0	0	0	0	0	0	0	0	0	0	0	0	0	0	0	0	10
GO:0006886	intracellular protein transport	BP	0.12483	0.0238273	0.173473	0.0103286	0.0971053	0.0415426	0.000120947	0.342634	0.342634	0.516789	0.762378	0.204402	0.290461	0.543568	0.0780259	0.367275	0	11	0	13	1	2	18	0	0	6	4	0	0	6	10	0	132
GO:0006887	exocytosis	BP	0.0441661	0.166991	0.0625052	0.700452	0.165529	0.0282803	0.463913	0.132482	0.132482	0.906554	0.0616199	0.0745397	0.109744	0.912104	0.411993	0.143638	0	3	0	1	0	1	2	0	0	0	4	0	0	0	2	0	45
GO:0006888	ER to Golgi vesicle-mediated transport	BP	0.0139242	0.497077	0.0198364	0.169255	0.0546241	0.0790316	0.182291	0.0431577	0.0431577	0.158546	0.496018	0.0237596	0.0354418	0.529883	0.160676	0.0469941	0	0	0	1	0	0	1	0	0	1	0	0	0	0	1	0	14
GO:0006897	endocytosis	BP	0.0782849	0.547465	0.109953	0.633664	0.0411774	0.0811926	0.298389	0.226229	0.226229	0.924829	0.750301	0.00809881	0.189243	0.250401	0.23878	0.0309695	0	3	0	3	1	1	5	0	0	1	2	1	0	5	5	1	81
GO:0006898	receptor-mediated endocytosis	BP	0.00797717	0.0528182	0.0113789	0.354902	0.0315756	0.0459367	0.368796	0.0248838	0.0248838	0.34312	0.323876	0.013641	0.0204002	0.350212	0.00627532	0.0271189	0	1	0	0	0	0	0	0	0	0	0	0	0	0	2	0	8
GO:0006904	vesicle docking during exocytosis	BP	0.00797717	0.324688	0.0113789	0.354902	0.0315756	0.0459367	0.368796	0.0248838	0.0248838	0.34312	0.0525332	0.013641	0.0204002	0.350212	0.0604329	0.0271189	0	0	0	0	0	0	0	0	0	0	1	0	0	0	1	0	8
GO:0006909	phagocytosis	BP	0.0178719	0.212057	0.0254385	0.627314	0.0696949	0.10047	0.266225	0.0551581	0.0551581	0.234173	0.585735	0.0304523	0.045348	0.621185	0.237074	0.0600274	0	1	0	0	0	0	1	0	0	1	0	0	0	0	1	0	18
GO:0006911	phagocytosis, engulfment	BP	0.00499214	0.217537	0.00712552	0.2396	0.0198491	0.0289569	0.249875	0.0156225	0.0156225	0.230951	0.21695	0.00854574	0.0127966	0.23615	0.0239141	0.017033	0	0	0	0	0	0	0	0	0	0	0	0	0	0	1	0	5
GO:0006913	nucleocytoplasmic transport	BP	0.0422393	0.0529416	0.0598037	0.0766801	0.15877	0.22384	0.0309136	0.126968	0.126968	0.653849	0.87865	0.0713381	0.105118	0.393894	0.179455	0.137697	0	4	0	4	0	0	5	0	0	1	0	0	0	2	3	0	43
GO:0006914	autophagy	BP	0.0139242	0.497077	0.0198364	0.169255	0.0546241	0.0790316	0.039754	0.0431577	0.0431577	0.520863	0.496018	0.0237596	0.0354418	0.164954	0.160676	0.0469941	0	0	0	1	0	0	2	0	0	0	0	0	0	1	1	0	14
GO:0006915	apoptosis	BP	0.242391	0.322138	0.327424	0.594216	0.297271	0.212444	0.452746	0.0518003	0.582459	0.530725	0.539449	0.37876	0.510499	0.773611	0.754192	0.238889	0	14	0	13	1	2	15	2	0	13	12	0	0	11	11	1	272
GO:0006916	anti-apoptosis	BP	0.0306084	0.441051	0.043447	0.0226258	0.00668061	0.00074849	0.00654054	0.0931752	0.0931753	0.804313	0.439513	0.0519144	0.0768838	0.0766518	0.213248	0.00493188	0	1	0	4	1	2	5	0	0	0	1	0	0	3	2	1	31
GO:0006917	induction of apoptosis	BP	0.0451283	0.17649	0.0638534	0.447221	0.168889	0.237486	0.254301	0.135227	0.135227	0.420626	0.65233	0.0761367	0.112048	0.0912492	0.211551	0.146593	0	3	0	2	0	0	3	0	0	2	1	0	0	4	3	0	46
GO:0006919	activation of caspase activity	BP	0.0119452	0.445142	0.0170245	0.131449	0.0470006	0.0681264	0.498621	0.037103	0.037103	0.467709	0.444141	0.0203973	0.0304523	0.127972	0.12452	0.0404127	0	0	0	1	0	0	0	0	0	0	0	0	0	1	1	0	12
GO:0006921	cell structure disassembly during apoptosis	BP	0.00499214	0.217537	0.00712552	0.0254429	0.0198491	0.0289569	0.249875	0.0156225	0.0156225	0.230951	0.21695	0.00854574	0.0127966	0.0246733	0.232687	0.017033	0	0	0	1	0	0	0	0	0	0	0	0	0	1	0	0	5
GO:0006928	cell motion	BP	0.129283	0.333268	0.179476	0.307242	0.103378	0.0455668	0.080472	0.00860491	0.3531	0.162824	0.644032	0.022078	0.299715	0.731849	0.411412	0.079341	0	7	0	8	1	2	11	2	0	9	5	1	0	5	7	1	137
GO:0006935	chemotaxis	BP	0.0257266	0.0334907	0.0365564	0.759861	0.0991445	0.141896	0.175015	0.0787294	0.0787294	0.745291	0.720195	0.0437118	0.0648729	0.399042	0.390986	0.0855834	0	3	0	0	0	0	2	0	0	0	0	0	0	1	1	0	26
GO:0006936	muscle contraction	BP	0.0315823	0.0645374	0.0448197	0.0881338	0.12064	0.171738	0.540783	0.0960384	0.0960384	0.814367	0.455838	0.0535472	0.0792684	0.0841543	0.227005	0.104312	0	3	0	3	0	0	1	0	0	0	1	0	0	3	2	0	32
GO:0006937	regulation of muscle contraction	BP	0.0129351	0.125902	0.0184313	0.028806	0.0508197	0.0735947	0.526679	0.0401349	0.0401349	0.494983	0.470713	0.0220798	0.0329501	0.00364345	0.142351	0.0437088	0	1	0	2	0	0	0	0	0	0	0	0	0	3	1	0	13
GO:0006939	smooth muscle contraction	BP	0.0139242	0.142437	0.0198364	0.169255	0.0546241	0.0790316	0.55317	0.0431577	0.0431577	0.520863	0.496018	0.0237596	0.0354418	0.00489241	0.032406	0.0469941	0	1	0	1	0	0	0	0	0	0	0	0	0	3	2	0	14
GO:0006940	regulation of smooth muscle contraction	BP	0.00897047	0.357048	0.012793	0.0795521	0.0354543	0.0515319	0.404099	0.0279524	0.0279524	0.376758	0.356179	0.0153341	0.0229225	0.000759253	0.075112	0.0304588	0	0	0	1	0	0	0	0	0	0	0	0	0	3	1	0	9
GO:0006941	striated muscle contraction	BP	0.0109545	0.417203	0.0156158	0.113382	0.0431667	0.0626266	0.122703	0.034062	0.034062	0.438967	0.41624	0.0187122	0.0279485	0.447281	0.441751	0.0371056	0	0	0	1	0	0	1	0	0	0	0	0	0	0	0	0	11
GO:0006944	membrane fusion	BP	0.00797717	0.0528182	0.0113789	0.0640769	0.0315756	0.0459367	0.0696895	0.0248838	0.0248838	0.34312	0.0525332	0.013641	0.0204002	0.062245	0.0604329	0.0271189	0	1	0	1	0	0	1	0	0	0	1	0	0	1	1	0	8
GO:0006950	response to stress	BP	0.30181	0.316827	0.401511	0.501723	0.162396	0.337229	0.492248	0.677083	0.677083	0.798984	0.995209	0.118261	0.603297	0.570503	0.0598867	0.115667	0	18	0	18	2	2	19	0	0	14	7	1	0	17	24	2	350
GO:0006952	defense response	BP	0.0967847	0.353946	0.135369	0.631598	0.0611328	0.117768	0.67308	0.274048	0.274048	0.767004	0.717434	0.16018	0.230462	0.437519	0.0145199	0.046315	0	5	0	4	1	1	4	0	0	3	3	0	0	5	10	1	101
GO:0006953	acute-phase response	BP	0.00698301	0.290704	0.00996291	0.318549	0.0276819	0.0403092	0.331408	0.021806	0.021806	0.307672	0.289958	0.0119452	0.0178719	0.314216	0.309859	0.023768	0	0	0	0	0	0	0	0	0	0	0	0	0	0	0	0	7
GO:0006954	inflammatory response	BP	0.0508838	0.456851	0.0719056	0.529409	0.0180913	0.0369206	0.561962	0.151521	0.151521	0.935463	0.92209	0.0856658	0.125757	0.765514	0.128454	0.0134613	0	2	0	2	1	1	2	0	0	0	0	0	0	1	4	1	52
GO:0006955	immune response	BP	0.111354	0.491459	0.155228	0.75505	0.0790248	0.14947	0.0616372	0.310258	0.0514917	0.391019	0.923383	0.183278	0.262003	0.416038	0.255979	0.0602176	0	5	0	4	1	1	10	0	1	6	2	0	0	6	7	1	117
GO:0006956	complement activation	BP	0.00698301	0.290704	0.00996291	0.318549	0.0276819	0.0403092	0.331408	0.021806	0.021806	0.307672	0.289958	0.0119452	0.0178719	0.314216	0.309859	0.023768	0	0	0	0	0	0	0	0	0	0	0	0	0	0	0	0	7
GO:0006958	complement activation, classical pathway	BP	0.00598801	0.255016	0.00854513	0.280153	0.0237731	0.0346493	0.291811	0.0187189	0.0187189	0.270316	0.254344	0.0102468	0.0153373	0.276232	0.272292	0.020406	0	0	0	0	0	0	0	0	0	0	0	0	0	0	0	0	6
GO:0006959	humoral immune response	BP	0.0119452	0.445142	0.0170245	0.481971	0.0470006	0.0681264	0.142024	0.037103	0.037103	0.467709	0.444141	0.0203973	0.0304523	0.476309	0.47059	0.0404127	0	0	0	0	0	0	1	0	0	0	0	0	0	0	0	0	12
GO:0006970	response to osmotic stress	BP	0.00797717	0.00508377	0.0113789	0.00687833	0.000425804	0.000916853	0.0078475	0.0248838	0.0248838	0.34312	0.323876	7.50306e-05	0.0204002	0.00657256	0.0604329	0.000311617	0	2	0	2	1	1	2	0	0	0	0	1	0	2	1	1	8
GO:0006974	response to DNA damage stimulus	BP	0.109544	0.650834	0.152769	0.741505	0.371734	0.494005	0.778041	0.305828	0.305828	0.540187	0.917826	0.180423	0.258128	0.564929	0.5485	0.328525	0	4	0	4	0	0	4	0	0	5	2	0	0	5	5	0	115
GO:0006979	response to oxidative stress	BP	0.023768	0.320115	0.0337877	0.133153	0.0918675	0.131717	0.748926	0.0728897	0.0728898	0.349546	0.691341	0.0404127	0.0600274	0.1285	0.12391	0.0792575	0	1	0	2	0	0	0	0	0	1	0	0	0	2	2	0	24
GO:0006983	ER overload response	BP	0.00499214	0.217537	0.00712552	0.2396	0.0198491	0.0289569	0.0278138	0.0156225	0.0156225	0.230951	0.21695	0.00854574	0.0127966	0.23615	0.232687	0.017033	0	0	0	0	0	0	1	0	0	0	0	0	0	0	0	0	5
GO:0006984	ER-nuclear signaling pathway	BP	0.00797717	0.0528182	0.0113789	0.354902	0.0315756	0.0459367	0.0696895	0.0248838	0.0248838	0.34312	0.323876	0.013641	0.0204002	0.350212	0.345491	0.0271189	0	1	0	0	0	0	1	0	0	0	0	0	0	0	0	0	8
GO:0006986	response to unfolded protein	BP	0.0119452	0.109875	0.0170245	0.131449	0.0470006	0.0681264	0.142024	0.037103	0.037103	0.122804	0.444141	0.0203973	0.0304523	0.476309	0.12452	0.0404127	0	1	0	1	0	0	1	0	0	1	0	0	0	0	1	0	12
GO:0006996	organelle organization	BP	0.355131	0.874303	0.465735	0.257031	0.514055	0.457789	0.755638	0.38966	0.748503	0.509667	0.917671	0.162534	0.676651	0.728121	0.00657908	0.432883	0	15	0	25	1	2	20	1	0	21	14	1	0	19	33	1	425
GO:0006997	nucleus organization	BP	0.0129351	0.471745	0.0184313	0.150111	0.0508197	0.0735947	0.526679	0.0401349	0.0401349	0.140427	0.12528	0.0220798	0.0329501	0.027614	0.497943	0.0437088	0	0	0	1	0	0	0	0	0	1	1	0	0	2	0	0	13
GO:0007005	mitochondrion organization	BP	0.023768	0.692452	0.0337877	0.368559	0.0918675	0.131717	0.391132	0.0728897	0.0728898	0.349546	0.31883	0.0404127	0.0600274	0.360974	0.72004	0.0792575	0	0	0	1	0	0	1	0	0	1	1	0	0	1	0	0	24
GO:0007006	mitochondrial membrane organization	BP	0.00897047	0.357048	0.012793	0.0795521	0.0354543	0.0515319	0.0863755	0.0279524	0.0279524	0.376758	0.356179	0.0153341	0.0229225	0.0773209	0.379289	0.0304588	0	0	0	1	0	0	1	0	0	0	0	0	0	1	0	0	9
GO:0007009	plasma membrane organization	BP	0.00499214	0.0207465	0.00712552	0.2396	0.0198491	0.0289569	0.00159008	0.0156225	0.0156225	0.230951	0.0206286	0.00854574	0.0127966	0.0246733	0.232687	0.017033	0	1	0	0	0	0	2	0	0	0	1	0	0	1	0	0	5
GO:0007010	cytoskeleton organization	BP	0.109544	0.650834	0.152769	0.042107	0.0767049	0.145413	0.312967	0.305828	0.305828	0.234606	0.471691	0.0158633	0.258128	0.564929	0.0722376	0.0584077	0	4	0	10	1	1	7	0	0	7	5	1	0	5	9	1	115
GO:0007015	actin filament organization	BP	0.0335275	0.220998	0.04756	0.0325543	0.00800046	0.016686	0.295145	0.101739	0.101739	0.832956	0.8111	0.0014665	0.0840203	0.100184	0.00146996	0.00591292	0	2	0	4	1	1	2	0	0	0	0	1	0	3	6	1	34
GO:0007017	microtubule-based process	BP	0.0556574	0.765172	0.0785682	0.00291034	0.204998	0.285547	0.624962	0.164875	0.164875	0.0252253	0.0179627	0.0935377	0.137027	0.581191	0.169285	0.178465	0	1	0	8	0	0	2	0	0	6	6	0	0	2	4	0	57
GO:0007018	microtubule-based movement	BP	0.0227874	0.676938	0.0324007	0.0314352	0.0882078	0.126584	0.370827	0.0699567	0.0699567	0.330554	0.094252	0.0387591	0.0575957	0.341601	0.112499	0.0760789	0	0	0	3	0	0	1	0	0	1	2	0	0	1	2	0	23
GO:0007019	microtubule depolymerization	BP	0.00499214	0.217537	0.00712552	0.00138547	0.0198491	0.0289569	0.249875	0.0156225	0.0156225	0.0235384	0.21695	0.00854574	0.0127966	0.23615	0.232687	0.017033	0	0	0	2	0	0	0	0	0	1	0	0	0	0	0	0	5
GO:0007026	negative regulation of microtubule depolymerization	BP	0.00499214	0.217537	0.00712552	0.00138547	0.0198491	0.0289569	0.249875	0.0156225	0.0156225	0.0235384	0.21695	0.00854574	0.0127966	0.23615	0.232687	0.017033	0	0	0	2	0	0	0	0	0	1	0	0	0	0	0	0	5
GO:0007031	peroxisome organization	BP	0.00698301	0.0408846	0.00996291	0.318549	0.0276819	0.0403092	0.331408	0.021806	0.021806	0.307672	0.289958	0.0119452	0.0178719	0.314216	0.0468935	0.023768	0	1	0	0	0	0	0	0	0	0	0	0	0	0	1	0	7
GO:0007034	vacuolar transport	BP	0.00598801	0.255016	0.00854513	0.0368336	0.0237731	0.0346493	0.291811	0.0187189	0.0187189	0.270316	0.0299759	0.0102468	0.0153373	0.276232	0.0346602	0.020406	0	0	0	1	0	0	0	0	0	0	1	0	0	0	1	0	6
GO:0007047	cell wall organization	BP	0.00797717	0.324688	0.0113789	0.354902	0.0315756	0.0459367	0.368796	0.0248838	0.0248838	0.0595345	0.323876	0.013641	0.0204002	0.062245	0.0604329	0.0271189	0	0	0	0	0	0	0	0	0	1	0	0	0	1	1	0	8
GO:0007049	cell cycle	BP	0.243179	0.549379	0.328424	0.924002	0.672486	0.479214	0.458744	0.0522703	0.583825	0.536417	0.658766	0.379868	0.511809	0.856337	0.549365	0.615759	0	12	0	9	0	1	15	2	0	13	11	0	0	10	13	0	273
GO:0007050	cell cycle arrest	BP	0.021806	0.284149	0.0310118	0.700821	0.0845339	0.121421	0.121535	0.0670148	0.0670148	0.685536	0.65952	0.037103	0.0551581	0.105401	0.314959	0.0728898	0	1	0	0	0	0	2	0	0	0	0	0	0	2	1	0	22
GO:0007059	chromosome segregation	BP	0.0178719	0.586854	0.0254385	0.627314	0.0696949	0.10047	0.266225	0.0551581	0.0551581	0.611812	0.585735	0.0304523	0.045348	0.242885	0.237074	0.0600274	0	0	0	0	0	0	1	0	0	0	0	0	0	1	1	0	18
GO:0007067	mitosis	BP	0.0745463	0.308042	0.10479	0.391959	0.266812	0.0743917	0.934582	0.0239382	0.216311	0.0421227	0.504722	0.124408	0.180753	0.215686	0.205183	0.233515	0	4	0	4	0	1	1	1	0	7	3	0	0	5	5	0	77
GO:0007076	mitotic chromosome condensation	BP	0.00598801	0.255016	0.00854513	0.280153	0.0237731	0.0346493	0.291811	0.0187189	0.0187189	0.270316	0.254344	0.0102468	0.0153373	0.276232	0.272292	0.020406	0	0	0	0	0	0	0	0	0	0	0	0	0	0	0	0	6
GO:0007088	regulation of mitosis	BP	0.00698301	0.0408846	0.00996291	0.0497772	0.0276819	0.0403092	0.331408	0.021806	0.021806	0.307672	0.289958	0.0119452	0.0178719	0.0483268	0.0468935	0.023768	0	1	0	1	0	0	0	0	0	0	0	0	0	1	1	0	7
GO:0007091	mitotic metaphase/anaphase transition	BP	0.00598801	0.0301443	0.00854513	0.0368336	0.0237731	0.0346493	0.291811	0.0187189	0.0187189	0.270316	0.254344	0.0102468	0.0153373	0.276232	0.0346602	0.020406	0	1	0	1	0	0	0	0	0	0	0	0	0	0	1	0	6
GO:0007093	mitotic cell cycle checkpoint	BP	0.00698301	0.290704	0.00996291	0.318549	0.0276819	0.0403092	0.054229	0.021806	0.021806	0.307672	0.0406601	0.0119452	0.0178719	0.314216	0.309859	0.023768	0	0	0	0	0	0	1	0	0	0	1	0	0	0	0	0	7
GO:0007098	centrosome cycle	BP	0.00598801	0.255016	0.00854513	0.280153	0.0237731	0.0346493	0.291811	0.0187189	0.0187189	0.0341256	0.00193409	0.0102468	0.0153373	0.276232	0.0346602	0.020406	0	0	0	0	0	0	0	0	0	1	2	0	0	0	1	0	6
GO:0007126	meiosis	BP	0.0344988	0.821103	0.0489275	0.853629	0.131201	0.186277	0.589996	0.104576	0.104576	0.26503	0.232483	0.05843	0.0863875	0.848906	0.269147	0.113538	0	0	0	0	0	0	1	0	0	2	2	0	0	0	2	0	35
GO:0007127	meiosis I	BP	0.00897047	0.357048	0.012793	0.389321	0.0354543	0.0515319	0.404099	0.0279524	0.0279524	0.376758	0.356179	0.0153341	0.0229225	0.384323	0.075112	0.0304588	0	0	0	0	0	0	0	0	0	0	0	0	0	0	1	0	9
GO:0007129	synapsis	BP	0.00499214	0.217537	0.00712552	0.2396	0.0198491	0.0289569	0.249875	0.0156225	0.0156225	0.230951	0.21695	0.00854574	0.0127966	0.23615	0.232687	0.017033	0	0	0	0	0	0	0	0	0	0	0	0	0	0	0	0	5
GO:0007140	male meiosis	BP	0.00698301	0.290704	0.00996291	0.318549	0.0276819	0.0403092	0.331408	0.021806	0.021806	0.0461833	0.0406601	0.0119452	0.0178719	0.314216	0.309859	0.023768	0	0	0	0	0	0	0	0	0	1	1	0	0	0	0	0	7
GO:0007143	female meiosis	BP	0.00499214	0.217537	0.00712552	0.2396	0.0198491	0.0289569	0.249875	0.0156225	0.0156225	0.230951	0.21695	0.00854574	0.0127966	0.23615	0.232687	0.017033	0	0	0	0	0	0	0	0	0	0	0	0	0	0	0	0	5
GO:0007154	cell communication	BP	0.665432	0.900232	0.436277	0.836647	0.593086	0.864092	0.952576	0.396876	0.84892	0.634021	0.359816	0.535914	0.757802	0.993224	0.935792	0.88166	0	40	1	47	3	3	45	3	1	49	50	1	1	37	42	1	1013
GO:0007155	cell adhesion	BP	0.187104	0.864383	0.256209	0.0238334	0.195835	0.336782	0.81298	0.478871	0.478871	0.724181	0.175917	0.0460437	0.413218	0.1829	0.612836	0.15385	0	6	0	17	1	1	8	0	0	8	12	1	0	13	9	1	204
GO:0007156	homophilic cell adhesion	BP	0.0178719	0.586854	0.0254385	0.0675954	0.0696949	0.10047	0.645146	0.0551581	0.0551581	0.611812	0.0516192	0.0304523	0.045348	0.0126675	0.61496	0.0600274	0	0	0	2	0	0	0	0	0	0	2	0	0	3	0	0	18
GO:0007157	heterophilic cell adhesion	BP	0.00698301	0.290704	0.00996291	0.0497772	0.0276819	0.0403092	0.331408	0.021806	0.021806	0.0461833	0.0406601	0.0119452	0.0178719	0.314216	0.309859	0.023768	0	0	0	1	0	0	0	0	0	1	1	0	0	0	0	0	7
GO:0007160	cell-matrix adhesion	BP	0.0178719	0.212057	0.0254385	0.0133886	0.0696949	0.10047	0.645146	0.0551581	0.0551581	0.234173	0.0516192	0.0304523	0.045348	0.621185	0.0624539	0.0600274	0	1	0	3	0	0	0	0	0	1	2	0	0	0	2	0	18
GO:0007162	negative regulation of cell adhesion	BP	0.00698301	0.290704	0.00996291	0.0497772	0.0276819	0.0403092	0.054229	0.021806	0.021806	0.307672	0.0406601	0.0119452	0.0178719	0.314216	0.309859	0.023768	0	0	0	1	0	0	1	0	0	0	1	0	0	0	0	0	7
GO:0007163	establishment or maintenance of cell polarity	BP	0.00797717	0.324688	0.0113789	0.354902	0.0315756	0.0459367	0.0696895	0.0248838	0.0248838	0.0595345	0.323876	0.013641	0.0204002	0.350212	0.345491	0.0271189	0	0	0	0	0	0	1	0	0	1	0	0	0	0	0	0	8
GO:0007165	signal transduction	BP	0.621233	0.789621	0.37829	0.773636	0.49936	0.795822	0.981905	0.3158	0.798133	0.547115	0.147946	0.472578	0.697156	0.98985	0.953698	0.836467	0	38	1	43	3	3	37	3	1	45	49	1	1	33	36	1	906
GO:0007166	cell surface receptor linked signal transduction	BP	0.390016	0.605991	0.145155	0.252741	0.861982	0.945122	0.999293	0.186114	0.44808	0.480158	0.0471134	0.571612	0.349898	0.921602	0.583178	0.81676	0	21	1	28	0	0	12	2	1	24	30	0	1	18	23	0	477
GO:0007167	enzyme linked receptor protein signaling pathway	BP	0.0884996	0.648757	0.124013	0.8756	0.310104	0.419621	0.968242	0.252889	0.252889	0.700017	0.646406	0.146925	0.212164	0.352052	0.101131	0.272464	0	3	0	2	0	0	1	0	0	3	3	0	0	5	7	0	92
GO:0007169	transmembrane receptor protein tyrosine kinase signaling pathway	BP	0.0527957	0.481858	0.0745758	0.791263	0.195303	0.272741	0.812942	0.156887	0.156887	0.526972	0.736828	0.088822	0.130282	0.544062	0.303211	0.169888	0	2	0	1	0	0	1	0	0	2	1	0	0	2	3	0	54
GO:0007173	epidermal growth factor receptor signaling pathway	BP	0.00499214	0.217537	0.00712552	0.0254429	0.0198491	0.0289569	0.249875	0.0156225	0.0156225	0.230951	0.21695	0.00854574	0.0127966	0.0246733	0.232687	0.017033	0	0	0	1	0	0	0	0	0	0	0	0	0	1	0	0	5
GO:0007178	transmembrane receptor protein serine/threonine kinase signaling pathway	BP	0.0354693	0.519902	0.0502932	0.579236	0.134694	0.191067	0.874425	0.107405	0.107405	0.556435	0.245385	0.0600524	0.0887489	0.117509	0.112362	0.116593	0	1	0	1	0	0	0	0	0	1	2	0	0	3	3	0	36
GO:0007179	transforming growth factor beta receptor signaling pathway	BP	0.0344988	0.504728	0.0489275	0.563751	0.131201	0.186277	0.866955	0.104576	0.104576	0.54103	0.232483	0.05843	0.0863875	0.10869	0.269147	0.113538	0	1	0	1	0	0	0	0	0	1	2	0	0	3	2	0	35
GO:0007186	G-protein coupled receptor protein signaling pathway	BP	0.234468	0.605884	0.051517	0.321975	0.657121	0.791711	0.982111	0.0472186	0.19829	0.265915	0.0015328	0.367578	0.144372	0.938189	0.801872	0.600363	0	11	1	15	0	0	7	2	1	15	23	0	1	8	10	0	262
GO:0007187	G-protein signaling, coupled to cyclic nucleotide second messenger	BP	0.0139242	0.497077	0.0198364	0.169255	0.0546241	0.0790316	0.182291	0.0431577	0.0431577	0.158546	0.496018	0.0237596	0.0354418	0.164954	0.523887	0.0469941	0	0	0	1	0	0	1	0	0	1	0	0	0	1	0	0	14
GO:0007188	G-protein signaling, coupled to cAMP nucleotide second messenger	BP	0.0129351	0.471745	0.0184313	0.150111	0.0508197	0.0735947	0.161929	0.0401349	0.0401349	0.140427	0.470713	0.0220798	0.0329501	0.146219	0.497943	0.0437088	0	0	0	1	0	0	1	0	0	1	0	0	0	1	0	0	13
GO:0007189	activation of adenylate cyclase activity by G-protein signaling pathway	BP	0.00897047	0.357048	0.012793	0.0795521	0.0354543	0.0515319	0.0863755	0.0279524	0.0279524	0.074016	0.356179	0.0153341	0.0229225	0.0773209	0.379289	0.0304588	0	0	0	1	0	0	1	0	0	1	0	0	0	1	0	0	9
GO:0007190	activation of adenylate cyclase activity	BP	0.0109545	0.417203	0.0156158	0.113382	0.0431667	0.0626266	0.122703	0.034062	0.034062	0.105783	0.41624	0.0187122	0.0279485	0.110324	0.441751	0.0371056	0	0	0	1	0	0	1	0	0	1	0	0	0	1	0	0	11
GO:0007200	activation of phospholipase C activity by G-protein coupled receptor protein signaling pathway coupled to IP3 second messenger	BP	0.00996291	0.387862	0.0142053	0.421908	0.039318	0.0570952	0.104103	0.0310118	0.0310118	0.408678	0.0793078	0.0170245	0.0254385	0.0933957	0.411345	0.0337877	0	0	0	0	0	0	1	0	0	0	1	0	0	1	0	0	10
GO:0007202	activation of phospholipase C activity	BP	0.00996291	0.387862	0.0142053	0.421908	0.039318	0.0570952	0.104103	0.0310118	0.0310118	0.408678	0.0793078	0.0170245	0.0254385	0.0933957	0.411345	0.0337877	0	0	0	0	0	0	1	0	0	0	1	0	0	1	0	0	10
GO:0007204	elevation of cytosolic calcium ion concentration	BP	0.00996291	0.387862	0.0142053	0.0960376	0.039318	0.0570952	0.104103	0.0310118	0.0310118	0.408678	0.0793078	0.0170245	0.0254385	0.0933957	0.411345	0.0337877	0	0	0	1	0	0	1	0	0	0	1	0	0	1	0	0	10
GO:0007205	activation of protein kinase C activity by G-protein coupled receptor protein signaling pathway	BP	0.00698301	0.290704	0.00996291	0.318549	0.0276819	0.0403092	0.331408	0.021806	0.021806	0.307672	0.289958	0.0119452	0.0178719	0.0483268	0.0468935	0.023768	0	0	0	0	0	0	0	0	0	0	0	0	0	1	1	0	7
GO:0007212	dopamine receptor signaling pathway	BP	0.00698301	0.290704	0.00996291	0.318549	0.0276819	0.0403092	0.054229	0.021806	0.021806	0.0461833	0.289958	0.0119452	0.0178719	0.314216	0.309859	0.023768	0	0	0	0	0	0	1	0	0	1	0	0	0	0	0	0	7
GO:0007215	glutamate signaling pathway	BP	0.00598801	0.255016	0.00854513	0.0368336	0.0237731	0.0346493	0.00304862	0.0187189	0.0187189	0.270316	0.254344	0.0102468	0.0153373	0.276232	0.272292	0.020406	0	0	0	1	0	0	2	0	0	0	0	0	0	0	0	0	6
GO:0007218	neuropeptide signaling pathway	BP	0.0208237	0.64353	0.0296212	0.0981267	0.0808457	0.116228	0.701501	0.064064	0.064064	0.668531	3.44524e-05	0.0354443	0.0527145	0.677851	0.295555	0.0696901	0	0	0	2	0	0	0	0	0	0	6	0	0	0	1	0	21
GO:0007219	Notch signaling pathway	BP	0.0208237	0.0763645	0.0296212	0.683926	0.0808457	0.116228	0.329466	0.064064	0.064064	0.668531	0.26495	0.0354443	0.0527145	0.0945301	0.295555	0.0696901	0	2	0	0	0	0	1	0	0	0	1	0	0	2	1	0	21
GO:0007224	smoothened signaling pathway	BP	0.0139242	0.142437	0.0198364	0.169255	0.0546241	0.0790316	0.55317	0.0431577	0.0431577	0.520863	0.496018	0.0237596	0.0354418	0.164954	0.160676	0.0469941	0	1	0	1	0	0	0	0	0	0	0	0	0	1	1	0	14
GO:0007229	integrin-mediated signaling pathway	BP	0.0276819	0.147991	0.039318	0.0591084	0.106365	0.151958	0.800675	0.0845339	0.0845339	0.0126414	0.389017	0.0470006	0.0696949	0.436022	0.4276	0.0918675	0	2	0	3	0	0	0	0	0	4	1	0	0	1	1	0	28
GO:0007242	intracellular signaling cascade	BP	0.323575	0.879661	0.42799	0.949888	0.0624856	0.180894	0.554692	0.707709	0.707709	0.481182	0.736399	0.135537	0.634347	0.853666	0.891681	0.377371	0	13	0	13	3	3	20	0	0	19	15	1	0	15	14	1	380
GO:0007243	protein kinase cascade	BP	0.0829401	0.116697	0.116369	0.487248	0.293092	0.398525	0.715956	0.238458	0.238458	0.451024	0.785642	0.137983	0.199739	0.667699	0.458322	0.257118	0	6	0	4	0	0	3	0	0	4	2	0	0	3	4	0	86
GO:0007249	I-kappaB kinase/NF-kappaB cascade	BP	0.0139242	0.142437	0.0198364	0.535808	0.0546241	0.0790316	0.55317	0.0431577	0.0431577	0.520863	0.496018	0.0237596	0.0354418	0.529883	0.160676	0.0469941	0	1	0	0	0	0	0	0	0	0	0	0	0	0	1	0	14
GO:0007254	JNK cascade	BP	0.0178719	0.212057	0.0254385	0.248708	0.0696949	0.10047	0.266225	0.0551581	0.0551581	0.611812	0.585735	0.0304523	0.045348	0.065	0.237074	0.0600274	0	1	0	1	0	0	1	0	0	0	0	0	0	2	1	0	18
GO:0007259	JAK-STAT cascade	BP	0.00499214	0.0207465	0.00712552	0.2396	0.0198491	0.0289569	0.249875	0.0156225	0.0156225	0.230951	0.0206286	0.00854574	0.0127966	0.23615	0.232687	0.017033	0	1	0	0	0	0	0	0	0	0	1	0	0	0	0	0	5
GO:0007264	small GTPase mediated signal transduction	BP	0.151257	0.795119	0.208903	0.870137	0.0261012	0.0684553	0.419341	0.403088	0.403088	0.843734	0.892544	0.0301799	0.344297	0.932885	0.849334	0.105529	0	5	0	5	2	2	9	0	0	5	4	1	0	4	5	1	162
GO:0007265	Ras protein signal transduction	BP	0.0782849	0.752134	0.109953	0.814211	0.278606	0.380375	0.838786	0.226229	0.226229	0.399913	0.750301	0.130466	0.189243	0.987581	0.607566	0.244093	0	2	0	2	0	0	2	0	0	4	2	0	0	0	3	0	81
GO:0007266	Rho protein signal transduction	BP	0.0383757	0.563527	0.0543797	0.623251	0.145093	0.205275	0.649356	0.11584	0.11584	0.600422	0.561872	0.0649045	0.0957987	0.878331	0.605066	0.125697	0	1	0	1	0	0	1	0	0	1	1	0	0	0	1	0	39
GO:0007267	cell-cell signaling	BP	0.114064	0.215934	0.158906	0.459093	0.384411	0.508899	0.355458	0.316853	0.316853	0.949594	0.348292	0.187543	0.26778	0.607049	0.0901356	0.340152	0	7	0	6	0	0	7	0	0	2	6	0	0	5	9	0	120
GO:0007268	synaptic transmission	BP	0.0651427	0.0401035	0.0917643	0.285179	0.236508	0.326665	0.0787773	0.190983	0.190983	0.673886	0.214594	0.109096	0.159158	0.469675	0.0560278	0.206448	0	6	0	4	0	0	6	0	0	2	4	0	0	3	6	0	67
GO:0007269	neurotransmitter secretion	BP	0.0198406	0.067764	0.0282288	0.289047	0.0771431	0.111006	0.0974987	0.0611043	0.0611043	0.650608	0.246938	0.0337829	0.050265	0.65997	0.653756	0.0664798	0	2	0	1	0	0	2	0	0	0	1	0	0	0	0	0	20
GO:0007270	nerve-nerve synaptic transmission	BP	0.0119452	0.0173168	0.0170245	0.0230501	0.0470006	0.0681264	0.498621	0.037103	0.037103	0.122804	0.444141	0.0203973	0.0304523	0.127972	0.12452	0.0404127	0	2	0	2	0	0	0	0	0	1	0	0	0	1	1	0	12
GO:0007272	ensheathment of neurons	BP	0.0158997	0.176697	0.0226411	0.584063	0.0621887	0.0898123	0.601798	0.049176	0.049176	0.568721	0.175871	0.0271112	0.040407	0.203492	0.571832	0.0535322	0	1	0	0	0	0	0	0	0	0	1	0	0	1	0	0	16
GO:0007275	multicellular organismal development	BP	0.567751	0.201553	0.313993	0.867723	0.390644	0.49929	0.187509	0.231525	0.727962	0.844771	0.367879	0.399732	0.884513	0.881418	0.206501	0.283464	0	42	1	35	3	4	49	3	1	34	39	1	0	34	45	3	790
GO:0007276	gamete generation	BP	0.105915	0.161499	0.14783	0.239101	0.361411	0.481773	0.875175	0.296886	0.296886	0.505123	0.616897	0.174685	0.250321	0.0652117	0.931269	0.319082	0	7	0	7	0	0	3	0	0	5	4	0	0	9	2	0	111
GO:0007281	germ cell development	BP	0.0344988	0.0841954	0.0489275	0.285701	0.131201	0.186277	0.310721	0.104576	0.104576	0.26503	0.232483	0.05843	0.0863875	0.10869	0.545635	0.113538	0	3	0	2	0	0	2	0	0	2	2	0	0	3	1	0	35
GO:0007283	spermatogenesis	BP	0.0847965	0.12749	0.118924	0.0959156	0.298807	0.405639	0.877006	0.243298	0.243298	0.666145	0.41118	0.140973	0.203901	0.0893319	0.946274	0.262267	0	6	0	7	0	0	2	0	0	3	4	0	0	7	1	0	88
GO:0007286	spermatid development	BP	0.0188567	0.0112832	0.0268345	0.268883	0.0734262	0.105753	0.287394	0.0581357	0.0581357	0.253485	0.228972	0.0321189	0.0478095	0.6411	0.634872	0.0632589	0	3	0	1	0	0	1	0	0	1	1	0	0	0	0	0	19
GO:0007292	female gamete generation	BP	0.0119452	0.445142	0.0170245	0.481971	0.0470006	0.0681264	0.498621	0.037103	0.037103	0.122804	0.444141	0.0203973	0.0304523	0.127972	0.47059	0.0404127	0	0	0	0	0	0	0	0	0	1	0	0	0	1	0	0	12
GO:0007338	single fertilization	BP	0.0139242	0.497077	0.0198364	0.535808	0.0546241	0.0790316	0.55317	0.0431577	0.0431577	0.158546	0.141746	0.0237596	0.0354418	0.529883	0.523887	0.0469941	0	0	0	0	0	0	0	0	0	1	1	0	0	0	0	0	14
GO:0007340	acrosome reaction	BP	0.00499214	0.217537	0.00712552	0.2396	0.0198491	0.0289569	0.249875	0.0156225	0.0156225	0.230951	0.21695	0.00854574	0.0127966	0.23615	0.232687	0.017033	0	0	0	0	0	0	0	0	0	0	0	0	0	0	0	0	5
GO:0007346	regulation of mitotic cell cycle	BP	0.0208237	0.0763645	0.0296212	0.309144	0.0808457	0.116228	0.329466	0.064064	0.064064	0.668531	0.0758254	0.0354443	0.0527145	0.302352	0.295555	0.0696901	0	2	0	1	0	0	1	0	0	0	2	0	0	1	1	0	21
GO:0007368	determination of left/right symmetry	BP	0.0149124	0.521197	0.0212396	0.560596	0.0584137	0.0844374	0.578183	0.0461713	0.0461713	0.177064	0.158635	0.0254367	0.0379274	0.554583	0.179395	0.0502685	0	0	0	0	0	0	0	0	0	1	1	0	0	0	1	0	15
GO:0007369	gastrulation	BP	0.0208237	0.266082	0.0296212	0.683926	0.0808457	0.116228	0.00512712	0.064064	0.064064	0.668531	0.26495	0.0354443	0.0527145	0.302352	0.0909922	0.0696901	0	1	0	0	0	0	4	0	0	0	1	0	0	1	2	0	21
GO:0007389	pattern specification process	BP	0.0894234	0.461267	0.125282	0.880178	0.312901	0.423066	0.419409	0.255269	0.255269	0.708089	0.654844	0.148408	0.214217	0.959869	0.203024	0.274992	0	4	0	2	0	0	5	0	0	3	3	0	0	1	6	0	93
GO:0007398	ectoderm development	BP	0.0286582	0.159574	0.0406961	0.796378	0.109955	0.156945	0.487634	0.087423	0.087423	0.441159	0.406087	0.0486412	0.072097	0.790951	0.445472	0.0949941	0	2	0	0	0	0	1	0	0	1	1	0	0	0	1	0	29
GO:0007399	nervous system development	BP	0.24554	0.45099	0.331415	0.302206	0.303271	0.218601	0.138477	0.053693	0.587896	0.662531	0.167463	0.0788164	0.515719	0.790125	0.180194	0.244028	0	13	0	16	1	2	19	2	0	12	16	1	0	11	17	1	276
GO:0007405	neuroblast proliferation	BP	0.0139242	0.497077	0.0198364	0.535808	0.0546241	0.0790316	0.00613437	0.0431577	0.0431577	0.0317157	0.496018	0.0237596	0.0354418	0.164954	0.523887	0.0469941	0	0	0	0	0	0	3	0	0	2	0	0	0	1	0	0	14
GO:0007409	axonogenesis	BP	0.0726721	0.28914	0.102198	0.0451951	0.0357879	0.00940953	0.0567728	0.211307	0.211307	0.338082	0.147116	0.00697623	0.176476	0.559241	0.090776	0.0268567	0	4	0	7	1	2	7	0	0	4	5	1	0	3	6	1	75
GO:0007411	axon guidance	BP	0.0374077	0.549306	0.0530193	0.0494653	0.00992724	0.0206043	0.0584269	0.113037	0.113037	0.30754	0.271497	0.00183071	0.0934545	0.321146	0.130235	0.00734799	0	1	0	4	1	1	4	0	0	2	2	1	0	2	3	1	38
GO:0007416	synaptogenesis	BP	0.0109545	0.0134573	0.0156158	0.113382	0.0431667	0.0626266	0.122703	0.034062	0.034062	0.438967	0.41624	0.0187122	0.0279485	0.447281	0.441751	0.0371056	0	2	0	1	0	0	1	0	0	0	0	0	0	0	0	0	11
GO:0007417	central nervous system development	BP	0.100446	0.388596	0.140373	0.326692	0.0654577	0.12552	0.00543333	0.00410633	0.283267	0.290336	0.234596	0.0133397	0.238464	0.312042	0.636881	0.0496637	0	5	0	6	1	1	12	2	0	6	6	1	0	6	4	1	105
GO:0007420	brain development	BP	0.0773515	0.18335	0.108665	0.133029	0.0402588	0.0794744	0.0770062	0.00189361	0.223761	0.224617	0.0863027	0.00790637	0.187128	0.241572	0.396523	0.0302675	0	5	0	6	1	1	7	2	0	5	6	1	0	5	4	1	80
GO:0007422	peripheral nervous system development	BP	0.0119452	0.445142	0.0170245	0.481971	0.0470006	0.0681264	0.498621	0.037103	0.037103	0.122804	0.109323	0.0203973	0.0304523	0.127972	0.12452	0.0404127	0	0	0	0	0	0	0	0	0	1	1	0	0	1	1	0	12
GO:0007423	sensory organ development	BP	0.0801494	0.983354	0.112524	0.152568	0.284434	0.387698	0.497732	0.231143	0.231143	0.420456	0.203753	0.13348	0.193457	0.640017	0.933103	0.249329	0	0	0	6	0	0	4	0	0	4	5	0	0	3	1	0	83
GO:0007439	ectodermal gut development	BP	0.00499214	0.217537	0.00712552	0.2396	0.0198491	0.0289569	0.249875	0.0156225	0.0156225	0.230951	0.21695	0.00854574	0.0127966	0.23615	0.0239141	0.017033	0	0	0	0	0	0	0	0	0	0	0	0	0	0	1	0	5
GO:0007492	endoderm development	BP	0.00499214	0.217537	0.00712552	0.2396	0.0198491	0.0289569	0.249875	0.0156225	0.0156225	0.230951	0.0206286	0.00854574	0.0127966	0.23615	0.0239141	0.017033	0	0	0	0	0	0	0	0	0	0	1	0	0	0	1	0	5
GO:0007498	mesoderm development	BP	0.0139242	0.142437	0.0198364	0.535808	0.0546241	0.0790316	0.182291	0.0431577	0.0431577	0.520863	0.496018	0.0237596	0.0354418	0.164954	0.160676	0.0469941	0	1	0	0	0	0	1	0	0	0	0	0	0	1	1	0	14
GO:0007507	heart development	BP	0.0660867	0.0429519	0.0930745	0.295679	0.239592	0.330647	0.740643	0.193551	0.193551	0.461829	0.409013	0.110638	0.161342	0.700051	0.137043	0.209195	0	6	0	4	0	0	2	0	0	3	3	0	0	2	5	0	68
GO:0007512	adult heart development	BP	0.00499214	0.217537	0.00712552	0.2396	0.0198491	0.0289569	0.249875	0.0156225	0.0156225	0.230951	0.0206286	0.00854574	0.0127966	0.23615	0.232687	0.017033	0	0	0	0	0	0	0	0	0	0	1	0	0	0	0	0	5
GO:0007517	muscle development	BP	0.0679723	0.117179	0.0956898	0.517083	0.245724	0.338544	0.758321	0.198663	0.198663	0.975129	0.430732	0.113715	0.165692	0.718668	0.151157	0.214663	0	5	0	3	0	0	2	0	0	0	3	0	0	2	5	0	70
GO:0007519	skeletal muscle development	BP	0.0344988	0.0057472	0.0489275	0.285701	0.131201	0.186277	0.589996	0.104576	0.104576	0.841542	0.503111	0.05843	0.0863875	0.554755	0.545635	0.113538	0	5	0	2	0	0	1	0	0	0	1	0	0	1	1	0	35
GO:0007528	neuromuscular junction development	BP	0.00996291	0.010142	0.0142053	0.0960376	0.039318	0.0570952	0.437432	0.0310118	0.0310118	0.408678	0.386942	0.0170245	0.0254385	0.416648	0.411345	0.0337877	0	2	0	1	0	0	0	0	0	0	0	0	0	0	0	0	10
GO:0007530	sex determination	BP	0.00797717	0.324688	0.0113789	0.354902	0.0315756	0.0459367	0.0696895	0.0248838	0.0248838	0.34312	0.323876	0.013641	0.0204002	0.350212	0.345491	0.0271189	0	0	0	0	0	0	1	0	0	0	0	0	0	0	0	0	8
GO:0007548	sex differentiation	BP	0.0306084	0.441051	0.043447	0.497818	0.117092	0.166835	0.523495	0.0931752	0.00415056	0.0713076	0.439513	0.0519144	0.0768838	0.0212486	0.213248	0.101216	0	1	0	1	0	0	1	0	1	3	1	0	0	4	2	0	31
GO:0007549	dosage compensation	BP	0.00499214	0.0207465	0.00712552	0.2396	0.0198491	0.0289569	0.249875	0.0156225	0.0156225	0.230951	0.21695	0.00854574	0.0127966	0.23615	0.232687	0.017033	0	1	0	0	0	0	0	0	0	0	0	0	0	0	0	0	5
GO:0007565	female pregnancy	BP	0.0109545	0.0944489	0.0156158	0.45276	0.0431667	0.0626266	0.468905	0.034062	0.034062	0.438967	0.41624	0.0187122	0.0279485	0.447281	0.441751	0.0371056	0	1	0	0	0	0	0	0	0	0	0	0	0	0	0	0	11
GO:0007566	embryo implantation	BP	0.00598801	0.0301443	0.00854513	0.280153	0.0237731	0.0346493	0.291811	0.0187189	0.0187189	0.270316	0.254344	0.0102468	0.0153373	0.276232	0.272292	0.020406	0	1	0	0	0	0	0	0	0	0	0	0	0	0	0	0	6
GO:0007568	aging	BP	0.0158997	0.176697	0.0226411	0.584063	0.0621887	0.0898123	0.0563424	0.049176	0.049176	0.568721	0.175871	0.0271112	0.040407	0.577989	0.571832	0.0535322	0	1	0	0	0	0	2	0	0	0	1	0	0	0	0	0	16
GO:0007569	cell aging	BP	0.0109545	0.417203	0.0156158	0.45276	0.0431667	0.0626266	0.0204006	0.034062	0.034062	0.438967	0.0939654	0.0187122	0.0279485	0.447281	0.441751	0.0371056	0	0	0	0	0	0	2	0	0	0	1	0	0	0	0	0	11
GO:0007584	response to nutrient	BP	0.0119452	0.0173168	0.0170245	0.131449	0.0470006	0.0681264	0.498621	0.037103	0.037103	0.122804	0.444141	0.0203973	0.0304523	0.127972	0.12452	0.0404127	0	2	0	1	0	0	0	0	0	1	0	0	0	1	1	0	12
GO:0007585	respiratory gaseous exchange	BP	0.00897047	0.357048	0.012793	0.389321	0.0354543	0.0515319	0.404099	0.0279524	0.0279524	0.376758	0.356179	0.0153341	0.0229225	0.384323	0.379289	0.0304588	0	0	0	0	0	0	0	0	0	0	0	0	0	0	0	0	9
GO:0007586	digestion	BP	0.00897047	0.0658069	0.012793	0.0795521	0.0354543	0.0515319	0.404099	0.0279524	0.0279524	0.376758	0.356179	0.0153341	0.0229225	0.384323	0.075112	0.0304588	0	1	0	1	0	0	0	0	0	0	0	0	0	0	1	0	9
GO:0007588	excretion	BP	0.00598801	0.0301443	0.00854513	0.280153	0.0237731	0.0346493	0.291811	0.0187189	0.0187189	0.270316	0.254344	0.0102468	0.0153373	0.03574	0.0024219	0.020406	0	1	0	0	0	0	0	0	0	0	0	0	0	1	2	0	6
GO:0007589	body fluid secretion	BP	0.00598801	0.255016	0.00854513	0.0368336	0.0237731	0.0346493	0.291811	0.0187189	0.0187189	0.270316	0.254344	0.0102468	0.0153373	0.276232	0.0346602	0.020406	0	0	0	1	0	0	0	0	0	0	0	0	0	0	1	0	6
GO:0007595	lactation	BP	0.00499214	0.217537	0.00712552	0.0254429	0.0198491	0.0289569	0.0278138	0.0156225	0.0156225	0.230951	0.21695	0.00854574	0.0127966	0.23615	0.232687	0.017033	0	0	0	1	0	0	1	0	0	0	0	0	0	0	0	0	5
GO:0007596	blood coagulation	BP	0.0267047	0.0378819	0.0379381	0.425876	0.102762	0.146941	0.450137	0.081636	0.081636	0.15761	0.733598	0.0453576	0.0672868	0.767072	0.409432	0.0887306	0	3	0	1	0	0	1	0	0	2	0	0	0	0	1	0	27
GO:0007599	hemostasis	BP	0.0267047	0.0378819	0.0379381	0.425876	0.102762	0.146941	0.450137	0.081636	0.081636	0.15761	0.733598	0.0453576	0.0672868	0.767072	0.409432	0.0887306	0	3	0	1	0	0	1	0	0	2	0	0	0	0	1	0	27
GO:0007600	sensory perception	BP	0.170199	0.661368	0.0269246	0.182125	0.526411	0.665616	0.949785	0.019058	0.112736	0.468702	0.0144015	0.273814	0.0798665	0.757014	0.350822	0.472948	0	7	1	12	0	0	5	2	1	9	15	0	1	7	10	0	184
GO:0007601	visual perception	BP	0.0403092	0.590997	0.0570952	0.0649851	0.151958	0.214611	0.905947	0.121421	0.121421	0.884563	0.311148	0.0681264	0.10047	0.364937	0.632502	0.131717	0	1	0	4	0	0	0	0	0	0	2	0	0	2	1	0	41
GO:0007602	phototransduction	BP	0.0139242	0.142437	0.0198364	0.169255	0.0546241	0.0790316	0.55317	0.0431577	0.0431577	0.520863	0.141746	0.0237596	0.0354418	0.164954	0.523887	0.0469941	0	1	0	1	0	0	0	0	0	0	1	0	0	1	0	0	14
GO:0007605	sensory perception of sound	BP	0.0286582	0.407568	0.0406961	0.462552	0.109955	0.156945	0.0207467	0.087423	0.087423	0.441159	0.158572	0.0486412	0.072097	0.454047	0.445472	0.0949941	0	1	0	1	0	0	4	0	0	1	2	0	0	1	1	0	29
GO:0007606	sensory perception of chemical stimulus	BP	0.105005	0.611502	0.0101446	0.370678	0.358805	0.478671	0.987018	0.00467975	0.0460914	0.200254	0.0154536	0.173245	0.0317894	0.691559	0.339514	0.316701	0	4	1	6	0	0	1	2	1	7	10	0	1	4	6	0	110
GO:0007608	sensory perception of smell	BP	0.098617	0.552397	0.00893666	0.309325	0.340273	0.456439	0.98156	0.00388973	0.0409214	0.156037	0.00970388	0.163099	0.028151	0.796519	0.281062	0.299813	0	4	1	6	0	0	1	2	1	7	10	0	1	3	6	0	103
GO:0007610	behavior	BP	0.113161	0.0267217	0.157682	0.614824	0.0813671	0.15355	0.00244918	0.314661	0.314661	0.865436	0.505182	0.186124	0.265859	0.43344	0.270792	0.0620471	0	10	0	5	1	1	14	0	0	3	5	0	0	6	7	1	119
GO:0007611	learning or memory	BP	0.0267047	0.136698	0.0379381	0.425876	0.102762	0.146941	0.189285	0.081636	0.081636	0.405289	0.733598	0.0453576	0.0672868	0.767072	0.160413	0.0887306	0	2	0	1	0	0	2	0	0	1	0	0	0	0	2	0	27
GO:0007612	learning	BP	0.0168862	0.0448767	0.0240407	0.228584	0.065949	0.0951564	0.245053	0.0521715	0.0521715	0.590832	0.564922	0.0287831	0.0428805	0.600168	0.0540403	0.0567851	0	2	0	1	0	0	1	0	0	0	0	0	0	0	2	0	17
GO:0007613	memory	BP	0.00897047	0.357048	0.012793	0.0795521	0.0354543	0.0515319	0.0863755	0.0279524	0.0279524	0.376758	0.356179	0.0153341	0.0229225	0.384323	0.075112	0.0304588	0	0	0	1	0	0	1	0	0	0	0	0	0	0	1	0	9
GO:0007618	mating	BP	0.00499214	0.217537	0.00712552	0.2396	0.0198491	0.0289569	0.249875	0.0156225	0.0156225	0.230951	0.21695	0.00854574	0.0127966	0.23615	0.232687	0.017033	0	0	0	0	0	0	0	0	0	0	0	0	0	0	0	0	5
GO:0007623	circadian rhythm	BP	0.00996291	0.0797232	0.0142053	0.421908	0.039318	0.0570952	0.104103	0.0310118	0.0310118	0.408678	0.386942	0.0170245	0.0254385	0.0933957	0.0907777	0.0337877	0	1	0	0	0	0	1	0	0	0	0	0	0	1	1	0	10
GO:0007625	grooming behavior	BP	0.00499214	0.217537	0.00712552	0.0254429	0.0198491	0.0289569	0.0278138	0.0156225	0.0156225	0.230951	0.21695	0.00854574	0.0127966	0.23615	0.232687	0.017033	0	0	0	1	0	0	1	0	0	0	0	0	0	0	0	0	5
GO:0007626	locomotory behavior	BP	0.0660867	0.0152821	0.0930745	0.494082	0.0298852	0.0598369	0.0347099	0.193551	0.193551	0.972346	0.842806	0.110638	0.161342	0.144865	0.137043	0.0223692	0	7	0	3	1	1	7	0	0	0	1	0	0	5	5	1	68
GO:0007628	adult walking behavior	BP	0.00996291	0.0797232	0.0142053	0.421908	0.039318	0.0570952	0.437432	0.0310118	0.0310118	0.408678	0.386942	0.0170245	0.0254385	0.416648	0.012449	0.0337877	0	1	0	0	0	0	0	0	0	0	0	0	0	0	2	0	10
GO:0007631	feeding behavior	BP	0.0158997	0.176697	0.0226411	0.208582	0.0621887	0.0898123	0.22395	0.049176	0.049176	0.195893	0.175871	0.0271112	0.040407	0.203492	0.198421	0.0535322	0	1	0	1	0	0	1	0	0	1	1	0	0	1	1	0	16
GO:0007632	visual behavior	BP	0.00897047	0.00735749	0.012793	0.0795521	0.0354543	0.0515319	0.0863755	0.0279524	0.0279524	0.376758	0.356179	0.0153341	0.0229225	0.384323	0.075112	0.0304588	0	2	0	1	0	0	1	0	0	0	0	0	0	0	1	0	9
GO:0008015	blood circulation	BP	0.0354693	0.246777	0.0502932	0.12276	0.134694	0.191067	0.139122	0.107405	0.107405	0.849688	0.245385	0.0600524	0.0887489	0.03814	0.283401	0.116593	0	2	0	3	0	0	3	0	0	0	2	0	0	4	2	0	36
GO:0008016	regulation of heart contraction	BP	0.0129351	0.471745	0.0184313	0.00386404	0.0508197	0.0735947	0.0325498	0.0401349	0.0401349	0.494983	0.470713	0.0220798	0.0329501	0.146219	0.142351	0.0437088	0	0	0	3	0	0	2	0	0	0	0	0	0	1	1	0	13
GO:0008033	tRNA processing	BP	0.0354693	0.519902	0.0502932	0.300514	0.134694	0.191067	0.874425	0.107405	0.107405	0.556435	0.518271	0.0600524	0.0887489	0.117509	0.561061	0.116593	0	1	0	2	0	0	0	0	0	1	1	0	0	3	1	0	36
GO:0008037	cell recognition	BP	0.00996291	0.387862	0.0142053	0.0960376	0.039318	0.0570952	0.104103	0.0310118	0.0310118	0.408678	0.0793078	0.0170245	0.0254385	0.0933957	0.0907777	0.0337877	0	0	0	1	0	0	1	0	0	0	1	0	0	1	1	0	10
GO:0008064	regulation of actin polymerization or depolymerization	BP	0.0129351	0.0217281	0.0184313	0.00386404	0.00117157	0.00250712	0.161929	0.0401349	0.0401349	0.494983	0.470713	0.00020802	0.0329501	0.027614	0.00343173	0.000859028	0	2	0	3	1	1	1	0	0	0	0	1	0	2	3	1	13
GO:0008104	protein localization	BP	0.28547	0.0413232	0.381397	0.0438075	0.380304	0.301392	0.000145374	0.652702	0.275844	0.514422	0.867077	0.438102	0.205381	0.747388	0.0810471	0.68459	0	22	0	24	1	2	34	0	1	16	11	0	1	14	22	0	328
GO:0008150	biological_process	BP	0.733844	0.31415	0.493486	0.563036	0.829716	0.842139	0.158098	0.807425	0.961391	0.932076	0.907065	0.934725	0.974813	0.939707	0.521601	0.851616	4	251	7	274	18	27	297	14	12	252	236	6	9	258	266	15	5174
GO:0008152	metabolic process	BP	0.274215	0.237635	0.152868	0.130563	0.086952	0.320007	0.161684	0.20448	0.822605	0.662704	0.983346	0.31347	0.77087	0.266087	0.218155	0.0447661	3	137	5	156	14	17	162	10	6	136	112	5	5	149	148	13	2743
GO:0008154	actin polymerization or depolymerization	BP	0.0158997	0.0382758	0.0226411	0.0086629	0.00178909	0.00381446	0.22395	0.049176	0.049176	0.568721	0.543067	0.000319117	0.040407	0.0481586	0.000966866	0.0013133	0	2	0	3	1	1	1	0	0	0	0	1	0	2	4	1	16
GO:0008202	steroid metabolic process	BP	0.0508838	0.101609	0.0719056	0.299963	0.188777	0.264079	0.330678	0.151521	0.151521	0.501344	0.45488	0.0856658	0.125757	0.289812	0.507021	0.164122	0	4	0	3	0	0	3	0	0	2	2	0	0	3	2	0	52
GO:0008203	cholesterol metabolic process	BP	0.0247477	0.00586561	0.0351729	0.38794	0.0955131	0.136821	0.161066	0.075814	0.075814	0.368352	0.706121	0.0420635	0.0624531	0.0392879	0.13572	0.0824257	0	4	0	1	0	0	2	0	0	1	0	0	0	3	2	0	25
GO:0008207	C21-steroid hormone metabolic process	BP	0.00698301	0.290704	0.00996291	0.318549	0.0276819	0.0403092	0.331408	0.021806	0.021806	0.307672	0.289958	0.0119452	0.0178719	0.314216	0.0468935	0.023768	0	0	0	0	0	0	0	0	0	0	0	0	0	0	1	0	7
GO:0008213	protein amino acid alkylation	BP	0.0109545	0.417203	0.0156158	0.45276	0.0431667	0.0626266	0.122703	0.034062	0.034062	0.438967	0.41624	0.0187122	0.0279485	0.447281	0.10729	0.0371056	0	0	0	0	0	0	1	0	0	0	0	0	0	0	1	0	11
GO:0008217	regulation of blood pressure	BP	0.0188567	0.229989	0.0268345	0.0772205	0.0734262	0.105753	0.665021	0.0581357	0.0581357	0.631719	0.228972	0.0321189	0.0478095	0.0743007	0.256561	0.0632589	0	1	0	2	0	0	0	0	0	0	1	0	0	2	1	0	19
GO:0008219	cell death	BP	0.248678	0.363433	0.335385	0.638202	0.309265	0.224798	0.396651	0.0556195	0.593265	0.575619	0.582572	0.387575	0.520886	0.716426	0.694172	0.249173	0	14	0	13	1	2	16	2	0	13	12	0	0	12	12	1	280
GO:0008272	sulfate transport	BP	0.00499214	0.217537	0.00712552	0.2396	0.0198491	0.0289569	0.249875	0.0156225	0.0156225	0.230951	0.21695	0.00854574	0.0127966	0.23615	0.232687	0.017033	0	0	0	0	0	0	0	0	0	0	0	0	0	0	0	0	5
GO:0008277	regulation of G-protein coupled receptor protein signaling pathway	BP	0.00499214	0.0207465	0.00712552	0.00138547	0.0198491	0.0289569	0.0278138	0.0156225	0.0156225	0.230951	0.21695	0.00854574	0.0127966	0.23615	0.232687	0.017033	0	1	0	2	0	0	1	0	0	0	0	0	0	0	0	0	5
GO:0008283	cell proliferation	BP	0.175302	0.300895	0.240731	0.944756	0.175542	0.306378	0.175462	0.454693	0.118898	0.989611	0.0375393	0.281456	0.391043	0.294019	0.390798	0.137248	0	10	0	5	1	1	13	0	1	3	14	0	0	11	10	1	190
GO:0008284	positive regulation of cell proliferation	BP	0.0594613	0.166206	0.0838672	0.965109	0.21775	0.30228	0.253451	0.175413	0.175413	0.959924	0.332157	0.0997905	0.145945	0.39847	0.386429	0.18977	0	4	0	0	0	0	4	0	0	0	3	0	0	3	3	0	61
GO:0008285	negative regulation of cell proliferation	BP	0.0508838	0.456851	0.0719056	0.299963	0.0180913	0.0369206	0.163103	0.151521	0.151521	0.935463	0.45488	0.0856658	0.125757	0.518281	0.279719	0.0134613	0	2	0	3	1	1	4	0	0	0	2	0	0	2	3	1	52
GO:0008286	insulin receptor signaling pathway	BP	0.00897047	0.357048	0.012793	0.389321	0.0354543	0.0515319	0.404099	0.0279524	0.0279524	0.074016	0.356179	0.0153341	0.0229225	0.384323	0.075112	0.0304588	0	0	0	0	0	0	0	0	0	1	0	0	0	0	1	0	9
GO:0008299	isoprenoid biosynthetic process	BP	0.00797717	0.0528182	0.0113789	0.0640769	0.0315756	0.0459367	0.368796	0.0248838	0.0248838	0.34312	0.323876	0.013641	0.0204002	0.062245	0.345491	0.0271189	0	1	0	1	0	0	0	0	0	0	0	0	0	1	0	0	8
GO:0008306	associative learning	BP	0.00499214	0.217537	0.00712552	0.2396	0.0198491	0.0289569	0.249875	0.0156225	0.0156225	0.230951	0.21695	0.00854574	0.0127966	0.23615	0.0239141	0.017033	0	0	0	0	0	0	0	0	0	0	0	0	0	0	1	0	5
GO:0008344	adult locomotory behavior	BP	0.0198406	0.0135832	0.0282288	0.0874077	0.00280485	0.0059508	0.0974987	0.0611043	0.0611043	0.650608	0.246938	0.0337829	0.050265	0.28256	0.0809553	0.00206206	0	3	0	2	1	1	2	0	0	0	1	0	0	1	2	1	20
GO:0008360	regulation of cell shape	BP	0.0178719	0.586854	0.0254385	0.248708	0.0696949	0.10047	0.266225	0.0551581	0.0551581	0.611812	0.0516192	0.0304523	0.045348	0.242885	0.0624539	0.0600274	0	0	0	1	0	0	1	0	0	0	2	0	0	1	2	0	18
GO:0008361	regulation of cell size	BP	0.0247477	0.0294126	0.0351729	0.041331	0.0955131	0.136821	0.0478267	0.075814	0.075814	0.368352	0.706121	0.0420635	0.0624531	0.740474	0.372287	0.0824257	0	3	0	3	0	0	3	0	0	1	0	0	0	0	1	0	25
GO:0008366	axon ensheathment	BP	0.0158997	0.176697	0.0226411	0.584063	0.0621887	0.0898123	0.601798	0.049176	0.049176	0.568721	0.175871	0.0271112	0.040407	0.203492	0.571832	0.0535322	0	1	0	0	0	0	0	0	0	0	1	0	0	1	0	0	16
GO:0008380	RNA splicing	BP	0.0820107	0.586052	0.00615747	0.166294	0.290217	0.394937	0.519088	0.0287694	0.236027	0.936746	0.219019	0.136484	0.19765	0.658636	0.822193	0.25453	0	3	1	6	0	0	4	1	0	1	5	0	0	3	2	0	85
GO:0008406	gonad development	BP	0.021806	0.284149	0.0310118	0.329124	0.0845339	0.121421	0.350259	0.0670148	0.00209748	0.685536	0.282963	0.037103	0.0551581	0.00484352	0.314959	0.0728898	0	1	0	1	0	0	1	0	1	0	1	0	0	4	1	0	22
GO:0008542	visual learning	BP	0.00897047	0.00735749	0.012793	0.0795521	0.0354543	0.0515319	0.0863755	0.0279524	0.0279524	0.376758	0.356179	0.0153341	0.0229225	0.384323	0.075112	0.0304588	0	2	0	1	0	0	1	0	0	0	0	0	0	0	1	0	9
GO:0008543	fibroblast growth factor receptor signaling pathway	BP	0.00598801	0.255016	0.00854513	0.280153	0.0237731	0.0346493	0.291811	0.0187189	0.0187189	0.270316	0.254344	0.0102468	0.0153373	0.276232	0.272292	0.020406	0	0	0	0	0	0	0	0	0	0	0	0	0	0	0	0	6
GO:0008544	epidermis development	BP	0.0276819	0.147991	0.039318	0.784866	0.106365	0.151958	0.469083	0.0845339	0.0845339	0.423368	0.389017	0.0470006	0.0696949	0.779333	0.773663	0.0918675	0	2	0	0	0	0	1	0	0	1	1	0	0	0	0	0	28
GO:0008584	male gonad development	BP	0.00996291	0.0797232	0.0142053	0.0960376	0.039318	0.0570952	0.104103	0.0310118	0.000418043	0.408678	0.0793078	0.0170245	0.0254385	0.00121334	0.0907777	0.0337877	0	1	0	1	0	0	1	0	1	0	1	0	0	3	1	0	10
GO:0008585	female gonad development	BP	0.0139242	0.497077	0.0198364	0.169255	0.0546241	0.0790316	0.55317	0.0431577	0.0431577	0.520863	0.496018	0.0237596	0.0354418	0.0338108	0.523887	0.0469941	0	0	0	1	0	0	0	0	0	0	0	0	0	2	0	0	14
GO:0008589	regulation of smoothened signaling pathway	BP	0.00598801	0.0301443	0.00854513	0.0368336	0.0237731	0.0346493	0.291811	0.0187189	0.0187189	0.270316	0.254344	0.0102468	0.0153373	0.03574	0.272292	0.020406	0	1	0	1	0	0	0	0	0	0	0	0	0	1	0	0	6
GO:0008610	lipid biosynthetic process	BP	0.105005	0.431858	0.146591	0.370678	0.358805	0.478671	0.870701	0.294633	0.294633	0.670204	0.777412	0.173245	0.248357	0.520783	0.504446	0.316701	0	5	0	6	0	0	3	0	0	4	3	0	0	5	5	0	110
GO:0008624	induction of apoptosis by extracellular signals	BP	0.00499214	0.217537	0.00712552	0.0254429	0.0198491	0.0289569	0.249875	0.0156225	0.0156225	0.230951	0.21695	0.00854574	0.0127966	0.0246733	0.232687	0.017033	0	0	0	1	0	0	0	0	0	0	0	0	0	1	0	0	5
GO:0008629	induction of apoptosis by intracellular signals	BP	0.0158997	0.544164	0.0226411	0.208582	0.0621887	0.0898123	0.0563424	0.049176	0.049176	0.195893	0.543067	0.0271112	0.040407	0.0481586	0.198421	0.0535322	0	0	0	1	0	0	2	0	0	1	0	0	0	2	1	0	16
GO:0008630	DNA damage response, signal transduction resulting in induction of apoptosis	BP	0.00996291	0.387862	0.0142053	0.421908	0.039318	0.0570952	0.104103	0.0310118	0.0310118	0.0894779	0.386942	0.0170245	0.0254385	0.416648	0.0907777	0.0337877	0	0	0	0	0	0	1	0	0	1	0	0	0	0	1	0	10
GO:0008632	apoptotic program	BP	0.023768	0.692452	0.0337877	0.368559	0.0918675	0.131717	0.391132	0.0728897	0.0728898	0.349546	0.31883	0.0404127	0.0600274	0.360974	0.353361	0.0792575	0	0	0	1	0	0	1	0	0	1	1	0	0	1	1	0	24
GO:0008637	apoptotic mitochondrial changes	BP	0.00698301	0.290704	0.00996291	0.0497772	0.0276819	0.0403092	0.054229	0.021806	0.021806	0.307672	0.289958	0.0119452	0.0178719	0.0483268	0.309859	0.023768	0	0	0	1	0	0	1	0	0	0	0	0	0	1	0	0	7
GO:0008643	carbohydrate transport	BP	0.0247477	0.115077	0.0351729	0.38794	0.0955131	0.136821	0.161066	0.075814	0.075814	0.731508	0.11431	0.0420635	0.0624531	0.380131	0.372287	0.0824257	0	2	0	1	0	0	2	0	0	0	2	0	0	1	1	0	25
GO:0008645	hexose transport	BP	0.0109545	0.0134573	0.0156158	0.45276	0.0431667	0.0626266	0.0204006	0.034062	0.034062	0.438967	0.41624	0.0187122	0.0279485	0.447281	0.441751	0.0371056	0	2	0	0	0	0	2	0	0	0	0	0	0	0	0	0	11
GO:0008652	amino acid biosynthetic process	BP	0.021806	0.660644	0.0310118	0.329124	0.0845339	0.121421	0.350259	0.0670148	0.0670148	0.685536	0.282963	0.037103	0.0551581	0.105401	0.101516	0.0728898	0	0	0	1	0	0	1	0	0	0	1	0	0	2	2	0	22
GO:0008654	phospholipid biosynthetic process	BP	0.0306084	0.782122	0.043447	0.497818	0.117092	0.166835	0.523495	0.0931752	0.0931753	0.209758	0.439513	0.0519144	0.0768838	0.22027	0.807041	0.101216	0	0	0	1	0	0	1	0	0	2	1	0	0	2	0	0	31
GO:0009056	catabolic process	BP	0.352378	0.548687	0.462473	0.867246	0.2357	0.451526	0.138601	0.385067	0.385067	0.129903	0.79907	0.525286	0.673086	0.712547	0.8306	0.172463	0	19	0	17	2	2	28	1	1	26	16	0	0	19	17	2	421
GO:0009057	macromolecule catabolic process	BP	0.264201	0.469227	0.354918	0.640519	0.116299	0.25629	0.0469722	0.242695	0.242695	0.134093	0.464486	0.409113	0.545948	0.509864	0.91346	0.0812357	0	14	0	14	2	2	23	1	1	19	14	0	0	15	10	2	300
GO:0009058	biosynthetic process	BP	0.344074	0.0920208	0.0761757	0.21738	0.192603	0.5706	0.41802	0.0687431	0.53671	0.490407	0.760691	0.636141	0.37393	0.632978	0.352653	0.102781	1	66	3	69	6	6	68	6	3	61	52	1	3	60	64	6	1201
GO:0009059	macromolecule biosynthetic process	BP	0.252459	0.0755108	0.0388107	0.232395	0.0831987	0.340347	0.422308	0.0250086	0.365674	0.272824	0.550155	0.51214	0.233421	0.522266	0.350444	0.0396487	1	55	3	56	6	6	55	6	3	53	45	1	3	50	52	6	972
GO:0009060	aerobic respiration	BP	0.0109545	0.0944489	0.0156158	0.0179854	0.0431667	0.0626266	0.468905	0.034062	0.034062	0.105783	0.41624	0.0187122	0.0279485	0.0172193	0.441751	0.0371056	0	1	0	2	0	0	0	0	0	1	0	0	0	2	0	0	11
GO:0009062	fatty acid catabolic process	BP	0.00897047	0.0658069	0.012793	0.389321	0.0354543	0.0515319	0.0863755	0.0279524	0.0279524	0.376758	0.356179	0.0153341	0.0229225	0.384323	0.379289	0.0304588	0	1	0	0	0	0	1	0	0	0	0	0	0	0	0	0	9
GO:0009063	amino acid catabolic process	BP	0.0139242	0.497077	0.0198364	0.535808	0.0546241	0.0790316	0.55317	0.0431577	0.0431577	0.0317157	0.496018	0.0237596	0.0354418	0.164954	0.160676	0.0469941	0	0	0	0	0	0	0	0	0	2	0	0	0	1	1	0	14
GO:0009064	glutamine family amino acid metabolic process	BP	0.0178719	0.212057	0.0254385	0.627314	0.0696949	0.10047	0.075673	0.00139985	0.0551581	0.234173	0.0516192	0.0304523	0.045348	0.621185	0.0624539	0.0600274	0	1	0	0	0	0	2	1	0	1	2	0	0	0	2	0	18
GO:0009066	aspartate family amino acid metabolic process	BP	0.00499214	0.217537	0.00712552	0.2396	0.0198491	0.0289569	0.249875	0.0156225	0.0156225	0.230951	0.0206286	0.00854574	0.0127966	0.0246733	0.0239141	0.017033	0	0	0	0	0	0	0	0	0	0	1	0	0	1	1	0	5
GO:0009069	serine family amino acid metabolic process	BP	0.00996291	0.387862	0.0142053	0.0960376	0.039318	0.0570952	0.437432	0.0310118	0.0310118	0.408678	0.386942	0.0170245	0.0254385	0.0933957	0.411345	0.0337877	0	0	0	1	0	0	0	0	0	0	0	0	0	1	0	0	10
GO:0009070	serine family amino acid biosynthetic process	BP	0.00598801	0.255016	0.00854513	0.0368336	0.0237731	0.0346493	0.291811	0.0187189	0.0187189	0.270316	0.254344	0.0102468	0.0153373	0.03574	0.272292	0.020406	0	0	0	1	0	0	0	0	0	0	0	0	0	1	0	0	6
GO:0009072	aromatic amino acid family metabolic process	BP	0.00499214	0.217537	0.00712552	0.2396	0.0198491	0.0289569	0.249875	0.0156225	0.0156225	0.0235384	0.21695	0.00854574	0.0127966	0.23615	0.232687	0.017033	0	0	0	0	0	0	0	0	0	1	0	0	0	0	0	0	5
GO:0009081	branched chain family amino acid metabolic process	BP	0.00698301	0.290704	0.00996291	0.318549	0.0276819	0.0403092	0.054229	0.021806	0.021806	0.0461833	0.289958	0.0119452	0.0178719	0.314216	0.309859	0.023768	0	0	0	0	0	0	1	0	0	1	0	0	0	0	0	0	7
GO:0009084	glutamine family amino acid biosynthetic process	BP	0.00996291	0.387862	0.0142053	0.421908	0.039318	0.0570952	0.104103	0.0310118	0.0310118	0.408678	0.386942	0.0170245	0.0254385	0.416648	0.0907777	0.0337877	0	0	0	0	0	0	1	0	0	0	0	0	0	0	1	0	10
GO:0009100	glycoprotein metabolic process	BP	0.0383757	0.853127	0.0543797	0.151948	0.145093	0.205275	0.373006	0.11584	0.11584	0.321788	0.561872	0.0649045	0.0957987	0.878331	0.605066	0.125697	0	0	0	3	0	0	2	0	0	2	1	0	0	0	1	0	39
GO:0009101	glycoprotein biosynthetic process	BP	0.0315823	0.792597	0.0448197	0.241745	0.12064	0.171738	0.264176	0.0960384	0.0960384	0.49264	0.455838	0.0535472	0.0792684	0.822268	0.497138	0.104312	0	0	0	2	0	0	2	0	0	1	1	0	0	0	1	0	32
GO:0009108	coenzyme biosynthetic process	BP	0.0267047	0.373145	0.0379381	0.171784	0.102762	0.146941	0.450137	0.081636	0.081636	0.758368	0.733598	0.0453576	0.0672868	0.166067	0.160413	0.0887306	0	1	0	2	0	0	1	0	0	0	0	0	0	2	2	0	27
GO:0009109	coenzyme catabolic process	BP	0.0149124	0.159395	0.0212396	0.0423657	0.0584137	0.0844374	0.578183	0.0461713	0.0461713	0.177064	0.520117	0.0254367	0.0379274	0.0406636	0.179395	0.0502685	0	1	0	2	0	0	0	0	0	1	0	0	0	2	1	0	15
GO:0009110	vitamin biosynthetic process	BP	0.00996291	0.387862	0.0142053	0.421908	0.039318	0.0570952	0.437432	0.0310118	0.0310118	0.408678	0.0793078	0.0170245	0.0254385	0.416648	0.411345	0.0337877	0	0	0	0	0	0	0	0	0	0	1	0	0	0	0	0	10
GO:0009112	nucleobase metabolic process	BP	0.00797717	0.324688	0.0113789	0.0640769	0.0315756	0.0459367	0.0696895	0.0248838	0.0248838	0.34312	0.323876	0.013641	0.0204002	0.350212	0.345491	0.0271189	0	0	0	1	0	0	1	0	0	0	0	0	0	0	0	0	8
GO:0009116	nucleoside metabolic process	BP	0.00996291	0.387862	0.0142053	0.0960376	0.039318	0.0570952	0.104103	0.0310118	0.0310118	0.408678	0.0793078	0.0170245	0.0254385	0.416648	0.411345	0.0337877	0	0	0	1	0	0	1	0	0	0	1	0	0	0	0	0	10
GO:0009117	nucleotide metabolic process	BP	0.00405058	0.105296	0.00844049	0.000237858	0.000617285	0.000268381	0.00356036	0.0387792	0.0387792	0.0127822	0.342744	0.000567024	0.0266478	0.0151637	0.765956	0.00460669	1	7	1	14	3	4	12	1	1	10	5	2	1	10	3	2	100
GO:0009123	nucleoside monophosphate metabolic process	BP	0.00797717	0.324688	0.0113789	0.354902	0.0315756	0.0459367	0.368796	0.0248838	0.0248838	0.34312	0.323876	0.013641	0.0204002	0.062245	0.345491	0.0271189	0	0	0	0	0	0	0	0	0	0	0	0	0	1	0	0	8
GO:0009124	nucleoside monophosphate biosynthetic process	BP	0.00698301	0.290704	0.00996291	0.318549	0.0276819	0.0403092	0.331408	0.021806	0.021806	0.307672	0.289958	0.0119452	0.0178719	0.0483268	0.309859	0.023768	0	0	0	0	0	0	0	0	0	0	0	0	0	1	0	0	7
GO:0009126	purine nucleoside monophosphate metabolic process	BP	0.00598801	0.255016	0.00854513	0.280153	0.0237731	0.0346493	0.291811	0.0187189	0.0187189	0.270316	0.254344	0.0102468	0.0153373	0.03574	0.272292	0.020406	0	0	0	0	0	0	0	0	0	0	0	0	0	1	0	0	6
GO:0009127	purine nucleoside monophosphate biosynthetic process	BP	0.00499214	0.217537	0.00712552	0.2396	0.0198491	0.0289569	0.249875	0.0156225	0.0156225	0.230951	0.21695	0.00854574	0.0127966	0.0246733	0.232687	0.017033	0	0	0	0	0	0	0	0	0	0	0	0	0	1	0	0	5
GO:0009132	nucleoside diphosphate metabolic process	BP	0.00598801	0.255016	0.00854513	0.280153	0.0237731	0.0346493	0.291811	0.0187189	0.0187189	0.270316	0.254344	0.0102468	0.0153373	0.276232	0.272292	0.020406	0	0	0	0	0	0	0	0	0	0	0	0	0	0	0	0	6
GO:0009141	nucleoside triphosphate metabolic process	BP	0.000656845	0.00256929	0.00139233	7.34891e-08	1.69663e-05	3.03548e-06	7.633e-06	0.00684426	0.00684426	0.00372761	0.121585	3.67184e-05	0.00459905	0.000174333	0.149199	0.000322111	1	6	1	12	3	4	10	1	1	6	3	2	1	8	3	2	40
GO:0009142	nucleoside triphosphate biosynthetic process	BP	0.000446122	0.000785135	0.000947543	4.92811e-09	7.74427e-06	1.12831e-06	9.11748e-07	0.00469502	0.00469503	0.00116218	0.0701772	2.04146e-05	0.00314653	3.40851e-05	0.0878086	0.000180703	1	6	1	12	3	4	10	1	1	6	3	2	1	8	3	2	33
GO:0009143	nucleoside triphosphate catabolic process	BP	0.00499214	0.217537	0.00712552	0.2396	0.0198491	0.0289569	0.249875	0.0156225	0.0156225	0.230951	0.21695	0.00854574	0.0127966	0.23615	0.232687	0.017033	0	0	0	0	0	0	0	0	0	0	0	0	0	0	0	0	5
GO:0009144	purine nucleoside triphosphate metabolic process	BP	0.000531543	0.00135585	0.00112801	1.71581e-08	1.10564e-05	1.76928e-06	2.43022e-06	0.00557019	0.00557019	0.00198972	0.0905621	2.66382e-05	0.00373729	7.23259e-05	0.112362	0.000234886	1	6	1	12	3	4	10	1	1	6	3	2	1	8	3	2	36
GO:0009145	purine nucleoside triphosphate biosynthetic process	BP	0.000419284	0.00064464	0.000890795	3.13641e-09	6.8243e-06	9.61475e-07	6.39534e-07	0.00441886	0.00441886	0.000956973	0.0639688	1.85767e-05	0.00296033	2.59754e-05	0.0802686	0.000164646	1	6	1	12	3	4	10	1	1	6	3	2	1	8	3	2	32
GO:0009150	purine ribonucleotide metabolic process	BP	0.000656845	0.00256929	0.00139233	7.34891e-08	1.69663e-05	3.03548e-06	7.633e-06	0.00684426	0.00684426	0.00372761	0.121585	3.67184e-05	0.00459905	2.86346e-05	0.149199	0.000322111	1	6	1	12	3	4	10	1	1	6	3	2	1	9	3	2	40
GO:0009152	purine ribonucleotide biosynthetic process	BP	0.000531543	0.00135585	0.00112801	1.71581e-08	1.10564e-05	1.76928e-06	2.43022e-06	0.00557019	0.00557019	0.00198972	0.0905621	2.66382e-05	0.00373729	1.03677e-05	0.112362	0.000234886	1	6	1	12	3	4	10	1	1	6	3	2	1	9	3	2	36
GO:0009156	ribonucleoside monophosphate biosynthetic process	BP	0.00499214	0.217537	0.00712552	0.2396	0.0198491	0.0289569	0.249875	0.0156225	0.0156225	0.230951	0.21695	0.00854574	0.0127966	0.0246733	0.232687	0.017033	0	0	0	0	0	0	0	0	0	0	0	0	0	1	0	0	5
GO:0009161	ribonucleoside monophosphate metabolic process	BP	0.00598801	0.255016	0.00854513	0.280153	0.0237731	0.0346493	0.291811	0.0187189	0.0187189	0.270316	0.254344	0.0102468	0.0153373	0.03574	0.272292	0.020406	0	0	0	0	0	0	0	0	0	0	0	0	0	1	0	0	6
GO:0009165	nucleotide biosynthetic process	BP	0.00223789	0.0243719	0.00469791	6.0973e-06	0.000194551	6.42098e-05	0.000731069	0.022223	0.022223	0.0126414	0.47347	0.000233116	0.0151244	0.00150434	0.535221	0.00195783	1	7	1	14	3	4	11	1	1	8	3	2	1	10	3	2	74
GO:0009166	nucleotide catabolic process	BP	0.0119452	0.445142	0.0170245	0.481971	0.0470006	0.0681264	0.498621	0.037103	0.037103	0.467709	0.109323	0.0203973	0.0304523	0.476309	0.47059	0.0404127	0	0	0	0	0	0	0	0	0	0	1	0	0	0	0	0	12
GO:0009167	purine ribonucleoside monophosphate metabolic process	BP	0.00598801	0.255016	0.00854513	0.280153	0.0237731	0.0346493	0.291811	0.0187189	0.0187189	0.270316	0.254344	0.0102468	0.0153373	0.03574	0.272292	0.020406	0	0	0	0	0	0	0	0	0	0	0	0	0	1	0	0	6
GO:0009168	purine ribonucleoside monophosphate biosynthetic process	BP	0.00499214	0.217537	0.00712552	0.2396	0.0198491	0.0289569	0.249875	0.0156225	0.0156225	0.230951	0.21695	0.00854574	0.0127966	0.0246733	0.232687	0.017033	0	0	0	0	0	0	0	0	0	0	0	0	0	1	0	0	5
GO:0009187	cyclic nucleotide metabolic process	BP	0.0267047	0.373145	0.0379381	0.0527936	0.102762	0.146941	0.189285	0.081636	0.081636	0.15761	0.733598	0.0453576	0.0672868	0.41768	0.761303	0.0887306	0	1	0	3	0	0	2	0	0	2	0	0	0	1	0	0	27
GO:0009190	cyclic nucleotide biosynthetic process	BP	0.0198406	0.248014	0.0282288	0.0874077	0.0771431	0.111006	0.308494	0.0611043	0.0611043	0.0793776	0.62443	0.0337829	0.050265	0.28256	0.653756	0.0664798	0	1	0	2	0	0	1	0	0	2	0	0	0	1	0	0	20
GO:0009199	ribonucleoside triphosphate metabolic process	BP	0.000502252	0.0011381	0.00106615	1.15112e-08	9.855e-06	1.53011e-06	1.77559e-06	0.00527074	0.00527074	0.00167497	0.08348	2.4442e-05	0.00353503	5.68364e-05	0.103866	0.000215797	1	6	1	12	3	4	10	1	1	6	3	2	1	8	3	2	35
GO:0009201	ribonucleoside triphosphate biosynthetic process	BP	0.000393266	0.000524849	0.000835758	1.95559e-09	5.9877e-06	8.14739e-07	4.41591e-07	0.00415056	0.00415056	0.000781399	0.0580628	1.68514e-05	0.00277954	1.95636e-05	0.0730664	0.000149547	1	6	1	12	3	4	10	1	1	6	3	2	1	8	3	2	31
GO:0009205	purine ribonucleoside triphosphate metabolic process	BP	0.000473778	0.000948765	0.001006	7.59813e-09	8.75274e-06	1.31717e-06	1.28101e-06	0.004979	0.004979	0.00140034	0.0766828	2.23686e-05	0.00333811	4.42397e-05	0.0956776	0.000197745	1	6	1	12	3	4	10	1	1	6	3	2	1	8	3	2	34
GO:0009206	purine ribonucleoside triphosphate biosynthetic process	BP	0.000393266	0.000524849	0.000835758	1.95559e-09	5.9877e-06	8.14739e-07	4.41591e-07	0.00415056	0.00415056	0.000781399	0.0580628	1.68514e-05	0.00277954	1.95636e-05	0.0730664	0.000149547	1	6	1	12	3	4	10	1	1	6	3	2	1	8	3	2	31
GO:0009259	ribonucleotide metabolic process	BP	0.0006902	0.0029738	0.00146261	1.0248e-07	1.87489e-05	3.44225e-06	9.91595e-06	0.00718161	0.00718161	0.00430224	0.129971	3.95789e-05	0.00482755	3.61299e-05	0.159056	0.000346759	1	6	1	12	3	4	10	1	1	6	3	2	1	9	3	2	41
GO:0009260	ribonucleotide biosynthetic process	BP	0.000531543	0.00135585	0.00112801	1.71581e-08	1.10564e-05	1.76928e-06	2.43022e-06	0.00557019	0.00557019	0.00198972	0.0905621	2.66382e-05	0.00373729	1.03677e-05	0.112362	0.000234886	1	6	1	12	3	4	10	1	1	6	3	2	1	9	3	2	36
GO:0009262	deoxyribonucleotide metabolic process	BP	0.00598801	0.255016	0.00854513	0.280153	0.0237731	0.0346493	0.291811	0.0187189	0.0187189	0.270316	0.254344	0.0102468	0.0153373	0.276232	0.272292	0.020406	0	0	0	0	0	0	0	0	0	0	0	0	0	0	0	0	6
GO:0009266	response to temperature stimulus	BP	0.0198406	0.625557	0.0282288	0.0874077	0.0771431	0.111006	0.683785	0.0611043	0.0611043	0.27283	0.246938	0.0337829	0.050265	0.28256	0.276073	0.0664798	0	0	0	2	0	0	0	0	0	1	1	0	0	1	1	0	20
GO:0009267	cellular response to starvation	BP	0.00897047	0.357048	0.012793	0.389321	0.0354543	0.0515319	0.0112886	0.0279524	0.0279524	0.376758	0.356179	0.0153341	0.0229225	0.384323	0.379289	0.0304588	0	0	0	0	0	0	2	0	0	0	0	0	0	0	0	0	9
GO:0009296	flagellum assembly	BP	0.00499214	0.0207465	0.00712552	0.2396	0.0198491	0.0289569	0.0278138	0.0156225	0.0156225	0.0235384	0.21695	0.00854574	0.0127966	0.23615	0.232687	0.017033	0	1	0	0	0	0	1	0	0	1	0	0	0	0	0	0	5
GO:0009306	protein secretion	BP	0.0139242	0.142437	0.0198364	0.535808	0.0546241	0.0790316	0.55317	0.0431577	0.0431577	0.158546	0.141746	0.0237596	0.0354418	0.164954	0.523887	0.0469941	0	1	0	0	0	0	0	0	0	1	1	0	0	1	0	0	14
GO:0009308	cellular amine metabolic process	BP	0.10136	0.889236	0.141619	0.203054	0.348278	0.466078	0.713911	0.0431082	0.285554	0.174383	0.752098	0.167461	0.240453	0.191357	0.046091	0.3071	0	2	0	7	0	0	4	1	0	7	3	0	0	7	9	0	106
GO:0009309	amine biosynthetic process	BP	0.0257266	0.721287	0.0365564	0.158562	0.0991445	0.141896	0.430814	0.0787294	0.0787294	0.745291	0.354258	0.0437118	0.0648729	0.153198	0.147898	0.0855834	0	0	0	2	0	0	1	0	0	0	1	0	0	2	2	0	26
GO:0009310	amine catabolic process	BP	0.0158997	0.544164	0.0226411	0.584063	0.0621887	0.0898123	0.601798	0.049176	0.049176	0.0452592	0.543067	0.0271112	0.040407	0.203492	0.0462153	0.0535322	0	0	0	0	0	0	0	0	0	2	0	0	0	1	2	0	16
GO:0009314	response to radiation	BP	0.0441661	0.166991	0.0625052	0.216898	0.165529	0.232964	0.241915	0.132482	0.132482	0.678357	0.640375	0.0745397	0.109744	0.422499	0.411993	0.143638	0	3	0	3	0	0	3	0	0	1	1	0	0	2	2	0	45
GO:0009395	phospholipid catabolic process	BP	0.00499214	0.217537	0.00712552	0.0254429	0.0198491	0.0289569	0.00159008	0.0156225	0.0156225	0.230951	0.21695	0.00854574	0.0127966	0.23615	0.232687	0.017033	0	0	0	1	0	0	2	0	0	0	0	0	0	0	0	0	5
GO:0009396	folic acid and derivative biosynthetic process	BP	0.00499214	0.217537	0.00712552	0.0254429	0.0198491	0.0289569	0.249875	0.0156225	0.0156225	0.230951	0.21695	0.00854574	0.0127966	0.23615	0.0239141	0.017033	0	0	0	1	0	0	0	0	0	0	0	0	0	0	1	0	5
GO:0009408	response to heat	BP	0.0109545	0.417203	0.0156158	0.0179854	0.0431667	0.0626266	0.468905	0.034062	0.034062	0.105783	0.0939654	0.0187122	0.0279485	0.447281	0.441751	0.0371056	0	0	0	2	0	0	0	0	0	1	1	0	0	0	0	0	11
GO:0009409	response to cold	BP	0.00499214	0.217537	0.00712552	0.2396	0.0198491	0.0289569	0.249875	0.0156225	0.0156225	0.230951	0.21695	0.00854574	0.0127966	0.0246733	0.232687	0.017033	0	0	0	0	0	0	0	0	0	0	0	0	0	1	0	0	5
GO:0009410	response to xenobiotic stimulus	BP	0.00499214	0.217537	0.00712552	0.2396	0.0198491	0.0289569	0.249875	0.0156225	0.0156225	0.230951	0.21695	0.00854574	0.0127966	0.0246733	0.0239141	0.017033	0	0	0	0	0	0	0	0	0	0	0	0	0	1	1	0	5
GO:0009411	response to UV	BP	0.0109545	0.417203	0.0156158	0.113382	0.0431667	0.0626266	0.122703	0.034062	0.034062	0.438967	0.41624	0.0187122	0.0279485	0.110324	0.441751	0.0371056	0	0	0	1	0	0	1	0	0	0	0	0	0	1	0	0	11
GO:0009416	response to light stimulus	BP	0.0374077	0.106423	0.0530193	0.141939	0.14164	0.200566	0.160274	0.113037	0.113037	0.864748	0.547656	0.0632897	0.0934545	0.321146	0.312072	0.122673	0	3	0	3	0	0	3	0	0	0	1	0	0	2	2	0	38
GO:0009435	NAD biosynthetic process	BP	0.00499214	0.217537	0.00712552	0.2396	0.0198491	0.0289569	0.249875	0.0156225	0.0156225	0.230951	0.21695	0.00854574	0.0127966	0.23615	0.232687	0.017033	0	0	0	0	0	0	0	0	0	0	0	0	0	0	0	0	5
GO:0009451	RNA modification	BP	0.0139242	0.142437	0.0198364	0.169255	0.0546241	0.0790316	0.182291	0.0431577	0.0431577	0.158546	0.496018	0.0237596	0.0354418	0.164954	0.160676	0.0469941	0	1	0	1	0	0	1	0	0	1	0	0	0	1	1	0	14
GO:0009566	fertilization	BP	0.0198406	0.625557	0.0282288	0.289047	0.0771431	0.111006	0.683785	0.0611043	0.0611043	0.27283	0.246938	0.0337829	0.050265	0.28256	0.653756	0.0664798	0	0	0	1	0	0	0	0	0	1	1	0	0	1	0	0	20
GO:0009581	detection of external stimulus	BP	0.0276819	0.390465	0.039318	0.0591084	0.106365	0.151958	0.469083	0.0845339	0.0845339	0.770775	0.389017	0.0470006	0.0696949	0.436022	0.4276	0.0918675	0	1	0	3	0	0	1	0	0	0	1	0	0	1	1	0	28
GO:0009582	detection of abiotic stimulus	BP	0.0276819	0.390465	0.039318	0.0591084	0.106365	0.151958	0.469083	0.0845339	0.0845339	0.770775	0.389017	0.0470006	0.0696949	0.436022	0.4276	0.0918675	0	1	0	3	0	0	1	0	0	0	1	0	0	1	1	0	28
GO:0009583	detection of light stimulus	BP	0.0149124	0.159395	0.0212396	0.188777	0.0584137	0.0844374	0.578183	0.0461713	0.0461713	0.54542	0.158635	0.0254367	0.0379274	0.184075	0.548493	0.0502685	0	1	0	1	0	0	0	0	0	0	1	0	0	1	0	0	15
GO:0009584	detection of visible light	BP	0.0149124	0.159395	0.0212396	0.188777	0.0584137	0.0844374	0.578183	0.0461713	0.0461713	0.54542	0.158635	0.0254367	0.0379274	0.184075	0.548493	0.0502685	0	1	0	1	0	0	0	0	0	0	1	0	0	1	0	0	15
GO:0009605	response to external stimulus	BP	0.166782	0.0900312	0.229499	0.363949	0.161291	0.284531	0.554484	0.436772	0.436772	0.957536	0.992926	0.268679	0.374721	0.840929	0.451354	0.125671	0	12	0	10	1	1	9	0	0	4	2	0	0	6	9	1	180
GO:0009607	response to biotic stimulus	BP	0.0566096	0.530151	0.0798955	0.604348	0.208205	0.289766	0.10321	0.167521	0.167521	0.804868	0.772112	0.0951047	0.139265	0.362206	0.0768764	0.181306	0	2	0	2	0	0	5	0	0	1	1	0	0	3	5	0	58
GO:0009611	response to wounding	BP	0.0903463	0.294123	0.126548	0.234097	0.0538206	0.104525	0.429515	0.257642	0.257642	0.866848	0.943528	0.149887	0.216265	0.734216	0.210432	0.0406715	0	5	0	6	1	1	5	0	0	2	1	0	0	3	6	1	94
GO:0009612	response to mechanical stimulus	BP	0.00897047	0.0658069	0.012793	0.0795521	0.0354543	0.0515319	0.0112886	0.0279524	0.0279524	0.376758	0.356179	0.0153341	0.0229225	0.384323	0.379289	0.0304588	0	1	0	1	0	0	2	0	0	0	0	0	0	0	0	0	9
GO:0009615	response to virus	BP	0.0129351	0.0217281	0.0184313	0.509625	0.0508197	0.0735947	0.161929	0.0401349	0.0401349	0.494983	0.470713	0.0220798	0.0329501	0.503816	0.497943	0.0437088	0	2	0	0	0	0	1	0	0	0	0	0	0	0	0	0	13
GO:0009617	response to bacterium	BP	0.0267047	0.373145	0.0379381	0.425876	0.102762	0.146941	0.450137	0.081636	0.081636	0.758368	0.371733	0.0453576	0.0672868	0.0502492	0.011201	0.0887306	0	1	0	1	0	0	1	0	0	0	1	0	0	3	4	0	27
GO:0009628	response to abiotic stimulus	BP	0.0764172	0.082929	0.107375	0.0583235	0.0393482	0.0777681	0.278765	0.221286	0.221285	0.580883	0.734916	0.00771605	0.185008	0.399783	0.5876	0.029572	0	6	0	7	1	1	5	0	0	3	2	1	0	4	3	1	79
GO:0009636	response to toxin	BP	0.00698301	0.290704	0.00996291	0.0497772	0.000320145	0.0006902	0.054229	0.021806	0.021806	0.307672	0.0406601	0.0119452	0.0178719	0.00427283	0.309859	0.023768	0	0	0	1	1	1	1	0	0	0	1	0	0	2	0	0	7
GO:0009653	anatomical structure morphogenesis	BP	0.348923	0.343466	0.458371	0.636824	0.502375	0.443659	0.232168	0.740806	0.740806	0.865391	0.258794	0.157042	0.668579	0.929213	0.483988	0.421956	0	21	0	20	1	2	26	0	0	16	22	1	0	15	21	1	416
GO:0009719	response to endogenous stimulus	BP	0.0188567	0.60668	0.0268345	0.647227	0.0734262	0.105753	0.287394	0.0581357	0.0581357	0.0700204	0.605555	0.0321189	0.0478095	0.6411	0.0714338	0.0632589	0	0	0	0	0	0	1	0	0	2	0	0	0	0	2	0	19
GO:0009725	response to hormone stimulus	BP	0.0139242	0.497077	0.0198364	0.535808	0.0546241	0.0790316	0.55317	0.0431577	0.0431577	0.158546	0.496018	0.0237596	0.0354418	0.529883	0.032406	0.0469941	0	0	0	0	0	0	0	0	0	1	0	0	0	0	2	0	14
GO:0009743	response to carbohydrate stimulus	BP	0.00499214	0.217537	0.00712552	0.2396	0.0198491	0.0289569	0.0278138	0.0156225	0.0156225	0.230951	0.0206286	0.00854574	0.0127966	0.0246733	0.232687	0.017033	0	0	0	0	0	0	1	0	0	0	1	0	0	1	0	0	5
GO:0009755	hormone-mediated signaling	BP	0.00499214	0.217537	0.00712552	0.2396	0.0198491	0.0289569	0.249875	0.0156225	0.0156225	0.0235384	0.21695	0.00854574	0.0127966	0.23615	0.0239141	0.017033	0	0	0	0	0	0	0	0	0	1	0	0	0	0	1	0	5
GO:0009790	embryonic development	BP	0.182064	0.153287	0.0308581	0.836555	0.552961	0.692729	0.21638	0.127249	0.468637	0.80201	0.473695	0.291529	0.403809	0.980922	0.809324	0.498371	0	12	1	7	0	0	13	1	0	7	9	0	0	4	7	0	198
GO:0009791	post-embryonic development	BP	0.0257266	0.721287	0.0365564	0.158562	0.0991445	0.141896	0.175015	0.0787294	0.0787294	0.745291	0.124893	0.0437118	0.0648729	0.0445792	0.390986	0.0855834	0	0	0	2	0	0	2	0	0	0	2	0	0	3	1	0	26
GO:0009792	embryonic development ending in birth or egg hatching	BP	0.118564	0.143965	0.0129651	0.907018	0.396842	0.523365	0.553295	0.0579309	0.32771	0.773988	0.719135	0.194607	0.277312	0.792352	0.780241	0.351585	0	8	1	3	0	0	6	1	0	4	4	0	0	4	4	0	125
GO:0009798	axis specification	BP	0.00698301	0.290704	0.00996291	0.318549	0.0276819	0.0403092	0.331408	0.021806	0.021806	0.0461833	0.289958	0.0119452	0.0178719	0.314216	0.0468935	0.023768	0	0	0	0	0	0	0	0	0	1	0	0	0	0	1	0	7
GO:0009799	determination of symmetry	BP	0.0149124	0.521197	0.0212396	0.560596	0.0584137	0.0844374	0.578183	0.0461713	0.0461713	0.177064	0.158635	0.0254367	0.0379274	0.554583	0.179395	0.0502685	0	0	0	0	0	0	0	0	0	1	1	0	0	0	1	0	15
GO:0009855	determination of bilateral symmetry	BP	0.0149124	0.521197	0.0212396	0.560596	0.0584137	0.0844374	0.578183	0.0461713	0.0461713	0.177064	0.158635	0.0254367	0.0379274	0.554583	0.179395	0.0502685	0	0	0	0	0	0	0	0	0	1	1	0	0	0	1	0	15
GO:0009880	embryonic pattern specification	BP	0.0139242	0.142437	0.0198364	0.535808	0.0546241	0.0790316	0.55317	0.0431577	0.0431577	0.520863	0.141746	0.0237596	0.0354418	0.529883	0.523887	0.0469941	0	1	0	0	0	0	0	0	0	0	1	0	0	0	0	0	14
GO:0009886	post-embryonic morphogenesis	BP	0.00499214	0.217537	0.00712552	0.0254429	0.0198491	0.0289569	0.249875	0.0156225	0.0156225	0.230951	0.21695	0.00854574	0.0127966	0.0246733	0.232687	0.017033	0	0	0	1	0	0	0	0	0	0	0	0	0	1	0	0	5
GO:0009887	organ morphogenesis	BP	0.174453	0.294985	0.239615	0.556545	0.536063	0.304197	0.617453	0.452926	0.452926	0.997186	0.415109	0.280187	0.389429	0.874331	0.766928	0.482166	0	10	0	9	0	1	9	0	0	2	9	0	0	6	7	0	189
GO:0009888	tissue development	BP	0.0726721	0.486327	0.102198	0.915242	0.260846	0.357889	0.124248	0.211307	0.211307	0.902935	0.287042	0.121365	0.176476	0.761278	0.545964	0.228174	0	3	0	1	0	0	6	0	0	1	4	0	0	2	3	0	75
GO:0009889	regulation of biosynthetic process	BP	0.558899	0.258867	0.303964	0.535665	0.373507	0.677123	0.184928	0.0868926	0.923869	0.692329	0.587029	0.754299	0.878328	0.917112	0.649099	0.269194	0	40	1	40	3	3	48	4	0	36	35	0	0	32	37	3	772
GO:0009890	negative regulation of biosynthetic process	BP	0.114965	0.124889	0.160129	0.0119288	0.01205	0.0333643	0.0746561	0.0546766	0.319037	0.590653	0.356167	0.188961	0.269696	0.615202	0.285843	0.00782675	0	8	0	12	2	2	10	1	0	5	6	0	0	5	7	2	121
GO:0009891	positive regulation of biosynthetic process	BP	0.14077	0.104107	0.194899	0.551482	0.45545	0.589683	0.462301	0.379572	0.379572	0.6532	0.728301	0.229089	0.323243	0.16312	0.893194	0.405965	0	10	0	7	0	0	8	0	0	6	5	0	0	10	4	0	150
GO:0009892	negative regulation of metabolic process	BP	0.144278	0.202404	0.199592	0.000501055	0.00305806	0.0121324	0.0887719	0.083415	0.387507	0.262943	0.607648	0.234479	0.330331	0.705179	0.170798	0.00169916	0	9	0	18	3	3	12	1	0	9	6	0	0	6	10	3	154
GO:0009893	positive regulation of metabolic process	BP	0.167638	0.0512746	0.230629	0.370831	0.0346865	0.0887465	0.211279	0.438589	0.438589	0.826339	0.768281	0.0370241	0.376372	0.154214	0.723933	0.0230965	0	13	0	10	2	2	12	0	0	6	6	1	0	12	7	2	181
GO:0009894	regulation of catabolic process	BP	0.0109545	0.417203	0.0156158	0.113382	0.00083021	0.00178101	0.00231165	0.034062	0.034062	0.105783	0.0939654	0.0187122	0.0279485	0.447281	0.10729	0.000608268	0	0	0	1	1	1	3	0	0	1	1	0	0	0	1	1	11
GO:0009896	positive regulation of catabolic process	BP	0.00897047	0.357048	0.012793	0.0795521	0.000546108	0.00117444	0.0112886	0.0279524	0.0279524	0.376758	0.356179	0.0153341	0.0229225	0.384323	0.075112	0.000399812	0	0	0	1	1	1	2	0	0	0	0	0	0	0	1	1	9
GO:0009913	epidermal cell differentiation	BP	0.00797717	0.324688	0.0113789	0.354902	0.0315756	0.0459367	0.368796	0.0248838	0.0248838	0.0595345	0.0525332	0.013641	0.0204002	0.350212	0.345491	0.0271189	0	0	0	0	0	0	0	0	0	1	1	0	0	0	0	0	8
GO:0009914	hormone transport	BP	0.021806	0.284149	0.0310118	0.109346	0.0845339	0.121421	0.350259	0.0670148	0.0670148	0.685536	0.282963	0.037103	0.0551581	0.322047	0.101516	0.0728898	0	1	0	2	0	0	1	0	0	0	1	0	0	1	2	0	22
GO:0009952	anterior/posterior pattern formation	BP	0.0527957	0.738359	0.0745758	0.555265	0.195303	0.272741	0.0789837	0.156887	0.156887	0.526972	0.929402	0.088822	0.130282	0.783571	0.144205	0.169888	0	1	0	2	0	0	5	0	0	2	0	0	0	1	4	0	54
GO:0009953	dorsal/ventral pattern formation	BP	0.0178719	0.00925005	0.0254385	0.627314	0.0696949	0.10047	0.645146	0.0551581	0.0551581	0.234173	0.00915448	0.0304523	0.045348	0.621185	0.0624539	0.0600274	0	3	0	0	0	0	0	0	0	1	3	0	0	0	2	0	18
GO:0009954	proximal/distal pattern formation	BP	0.0109545	0.417203	0.0156158	0.45276	0.0431667	0.0626266	0.122703	0.034062	0.034062	0.105783	0.0939654	0.0187122	0.0279485	0.447281	0.441751	0.0371056	0	0	0	0	0	0	1	0	0	1	1	0	0	0	0	0	11
GO:0009966	regulation of signal transduction	BP	0.166782	0.24348	0.229499	0.25162	0.518551	0.65745	0.8836	0.436772	0.436772	0.577373	0.633519	0.268679	0.374721	0.917056	0.451354	0.465461	0	10	0	11	0	0	6	0	0	8	7	0	0	5	9	0	180
GO:0009967	positive regulation of signal transduction	BP	0.0344988	0.504728	0.0489275	0.285701	0.131201	0.186277	0.866955	0.104576	0.104576	0.54103	0.503111	0.05843	0.0863875	0.10869	0.269147	0.113538	0	1	0	2	0	0	0	0	0	1	1	0	0	3	2	0	35
GO:0009968	negative regulation of signal transduction	BP	0.0470501	0.196015	0.0665444	0.110475	0.17557	0.246453	0.279436	0.140691	0.140691	0.712449	0.0770848	0.0793231	0.11664	0.725467	0.453582	0.152475	0	3	0	4	0	0	3	0	0	1	4	0	0	1	2	0	48
GO:0009987	cellular process	BP	0.66153	0.514405	0.322767	0.0831295	0.445203	0.515277	0.0941569	0.362632	0.913222	0.876057	0.533591	0.795256	0.966689	0.696024	0.67996	0.5553	3	192	6	227	16	23	237	13	9	195	191	5	6	206	203	13	4028
GO:0009991	response to extracellular stimulus	BP	0.0276819	0.147991	0.039318	0.444382	0.106365	0.151958	0.203839	0.0845339	0.0845339	0.423368	0.74636	0.0470006	0.0696949	0.436022	0.173235	0.0918675	0	2	0	1	0	0	2	0	0	1	0	0	0	1	2	0	28
GO:0010001	glial cell differentiation	BP	0.0139242	0.497077	0.0198364	0.535808	0.0546241	0.0790316	0.55317	0.0431577	0.0431577	0.520863	0.496018	0.0237596	0.0354418	0.529883	0.032406	0.0469941	0	0	0	0	0	0	0	0	0	0	0	0	0	0	2	0	14
GO:0010033	response to organic substance	BP	0.021806	0.660644	0.0310118	0.329124	0.0845339	0.121421	0.121535	0.0670148	0.0670148	0.31141	0.282963	0.037103	0.0551581	0.0256829	0.314959	0.0728898	0	0	0	1	0	0	2	0	0	1	1	0	0	3	1	0	22
GO:0010035	response to inorganic substance	BP	0.0119452	0.445142	0.0170245	0.481971	0.000993788	0.0021293	0.00331601	0.037103	0.037103	0.0206747	0.109323	0.0203973	0.0304523	0.127972	0.47059	0.0404127	0	0	0	0	1	1	3	0	0	2	1	0	0	1	0	0	12
GO:0010038	response to metal ion	BP	0.00996291	0.387862	0.0142053	0.421908	0.000680947	0.00146261	0.0154672	0.0310118	0.0310118	0.0121683	0.0793078	0.0170245	0.0254385	0.0933957	0.411345	0.0337877	0	0	0	0	1	1	2	0	0	2	1	0	0	1	0	0	10
GO:0010171	body morphogenesis	BP	0.00598801	0.255016	0.00854513	0.280153	0.0237731	0.0346493	0.291811	0.0187189	0.0187189	0.270316	0.254344	0.0102468	0.0153373	0.03574	0.272292	0.020406	0	0	0	0	0	0	0	0	0	0	0	0	0	1	0	0	6
GO:0010212	response to ionizing radiation	BP	0.00996291	0.387862	0.0142053	0.0960376	0.039318	0.0570952	0.104103	0.0310118	0.0310118	0.0894779	0.386942	0.0170245	0.0254385	0.0933957	0.411345	0.0337877	0	0	0	1	0	0	1	0	0	1	0	0	0	1	0	0	10
GO:0010243	response to organic nitrogen	BP	0.00499214	0.217537	0.00712552	0.2396	0.0198491	0.0289569	0.0278138	0.0156225	0.0156225	0.0235384	0.21695	0.00854574	0.0127966	0.23615	0.232687	0.017033	0	0	0	0	0	0	1	0	0	1	0	0	0	0	0	0	5
GO:0010324	membrane invagination	BP	0.0782849	0.547465	0.109953	0.633664	0.0411774	0.0811926	0.298389	0.226229	0.226229	0.924829	0.750301	0.00809881	0.189243	0.250401	0.23878	0.0309695	0	3	0	3	1	1	5	0	0	1	2	1	0	5	5	1	81
GO:0010332	response to gamma radiation	BP	0.00598801	0.255016	0.00854513	0.0368336	0.0237731	0.0346493	0.0401965	0.0187189	0.0187189	0.270316	0.254344	0.0102468	0.0153373	0.03574	0.272292	0.020406	0	0	0	1	0	0	1	0	0	0	0	0	0	1	0	0	6
GO:0010463	mesenchymal cell proliferation	BP	0.00499214	0.217537	0.00712552	0.2396	0.0198491	0.0289569	0.249875	0.0156225	0.0156225	0.230951	0.21695	0.00854574	0.0127966	0.23615	0.0239141	0.017033	0	0	0	0	0	0	0	0	0	0	0	0	0	0	1	0	5
GO:0010464	regulation of mesenchymal cell proliferation	BP	0.00499214	0.217537	0.00712552	0.2396	0.0198491	0.0289569	0.249875	0.0156225	0.0156225	0.230951	0.21695	0.00854574	0.0127966	0.23615	0.0239141	0.017033	0	0	0	0	0	0	0	0	0	0	0	0	0	0	1	0	5
GO:0010467	gene expression	BP	0.278664	0.0339858	0.0480548	0.141549	0.109605	0.407344	0.169713	0.034631	0.415886	0.648862	0.495478	0.55009	0.272454	0.666019	0.377252	0.0539808	1	61	3	62	6	6	64	6	3	50	49	1	3	51	55	6	1038
GO:0010468	regulation of gene expression	BP	0.553914	0.231426	0.298392	0.697326	0.363989	0.666717	0.160625	0.0831232	0.921129	0.779879	0.553509	0.749518	0.874757	0.930784	0.681033	0.261339	0	40	1	37	3	3	48	4	0	34	35	0	0	31	36	3	762
GO:0010498	proteasomal protein catabolic process	BP	0.0119452	0.445142	0.0170245	0.0230501	0.0470006	0.0681264	0.142024	0.037103	0.037103	0.122804	0.109323	0.0203973	0.0304523	0.476309	0.47059	0.0404127	0	0	0	2	0	0	1	0	0	1	1	0	0	0	0	0	12
GO:0010517	regulation of phospholipase activity	BP	0.0109545	0.417203	0.0156158	0.45276	0.0431667	0.0626266	0.122703	0.034062	0.034062	0.438967	0.0939654	0.0187122	0.0279485	0.110324	0.441751	0.0371056	0	0	0	0	0	0	1	0	0	0	1	0	0	1	0	0	11
GO:0010518	positive regulation of phospholipase activity	BP	0.00996291	0.387862	0.0142053	0.421908	0.039318	0.0570952	0.104103	0.0310118	0.0310118	0.408678	0.0793078	0.0170245	0.0254385	0.0933957	0.411345	0.0337877	0	0	0	0	0	0	1	0	0	0	1	0	0	1	0	0	10
GO:0010551	regulation of specific transcription from RNA polymerase II promoter	BP	0.00996291	0.387862	0.0142053	0.421908	0.039318	0.0570952	0.437432	0.0310118	0.0310118	0.408678	0.0793078	0.0170245	0.0254385	0.0130217	0.012449	0.0337877	0	0	0	0	0	0	0	0	0	0	1	0	0	2	2	0	10
GO:0010552	positive regulation of specific transcription from RNA polymerase II promoter	BP	0.00499214	0.217537	0.00712552	0.2396	0.0198491	0.0289569	0.249875	0.0156225	0.0156225	0.230951	0.21695	0.00854574	0.0127966	0.23615	0.0239141	0.017033	0	0	0	0	0	0	0	0	0	0	0	0	0	0	1	0	5
GO:0010556	regulation of macromolecule biosynthetic process	BP	0.547868	0.253238	0.291708	0.720331	0.352579	0.653951	0.268198	0.0787244	0.917716	0.801647	0.51244	0.743668	0.870342	0.883596	0.641997	0.25199	0	39	1	36	3	3	45	4	0	33	35	0	0	32	36	3	750
GO:0010557	positive regulation of macromolecule biosynthetic process	BP	0.13813	0.0935814	0.191363	0.674812	0.448718	0.582227	0.582703	0.373557	0.373557	0.770698	0.710178	0.225024	0.317881	0.14823	0.950044	0.399678	0	10	0	6	0	0	7	0	0	5	5	0	0	10	3	0	147
GO:0010558	negative regulation of macromolecule biosynthetic process	BP	0.113161	0.115893	0.157682	0.0242204	0.0115185	0.0319782	0.0679452	0.0530753	0.314661	0.574144	0.340438	0.186124	0.265859	0.598802	0.270792	0.00747533	0	8	0	11	2	2	10	1	0	5	6	0	0	5	7	2	119
GO:0010562	positive regulation of phosphorus metabolic process	BP	0.0158997	0.00593372	0.0226411	0.208582	0.0621887	0.0898123	0.601798	0.049176	0.049176	0.568721	0.175871	0.0271112	0.040407	0.203492	0.571832	0.0535322	0	3	0	1	0	0	0	0	0	0	1	0	0	1	0	0	16
GO:0010563	negative regulation of phosphorus metabolic process	BP	0.00598801	0.255016	0.00854513	0.0368336	0.0237731	0.0346493	0.291811	0.0187189	0.0187189	0.270316	0.254344	0.0102468	0.0153373	0.03574	0.272292	0.020406	0	0	0	1	0	0	0	0	0	0	0	0	0	1	0	0	6
GO:0010564	regulation of cell cycle process	BP	0.0139242	0.142437	0.0198364	0.169255	0.0546241	0.0790316	0.55317	0.0431577	0.0431577	0.520863	0.0264862	0.0237596	0.0354418	0.164954	0.160676	0.0469941	0	1	0	1	0	0	0	0	0	0	2	0	0	1	1	0	14
GO:0010578	regulation of adenylate cyclase activity involved in G-protein signaling	BP	0.00897047	0.357048	0.012793	0.0795521	0.0354543	0.0515319	0.0863755	0.0279524	0.0279524	0.074016	0.356179	0.0153341	0.0229225	0.0773209	0.379289	0.0304588	0	0	0	1	0	0	1	0	0	1	0	0	0	1	0	0	9
GO:0010579	positive regulation of adenylate cyclase activity by G-protein signaling pathway	BP	0.00897047	0.357048	0.012793	0.0795521	0.0354543	0.0515319	0.0863755	0.0279524	0.0279524	0.074016	0.356179	0.0153341	0.0229225	0.0773209	0.379289	0.0304588	0	0	0	1	0	0	1	0	0	1	0	0	0	1	0	0	9
GO:0010604	positive regulation of macromolecule metabolic process	BP	0.162494	0.040499	0.223827	0.457122	0.0318334	0.0820841	0.272262	0.427602	0.427602	0.890689	0.737307	0.0348014	0.366407	0.12874	0.806233	0.0211446	0	13	0	9	2	2	11	0	0	5	6	1	0	12	6	2	175
GO:0010605	negative regulation of macromolecule metabolic process	BP	0.139011	0.170973	0.192543	0.000830983	0.00264772	0.0105959	0.0696017	0.0778886	0.375568	0.345353	0.565084	0.226381	0.319672	0.66508	0.141502	0.00146718	0	9	0	17	3	3	12	1	0	8	6	0	0	6	10	3	148
GO:0010608	posttranscriptional regulation of gene expression	BP	0.0364389	0.0987406	0.0516571	0.132205	0.00942794	0.0195917	0.341918	0.110225	0.110225	0.00234837	0.533122	0.0616724	0.0911046	0.0422777	0.121156	0.00697579	0	3	0	3	1	1	2	0	0	6	1	0	0	4	3	1	37
GO:0010627	regulation of protein kinase cascade	BP	0.0257266	0.125719	0.0365564	0.759861	0.0991445	0.141896	0.175015	0.0787294	0.0787294	0.386942	0.354258	0.0437118	0.0648729	0.153198	0.390986	0.0855834	0	2	0	0	0	0	2	0	0	1	1	0	0	2	1	0	26
GO:0010628	positive regulation of gene expression	BP	0.128394	0.0607264	0.178279	0.593177	0.423342	0.553742	0.349179	0.35102	0.35102	0.702807	0.636947	0.20995	0.297873	0.283769	0.926334	0.376076	0	10	0	6	0	0	8	0	0	5	5	0	0	8	3	0	136
GO:0010629	negative regulation of gene expression	BP	0.107731	0.296519	0.150302	0.147631	0.0744078	0.14138	0.0502067	0.0483783	0.301371	0.837459	0.454712	0.177559	0.254234	0.714063	0.365078	0.0566177	0	6	0	8	1	1	10	1	0	3	5	0	0	4	6	1	113
GO:0010638	positive regulation of organelle organization	BP	0.00797717	0.0528182	0.0113789	0.0640769	0.000425804	0.000916853	0.0696895	0.0248838	0.0248838	0.34312	0.323876	7.50306e-05	0.0204002	0.062245	0.0604329	0.000311617	0	1	0	1	1	1	1	0	0	0	0	1	0	1	1	1	8
GO:0010639	negative regulation of organelle organization	BP	0.0168862	0.194273	0.0240407	0.0108608	0.065949	0.0951564	0.245053	0.0521715	0.0521715	0.214953	0.564922	0.0287831	0.0428805	0.600168	0.0540403	0.0567851	0	1	0	3	0	0	1	0	0	1	0	0	0	0	2	0	17
GO:0010646	regulation of cell communication	BP	0.191283	0.417297	0.261668	0.223946	0.572809	0.712517	0.739232	0.487255	0.487255	0.750078	0.67307	0.305169	0.420951	0.864926	0.64351	0.517517	0	10	0	13	0	0	9	0	0	8	8	0	0	7	9	0	209
GO:0010647	positive regulation of cell communication	BP	0.0403092	0.590997	0.0570952	0.374692	0.151958	0.214611	0.676385	0.121421	0.121421	0.627879	0.589336	0.0681264	0.10047	0.0614425	0.355166	0.131717	0	1	0	2	0	0	1	0	0	1	1	0	0	4	2	0	41
GO:0010648	negative regulation of cell communication	BP	0.0499266	0.226446	0.0705679	0.133681	0.185494	0.259711	0.317787	0.148826	0.148826	0.743467	0.0944447	0.0840839	0.123486	0.756005	0.493908	0.161225	0	3	0	4	0	0	3	0	0	1	4	0	0	1	2	0	51
GO:0010720	positive regulation of cell development	BP	0.00897047	0.357048	0.012793	0.0795521	0.0354543	0.0515319	0.404099	0.0279524	0.0279524	0.376758	0.065458	0.0153341	0.0229225	0.384323	0.379289	0.0304588	0	0	0	1	0	0	0	0	0	0	1	0	0	0	0	0	9
GO:0010721	negative regulation of cell development	BP	0.0139242	0.0266938	0.0198364	0.169255	0.0546241	0.00291415	0.00613437	0.0431577	0.0431577	0.520863	0.496018	0.0237596	0.0354418	0.164954	0.00461131	0.0469941	0	2	0	1	0	1	3	0	0	0	0	0	0	1	3	0	14
GO:0010740	positive regulation of protein kinase cascade	BP	0.0149124	0.159395	0.0212396	0.560596	0.0584137	0.0844374	0.578183	0.0461713	0.0461713	0.54542	0.158635	0.0254367	0.0379274	0.0406636	0.548493	0.0502685	0	1	0	0	0	0	0	0	0	0	1	0	0	2	0	0	15
GO:0010741	negative regulation of protein kinase cascade	BP	0.00598801	0.255016	0.00854513	0.280153	0.0237731	0.0346493	0.00304862	0.0187189	0.0187189	0.270316	0.254344	0.0102468	0.0153373	0.276232	0.272292	0.020406	0	0	0	0	0	0	2	0	0	0	0	0	0	0	0	0	6
GO:0010769	regulation of cell morphogenesis involved in differentiation	BP	0.0208237	0.0161606	0.0296212	0.0981267	0.0808457	0.00655292	0.329466	0.064064	0.064064	0.668531	0.0758254	0.0354443	0.0527145	0.302352	0.0909922	0.0696901	0	3	0	2	0	1	1	0	0	0	2	0	0	1	2	0	21
GO:0010802	respiratory gaseous exchange by respiratory system	BP	0.00499214	0.217537	0.00712552	0.2396	0.0198491	0.0289569	0.249875	0.0156225	0.0156225	0.230951	0.21695	0.00854574	0.0127966	0.23615	0.232687	0.017033	0	0	0	0	0	0	0	0	0	0	0	0	0	0	0	0	5
GO:0010810	regulation of cell-substrate adhesion	BP	0.0158997	0.544164	0.0226411	0.0501432	0.0621887	0.0898123	0.0563424	0.049176	0.049176	0.568721	0.0379862	0.0271112	0.040407	0.0481586	0.198421	0.0535322	0	0	0	2	0	0	2	0	0	0	2	0	0	2	1	0	16
GO:0010811	positive regulation of cell-substrate adhesion	BP	0.0129351	0.471745	0.0184313	0.028806	0.0508197	0.0735947	0.0325498	0.0401349	0.0401349	0.494983	0.12528	0.0220798	0.0329501	0.027614	0.142351	0.0437088	0	0	0	2	0	0	2	0	0	0	1	0	0	2	1	0	13
GO:0010817	regulation of hormone levels	BP	0.0480098	0.41844	0.0678873	0.263714	0.178891	0.250898	0.521234	0.143411	0.143411	0.924365	0.204555	0.0809126	0.118928	0.478197	0.106422	0.155401	0	2	0	3	0	0	2	0	0	0	3	0	0	2	4	0	49
GO:0010863	positive regulation of phospholipase C activity	BP	0.00996291	0.387862	0.0142053	0.421908	0.039318	0.0570952	0.104103	0.0310118	0.0310118	0.408678	0.0793078	0.0170245	0.0254385	0.0933957	0.411345	0.0337877	0	0	0	0	0	0	1	0	0	0	1	0	0	1	0	0	10
GO:0010876	lipid localization	BP	0.00499214	0.217537	0.00712552	0.2396	0.0198491	0.0289569	0.249875	0.0156225	0.0156225	0.230951	0.21695	0.00854574	0.0127966	0.23615	0.232687	0.017033	0	0	0	0	0	0	0	0	0	0	0	0	0	0	0	0	5
GO:0012501	programmed cell death	BP	0.244754	0.337494	0.330419	0.610982	0.301771	0.217058	0.367828	0.0532166	0.586543	0.547738	0.555799	0.382079	0.514419	0.786078	0.767179	0.242742	0	14	0	13	1	2	16	2	0	13	12	0	0	11	11	1	275
GO:0012502	induction of programmed cell death	BP	0.0451283	0.17649	0.0638534	0.447221	0.168889	0.237486	0.254301	0.135227	0.135227	0.420626	0.65233	0.0761367	0.112048	0.0912492	0.211551	0.146593	0	3	0	2	0	0	3	0	0	2	1	0	0	4	3	0	46
GO:0014020	primary neural tube formation	BP	0.0139242	0.142437	0.0198364	0.535808	0.0546241	0.0790316	0.55317	0.0431577	0.0431577	0.520863	0.496018	0.0237596	0.0354418	0.529883	0.523887	0.0469941	0	1	0	0	0	0	0	0	0	0	0	0	0	0	0	0	14
GO:0014031	mesenchymal cell development	BP	0.0119452	0.445142	0.0170245	0.481971	0.0470006	0.0681264	0.498621	0.037103	0.037103	0.467709	0.444141	0.0203973	0.0304523	0.476309	0.12452	0.0404127	0	0	0	0	0	0	0	0	0	0	0	0	0	0	1	0	12
GO:0014032	neural crest cell development	BP	0.00797717	0.324688	0.0113789	0.354902	0.0315756	0.0459367	0.368796	0.0248838	0.0248838	0.34312	0.323876	0.013641	0.0204002	0.350212	0.345491	0.0271189	0	0	0	0	0	0	0	0	0	0	0	0	0	0	0	0	8
GO:0014033	neural crest cell differentiation	BP	0.00797717	0.324688	0.0113789	0.354902	0.0315756	0.0459367	0.368796	0.0248838	0.0248838	0.34312	0.323876	0.013641	0.0204002	0.350212	0.345491	0.0271189	0	0	0	0	0	0	0	0	0	0	0	0	0	0	0	0	8
GO:0014037	Schwann cell differentiation	BP	0.00499214	0.217537	0.00712552	0.2396	0.0198491	0.0289569	0.249875	0.0156225	0.0156225	0.230951	0.21695	0.00854574	0.0127966	0.23615	0.0239141	0.017033	0	0	0	0	0	0	0	0	0	0	0	0	0	0	1	0	5
GO:0014070	response to organic cyclic substance	BP	0.00996291	0.387862	0.0142053	0.0960376	0.039318	0.0570952	0.437432	0.0310118	0.0310118	0.0894779	0.386942	0.0170245	0.0254385	0.0130217	0.0907777	0.0337877	0	0	0	1	0	0	0	0	0	1	0	0	0	2	1	0	10
GO:0014075	response to amine stimulus	BP	0.00499214	0.217537	0.00712552	0.2396	0.0198491	0.0289569	0.0278138	0.0156225	0.0156225	0.0235384	0.21695	0.00854574	0.0127966	0.23615	0.232687	0.017033	0	0	0	0	0	0	1	0	0	1	0	0	0	0	0	0	5
GO:0014706	striated muscle development	BP	0.0556574	0.0537055	0.0785682	0.361382	0.204998	0.285547	0.624962	0.164875	0.164875	0.950468	0.288461	0.0935377	0.137027	0.581191	0.338806	0.178465	0	5	0	3	0	0	2	0	0	0	3	0	0	2	3	0	57
GO:0014855	striated muscle cell proliferation	BP	0.00499214	0.217537	0.00712552	0.2396	0.0198491	0.0289569	0.249875	0.0156225	0.0156225	0.230951	0.0206286	0.00854574	0.0127966	0.23615	0.00125902	0.017033	0	0	0	0	0	0	0	0	0	0	1	0	0	0	2	0	5
GO:0015031	protein transport	BP	0.256474	0.0627496	0.345217	0.0586267	0.324216	0.240446	0.000732955	0.606397	0.23092	0.314484	0.825467	0.398433	0.169748	0.761386	0.0714625	0.638439	0	19	0	21	1	2	29	0	1	16	10	0	1	12	20	0	290
GO:0015672	monovalent inorganic cation transport	BP	0.00597656	0.532766	0.0123761	0.00521543	0.00130157	0.000672313	0.039259	0.0554838	0.0554837	0.0217167	0.364058	0.00101343	0.0384361	0.0545777	0.293449	0.00800609	1	5	1	13	3	4	11	1	1	11	6	2	1	10	7	2	122
GO:0015674	di-, tri-valent inorganic cation transport	BP	0.0527957	0.481858	0.0745758	0.324449	0.195303	0.272741	0.181974	0.156887	0.156887	0.77158	0.736828	0.088822	0.130282	0.544062	0.532706	0.169888	0	2	0	3	0	0	4	0	0	1	1	0	0	2	2	0	54
GO:0015698	inorganic anion transport	BP	0.0296338	0.771119	0.0420724	0.807275	0.11353	0.161905	0.233653	0.0903035	0.0903035	0.793716	0.422925	0.0502791	0.0744934	0.801958	0.463029	0.0981103	0	0	0	0	0	0	2	0	0	0	1	0	0	0	1	0	30
GO:0015711	organic anion transport	BP	0.00698301	0.290704	0.00996291	0.318549	0.0276819	0.0403092	0.331408	0.021806	0.021806	0.307672	0.289958	0.0119452	0.0178719	0.314216	0.309859	0.023768	0	0	0	0	0	0	0	0	0	0	0	0	0	0	0	0	7
GO:0015749	monosaccharide transport	BP	0.0109545	0.0134573	0.0156158	0.45276	0.0431667	0.0626266	0.0204006	0.034062	0.034062	0.438967	0.41624	0.0187122	0.0279485	0.447281	0.441751	0.0371056	0	2	0	0	0	0	2	0	0	0	0	0	0	0	0	0	11
GO:0015758	glucose transport	BP	0.00996291	0.010142	0.0142053	0.421908	0.039318	0.0570952	0.104103	0.0310118	0.0310118	0.408678	0.386942	0.0170245	0.0254385	0.416648	0.411345	0.0337877	0	2	0	0	0	0	1	0	0	0	0	0	0	0	0	0	10
GO:0015807	L-amino acid transport	BP	0.00598801	0.255016	0.00854513	0.0368336	0.0237731	0.0346493	0.0401965	0.0187189	0.0187189	0.270316	0.254344	0.0102468	0.0153373	0.276232	0.272292	0.020406	0	0	0	1	0	0	1	0	0	0	0	0	0	0	0	0	6
GO:0015833	peptide transport	BP	0.0198406	0.067764	0.0282288	0.0874077	0.0771431	0.111006	0.0974987	0.0611043	0.0611043	0.650608	0.62443	0.0337829	0.050265	0.28256	0.0174782	0.0664798	0	2	0	2	0	0	2	0	0	0	0	0	0	1	3	0	20
GO:0015837	amine transport	BP	0.0276819	0.747425	0.039318	0.185305	0.106365	0.151958	0.469083	0.0845339	0.0845339	0.423368	0.74636	0.0470006	0.0696949	0.436022	0.4276	0.0918675	0	0	0	2	0	0	1	0	0	1	0	0	0	1	1	0	28
GO:0015849	organic acid transport	BP	0.0247477	0.337945	0.0351729	0.041331	0.0955131	0.136821	0.411138	0.075814	0.075814	0.368352	0.706121	0.0420635	0.0624531	0.740474	0.13572	0.0824257	0	1	0	3	0	0	1	0	0	1	0	0	0	0	2	0	25
GO:0015893	drug transport	BP	0.00499214	0.217537	0.00712552	0.2396	0.0198491	0.0289569	0.0278138	0.0156225	0.0156225	0.230951	0.21695	0.00854574	0.0127966	0.23615	0.232687	0.017033	0	0	0	0	0	0	1	0	0	0	0	0	0	0	0	0	5
GO:0015931	nucleobase, nucleoside, nucleotide and nucleic acid transport	BP	0.0247477	0.337945	0.0351729	0.746291	0.0955131	0.136821	0.411138	0.075814	0.075814	0.731508	0.11431	0.0420635	0.0624531	0.380131	0.372287	0.0824257	0	1	0	0	0	0	1	0	0	0	2	0	0	1	1	0	25
GO:0015936	coenzyme A metabolic process	BP	0.00499214	0.0207465	0.00712552	0.2396	0.0198491	0.0289569	0.249875	0.0156225	0.0156225	0.230951	0.21695	0.00854574	0.0127966	0.23615	0.232687	0.017033	0	1	0	0	0	0	0	0	0	0	0	0	0	0	0	0	5
GO:0015980	energy derivation by oxidation of organic compounds	BP	0.0227874	0.0221843	0.0324007	0.0314352	0.0882078	0.126584	0.734018	0.0699567	0.0699567	0.330554	0.675819	0.0387591	0.0575957	0.116735	0.704761	0.0760789	0	3	0	3	0	0	0	0	0	1	0	0	0	2	0	0	23
GO:0015985	energy coupled proton transport, down electrochemical gradient	BP	8.94824e-05	0.000491867	0.000191037	2.7964e-07	2.71435e-07	1.54249e-08	4.02333e-07	0.000966187	0.000966187	5.79869e-05	0.00457288	1.73233e-06	0.00064312	2.46684e-07	0.00603586	1.56931e-05	1	4	1	7	3	4	7	1	1	5	3	2	1	7	3	2	15
GO:0015986	ATP synthesis coupled proton transport	BP	8.94824e-05	0.000491867	0.000191037	2.7964e-07	2.71435e-07	1.54249e-08	4.02333e-07	0.000966187	0.000966187	5.79869e-05	0.00457288	1.73233e-06	0.00064312	2.46684e-07	0.00603586	1.56931e-05	1	4	1	7	3	4	7	1	1	5	3	2	1	7	3	2	15
GO:0015992	proton transport	BP	0.000196205	0.00327085	0.000418043	9.98094e-06	1.42689e-06	1.31255e-07	1.25578e-06	0.00209748	0.00209748	7.5533e-05	0.0188369	5.82377e-06	0.00139985	8.85347e-06	0.0243388	5.2284e-05	1	4	1	7	3	4	8	1	1	6	3	2	1	7	3	2	22
GO:0016042	lipid catabolic process	BP	0.0451283	0.17649	0.0638534	0.711962	0.168889	0.237486	0.254301	0.135227	0.135227	0.690072	0.65233	0.0761367	0.112048	0.916743	0.913194	0.146593	0	3	0	1	0	0	3	0	0	1	1	0	0	0	0	0	46
GO:0016043	cellular component organization	BP	0.558402	0.782156	0.688986	0.0579264	0.609726	0.47694	0.464042	0.442908	0.923599	0.487542	0.583713	0.387473	0.877975	0.686646	0.0045636	0.502088	0	32	0	50	2	4	43	2	0	39	35	1	0	37	55	2	771
GO:0016044	membrane organization	BP	0.107731	0.457597	0.150302	0.727419	0.0744078	0.14138	0.179461	0.301371	0.301371	0.981845	0.632752	0.0153431	0.254234	0.137716	0.227176	0.0566177	0	5	0	4	1	1	8	0	0	1	4	1	0	8	7	1	113
GO:0016048	detection of temperature stimulus	BP	0.00499214	0.217537	0.00712552	0.0254429	0.0198491	0.0289569	0.249875	0.0156225	0.0156225	0.230951	0.21695	0.00854574	0.0127966	0.23615	0.0239141	0.017033	0	0	0	1	0	0	0	0	0	0	0	0	0	0	1	0	5
GO:0016049	cell growth	BP	0.0178719	0.0520021	0.0254385	0.248708	0.0696949	0.10047	0.266225	0.0551581	0.0551581	0.234173	0.585735	0.0304523	0.045348	0.621185	0.61496	0.0600274	0	2	0	1	0	0	1	0	0	1	0	0	0	0	0	0	18
GO:0016050	vesicle organization	BP	0.0119452	0.109875	0.0170245	0.481971	0.0470006	0.0681264	0.142024	0.037103	0.037103	0.467709	0.444141	0.0203973	0.0304523	0.127972	0.0211381	0.0404127	0	1	0	0	0	0	1	0	0	0	0	0	0	1	2	0	12
GO:0016051	carbohydrate biosynthetic process	BP	0.023768	0.692452	0.0337877	0.368559	0.0918675	0.131717	0.748926	0.0728897	0.0728898	0.716982	0.0253972	0.0404127	0.0600274	0.72606	0.72004	0.0792575	0	0	0	1	0	0	0	0	0	0	3	0	0	0	0	0	24
GO:0016052	carbohydrate catabolic process	BP	0.0267047	0.136698	0.0379381	0.0527936	0.00509279	0.0107127	0.0154488	0.081636	0.081636	0.15761	0.371733	0.0453576	0.0672868	0.41768	0.409432	0.00375402	0	2	0	3	1	1	4	0	0	2	1	0	0	1	1	1	27
GO:0016053	organic acid biosynthetic process	BP	0.0325553	0.208322	0.0461908	0.531574	0.124174	0.176612	0.27962	0.0988928	0.0988928	0.509126	0.471886	0.0551774	0.0816473	0.522674	0.240924	0.107397	0	2	0	1	0	0	2	0	0	1	1	0	0	1	2	0	33
GO:0016054	organic acid catabolic process	BP	0.00996291	0.0797232	0.0142053	0.421908	0.039318	0.0570952	0.104103	0.0310118	0.0310118	0.408678	0.386942	0.0170245	0.0254385	0.416648	0.411345	0.0337877	0	1	0	0	0	0	1	0	0	0	0	0	0	0	0	0	10
GO:0016055	Wnt receptor signaling pathway	BP	0.0470501	0.196015	0.0665444	0.110475	0.17557	0.246453	0.75783	0.140691	0.140691	0.448095	0.40356	0.0793231	0.11664	0.725467	0.453582	0.152475	0	3	0	4	0	0	1	0	0	2	2	0	0	1	2	0	48
GO:0016064	immunoglobulin mediated immune response	BP	0.0168862	0.194273	0.0240407	0.228584	0.00202263	0.00430707	0.0656793	0.0521715	0.0521715	0.214953	0.564922	0.0287831	0.0428805	0.600168	0.0540403	0.0014853	0	1	0	1	1	1	2	0	0	1	0	0	0	0	2	1	17
GO:0016070	RNA metabolic process	BP	0.612883	0.622473	0.367831	0.542101	0.707528	0.907066	0.264922	0.136828	0.949516	0.976924	0.677907	0.803586	0.913049	0.965554	0.801816	0.602082	0	40	1	46	2	2	53	4	0	33	39	0	0	35	40	2	887
GO:0016071	mRNA metabolic process	BP	0.114064	0.687561	0.0119903	0.459093	0.384411	0.508899	0.355458	0.0538738	0.316853	0.742494	0.513439	0.187543	0.26778	0.761989	0.749117	0.340152	0	4	1	6	0	0	7	1	0	4	5	0	0	4	4	0	120
GO:0016072	rRNA metabolic process	BP	0.0344988	0.504728	0.0489275	0.563751	0.131201	0.186277	0.310721	0.104576	0.104576	0.26503	0.232483	0.05843	0.0863875	0.10869	0.103866	0.113538	0	1	0	1	0	0	2	0	0	2	2	0	0	3	3	0	35
GO:0016079	synaptic vesicle exocytosis	BP	0.00897047	0.0658069	0.012793	0.0795521	0.0354543	0.0515319	0.0863755	0.0279524	0.0279524	0.376758	0.065458	0.0153341	0.0229225	0.384323	0.379289	0.0304588	0	1	0	1	0	0	1	0	0	0	1	0	0	0	0	0	9
GO:0016125	sterol metabolic process	BP	0.0286582	0.0112127	0.0406961	0.462552	0.109955	0.156945	0.21864	0.087423	0.087423	0.441159	0.406087	0.0486412	0.072097	0.0627156	0.186335	0.0949941	0	4	0	1	0	0	2	0	0	1	1	0	0	3	2	0	29
GO:0016126	sterol biosynthetic process	BP	0.0139242	0.00352078	0.0198364	0.535808	0.0546241	0.0790316	0.55317	0.0431577	0.0431577	0.520863	0.141746	0.0237596	0.0354418	0.164954	0.523887	0.0469941	0	3	0	0	0	0	0	0	0	0	1	0	0	1	0	0	14
GO:0016192	vesicle-mediated transport	BP	0.168492	0.649249	0.231757	0.507527	0.164123	0.0211783	0.138853	0.440401	0.440401	0.96031	0.505658	0.0373999	0.378018	0.746253	0.0253117	0.127966	0	7	0	9	1	3	13	0	0	4	8	1	0	7	15	1	182
GO:0016197	endosome transport	BP	0.00996291	0.387862	0.0142053	0.0960376	0.039318	0.0570952	0.437432	0.0310118	0.0310118	0.408678	0.386942	0.0170245	0.0254385	0.416648	0.0907777	0.0337877	0	0	0	1	0	0	0	0	0	0	0	0	0	0	1	0	10
GO:0016202	regulation of striated muscle development	BP	0.0109545	0.0944489	0.0156158	0.45276	0.0431667	0.0626266	0.122703	0.034062	0.034062	0.438967	0.41624	0.0187122	0.0279485	0.447281	0.10729	0.0371056	0	1	0	0	0	0	1	0	0	0	0	0	0	0	1	0	11
GO:0016265	death	BP	0.249461	0.368664	0.336374	0.643531	0.310762	0.226353	0.402447	0.0561065	0.594597	0.581116	0.587848	0.388669	0.522169	0.721146	0.699034	0.25046	0	14	0	13	1	2	16	2	0	13	12	0	0	12	12	1	281
GO:0016310	phosphorylation	BP	0.0321062	0.0422348	0.0633298	0.1545	0.0281916	0.0274694	0.145586	0.235624	0.235624	0.435854	0.902595	0.0121692	0.173441	0.0110895	0.123371	0.0774658	1	20	1	19	3	4	20	1	1	15	9	2	1	24	19	2	294
GO:0016311	dephosphorylation	BP	0.0422393	0.148573	0.0598037	0.194419	0.15877	0.22384	0.217593	0.126968	0.126968	0.378632	0.0523855	0.0713381	0.105118	0.393894	0.0218806	0.137697	0	3	0	3	0	0	3	0	0	2	4	0	0	2	5	0	43
GO:0016331	morphogenesis of embryonic epithelium	BP	0.0276819	0.0425874	0.039318	0.784866	0.106365	0.151958	0.203839	0.0845339	0.0845339	0.770775	0.74636	0.0470006	0.0696949	0.779333	0.773663	0.0918675	0	3	0	0	0	0	2	0	0	0	0	0	0	0	0	0	28
GO:0016337	cell-cell adhesion	BP	0.0585116	0.789571	0.082545	0.214279	0.214581	0.298133	0.659663	0.172791	0.172791	0.368602	0.321181	0.0982311	0.143724	0.20503	0.958879	0.186958	0	1	0	4	0	0	2	0	0	3	3	0	0	4	0	0	60
GO:0016358	dendrite development	BP	0.0178719	0.212057	0.0254385	0.0675954	0.00226984	0.00482755	0.075673	0.0551581	0.0551581	0.234173	0.585735	0.000406099	0.045348	0.242885	0.0119724	0.00166747	0	1	0	2	1	1	2	0	0	1	0	1	0	1	3	1	18
GO:0016444	somatic cell DNA recombination	BP	0.00897047	0.0658069	0.012793	0.0795521	0.000546108	0.00117444	0.0863755	0.0279524	0.0279524	0.376758	0.356179	0.0153341	0.0229225	0.384323	0.075112	0.000399812	0	1	0	1	1	1	1	0	0	0	0	0	0	0	1	1	9
GO:0016445	somatic diversification of immunoglobulins	BP	0.00797717	0.0528182	0.0113789	0.0640769	0.000425804	0.000916853	0.0696895	0.0248838	0.0248838	0.34312	0.323876	0.013641	0.0204002	0.350212	0.0604329	0.000311617	0	1	0	1	1	1	1	0	0	0	0	0	0	0	1	1	8
GO:0016447	somatic recombination of immunoglobulin gene segments	BP	0.00797717	0.0528182	0.0113789	0.0640769	0.000425804	0.000916853	0.0696895	0.0248838	0.0248838	0.34312	0.323876	0.013641	0.0204002	0.350212	0.0604329	0.000311617	0	1	0	1	1	1	1	0	0	0	0	0	0	0	1	1	8
GO:0016458	gene silencing	BP	0.0119452	0.445142	0.0170245	0.481971	0.0470006	0.0681264	0.142024	0.037103	0.037103	0.122804	0.444141	0.0203973	0.0304523	0.476309	0.47059	0.0404127	0	0	0	0	0	0	1	0	0	1	0	0	0	0	0	0	12
GO:0016477	cell migration	BP	0.0866496	0.138769	0.121472	0.202842	0.0497961	0.0154113	0.128861	0.00265313	0.248108	0.176246	0.430266	0.00992561	0.208043	0.513338	0.319335	0.0375753	0	6	0	6	1	2	7	2	0	6	4	1	0	4	5	1	90
GO:0016481	negative regulation of transcription	BP	0.103184	0.258773	0.144108	0.121049	0.0687682	0.131414	0.0786811	0.0445902	0.290108	0.920234	0.411797	0.170358	0.244415	0.675904	0.322604	0.0522321	0	6	0	8	1	1	9	1	0	2	5	0	0	4	6	1	108
GO:0016485	protein processing	BP	0.0129351	0.0217281	0.0184313	0.150111	0.0508197	0.0735947	0.161929	0.0401349	0.0401349	0.494983	0.12528	0.0220798	0.0329501	0.00364345	0.142351	0.0437088	0	2	0	1	0	0	1	0	0	0	1	0	0	3	1	0	13
GO:0016525	negative regulation of angiogenesis	BP	0.00598801	0.255016	0.00854513	0.280153	0.0237731	0.0346493	0.0401965	0.0187189	0.0187189	0.270316	0.0299759	0.0102468	0.0153373	0.03574	0.272292	0.020406	0	0	0	0	0	0	1	0	0	0	1	0	0	1	0	0	6
GO:0016567	protein ubiquitination	BP	0.0296338	0.424435	0.0420724	0.213116	0.11353	0.161905	0.0237902	0.0903035	0.0903035	0.458645	0.170361	0.0502791	0.0744934	0.801958	0.199682	0.0981103	0	1	0	2	0	0	4	0	0	1	2	0	0	0	2	0	30
GO:0016568	chromatin modification	BP	0.0820107	0.780665	0.115089	0.476872	0.290217	0.394937	0.519088	0.236027	0.236027	0.936746	0.918871	0.136484	0.19765	0.942444	0.0302955	0.25453	0	2	0	4	0	0	4	0	0	1	1	0	0	1	8	0	85
GO:0016569	covalent chromatin modification	BP	0.0158997	0.544164	0.0226411	0.584063	0.0621887	0.0898123	0.0563424	0.049176	0.049176	0.568721	0.543067	0.0271112	0.040407	0.577989	0.0462153	0.0535322	0	0	0	0	0	0	2	0	0	0	0	0	0	0	2	0	16
GO:0016570	histone modification	BP	0.0149124	0.521197	0.0212396	0.560596	0.0584137	0.0844374	0.047692	0.0461713	0.0461713	0.54542	0.520117	0.0254367	0.0379274	0.554583	0.0389985	0.0502685	0	0	0	0	0	0	2	0	0	0	0	0	0	0	2	0	15
GO:0016571	histone methylation	BP	0.00698301	0.290704	0.00996291	0.318549	0.0276819	0.0403092	0.054229	0.021806	0.021806	0.307672	0.289958	0.0119452	0.0178719	0.314216	0.0468935	0.023768	0	0	0	0	0	0	1	0	0	0	0	0	0	0	1	0	7
GO:0016573	histone acetylation	BP	0.00598801	0.255016	0.00854513	0.280153	0.0237731	0.0346493	0.0401965	0.0187189	0.0187189	0.270316	0.254344	0.0102468	0.0153373	0.276232	0.272292	0.020406	0	0	0	0	0	0	1	0	0	0	0	0	0	0	0	0	6
GO:0016601	Rac protein signal transduction	BP	0.00598801	0.255016	0.00854513	0.280153	0.0237731	0.0346493	0.291811	0.0187189	0.0187189	0.270316	0.0299759	0.0102468	0.0153373	0.276232	0.0346602	0.020406	0	0	0	0	0	0	0	0	0	0	1	0	0	0	1	0	6
GO:0016998	cell wall catabolic process	BP	0.00797717	0.324688	0.0113789	0.354902	0.0315756	0.0459367	0.368796	0.0248838	0.0248838	0.0595345	0.323876	0.013641	0.0204002	0.062245	0.0604329	0.0271189	0	0	0	0	0	0	0	0	0	1	0	0	0	1	1	0	8
GO:0017015	regulation of transforming growth factor beta receptor signaling pathway	BP	0.0178719	0.212057	0.0254385	0.248708	0.0696949	0.10047	0.645146	0.0551581	0.0551581	0.611812	0.0516192	0.0304523	0.045348	0.242885	0.61496	0.0600274	0	1	0	1	0	0	0	0	0	0	2	0	0	1	0	0	18
GO:0017038	protein import	BP	0.0296338	0.0529407	0.0420724	0.019816	0.11353	0.161905	0.0237902	0.0903035	0.0903035	0.458645	0.770084	0.0502791	0.0744934	0.471737	0.199682	0.0981103	0	3	0	4	0	0	4	0	0	1	0	0	0	1	2	0	30
GO:0017145	stem cell division	BP	0.00598801	0.255016	0.00854513	0.280153	0.0237731	0.0346493	0.0401965	0.0187189	0.0187189	0.270316	0.254344	0.0102468	0.0153373	0.03574	0.272292	0.020406	0	0	0	0	0	0	1	0	0	0	0	0	0	1	0	0	6
GO:0017148	negative regulation of translation	BP	0.00698301	0.00329346	0.00996291	0.000244369	0.000320145	0.0006902	0.054229	0.021806	0.021806	0.00398113	0.0406601	0.0119452	0.0178719	0.0483268	0.0468935	0.000234204	0	2	0	3	1	1	1	0	0	2	1	0	0	1	1	1	7
GO:0017156	calcium ion-dependent exocytosis	BP	0.0109545	0.0134573	0.0156158	0.45276	0.0431667	0.0626266	0.468905	0.034062	0.034062	0.438967	0.41624	0.0187122	0.0279485	0.447281	0.10729	0.0371056	0	2	0	0	0	0	0	0	0	0	0	0	0	0	1	0	11
GO:0017157	regulation of exocytosis	BP	0.00698301	0.0408846	0.00996291	0.318549	0.0276819	0.0403092	0.331408	0.021806	0.021806	0.307672	0.289958	0.0119452	0.0178719	0.314216	0.309859	0.023768	0	1	0	0	0	0	0	0	0	0	0	0	0	0	0	0	7
GO:0018105	peptidyl-serine phosphorylation	BP	0.00897047	0.00735749	0.012793	0.000807475	0.0354543	0.0515319	0.0863755	0.0279524	0.0279524	0.376758	0.065458	0.0153341	0.0229225	0.0773209	0.075112	0.0304588	0	2	0	3	0	0	1	0	0	0	1	0	0	1	1	0	9
GO:0018107	peptidyl-threonine phosphorylation	BP	0.00598801	0.255016	0.00854513	0.00266161	0.0237731	0.0346493	0.0401965	0.0187189	0.0187189	0.270316	0.254344	0.0102468	0.0153373	0.276232	0.0346602	0.020406	0	0	0	2	0	0	1	0	0	0	0	0	0	0	1	0	6
GO:0018108	peptidyl-tyrosine phosphorylation	BP	0.023768	0.320115	0.0337877	0.731957	0.0918675	0.131717	0.391132	0.0728897	0.0728898	0.716982	0.31883	0.0404127	0.0600274	0.72606	0.12391	0.0792575	0	1	0	0	0	0	1	0	0	0	1	0	0	0	2	0	24
GO:0018149	peptide cross-linking	BP	0.00598801	0.255016	0.00854513	0.280153	0.0237731	0.0346493	0.291811	0.0187189	0.0187189	0.0341256	0.254344	0.0102468	0.0153373	0.03574	0.272292	0.020406	0	0	0	0	0	0	0	0	0	1	0	0	0	1	0	0	6
GO:0018193	peptidyl-amino acid modification	BP	0.0489686	0.431352	0.0692285	0.125716	0.182199	0.255317	0.30494	0.146122	0.146122	0.475029	0.429425	0.0824995	0.12121	0.491735	0.256539	0.158318	0	2	0	4	0	0	3	0	0	2	2	0	0	2	3	0	50
GO:0018209	peptidyl-serine modification	BP	0.0139242	0.0266938	0.0198364	0.00518504	0.0546241	0.0790316	0.182291	0.0431577	0.0431577	0.158546	0.141746	0.0237596	0.0354418	0.0338108	0.160676	0.0469941	0	2	0	3	0	0	1	0	0	1	1	0	0	2	1	0	14
GO:0018210	peptidyl-threonine modification	BP	0.00598801	0.255016	0.00854513	0.00266161	0.0237731	0.0346493	0.0401965	0.0187189	0.0187189	0.270316	0.254344	0.0102468	0.0153373	0.276232	0.0346602	0.020406	0	0	0	2	0	0	1	0	0	0	0	0	0	0	1	0	6
GO:0018212	peptidyl-tyrosine modification	BP	0.023768	0.320115	0.0337877	0.731957	0.0918675	0.131717	0.391132	0.0728897	0.0728898	0.716982	0.31883	0.0404127	0.0600274	0.72606	0.12391	0.0792575	0	1	0	0	0	0	1	0	0	0	1	0	0	0	2	0	24
GO:0018345	protein palmitoylation	BP	0.00698301	0.290704	0.00996291	0.318549	0.0276819	0.0403092	0.331408	0.021806	0.021806	0.307672	0.289958	0.0119452	0.0178719	0.314216	0.309859	0.023768	0	0	0	0	0	0	0	0	0	0	0	0	0	0	0	0	7
GO:0019216	regulation of lipid metabolic process	BP	0.0129351	0.471745	0.0184313	0.150111	0.0508197	0.0735947	0.161929	0.0401349	0.0401349	0.494983	0.470713	0.0220798	0.0329501	0.146219	0.142351	0.0437088	0	0	0	1	0	0	1	0	0	0	0	0	0	1	1	0	13
GO:0019217	regulation of fatty acid metabolic process	BP	0.00499214	0.217537	0.00712552	0.2396	0.0198491	0.0289569	0.249875	0.0156225	0.0156225	0.230951	0.21695	0.00854574	0.0127966	0.0246733	0.0239141	0.017033	0	0	0	0	0	0	0	0	0	0	0	0	0	1	1	0	5
GO:0019218	regulation of steroid metabolic process	BP	0.00598801	0.255016	0.00854513	0.0368336	0.0237731	0.0346493	0.0401965	0.0187189	0.0187189	0.270316	0.254344	0.0102468	0.0153373	0.276232	0.272292	0.020406	0	0	0	1	0	0	1	0	0	0	0	0	0	0	0	0	6
GO:0019219	regulation of nucleobase, nucleoside, nucleotide and nucleic acid metabolic process	BP	0.542265	0.342338	0.285586	0.685751	0.342139	0.641986	0.234621	0.074812	0.914464	0.824737	0.547077	0.738196	0.866166	0.950758	0.733526	0.243498	0	37	1	36	3	3	45	4	0	32	34	0	0	29	34	3	739
GO:0019220	regulation of phosphate metabolic process	BP	0.0325553	0.0707934	0.0461908	0.0962917	0.124174	0.176612	0.557632	0.0988928	0.0988928	0.823906	0.471886	0.0551774	0.0816473	0.248586	0.826518	0.107397	0	3	0	3	0	0	1	0	0	0	1	0	0	2	0	0	33
GO:0019221	cytokine-mediated signaling pathway	BP	0.0129351	0.125902	0.0184313	0.509625	0.0508197	0.0735947	0.161929	0.0401349	0.0401349	0.140427	0.470713	0.0220798	0.0329501	0.146219	0.497943	0.0437088	0	1	0	0	0	0	1	0	0	1	0	0	0	1	0	0	13
GO:0019222	regulation of metabolic process	BP	0.613769	0.365245	0.368934	0.204807	0.135723	0.422776	0.0647172	0.137799	0.949878	0.619768	0.742134	0.462148	0.913561	0.875436	0.642926	0.0745345	0	44	1	52	5	5	59	4	0	43	38	1	0	39	43	5	889
GO:0019226	transmission of nerve impulse	BP	0.0857235	0.0621261	0.120199	0.517914	0.301648	0.409165	0.12301	0.245707	0.245707	0.841224	0.250628	0.142465	0.205974	0.503327	0.0873566	0.264829	0	7	0	4	0	0	7	0	0	2	5	0	0	4	7	0	89
GO:0019227	action potential propagation	BP	0.00499214	0.217537	0.00712552	0.2396	0.0198491	0.0289569	0.249875	0.0156225	0.0156225	0.230951	0.21695	0.00854574	0.0127966	0.23615	0.0239141	0.017033	0	0	0	0	0	0	0	0	0	0	0	0	0	0	1	0	5
GO:0019228	regulation of action potential in neuron	BP	0.0178719	0.212057	0.0254385	0.627314	0.0696949	0.10047	0.645146	0.0551581	0.0551581	0.611812	0.211102	0.0304523	0.045348	0.242885	0.61496	0.0600274	0	1	0	0	0	0	0	0	0	0	1	0	0	1	0	0	18
GO:0019229	regulation of vasoconstriction	BP	0.00598801	0.0301443	0.00854513	0.280153	0.0237731	0.0346493	0.291811	0.0187189	0.0187189	0.270316	0.254344	0.0102468	0.0153373	0.03574	0.0346602	0.020406	0	1	0	0	0	0	0	0	0	0	0	0	0	1	1	0	6
GO:0019233	sensory perception of pain	BP	0.00797717	0.0528182	0.0113789	0.0640769	0.0315756	0.0459367	0.368796	0.0248838	0.0248838	0.34312	0.0525332	0.013641	0.0204002	0.350212	0.00627532	0.0271189	0	1	0	1	0	0	0	0	0	0	1	0	0	0	2	0	8
GO:0019318	hexose metabolic process	BP	0.0470501	0.405435	0.0665444	0.251817	0.0155418	0.0318703	0.0493965	0.140691	0.140691	0.229324	0.194604	0.0793231	0.11664	0.725467	0.453582	0.011547	0	2	0	3	1	1	5	0	0	3	3	0	0	1	2	1	48
GO:0019319	hexose biosynthetic process	BP	0.00996291	0.387862	0.0142053	0.421908	0.039318	0.0570952	0.437432	0.0310118	0.0310118	0.408678	0.0100589	0.0170245	0.0254385	0.416648	0.411345	0.0337877	0	0	0	0	0	0	0	0	0	0	2	0	0	0	0	0	10
GO:0019320	hexose catabolic process	BP	0.021806	0.0854181	0.0310118	0.0270721	0.0033933	0.00718161	0.00633661	0.0670148	0.0670148	0.0995975	0.282963	0.037103	0.0551581	0.322047	0.314959	0.00249656	0	2	0	3	1	1	4	0	0	2	1	0	0	1	1	1	22
GO:0019362	pyridine nucleotide metabolic process	BP	0.00996291	0.387862	0.0142053	0.421908	0.039318	0.0570952	0.104103	0.0310118	0.0310118	0.0894779	0.386942	0.0170245	0.0254385	0.416648	0.411345	0.0337877	0	0	0	0	0	0	1	0	0	1	0	0	0	0	0	0	10
GO:0019363	pyridine nucleotide biosynthetic process	BP	0.00598801	0.255016	0.00854513	0.280153	0.0237731	0.0346493	0.291811	0.0187189	0.0187189	0.270316	0.254344	0.0102468	0.0153373	0.276232	0.272292	0.020406	0	0	0	0	0	0	0	0	0	0	0	0	0	0	0	0	6
GO:0019370	leukotriene biosynthetic process	BP	0.00598801	0.0301443	0.00854513	0.280153	0.0237731	0.0346493	0.291811	0.0187189	0.0187189	0.270316	0.254344	0.0102468	0.0153373	0.276232	0.272292	0.020406	0	1	0	0	0	0	0	0	0	0	0	0	0	0	0	0	6
GO:0019395	fatty acid oxidation	BP	0.0119452	0.109875	0.0170245	0.481971	0.0470006	0.0681264	0.498621	0.037103	0.037103	0.122804	0.444141	0.0203973	0.0304523	0.476309	0.47059	0.0404127	0	1	0	0	0	0	0	0	0	1	0	0	0	0	0	0	12
GO:0019438	aromatic compound biosynthetic process	BP	0.00598801	0.0301443	0.00854513	0.280153	0.0237731	0.0346493	0.0401965	0.0187189	0.0187189	0.270316	0.254344	0.0102468	0.0153373	0.03574	0.272292	0.020406	0	1	0	0	0	0	1	0	0	0	0	0	0	1	0	0	6
GO:0019439	aromatic compound catabolic process	BP	0.00499214	0.217537	0.00712552	0.2396	0.0198491	0.0289569	0.0278138	0.0156225	0.0156225	0.0235384	0.21695	0.00854574	0.0127966	0.23615	0.232687	0.017033	0	0	0	0	0	0	1	0	0	1	0	0	0	0	0	0	5
GO:0019538	protein metabolic process	BP	0.0703863	0.13007	0.0470167	0.0164695	0.0439539	0.0695734	0.233485	0.214661	0.0929491	0.150371	0.980701	0.0871978	0.113336	0.011492	0.0326808	0.0177549	2	56	3	69	7	9	62	4	5	59	36	3	4	69	65	7	1031
GO:0019627	urea metabolic process	BP	0.00698301	0.290704	0.00996291	0.318549	0.0276819	0.0403092	0.331408	0.021806	0.021806	0.307672	0.289958	0.0119452	0.0178719	0.314216	0.309859	0.023768	0	0	0	0	0	0	0	0	0	0	0	0	0	0	0	0	7
GO:0019674	NAD metabolic process	BP	0.00499214	0.217537	0.00712552	0.2396	0.0198491	0.0289569	0.249875	0.0156225	0.0156225	0.230951	0.21695	0.00854574	0.0127966	0.23615	0.232687	0.017033	0	0	0	0	0	0	0	0	0	0	0	0	0	0	0	0	5
[truncated: 1,089 more rows]
