# Supplementary material for: Association of tissue lineage and gene expression: conservatively and differentially expressed genes define common and special functions of tissues
Source: BMC Bioinformatics. 2010 Dec 14;11(Suppl 11):S1. doi: 10.1186/1471-2105-11-S11-S1 (PMC3024865; doi:10.1186/1471-2105-11-S11-S1)
Supplement: Additional file 8 — Human GO modules tissue expression distance [file 1471-2105-11-S11-S1-S8.xlsx]

## Sheet: Sheet1
Table S6. Human GO modules tissue expression distance
GO_ID	Zygote	Mesendoderm	Endoderm	PrimitiveGut	PrimitiveGut3	PrimitiveGut2	PrimitiveGut1	Mesoderm	ParaxialMesoderm	IntermediateMesoderm	KU	Gonad	Ectoderm	NeuralCrest	NeuralTube	Brain	Brain2	Brain1	GO_Term	GO_Category	GO_Annotation
GO:0000003	0.953071	0.955335	0.934313	0.938874	0.942124	0.963828	0.914833	0.964386	0.944514	0.970037	0.950084	0.988744	0.936866	0.907685	0.896888	0.900728	0.917523	0.894134	reproduction	BP	The production by an organism of new individuals that contain some portion of their genetic material inherited from that organism.
GO:0000018	0.324325	0.323131	0.270864	0.281399	0.268	0.309589	0.274507	0.372027	0.332704	0.316358	0.315577	0.40048	0.291771	0.207568	0.201734	0.209673	0.247187	0.190237	regulation of DNA recombination	BP	Any process that modulates the frequency, rate or extent of DNA recombination, a process by which a new genotype is formed by reassortment of genes resulting in gene combinations different from those that were present in the parents.
GO:0000038	0.16839	0.188985	0.208491	0.238609	0.231268	0.616445	0.117198	0.175322	0.205507	0.164878	0.309599	0.0573808	0.126286	0.108284	0.0767439	0.0843115	0.115316	0.047143	very-long-chain fatty acid metabolic process	BP	The chemical reactions and pathways involving fatty acids with a chain length of C18 or greater.
GO:0000041	0.712255	0.71496	0.729118	0.74054	0.694768	0.834186	0.758921	0.678908	0.655027	0.656198	0.646363	0.751128	0.65475	0.50736	0.527534	0.540609	0.498568	0.55778	transition metal ion transport	BP	The directed movement of transition metal ions into, out of, within or between cells. A transition metal is an element whose atom has an incomplete d-subshell of extranuclear electrons, or which gives rise to a cation or cations with an incomplete d-subshell. Transition metals often have more than one valency state. Biologically relevant transition metals include vanadium, manganese, iron, copper…
GO:0000050	0.213419	0.278392	0.276257	0.300331	0.237228	0.703543	0.186457	0.267024	0.174976	0.327919	0.427125	0.385509	0.116353	0.0550469	0.0504678	0.0617105	0.0868744	0.0583723	urea cycle	BP	A cyclic metabolic pathway that converts waste nitrogen in the form of ammonium to urea.
GO:0000059	0.235901	0.217839	0.139191	0.153193	0.103025	0.204373	0.157071	0.27968	0.280674	0.313298	0.245112	0.5054	0.209923	0.0434434	0.127762	0.13619	0.193394	0.13407	protein import into nucleus, docking	BP	The aggregation, arrangement and bonding together of the nuclear localization signal of a protein with nuclear envelope proteins such as importins.
GO:0000060	0.42191	0.431162	0.433963	0.45216	0.458501	0.656498	0.325323	0.426743	0.452909	0.339589	0.311974	0.295671	0.380555	0.285551	0.278767	0.30352	0.459579	0.23749	protein import into nucleus, translocation	BP	The vectorial transfer of a protein from the cytoplasm into the nucleus, through the nuclear pore and across the nuclear envelope.
GO:0000070	0.440649	0.500558	0.368445	0.380341	0.394241	0.326126	0.383469	0.618326	0.703379	0.599613	0.314272	0.833009	0.331004	0.319994	0.198658	0.203345	0.251271	0.182517	mitotic sister chromatid segregation	BP	The cell cycle process whereby replicated homologous chromosomes are organized and then physically separated and apportioned to two sets during the mitotic cell cycle. Each replicated chromosome, composed of two sister chromatids, aligns at the cell equator, paired with its homologous partner. One homolog of each morphologic type goes into each of the resulting chromosome sets.
GO:0000075	0.609406	0.622823	0.536023	0.553458	0.462352	0.664215	0.623395	0.66994	0.656894	0.652486	0.601149	0.770756	0.549073	0.580109	0.425639	0.411315	0.429911	0.392624	cell cycle checkpoint	BP	The cell cycle regulatory process by which progression through the cycle can be halted until conditions are suitable for the cell to proceed to the next stage.
GO:0000076	0.123334	0.136452	0.0429948	0.0407478	0.0506918	0.0908169	0.00896806	0.229604	0.205675	0.273702	0.219254	0.514437	0.0843948	0.0704226	0.0314858	0.0231396	0.0444757	0.0318046	DNA replication checkpoint	BP	A signal transduction based surveillance mechanism that prevents the initiation of mitosis until DNA replication is complete, thereby ensuring that progeny inherit a full complement of the genome.
GO:0000077	0.413558	0.408379	0.31949	0.334127	0.28845	0.476314	0.37076	0.455614	0.428845	0.408025	0.390615	0.539058	0.367925	0.288428	0.264523	0.246524	0.252769	0.247114	DNA damage checkpoint	BP	A signal transduction pathway, induced by DNA damage, that blocks cell cycle progression (in G1, G2 or metaphase) or slows the rate at which S phase proceeds.
GO:0000079	0.616714	0.609481	0.533473	0.539267	0.554993	0.568429	0.556776	0.656073	0.551498	0.652538	0.455705	0.777491	0.569655	0.450473	0.491014	0.506942	0.598017	0.464706	regulation of cyclin-dependent protein kinase activity	BP	Any process that modulates the frequency, rate or extent of CDK activity.
GO:0000080	0.229117	0.221995	0.146426	0.147079	0.146713	0.325601	0.0995524	0.264639	0.283812	0.259278	0.25992	0.381473	0.231564	0.19616	0.140164	0.152874	0.164432	0.172493	G1 phase of mitotic cell cycle	BP	A cell cycle process comprising the steps by which a cell progresses through G1 phase, one of two 'gap' phases in the mitotic cell cycle; G1 is the interval between the completion of mitosis and the beginning of DNA synthesis.
GO:0000082	0.534653	0.542688	0.472715	0.461103	0.416234	0.507695	0.489537	0.580442	0.461978	0.577619	0.482682	0.688307	0.464946	0.32024	0.386556	0.409869	0.561369	0.340162	G1/S transition of mitotic cell cycle	BP	Progression from G1 phase to S phase of the mitotic cell cycle.
GO:0000084	0.293423	0.279068	0.206471	0.223668	0.161627	0.155186	0.228567	0.356112	0.334495	0.365325	0.309817	0.497164	0.23836	0.0663528	0.153315	0.164173	0.07351	0.187269	S phase of mitotic cell cycle	BP	A cell cycle process comprising the steps by which a cell progresses through S phase, the part of the mitotic cell cycle during which DNA synthesis takes place.
GO:0000086	0.279859	0.259828	0.187289	0.182964	0.221901	0.268406	0.165363	0.320776	0.323345	0.271295	0.270175	0.309579	0.26162	0.155262	0.165711	0.159919	0.362541	0.0868945	G2/M transition of mitotic cell cycle	BP	Progression from G2 phase to M phase of the mitotic cell cycle.
GO:0000087	0.869149	0.87475	0.824588	0.833754	0.812359	0.864883	0.840241	0.905271	0.882334	0.906586	0.812251	0.963919	0.830907	0.757883	0.746339	0.752879	0.787786	0.727762	M phase of mitotic cell cycle	BP	A cell cycle process comprising the steps by which a cell progresses through M phase, the part of the mitotic cell cycle during which mitosis takes place.
GO:0000096	0.41914	0.454426	0.482507	0.523776	0.622213	0.675022	0.286874	0.426296	0.43171	0.48184	0.679109	0.364125	0.3062	0.317604	0.220587	0.227629	0.232184	0.252604	sulfur amino acid metabolic process	BP	The chemical reactions and pathways involving amino acids containing sulfur, comprising cysteine, homocysteine, methionine and selenocysteine.
GO:0000097	0.336005	0.350002	0.348787	0.376901	0.461591	0.631636	0.203402	0.3549	0.298349	0.410405	0.642069	0.261367	0.249054	0.233056	0.164452	0.167553	0.134097	0.194391	sulfur amino acid biosynthetic process	BP	The chemical reactions and pathways resulting in the formation of amino acids containing sulfur, comprising cysteine, methionine and selenocysteine.
GO:0000122	0.844734	0.846019	0.814103	0.812909	0.804835	0.820296	0.776966	0.859481	0.825654	0.850302	0.827739	0.896848	0.809288	0.729249	0.725529	0.734588	0.797567	0.713606	negative regulation of transcription from RNA polymerase II promoter	BP	Any process that stops, prevents or reduces the frequency, rate or extent of transcription from an RNA polymerase II promoter.
GO:0000154	0.0475084	0.0523048	0.0263213	0.0309166	0.0612699	0.0691139	0.00580992	0.0599791	0.140277	0.0824345	0.0361894	0.260469	0.0348985	0.0647732	0.012193	0.0119119	0.0371182	0.012122	rRNA modification	BP	The covalent alteration of one or more nucleotides within an rRNA molecule to produce an rRNA molecule with a sequence that differs from that coded genetically.
GO:0000160	0.178403	0.176452	0.124692	0.0946998	0.102342	0.128174	0.0222003	0.194413	0.15013	0.156402	0.119447	0.210001	0.137385	0.055281	0.0867857	0.0984239	0.0798947	0.0875431	two-component signal transduction system (phosphorelay)	BP	A conserved series of molecular signals found in prokaryotes and eukaryotes; involves autophosphorylation of a histidine kinase and the transfer of the phosphate group to an aspartate that then acts as a phospho-donor to response regulator proteins.
GO:0000165	0.842451	0.833438	0.822078	0.834588	0.82262	0.906425	0.792248	0.839329	0.842543	0.808657	0.822104	0.853073	0.817041	0.713952	0.748982	0.751943	0.817791	0.709038	MAPKKK cascade	BP	Cascade of at least three protein kinase activities culminating in the phosphorylation and activation of a MAP kinase. MAPKKK cascades lie downstream of numerous signaling pathways.
GO:0000184	0.304088	0.295038	0.253453	0.260151	0.197599	0.359193	0.16946	0.324342	0.202751	0.335915	0.215595	0.528101	0.245041	0.239079	0.192269	0.170947	0.172399	0.180476	nuclear-transcribed mRNA catabolic process, nonsense-mediated decay	BP	The nonsense-mediated decay pathway for nuclear-transcribed mRNAs degrades mRNAs in which an amino-acid codon has changed to a nonsense codon; this prevents the translation of such mRNAs into truncated, and potentially harmful, proteins.
GO:0000186	0.296635	0.295196	0.242151	0.272619	0.439938	0.280783	0.317168	0.349659	0.220126	0.349405	0.435066	0.247752	0.261304	0.299991	0.187808	0.192623	0.219626	0.199034	activation of MAPKK activity	BP	The initiation of the activity of the inactive enzyme MAP kinase kinase by phosphorylation by a MAPKKK.
GO:0000187	0.630638	0.634522	0.615327	0.640887	0.649344	0.737382	0.653381	0.649182	0.653572	0.598281	0.59247	0.657249	0.583832	0.444089	0.468752	0.476917	0.567232	0.433286	activation of MAPK activity	BP	The initiation of the activity of the inactive enzyme MAP kinase by phosphorylation by a MAPKK.
GO:0000188	0.367626	0.33353	0.287158	0.294301	0.226496	0.254019	0.274833	0.371702	0.274083	0.378953	0.41301	0.451674	0.326843	0.108579	0.270379	0.287775	0.3885	0.238917	inactivation of MAPK activity	BP	Any process that terminates the activity of the active enzyme MAP kinase.
GO:0000209	0.254068	0.237737	0.161799	0.136719	0.10834	0.269201	0.115962	0.281218	0.304861	0.270889	0.259084	0.453071	0.213878	0.138601	0.126164	0.126584	0.339813	0.0589354	protein polyubiquitination	BP	Addition of multiple ubiquitin moieties to a protein, forming a ubiquitin chain.
GO:0000226	0.784811	0.754196	0.689722	0.708711	0.794098	0.72369	0.679419	0.796035	0.749763	0.817823	0.732263	0.919368	0.732606	0.699191	0.63338	0.628379	0.677613	0.587991	microtubule cytoskeleton organization	BP	A process that is carried out at the cellular level which results in the formation, arrangement of constituent parts, or disassembly of cytoskeletal structures comprising microtubules and their associated proteins.
GO:0000245	0.319145	0.316185	0.246137	0.254054	0.194265	0.329592	0.37754	0.383629	0.300731	0.386088	0.302167	0.591457	0.257193	0.291095	0.170572	0.166153	0.192318	0.153946	spliceosome assembly	BP	The aggregation, arrangement and bonding together of the spliceosome, a ribonucleoprotein apparatus that catalyzes nuclear mRNA splicing via transesterification reactions.
GO:0000271	0.441258	0.457598	0.424741	0.436314	0.446294	0.608404	0.35478	0.476279	0.553216	0.464366	0.370007	0.582527	0.35366	0.219716	0.294615	0.29778	0.391948	0.217226	polysaccharide biosynthetic process	BP	The chemical reactions and pathways resulting in the formation of polysaccharides, polymers of more than 10 monosaccharide residues joined by glycosidic linkages.
GO:0000272	0.329518	0.422744	0.429782	0.485084	0.353578	0.759968	0.188601	0.441188	0.582806	0.412356	0.61548	0.416514	0.205603	0.311748	0.150527	0.164034	0.101913	0.180756	polysaccharide catabolic process	BP	The chemical reactions and pathways resulting in the breakdown of polysaccharides, polymers of more than 10 monosaccharide residues joined by glycosidic linkages.
GO:0000278	0.923816	0.925265	0.89139	0.89594	0.876756	0.923569	0.898692	0.944635	0.927	0.945955	0.891877	0.979566	0.898287	0.842819	0.84219	0.845692	0.867271	0.82581	mitotic cell cycle	BP	Progression through the phases of the mitotic cell cycle, the most common eukaryotic cell cycle, which canonically comprises four successive phases called G1, S, G2, and M and includes replication of the genome and the subsequent segregation of chromosomes into daughter cells. In some variant cell cycles nuclear replication or nuclear division may not be followed by cell division, or G1 and G2 ph…
GO:0000279	0.900875	0.904229	0.862143	0.868054	0.868385	0.892052	0.871447	0.928011	0.904881	0.931718	0.867082	0.974963	0.872438	0.830774	0.798831	0.806483	0.842955	0.788272	M phase	BP	A cell cycle process comprising the steps by which a cell progresses through M phase, the part of the cell cycle comprising nuclear division.
GO:0000280	0.868489	0.874117	0.823876	0.833215	0.812108	0.864003	0.839956	0.904778	0.881077	0.906384	0.811898	0.963846	0.830288	0.757368	0.745236	0.751719	0.786384	0.726244	nuclear division	BP	A process by which a cell nucleus is divided into two nuclei, with DNA and other nuclear contents distributed between the daughter nuclei.
GO:0000302	0.617603	0.668571	0.662556	0.619462	0.616505	0.73709	0.632635	0.683559	0.640179	0.691698	0.692881	0.615996	0.495647	0.345893	0.382977	0.400322	0.387391	0.419716	response to reactive oxygen species	BP	A change in state or activity of a cell or an organism (in terms of movement, secretion, enzyme production, gene expression, etc.) as a result of a reactive oxygen species stimulus. Reactive oxygen species include singlet oxygen, superoxide, and oxygen free radicals.
GO:0000305	0.103426	0.122385	0.0881063	0.0965253	0.174444	0.266648	0.00315978	0.170813	0.32803	0.113125	0.213397	0.123908	0.0697367	0.0739539	0.0264851	0.0263482	0.0176046	0.0405514	response to oxygen radical	BP	A change in state or activity of a cell or an organism (in terms of movement, secretion, enzyme production, gene expression, etc.) as a result of an oxygen radical stimulus. An oxygen radical is any oxygen species that carries a free electron; examples include hydroxyl radicals and the superoxide anion.
GO:0000375	0.732608	0.740197	0.672592	0.683292	0.539241	0.78448	0.733489	0.792267	0.736198	0.789652	0.653907	0.910573	0.646084	0.584421	0.538082	0.544721	0.604091	0.506511	RNA splicing, via transesterification reactions	BP	Splicing of RNA via a series of two transesterification reactions.
GO:0000377	0.732608	0.740197	0.672592	0.683292	0.539241	0.78448	0.733489	0.792267	0.736198	0.789652	0.653907	0.910573	0.646084	0.584421	0.538082	0.544721	0.604091	0.506511	RNA splicing, via transesterification reactions with bulged adenosine as nucleophile	BP	Splicing of RNA via a series of two transesterification reactions with a bulged adenosine residue from the intron branch point as the initiating nucleophile. When the initial RNA for the splicing reaction is a single molecule (cis splicing), the excised intron is released in a lariat structure.
GO:0000387	0.31046	0.330489	0.241983	0.244274	0.184834	0.348982	0.275633	0.399709	0.396884	0.400667	0.295069	0.616174	0.249689	0.162172	0.172832	0.173283	0.260571	0.165417	spliceosomal snRNP biogenesis	BP	The formation and assembly from one or more snRNA and multiple protein components of a ribonucleoprotein complex that in involved in formation of the spliceosome.
GO:0000398	0.732608	0.740197	0.672592	0.683292	0.539241	0.78448	0.733489	0.792267	0.736198	0.789652	0.653907	0.910573	0.646084	0.584421	0.538082	0.544721	0.604091	0.506511	nuclear mRNA splicing, via spliceosome	BP	The joining together of exons from one or more primary transcripts of nuclear messenger RNA (mRNA) and the excision of intron sequences, via a spliceosomal mechanism, so that mRNA consisting only of the joined exons is produced.
GO:0000578	0.161284	0.153343	0.176938	0.197456	0.402917	0.197482	0.252952	0.101999	0.171914	0.101702	0.0956595	0.0606442	0.159597	0.101252	0.124993	0.112559	0.102456	0.138351	embryonic axis specification	BP	Axis specification in the embryo.
GO:0000718	0.358849	0.368058	0.306291	0.312901	0.292807	0.407825	0.405675	0.417279	0.322936	0.404588	0.345145	0.587793	0.290308	0.265935	0.219529	0.222051	0.357336	0.139693	nucleotide-excision repair, DNA damage removal	BP	The removal of the oligonucleotide that contains the DNA damage. The oligonucleotide is formed by dual incisions that flank the site of DNA damage.
GO:0000723	0.408231	0.401104	0.328677	0.342358	0.257651	0.387705	0.344594	0.449211	0.391995	0.395715	0.369448	0.498473	0.342564	0.308767	0.233971	0.207333	0.182055	0.219333	telomere maintenance	BP	Any process that contributes to the maintenance of proper telomeric length and structure by affecting and monitoring the activity of telomeric proteins and the length of telomeric DNA. These processes includes those that shorten and lengthen the telomeric DNA sequences.
GO:0000724	0.260635	0.258582	0.184341	0.17554	0.207088	0.181758	0.188403	0.297801	0.212154	0.311265	0.225867	0.512803	0.251795	0.20438	0.143621	0.149688	0.285114	0.119959	double-strand break repair via homologous recombination	BP	The error-free repair of a double-strand break in DNA in which the broken DNA molecule is repaired using homologous sequences. A strand in the broken DNA searches for a homologous region in an intact chromosome to serve as the template for DNA synthesis. The restoration of two intact DNA molecules results in the exchange, reciprocal or nonreciprocal, of genetic material between the intact DNA mol…
GO:0000725	0.260635	0.258582	0.184341	0.17554	0.207088	0.181758	0.188403	0.297801	0.212154	0.311265	0.225867	0.512803	0.251795	0.20438	0.143621	0.149688	0.285114	0.119959	recombinational repair	BP	The repair of damaged DNA that involves the exchange, reciprocal or nonreciprocal, of genetic material between the broken DNA molecule and a homologous region of DNA.
GO:0000726	0.161184	0.137875	0.0936808	0.0948109	0.091077	0.080963	0.184765	0.182306	0.113447	0.128146	0.0420609	0.322642	0.149032	0.130153	0.0809606	0.0777091	0.100259	0.0656016	non-recombinational repair	BP	The repair of damaged DNA that does not require the exchange of genetic material between the broken DNA molecule and a homologous region of DNA.
GO:0000731	0.242975	0.236832	0.160715	0.141877	0.145559	0.138675	0.199634	0.319819	0.218911	0.269821	0.219631	0.434588	0.226047	0.125026	0.170054	0.178061	0.168951	0.209528	DNA synthesis during DNA repair	BP	Synthesis of DNA that proceeds from the broken 3' single-strand DNA end uses the homologous intact duplex as the template.
GO:0000737	0.140772	0.145827	0.127014	0.126876	0.0122601	0.343593	0.170348	0.169379	0.116817	0.166989	0.149069	0.357622	0.100539	0.141738	0.0713035	0.0729729	0.173413	0.0364602	DNA catabolic process, endonucleolytic	BP	The hydrolysis of internal 3',5'-phosphodiester bonds in one or two strands of deoxyribonucleotides.
GO:0000768	0.126878	0.148085	0.119764	0.142181	0.232871	0.200631	0.147756	0.144973	0.0599084	0.131651	0.257557	0.0519421	0.0849064	0.0437583	0.040414	0.0526682	0.0982618	0.0459012	syncytium formation by plasma membrane fusion	BP	The formation of a syncytium, a mass of cytoplasm containing several nuclei enclosed within a single plasma membrane, by the fusion of the plasma membranes of two or more individual cells.
GO:0000819	0.445731	0.505313	0.370941	0.382999	0.404891	0.326643	0.384719	0.622984	0.707992	0.603115	0.323164	0.833242	0.335918	0.319997	0.201145	0.206107	0.251272	0.186097	sister chromatid segregation	BP	The process by which sister chromatids are organized and then physically separated and apportioned to two or more sets.
GO:0000902	0.953142	0.947445	0.93561	0.939737	0.946929	0.957671	0.92112	0.953299	0.94872	0.946883	0.938727	0.966626	0.937387	0.871294	0.904851	0.90753	0.935043	0.888855	cell morphogenesis	BP	The developmental process by which the size or shape of a cell is generated and organized. Morphogenesis pertains to the creation of form.
GO:0000904	0.87149	0.834221	0.806166	0.815419	0.84507	0.839527	0.770402	0.848498	0.821138	0.846986	0.823941	0.895292	0.851335	0.659743	0.809345	0.813027	0.830982	0.782764	cell morphogenesis involved in differentiation	BP	The change in form (cell shape and size) that occurs when relatively unspecialized cells, e.g. embryonic or regenerative cells, acquire specialized structural and/or functional features that characterize the cells, tissues, or organs of the mature organism or some other relatively stable phase of the organism's life history.
GO:0000910	0.522897	0.479997	0.375793	0.392456	0.492401	0.42191	0.380883	0.554891	0.412943	0.542563	0.408262	0.704459	0.479765	0.399463	0.380775	0.409288	0.450647	0.372681	cytokinesis	BP	A cellular process resulting in the division of the cytoplasm of a cell and its separation into two daughter cells. Cytokinesis usually occurs after growth, replication, and segregation of cellular components.
GO:0000956	0.36004	0.348441	0.310714	0.315569	0.21184	0.408738	0.176101	0.377255	0.309097	0.381653	0.248625	0.532335	0.316177	0.250373	0.263248	0.243848	0.397773	0.218863	nuclear-transcribed mRNA catabolic process	BP	The chemical reactions and pathways resulting in the breakdown of nuclear-transcribed mRNAs in eukaryotic cells.
GO:0001501	0.908121	0.911479	0.905109	0.90919	0.904115	0.93731	0.904156	0.910288	0.895161	0.903471	0.927775	0.903603	0.885361	0.821884	0.813715	0.81535	0.85798	0.796898	skeletal system development	BP	The process whose specific outcome is the progression of the skeleton over time, from its formation to the mature structure. The skeleton is the bony framework of the body in vertebrates (endoskeleton) or the hard outer envelope of insects (exoskeleton or dermoskeleton).
GO:0001502	0.31178	0.317241	0.291903	0.301768	0.345722	0.252411	0.339985	0.32046	0.323675	0.296028	0.290887	0.354916	0.271346	0.129498	0.189683	0.199697	0.36448	0.133669	cartilage condensation	BP	The condensation of mesenchymal cells that have been committed to differentiate into chondrocytes.
GO:0001503	0.801009	0.801654	0.797037	0.806205	0.816858	0.841201	0.83327	0.79626	0.780842	0.785746	0.841982	0.736485	0.768885	0.694523	0.640653	0.6448	0.72986	0.623894	ossification	BP	The formation of bone or of a bony substance, or the conversion of fibrous tissue or of cartilage into bone or a bony substance.
GO:0001504	0.42429	0.352136	0.254253	0.265173	0.457282	0.198668	0.211361	0.447106	0.568157	0.328085	0.465341	0.314858	0.399059	0.0668487	0.352643	0.384898	0.481006	0.306076	neurotransmitter uptake	BP	The directed movement of neurotransmitters into neurons or glial cells. This process leads to inactivation and recycling of neurotransmitters. It does not occur during cholinergic synaptic transmission. Instead, acetylcholine is enzymatically degraded in the synaptic cleft.
GO:0001505	0.734554	0.682522	0.616739	0.633722	0.721179	0.719777	0.609541	0.71604	0.746563	0.65146	0.72858	0.664515	0.719472	0.413518	0.697709	0.708901	0.810166	0.668496	regulation of neurotransmitter levels	BP	Any process that modulates levels of neurotransmitter.
GO:0001508	0.653827	0.555888	0.54788	0.572497	0.573987	0.684737	0.565832	0.543429	0.482047	0.552031	0.611503	0.58107	0.624829	0.331406	0.550915	0.556471	0.612458	0.560799	regulation of action potential	BP	Any process that modulates the frequency, rate or extent of action potential creation, propagation or termination. An action potential is a spike of membrane depolarization and repolarization that travels along the membrane of a cell.
GO:0001510	0.0750869	0.0806537	0.0559275	0.0664055	0.0611883	0.114618	0.0736211	0.0936403	0.111403	0.116105	0.0437573	0.25611	0.0532113	0.0350501	0.0210823	0.0207578	0.0654914	0.0137425	RNA methylation	BP	Posttranscriptional addition of a methyl group to either a nucleotide or 2'-O ribose in a polyribonucleotide. Usually uses S-adenosylmethionine as a cofactor.
GO:0001516	0.212354	0.238948	0.241548	0.255334	0.399049	0.271113	0.167175	0.242935	0.222071	0.189083	0.197634	0.149081	0.151101	0.0770188	0.0809425	0.0702658	0.127806	0.0621565	prostaglandin biosynthetic process	BP	The chemical reactions and pathways resulting in the formation of prostaglandins, any of a group of biologically active metabolites which contain a cyclopentane ring.
GO:0001522	0.151933	0.148615	0.113637	0.126073	0.123855	0.105961	0.131445	0.199024	0.219265	0.198369	0.0910496	0.402978	0.161391	0.0258892	0.127912	0.139704	0.210762	0.0909036	pseudouridine synthesis	BP	The intramolecular conversion of uridine to pseudouridine within an RNA molecule. This posttranscriptional base modification occurs in tRNA, rRNA, and snRNAs.
GO:0001523	0.36541	0.408387	0.400672	0.429043	0.302246	0.745009	0.419426	0.40088	0.268467	0.417596	0.587827	0.270074	0.308241	0.225305	0.242749	0.229347	0.300645	0.103714	retinoid metabolic process	BP	The chemical reactions and pathways involving retinoids, any member of a class of isoprenoids that contain or are derived from four prenyl groups linked head-to-tail. Retinoids include retinol and retinal and structurally similar natural derivatives or synthetic compounds, but need not have vitamin A activity.
GO:0001525	0.833371	0.852162	0.845538	0.852537	0.868009	0.88252	0.806601	0.854349	0.814083	0.834198	0.864222	0.803181	0.770325	0.727859	0.672243	0.683745	0.758884	0.645475	angiogenesis	BP	Blood vessel formation when new vessels emerge from the proliferation of pre-existing blood vessels.
GO:0001539	0.237689	0.234155	0.168853	0.188678	0.144569	0.24686	0.155341	0.289575	0.230028	0.29695	0.253183	0.530679	0.208782	0.119218	0.145127	0.136486	0.0928514	0.14124	ciliary or flagellar motility	BP	Cell motility due to movement of cilia or flagella.
GO:0001541	0.296289	0.341634	0.289079	0.27979	0.295215	0.471803	0.266418	0.331329	0.270839	0.325919	0.31331	0.406982	0.201389	0.307002	0.122894	0.122009	0.288424	0.0599287	ovarian follicle development	BP	The process whose specific outcome is the progression of the ovarian follicle over time, from its formation to the mature structure.
GO:0001542	0.298381	0.301941	0.263853	0.305318	0.186638	0.545189	0.266137	0.314275	0.232196	0.364707	0.461033	0.479012	0.255772	0.162481	0.177842	0.186431	0.274412	0.220272	ovulation from ovarian follicle	BP	The process leading to the rupture of the follicle, releasing the centrally located oocyte into the oviduct.
GO:0001558	0.787359	0.80443	0.788981	0.795809	0.761303	0.88142	0.691076	0.809534	0.790088	0.773825	0.750927	0.835608	0.711687	0.586369	0.591203	0.604138	0.706109	0.573998	regulation of cell growth	BP	Any process that modulates the frequency, rate or extent of cell growth.
GO:0001568	0.877826	0.888669	0.881006	0.884918	0.890638	0.919847	0.846264	0.892331	0.867361	0.880411	0.903311	0.862646	0.831707	0.775627	0.75124	0.762283	0.830698	0.729787	blood vessel development	BP	The process whose specific outcome is the progression of the blood vessel over time, from its formation to the mature structure. The blood vessel is the vasculature carrying blood.
GO:0001569	0.29139	0.31404	0.278817	0.268792	0.252867	0.299212	0.276147	0.347572	0.373741	0.327585	0.356114	0.3151	0.245075	0.219505	0.178455	0.186319	0.297668	0.189271	patterning of blood vessels	BP	The process that regulates the coordinated growth and sprouting of blood vessels giving rise to the organized vascular system.
GO:0001570	0.42384	0.420153	0.369443	0.360571	0.442018	0.342438	0.351691	0.465497	0.422376	0.478577	0.48223	0.532323	0.383529	0.310189	0.320896	0.331289	0.411043	0.304849	vasculogenesis	BP	The differentiation of endothelial cells from progenitor cells during blood vessel development, and the de novo formation of blood vessels and tubes.
GO:0001573	0.148724	0.143467	0.124752	0.144948	0.183295	0.167615	0.212172	0.164186	0.235498	0.163987	0.173749	0.17582	0.121898	0.0186543	0.065702	0.0679424	0.182772	0.0285334	ganglioside metabolic process	BP	The chemical reactions and pathways involving ceramide oligosaccharides carrying in addition to other sugar residues, one or more sialic acid residues.
GO:0001578	0.228008	0.14789	0.0955097	0.113396	0.158526	0.0957343	0.226453	0.18529	0.122858	0.210755	0.164646	0.381885	0.14571	0.0877593	0.122806	0.134563	0.208445	0.138676	microtubule bundle formation	BP	A process that results in a parallel arrangement of microtubules.
GO:0001649	0.498732	0.523393	0.468186	0.469184	0.582428	0.522326	0.453408	0.558347	0.590494	0.529896	0.58959	0.49875	0.430632	0.343913	0.336924	0.33189	0.402262	0.330858	osteoblast differentiation	BP	The process whereby a relatively unspecialized cell acquires the specialized features of an osteoblast, the mesodermal cell that gives rise to bone.
GO:0001654	0.761538	0.75611	0.710987	0.714376	0.750567	0.808857	0.648175	0.770751	0.781131	0.736343	0.79558	0.716254	0.730417	0.638254	0.658375	0.656661	0.670794	0.635565	eye development	BP	The process whose specific outcome is the progression of the eye over time, from its formation to the mature structure. The eye is the organ of sight.
GO:0001655	0.690945	0.713597	0.705494	0.722051	0.795544	0.823331	0.561709	0.711516	0.660851	0.709799	0.728934	0.738557	0.635885	0.520441	0.54289	0.530921	0.598704	0.486538	urogenital system development	BP	The process whose specific outcome is the progression of the urogenital system over time, from its formation to the mature structure.
GO:0001656	0.518082	0.518947	0.486738	0.482908	0.541255	0.57171	0.382883	0.534982	0.498781	0.535532	0.474606	0.565773	0.481597	0.353339	0.386778	0.372809	0.453009	0.357253	metanephros development	BP	The process whose specific outcome is the progression of the metanephros over time, from its formation to the mature structure. The metanephros is the excretory organ of the fetus which develops into the kidney and is formed from the rear portion of the nephrogenic cord.
GO:0001657	0.460801	0.464487	0.451663	0.449676	0.480292	0.563424	0.360638	0.456948	0.447229	0.416276	0.445143	0.294712	0.410615	0.334688	0.306426	0.294947	0.422955	0.274805	ureteric bud development	BP	The process whose specific outcome is the progression of the ureteric bud over time, from its formation to the mature structure.
GO:0001658	0.333233	0.345308	0.368249	0.372192	0.426937	0.511385	0.223315	0.308545	0.392184	0.261311	0.337086	0.154287	0.264086	0.150238	0.159323	0.176336	0.209904	0.181093	ureteric bud branching	BP	Branching of the ureteric bud.
GO:0001659	0.266124	0.276705	0.257912	0.236922	0.28584	0.298674	0.248921	0.274961	0.283853	0.144142	0.246331	0.0835067	0.228128	0.250945	0.13943	0.143652	0.116277	0.174562	temperature homeostasis	BP	A homeostatic process by which an organism modulates its internal body temperature.
GO:0001662	0.233757	0.206776	0.12395	0.115033	0.131988	0.180101	0.130159	0.283526	0.253315	0.268369	0.17601	0.400084	0.23372	0.0689309	0.180501	0.188437	0.208362	0.189537	behavioral fear response	BP	An acute behavioral change resulting from a perceived external threat.
GO:0001666	0.739786	0.74328	0.71935	0.730904	0.760452	0.80238	0.647565	0.757014	0.789746	0.72766	0.690113	0.771874	0.680854	0.539972	0.599759	0.616423	0.677542	0.604287	response to hypoxia	BP	A change in state or activity of a cell or an organism (in terms of movement, secretion, enzyme production, gene expression, etc.) as a result of a stimulus indicating lowered oxygen tension. Hypoxia, defined as a decline in O2 levels below normoxic levels of 20.8 - 20.95%, results in metabolic adaptation at both the cellular and organismal level.
GO:0001701	0.75267	0.760395	0.725541	0.728648	0.723817	0.797081	0.726416	0.782627	0.781155	0.753127	0.685684	0.843591	0.69193	0.571458	0.614862	0.632208	0.702082	0.614694	in utero embryonic development	BP	The process whose specific outcome is the progression of the embryo in the uterus over time, from formation of the zygote in the oviduct, to birth.
GO:0001702	0.346821	0.378774	0.352203	0.364745	0.306676	0.553324	0.382451	0.408338	0.394595	0.484153	0.670366	0.217184	0.26681	0.314713	0.190493	0.190314	0.185401	0.198705	gastrulation with mouth forming second	BP	A complex and coordinated series of cellular movements that occurs at the end of cleavage during embryonic development of most animals. In Deuterostomes the initial blastopore becomes the anus and the mouth forms second.
GO:0001704	0.432345	0.458773	0.438015	0.459953	0.448573	0.346136	0.376104	0.48322	0.496458	0.461277	0.40274	0.547257	0.367722	0.298552	0.247085	0.254976	0.428662	0.182173	formation of primary germ layer	BP	The formation of the ectoderm, mesoderm and endoderm during gastrulation.
GO:0001707	0.422508	0.446464	0.429527	0.45008	0.429135	0.333358	0.354433	0.467605	0.491354	0.439595	0.399572	0.517822	0.361509	0.281615	0.241809	0.250108	0.423956	0.179436	mesoderm formation	BP	The process that gives rise to the mesoderm. This process pertains to the initial formation of the structure from unspecified parts.
GO:0001708	0.4745	0.463716	0.429388	0.449309	0.509028	0.445703	0.468371	0.492296	0.52216	0.499354	0.53357	0.573029	0.413591	0.385672	0.310331	0.327908	0.312081	0.3567	cell fate specification	BP	The process involved in the specification of cell identity. Once specification has taken place, a cell will be committed to differentiate down a specific pathway if left in its normal environment.
GO:0001709	0.435865	0.462561	0.417773	0.447306	0.501209	0.451693	0.391393	0.503883	0.549093	0.4742	0.426221	0.595861	0.389377	0.261135	0.324138	0.33357	0.506676	0.311445	cell fate determination	BP	Process involved in cell fate commitment. Once determination has taken place, a cell becomes committed to differentiate down a particular pathway regardless of its environment.
GO:0001710	0.129599	0.159882	0.151129	0.17371	0.126883	0.142912	0.112123	0.191955	0.303632	0.184094	0.234356	0.292993	0.0843933	0.0233697	0.0485196	0.0449734	0.170088	0.0201285	mesodermal cell fate commitment	BP	The process by which a cell becomes committed to become part of the mesoderm.
GO:0001754	0.316665	0.294324	0.247273	0.240456	0.329065	0.339672	0.157943	0.313862	0.370034	0.227726	0.259482	0.265407	0.306909	0.361979	0.198387	0.202652	0.0346771	0.28809	eye photoreceptor cell differentiation	BP	The process whereby a relatively unspecialized cell acquires the specialized features of a photoreceptor cell, as found in the eye, the primary visual organ of most organisms.
GO:0001755	0.295447	0.31864	0.304151	0.310288	0.348472	0.477237	0.260542	0.325056	0.390427	0.218297	0.187209	0.301845	0.23616	0.210829	0.161705	0.13934	0.110915	0.177289	neural crest cell migration	BP	The characteristic movement of cells from the dorsal ridge of the neural tube to a variety of locations in a vertebrate embryo.
GO:0001756	0.325126	0.356852	0.304352	0.309671	0.330788	0.248885	0.285763	0.353598	0.428062	0.26563	0.338752	0.27585	0.267648	0.243068	0.184328	0.194453	0.225634	0.164099	somitogenesis	BP	The formation of mesodermal clusters that are arranged segmentally along the anterior posterior axis of an embryo.
GO:0001759	0.292991	0.257679	0.26734	0.279267	0.394332	0.225783	0.342035	0.249167	0.300331	0.217192	0.401123	0.117029	0.252823	0.173835	0.147388	0.154071	0.142967	0.201485	induction of an organ	BP	The close range interaction of two or more cells or tissues that causes them to change their fates and specify the development of an organ.
GO:0001763	0.606636	0.633927	0.636995	0.645178	0.737411	0.695605	0.510535	0.62659	0.612024	0.613097	0.667302	0.543442	0.523537	0.407276	0.415382	0.429749	0.53877	0.416156	morphogenesis of a branching structure	BP	The process by which the anatomical structures of branches are generated and organized. Morphogenesis pertains to the creation of form. A branch is a division or offshoot from a main stem. Examples in animals would include blood vessels, nerves, lymphatics and other endothelial or epithelial tubes.
GO:0001764	0.566486	0.52598	0.5158	0.512813	0.538027	0.599666	0.530748	0.526454	0.554898	0.450984	0.490526	0.53159	0.53879	0.398726	0.449308	0.473784	0.474358	0.396181	neuron migration	BP	The characteristic movement of immature neurons from germinal zones to specific positions where they will reside as they mature.
GO:0001773	0.172543	0.18007	0.156252	0.132027	0.253013	0.0956967	0.113635	0.212632	0.223806	0.157986	0.246527	0.18256	0.164637	0.175456	0.0889204	0.0886359	0.0537643	0.114583	myeloid dendritic cell activation	BP	The change in morphology and behavior of a dendritic cell resulting from exposure to a cytokine, chemokine, cellular ligand, or soluble factor.
GO:0001775	0.893834	0.903895	0.906636	0.911032	0.90622	0.940556	0.858772	0.898974	0.887057	0.860541	0.876401	0.868415	0.863622	0.821629	0.789929	0.796835	0.851551	0.776089	cell activation	BP	A change in the morphology or behavior of a cell resulting from exposure to an activating factor such as a cellular or soluble ligand.
GO:0001776	0.37383	0.394123	0.314527	0.319729	0.416372	0.352407	0.308497	0.445385	0.424696	0.403042	0.335485	0.410975	0.336056	0.210211	0.252665	0.266437	0.348546	0.236622	leukocyte homeostasis	BP	The process of regulating the proliferation and elimination of cells of the immune system such that the total number of cells of a particular cell type within a whole or part of an organism is stable over time in the absence of an outside stimulus.
GO:0001816	0.805032	0.828937	0.829632	0.841986	0.731151	0.916917	0.792309	0.819308	0.782054	0.776163	0.773194	0.827262	0.745365	0.71337	0.62069	0.632394	0.722416	0.595299	cytokine production	BP	The appearance of a cytokine due to biosynthesis or secretion following a cellular stimulus, resulting in an increase in its intracellular or extracellular levels.
GO:0001817	0.775416	0.801617	0.80267	0.815868	0.689057	0.89998	0.774832	0.789654	0.745013	0.753794	0.75026	0.807068	0.711413	0.675393	0.588412	0.601627	0.701577	0.560746	regulation of cytokine production	BP	Any process that modulates the frequency, rate, or extent of production of a cytokine.
GO:0001818	0.380128	0.434949	0.43409	0.447402	0.333932	0.459534	0.380283	0.426014	0.425127	0.364197	0.439457	0.344787	0.2875	0.278172	0.185563	0.202535	0.24938	0.172795	negative regulation of cytokine production	BP	Any process that stops, prevents, or reduces the rate of production of a cytokine.
GO:0001819	0.521149	0.530225	0.483456	0.496223	0.409406	0.689668	0.427872	0.544836	0.513224	0.473285	0.490146	0.523172	0.475777	0.367658	0.337223	0.344777	0.353408	0.355127	positive regulation of cytokine production	BP	Any process that activates or increases the frequency, rate or extent of production of a cytokine.
GO:0001822	0.634778	0.645408	0.614728	0.625432	0.698217	0.692175	0.53565	0.664993	0.637396	0.649377	0.644171	0.695744	0.586555	0.454573	0.47973	0.472985	0.563395	0.455455	kidney development	BP	The process whose specific outcome is the progression of the kidney over time, from its formation to the mature structure. The kidney is an organ that filters the blood and excretes the end products of body metabolism in the form of urine.
GO:0001824	0.411253	0.419945	0.393874	0.384617	0.368014	0.372353	0.390413	0.445371	0.463465	0.406626	0.344296	0.576312	0.366687	0.365102	0.275419	0.277261	0.403904	0.251855	blastocyst development	BP	The process whose specific outcome is the progression of the blastocyst over time, from its formation to the mature structure. The mammalian blastocyst is a hollow ball of cells containing two cell types, the inner cell mass and the trophectoderm.
GO:0001825	0.279069	0.301334	0.304353	0.30065	0.296026	0.344216	0.296399	0.303319	0.352849	0.226958	0.224741	0.341922	0.219994	0.341914	0.16459	0.173394	0.24045	0.177221	blastocyst formation	BP	The initial formation of a blastocyst from a solid ball of cells known as a morula.
GO:0001829	0.247712	0.276085	0.287997	0.285453	0.255635	0.329665	0.293839	0.273978	0.339348	0.186975	0.182056	0.297339	0.197492	0.338402	0.145063	0.151166	0.202617	0.155384	trophectodermal cell differentiation	BP	The process whereby a relatively unspecialized cell acquires the specialized features of a trophectoderm cell.
GO:0001836	0.328068	0.340368	0.271281	0.241626	0.244998	0.331952	0.356694	0.39819	0.50648	0.27688	0.299523	0.300004	0.285173	0.387289	0.200566	0.190339	0.239275	0.223292	release of cytochrome c from mitochondria	BP	The process by which cytochrome c is enabled to move from the mitochondrial intermembrane space into the cytosol, which is an early step in apoptosis and leads to caspase activation.
GO:0001837	0.292392	0.307379	0.248536	0.279284	0.315812	0.249675	0.371278	0.364615	0.305959	0.37339	0.239064	0.487346	0.220894	0.152443	0.145059	0.159478	0.225041	0.126715	epithelial to mesenchymal transition	BP	A transition where an epithelial cell loses apical/basolateral polarity, severs intercellular adhesive junctions, degrades basement membrane components and becomes a migratory mesenchymal cell.
GO:0001838	0.308961	0.302929	0.281021	0.311681	0.444896	0.27602	0.368254	0.301149	0.134256	0.304696	0.223864	0.432084	0.294263	0.192174	0.247463	0.239507	0.32789	0.252346	embryonic epithelial tube formation	BP	The morphogenesis of an embryonic epithelium into a tube-shaped structure.
GO:0001840	0.113429	0.107415	0.058315	0.0528507	0.0399368	0.0457168	0.024445	0.147261	0.0847779	0.141026	0.113598	0.296467	0.0873691	0.0285566	0.0613519	0.062748	0.0572171	0.0917318	neural plate development	BP	The process whose specific outcome is the progression of the neural plate over time, from its formation to the mature structure. The neural plate is a flat, thickened layer of ectodermal cells. The underlying dorsal mesoderm signals the ectodermal cells above it to elongate into columnar neural plate cells. The neural plate subsequently develops into the neural tube, which gives rise to the centr…
GO:0001841	0.263335	0.28758	0.267221	0.294659	0.44355	0.273655	0.346909	0.288845	0.123038	0.288673	0.220151	0.426659	0.219493	0.184757	0.165754	0.154705	0.123151	0.166823	neural tube formation	BP	The formation of a tube from the flat layer of ectodermal cells known as the neural plate. This will give rise to the central nervous system.
GO:0001843	0.192685	0.220574	0.211311	0.231429	0.334949	0.248115	0.333188	0.202273	0.0835011	0.212511	0.168993	0.316692	0.150189	0.140216	0.111646	0.112502	0.0883891	0.106232	neural tube closure	BP	The last step in the formation of the neural tube, where the paired neural folds are brought together and fuse at the dorsal midline.
GO:0001889	0.477144	0.478119	0.462358	0.465946	0.489803	0.653292	0.391731	0.46819	0.426417	0.425835	0.403954	0.536693	0.387956	0.458215	0.287458	0.312585	0.422669	0.279242	liver development	BP	The process whose specific outcome is the progression of the liver over time, from its formation to the mature structure. The liver is an exocrine gland which secretes bile and functions in metabolism of protein and carbohydrate and fat, synthesizes substances involved in the clotting of the blood, synthesizes vitamin A, detoxifies poisonous substances, stores glycogen, and breaks down worn-out e…
GO:0001890	0.520225	0.545455	0.537999	0.551281	0.593612	0.69575	0.401046	0.541005	0.47748	0.528445	0.476249	0.620074	0.458371	0.362463	0.37149	0.396677	0.528192	0.343657	placenta development	BP	The process whose specific outcome is the progression of the placenta over time, from its formation to the mature structure. The placenta is an organ of metabolic interchange between fetus and mother, partly of embryonic origin and partly of maternal origin.
GO:0001892	0.335417	0.372092	0.377012	0.384516	0.46559	0.557994	0.279773	0.368815	0.348108	0.371055	0.296059	0.523536	0.260766	0.266782	0.21125	0.219368	0.233077	0.220307	embryonic placenta development	BP	The embryonically driven process whose specific outcome is the progression of the placenta over time, from its formation to the mature structure. The placenta is an organ of metabolic interchange between fetus and mother, partly of embryonic origin and partly of maternal origin.
GO:0001894	0.577795	0.607387	0.651077	0.666703	0.463871	0.837786	0.644039	0.542174	0.498764	0.534219	0.655337	0.474121	0.50892	0.348118	0.413903	0.402165	0.408258	0.326631	tissue homeostasis	BP	A homeostatic process involved in the maintenance of an internal equilibrium within a defined tissue of an organism, including control of cellular proliferation and death and control of metabolic function.
GO:0001906	0.450284	0.456536	0.439933	0.461538	0.374139	0.620745	0.288233	0.469308	0.43516	0.461609	0.400414	0.655644	0.428747	0.260419	0.319859	0.346271	0.565123	0.281272	cell killing	BP	Any process in an organism that results in the killing of its own cells or those of another organism, including in some cases the death of the other organism. Killing here refers to the induction of death in one cell by another cell, not cell-autonomous death due to internal or other environmental conditions.
GO:0001909	0.346784	0.338738	0.26746	0.283129	0.232222	0.456252	0.241546	0.404716	0.347889	0.408921	0.27677	0.644217	0.343539	0.212024	0.240309	0.267136	0.529454	0.193975	leukocyte mediated cytotoxicity	BP	The directed killing of a target cell by a leukocyte.
GO:0001910	0.263953	0.239716	0.208359	0.216451	0.194553	0.384795	0.117244	0.26322	0.247201	0.194226	0.22573	0.280739	0.283155	0.186192	0.184737	0.207573	0.495586	0.129047	regulation of leukocyte mediated cytotoxicity	BP	Any process that modulates the frequency, rate, or extent of leukocyte mediated cytotoxicity.
GO:0001912	0.240134	0.213838	0.176046	0.184151	0.17761	0.36891	0.0847002	0.239364	0.186844	0.17776	0.201968	0.261508	0.263802	0.174756	0.166498	0.187075	0.486538	0.107524	positive regulation of leukocyte mediated cytotoxicity	BP	Any process that activates or increases the frequency, rate or extent of leukocyte mediated cytotoxicity.
GO:0001932	0.75289	0.750118	0.749857	0.764529	0.738498	0.872028	0.701502	0.7426	0.695684	0.732387	0.759015	0.753546	0.721198	0.597955	0.632832	0.65137	0.650084	0.639848	regulation of protein amino acid phosphorylation	BP	Any process that modulates the frequency, rate or extent of addition of phosphate groups into an amino acid in a protein.
GO:0001933	0.319934	0.299674	0.257926	0.258564	0.208357	0.393383	0.336415	0.341185	0.192742	0.433822	0.451079	0.574566	0.282908	0.0704959	0.20579	0.228365	0.39241	0.190225	negative regulation of protein amino acid phosphorylation	BP	Any process that stops, prevents or decreases the rate of addition of phosphate groups to amino acids within a protein.
GO:0001934	0.653693	0.654553	0.665499	0.689435	0.678063	0.845524	0.524366	0.631817	0.619439	0.565323	0.649097	0.50345	0.603961	0.552461	0.501998	0.519968	0.429704	0.53718	positive regulation of protein amino acid phosphorylation	BP	Any process that activates or increases the frequency, rate or extent of addition of phosphate groups to amino acids within a protein.
GO:0001935	0.537493	0.53879	0.556373	0.570252	0.56394	0.745864	0.423138	0.495221	0.370887	0.472411	0.579013	0.469193	0.469788	0.401945	0.353314	0.350357	0.415735	0.302153	endothelial cell proliferation	BP	The multiplication or reproduction of endothelial cells, resulting in the expansion of a cell population. Endothelial cells are thin flattened cells which line the inside surfaces of body cavities, blood vessels, and lymph vessels, making up the endothelium.
GO:0001936	0.506941	0.515714	0.543575	0.556423	0.551449	0.736838	0.38087	0.464794	0.33221	0.454461	0.552764	0.455318	0.427161	0.393738	0.32492	0.321628	0.405727	0.261589	regulation of endothelial cell proliferation	BP	Any process that modulates the frequency, rate, or extent of endothelial cell proliferation.
GO:0001937	0.408388	0.409802	0.446226	0.459764	0.393922	0.681207	0.261617	0.36278	0.203559	0.385798	0.489052	0.404363	0.33052	0.185285	0.260656	0.265508	0.351852	0.211851	negative regulation of endothelial cell proliferation	BP	Any process that stops, prevents, or reduces the rate or extent of endothelial cell proliferation.
GO:0001938	0.31911	0.297415	0.31703	0.30033	0.406534	0.445569	0.211557	0.247709	0.196478	0.17924	0.239942	0.146481	0.261488	0.327814	0.163185	0.156451	0.166136	0.0857181	positive regulation of endothelial cell proliferation	BP	Any process that activates or increases the rate or extent of endothelial cell proliferation.
GO:0001942	0.449233	0.45133	0.395892	0.404168	0.561215	0.408996	0.440238	0.494149	0.421654	0.447345	0.41888	0.501947	0.41067	0.377604	0.310116	0.329081	0.5121	0.266637	hair follicle development	BP	The process whose specific outcome is the progression of the hair follicle over time, from its formation to the mature structure. A hair follicle is a tube-like opening in the epidermis where the hair shaft develops and into which the sebaceous glands open.
GO:0001944	0.878993	0.889375	0.88152	0.885441	0.891544	0.920257	0.847417	0.893067	0.867987	0.881039	0.903862	0.863033	0.833976	0.77584	0.753003	0.763555	0.830735	0.731826	vasculature development	BP	The process whose specific outcome is the progression of the vasculature over time, from its formation to the mature structure.
GO:0001947	0.262999	0.279369	0.2114	0.228621	0.128542	0.299286	0.216215	0.304256	0.23668	0.213592	0.225517	0.230335	0.195874	0.401738	0.128568	0.12262	0.110709	0.109739	heart looping	BP	The characteristic morphogenetic movements where the primitive heart tube loops asymmetrically. This looping brings the primitive heart chambers into alignment preceeding their future integration.
GO:0001952	0.356685	0.351669	0.274027	0.256566	0.265151	0.294265	0.318933	0.417656	0.31897	0.318358	0.379974	0.309519	0.302409	0.169353	0.208788	0.216411	0.196281	0.192987	regulation of cell-matrix adhesion	BP	Any process that modulates the frequency, rate or extent of attachment of a cell to the extracellular matrix.
GO:0001953	0.178341	0.160776	0.113335	0.122452	0.0917036	0.129316	0.203167	0.209384	0.183192	0.137444	0.215675	0.0816907	0.15514	0.0387162	0.1006	0.110651	0.11894	0.0859142	negative regulation of cell-matrix adhesion	BP	Any process that stops, prevents or reduces the rate or extent of cell adhesion to the extracellular matrix.
GO:0001963	0.290685	0.281742	0.210422	0.235119	0.347087	0.283981	0.18232	0.341096	0.431813	0.283172	0.285924	0.345793	0.297387	0.127411	0.216844	0.242201	0.22691	0.229698	synaptic transmission, dopaminergic	BP	The process of communication from a neuron to another neuron across a synapse using the neurotransmitter dopamine.
GO:0001964	0.206579	0.199109	0.158525	0.165646	0.204403	0.126808	0.173771	0.208619	0.223094	0.0782132	0.179561	0.0546392	0.1683	0.0857294	0.109262	0.127093	0.0455595	0.160634	startle response	BP	An action or movement due to the application of a sudden unexpected stimulus.
GO:0001974	0.313787	0.334192	0.326872	0.346446	0.176204	0.567727	0.345208	0.335134	0.389994	0.275313	0.327397	0.342543	0.242589	0.140341	0.15535	0.158119	0.0780101	0.222115	blood vessel remodeling	BP	The reorganization or renovation of existing blood vessels.
GO:0001975	0.204566	0.21351	0.161054	0.162947	0.14032	0.195067	0.168322	0.254414	0.242104	0.226242	0.25467	0.290205	0.178907	0.0295932	0.132655	0.145529	0.103989	0.152501	response to amphetamine	BP	A change in state or activity of a cell or an organism (in terms of movement, secretion, enzyme production, gene expression, etc.) as a result of an amphetamine stimulus. Amphetamines consist of a group of compounds related to alpha-methylphenethylamine.
GO:0001976	0.246671	0.239449	0.187291	0.202851	0.149477	0.429065	0.140339	0.263407	0.411827	0.220158	0.297295	0.333293	0.210102	0.128345	0.0991044	0.0957693	0.0699876	0.0970042	neurological system process involved in regulation of systemic arterial blood pressure	BP	The regulation of blood pressure mediated by detection of stimuli and a neurological response.
GO:0001990	0.445544	0.447475	0.417581	0.454332	0.410902	0.581138	0.312191	0.456894	0.456333	0.411152	0.576397	0.301799	0.403889	0.258113	0.296252	0.319542	0.311538	0.338643	regulation of systemic arterial blood pressure by hormone	BP	The process by which hormones modulate the force with which blood passes through the circulatory system. A hormone is one of a group of substances formed in very small amounts in one specialized organ or group of cells and carried (sometimes in the bloodstream) to another organ or group of cells, in the same organism, upon which they have a specific regulatory action.
GO:0001991	0.256459	0.254422	0.201313	0.229131	0.194131	0.426533	0.147507	0.262706	0.311765	0.206894	0.347967	0.186186	0.213321	0.0585495	0.136628	0.137179	0.213907	0.138148	regulation of systemic arterial blood pressure by circulatory renin-angiotensin	BP	The process by which angiotensinogen metabolites in the bloodstream modulate the force with which blood passes through the circulatory system. The process begins when renin is released and cleaves angiotensinogen.
GO:0001993	0.15985	0.206252	0.170887	0.187113	0.361955	0.127261	0.072622	0.249973	0.388907	0.164027	0.20678	0.142954	0.0860758	0.177256	0.0399879	0.0359924	0.0257173	0.0357076	regulation of systemic arterial blood pressure by norepinephrine-epinephrine	BP	The process by which the secretion of norepinephrine or epinephrine into the bloodstream modulates the force with which blood passes through the circulatory system.
GO:0002009	0.749651	0.764347	0.746502	0.756808	0.831632	0.656393	0.769114	0.775544	0.710691	0.76766	0.792752	0.791164	0.707851	0.485229	0.628096	0.634196	0.683114	0.593024	morphogenesis of an epithelium	BP	The process by which the anatomical structures of epithelia are generated and organized. Morphogenesis pertains to the creation of form. An epithelium consists of closely packed cells arranged in one or more layers, that covers the outer surfaces of the body or lines any internal cavity or tube.
GO:0002021	0.273475	0.242801	0.23326	0.247755	0.23999	0.442678	0.170933	0.236389	0.119591	0.207784	0.328938	0.221934	0.24614	0.209385	0.141382	0.154784	0.335857	0.0845609	response to dietary excess	BP	The physiological process by which dietary excess is sensed by the central nervous system and results in a reduction in food intake and increased energy expenditure.
GO:0002026	0.38419	0.455852	0.36544	0.303224	0.465936	0.322173	0.321358	0.544992	0.743735	0.365487	0.391181	0.467998	0.227092	0.259485	0.146934	0.153269	0.190772	0.1653	regulation of the force of heart contraction	BP	Any process that modulates the extent of heart contraction, changing the force with which blood is propelled.
GO:0002027	0.410746	0.478701	0.424915	0.421813	0.533233	0.319809	0.39502	0.53686	0.729439	0.35059	0.327954	0.401077	0.283142	0.264612	0.197453	0.199535	0.235557	0.20762	regulation of heart rate	BP	Any process that modulates the frequency or rate of heart contraction.
GO:0002028	0.224975	0.234473	0.192663	0.196294	0.129136	0.357409	0.19154	0.283691	0.177673	0.18325	0.217832	0.165259	0.210288	0.276445	0.129815	0.143158	0.179224	0.123473	regulation of sodium ion transport	BP	Any process that modulates the frequency, rate or extent of the directed movement of sodium ions (Na+) into, out of, within or between cells.
GO:0002052	0.207519	0.178901	0.15185	0.168254	0.295004	0.100134	0.0845964	0.222202	0.103611	0.260829	0.207823	0.47869	0.228023	0.156659	0.197183	0.17155	0.0426253	0.176874	positive regulation of neuroblast proliferation	BP	Any process that activates or increases the rate of neuroblast proliferation.
GO:0002053	0.231214	0.218785	0.226441	0.218446	0.300766	0.0947927	0.0986358	0.222879	0.197335	0.291287	0.306267	0.279139	0.178008	0.135316	0.144765	0.140774	0.254948	0.120173	positive regulation of mesenchymal cell proliferation	BP	The process of activating or increasing the rate or extent of mesenchymal cell proliferation. Mesenchymal cells are loosely organized embryonic cells.
GO:0002062	0.263324	0.247078	0.184693	0.191427	0.312306	0.229595	0.140957	0.303439	0.381012	0.250533	0.419677	0.155121	0.223439	0.119117	0.145956	0.159603	0.284047	0.141844	chondrocyte differentiation	BP	The process whereby a chondroblast acquires specialized structural and/or functional features of a chondrocyte. A chondrocyte is a polymorphic cell that forms cartilage.
GO:0002064	0.300934	0.32909	0.296769	0.291998	0.564681	0.231962	0.288164	0.329216	0.259062	0.414385	0.398357	0.534613	0.233804	0.140258	0.163627	0.175495	0.19732	0.14302	epithelial cell development	BP	The process whose specific outcome is the progression of an epithelial cell over time, from its formation to the mature structure. An epithelial cell is a cell usually found in a two-dimensional sheet with a free surface.
GO:0002076	0.167413	0.171176	0.13857	0.143343	0.269032	0.1794	0.0885522	0.200567	0.210399	0.209017	0.309804	0.193191	0.144784	0.115281	0.0916683	0.0747256	0.0513276	0.119463	osteoblast development	BP	The process whose specific outcome is the progression of an osteoblast over time, from its formation to the mature structure. Osteoblast development does not include the steps involved in committing a cranial neural crest cell or an osteoprogenitor cell to an osteoblast fate. An osteoblast is a cell that gives rise to bone.
GO:0002088	0.184123	0.187743	0.150663	0.158881	0.136858	0.251912	0.114719	0.212039	0.279219	0.161371	0.238909	0.209819	0.172547	0.0924107	0.11243	0.121405	0.131989	0.128607	lens development in camera-type eye	BP	The process whose specific outcome is the progression of the lens over time, from its formation to the mature structure. The lens is a transparent structure in the eye through which light is focused onto the retina.
GO:0002089	0.113062	0.125892	0.104958	0.114321	0.10141	0.196204	0.0181865	0.138048	0.239595	0.103379	0.171079	0.130887	0.0868654	0.0833226	0.0414698	0.052004	0.0469354	0.0717546	lens morphogenesis in camera-type eye	BP	The process by which the anatomical structures of the lens are generated and organized. Morphogenesis pertains to the creation of form. The lens is a transparent structure in the eye through which light is focused onto the retina.
GO:0002200	0.414313	0.42066	0.378375	0.390577	0.338161	0.448764	0.392558	0.466744	0.470739	0.388235	0.377146	0.42081	0.372433	0.277739	0.255835	0.253472	0.286612	0.232444	somatic diversification of immune receptors	BP	The somatic process allowing for the production of immune receptors whose specificity is not encoded in the germline genomic sequences.
GO:0002204	0.313705	0.313853	0.287688	0.290084	0.156282	0.423615	0.324295	0.352063	0.40512	0.245877	0.305002	0.164861	0.275262	0.169537	0.178616	0.174969	0.251142	0.141349	somatic recombination of immunoglobulin genes during immune response	BP	The process by which immunoglobulin genes are formed through recombination of the germline genetic elements, also known as immunoglobulin gene segments, within a single locus following the induction of an immune response.
GO:0002208	0.313705	0.313853	0.287688	0.290084	0.156282	0.423615	0.324295	0.352063	0.40512	0.245877	0.305002	0.164861	0.275262	0.169537	0.178616	0.174969	0.251142	0.141349	somatic diversification of immunoglobulins during immune response	BP	The somatic process by means of which sequence diversity of immunoglobulins is generated after the induction of an immune response.
GO:0002209	0.233757	0.206776	0.12395	0.115033	0.131988	0.180101	0.130159	0.283526	0.253315	0.268369	0.17601	0.400084	0.23372	0.0689309	0.180501	0.188437	0.208362	0.189537	behavioral defense response	BP	A behavioral response seeking to protect an organism from an a perceived external threat to that organism.
GO:0002218	0.154894	0.172426	0.142411	0.138554	0.034655	0.258805	0.134042	0.203428	0.140826	0.195254	0.100809	0.276538	0.120998	0.139521	0.0788157	0.0883615	0.148744	0.0748676	activation of innate immune response	BP	Any process that initiates an innate immune response.
GO:0002221	0.124576	0.135031	0.104092	0.126348	0.0342928	0.250312	0.131615	0.16378	0.0529283	0.173903	0.0990228	0.276443	0.101224	0.132832	0.0662499	0.0726869	0.123006	0.0708397	pattern recognition receptor signaling pathway	BP	Any series of molecular signals generated as a consequence of binding to a cell surface or intracellular pattern recognition receptor (PRR). Such receptors bind for molecular patterns based on a repeating or polymeric structures, like those of polysaccharides or peptidoglycans, which are sometimes associated with potential pathogens.
GO:0002224	0.124576	0.135031	0.104092	0.126348	0.0342928	0.250312	0.131615	0.16378	0.0529283	0.173903	0.0990228	0.276443	0.101224	0.132832	0.0662499	0.0726869	0.123006	0.0708397	toll-like receptor signaling pathway	BP	Any series of molecular signals generated as a consequence of binding to a toll-like receptor. Toll-like receptors directly bind pattern motifs from a variety of microbial sources to initiate innate immune response.
GO:0002228	0.329677	0.3273	0.259551	0.276559	0.22826	0.452276	0.226268	0.38929	0.292573	0.396598	0.242334	0.642049	0.317592	0.198947	0.214498	0.239506	0.522853	0.152452	natural killer cell mediated immunity	BP	The promotion of an immune response by natural killer cells through direct recognition of target cells or through the release of cytokines.
GO:0002237	0.358235	0.384439	0.329487	0.339182	0.128802	0.572034	0.288767	0.410459	0.300435	0.34705	0.395698	0.409797	0.308752	0.235027	0.230001	0.252112	0.393328	0.222281	response to molecule of bacterial origin	BP	A change in state or activity of an organism (in terms of movement, secretion, enzyme production, gene expression, etc.) as a result of a stimulus by molecules of bacterial origin such as peptides derived from bacterial flagellin.
GO:0002250	0.738896	0.755284	0.750716	0.769439	0.663968	0.908143	0.643016	0.760338	0.68952	0.702576	0.7117	0.76585	0.690296	0.582438	0.576851	0.578686	0.716727	0.511918	adaptive immune response	BP	An immune response based on directed amplification of specific receptors for antigen produced through a somatic diversification process, and allowing for enhanced response to subsequent exposures to the same antigen (immunological memory).
GO:0002252	0.849202	0.863605	0.868741	0.882202	0.762293	0.960853	0.787719	0.860045	0.824932	0.821174	0.814793	0.878847	0.800847	0.672571	0.713539	0.712995	0.798575	0.656123	immune effector process	BP	Any process of the immune system that occurs as part of an immune response.
GO:0002253	0.732499	0.746746	0.747198	0.767587	0.639728	0.902856	0.673295	0.750675	0.705791	0.68274	0.668768	0.773047	0.659087	0.463044	0.549163	0.551094	0.673509	0.497447	activation of immune response	BP	Any process that initiates an immune response.
GO:0002260	0.337493	0.360731	0.284992	0.288135	0.407321	0.276141	0.291852	0.408457	0.385387	0.383698	0.303685	0.381314	0.298209	0.18166	0.229422	0.246887	0.32409	0.216241	lymphocyte homeostasis	BP	The process of regulating the proliferation and elimination of lymphocytes such that the total number of lymphocytes within a whole or part of an organism is stable over time in the absence of an outside stimulus.
GO:0002263	0.204481	0.216076	0.181921	0.201099	0.264548	0.260087	0.127119	0.247252	0.294579	0.172522	0.273281	0.204062	0.170146	0.249508	0.0832774	0.0939152	0.148468	0.0813546	cell activation during immune response	BP	A change in the morphology or behavior of a cell resulting from exposure to an activating factor such as a cellular or soluble ligand, leading to the initiation or perpetuation of an immune response.
GO:0002274	0.540913	0.553611	0.546253	0.549189	0.621244	0.584356	0.505251	0.569821	0.53922	0.495049	0.567064	0.471243	0.500852	0.473696	0.383072	0.379665	0.44052	0.371534	myeloid leukocyte activation	BP	A change in the morphology or behavior of a myeloid leukocyte resulting from exposure to an activating factor such as a cellular or soluble ligand.
GO:0002285	0.169488	0.181858	0.13889	0.151929	0.240966	0.207378	0.0848523	0.219831	0.279684	0.155382	0.232486	0.198935	0.134623	0.239573	0.0579737	0.0677514	0.138336	0.0482224	lymphocyte activation during immune response	BP	A change in morphology and behavior of a lymphocyte resulting from exposure to a specific antigen, mitogen, cytokine, chemokine, cellular ligand, or soluble factor, leading to the initiation or perpetuation of an immune response.
GO:0002286	0.139684	0.14627	0.0918276	0.0967883	0.101448	0.160625	0.0771554	0.197419	0.279648	0.125589	0.200896	0.156913	0.11664	0.230313	0.0473247	0.0546505	0.135826	0.0367337	T cell activation during immune response	BP	The change in morphology and behavior of a mature or immature T cell resulting from exposure to a mitogen, cytokine, chemokine, cellular ligand, or an antigen for which it is specific, leading to the initiation or perpetuation of an immune response.
GO:0002292	0.1157	0.128129	0.0745481	0.0790282	0.0612971	0.145989	0.0678546	0.179481	0.257474	0.110402	0.17184	0.141597	0.0930731	0.212988	0.0353053	0.0393815	0.0749781	0.0311833	T cell differentiation during immune response	BP	The process whereby an antigenically nave T cell acquires the specialized features of an effector, regulatory, or memory T cell during an immune response. Effector T cells include cells which provide T cell help or exhibit cytotoxicity towards other cells.
GO:0002293	0.1157	0.128129	0.0745481	0.0790282	0.0612971	0.145989	0.0678546	0.179481	0.257474	0.110402	0.17184	0.141597	0.0930731	0.212988	0.0353053	0.0393815	0.0749781	0.0311833	alpha-beta T cell differentiation during immune response	BP	The process whereby an antigenically nave alpha-beta T cell acquires the specialized features of an effector, regulatory, or memory T cell during an immune response. Effector T cells include cells which provide T cell help or exhibit cytotoxicity towards other cells.
GO:0002294	0.1157	0.128129	0.0745481	0.0790282	0.0612971	0.145989	0.0678546	0.179481	0.257474	0.110402	0.17184	0.141597	0.0930731	0.212988	0.0353053	0.0393815	0.0749781	0.0311833	CD4-positive, alpha-beta T cell differentiation during immune response	BP	The process whereby an antigenically nave CD4-positive, alpha-beta T cell acquires the specialized features of an effector, regulatory, or memory T cell during an immune response. Effector T cells include cells which provide T cell help or exhibit cytotoxicity towards other cells.
GO:0002347	0.232639	0.22708	0.150739	0.1529	0.154737	0.231733	0.199067	0.294946	0.23866	0.187889	0.23309	0.18138	0.210587	0.154732	0.13297	0.153314	0.493892	0.0633165	response to tumor cell	BP	A change in state or activity of a cell or an organism (in terms of movement, secretion, enzyme production, gene expression, etc.) as a result of a stimulus from a tumor cell.
GO:0002366	0.204481	0.216076	0.181921	0.201099	0.264548	0.260087	0.127119	0.247252	0.294579	0.172522	0.273281	0.204062	0.170146	0.249508	0.0832774	0.0939152	0.148468	0.0813546	leukocyte activation during immune response	BP	A change in morphology and behavior of a leukocyte resulting from exposure to a specific antigen, mitogen, cytokine, cellular ligand, or soluble factor, leading to the initiation or perpetuation of an immune response.
GO:0002367	0.363774	0.425608	0.409446	0.433829	0.346071	0.74388	0.287839	0.427477	0.37249	0.414192	0.324143	0.55781	0.251813	0.0599501	0.156042	0.166734	0.163234	0.159816	cytokine production during immune response	BP	The appearance of a cytokine due to biosynthesis or secretion following a cellular stimulus during an immune response, resulting in an increase in its intracellular or extracellular levels.
GO:0002369	0.104446	0.116625	0.0753435	0.0653458	0.177504	0.0505299	0.100175	0.119646	0.16436	0.105053	0.19443	0.142622	0.0877533	0.0124533	0.0284358	0.0313529	0.00635916	0.0347729	T cell cytokine production	BP	Any process that contributes to cytokine production by a T cell.
GO:0002376	0.977403	0.980074	0.979259	0.980369	0.973562	0.990127	0.970091	0.979356	0.974661	0.97036	0.970429	0.975769	0.96677	0.945612	0.935581	0.937177	0.958652	0.925682	immune system process	BP	Any process involved in the development or functioning of the immune system, an organismal system for calibrated responses to potential internal or invasive threats.
GO:0002377	0.486971	0.512329	0.499154	0.518814	0.339546	0.775744	0.4481	0.506053	0.471413	0.440356	0.58829	0.331183	0.422256	0.320749	0.327383	0.309786	0.289638	0.238195	immunoglobulin production	BP	The appearance of immunoglobulin due to biosynthesis or secretion following a cellular stimulus, resulting in an increase in its intracellular or extracellular levels.
GO:0002381	0.325437	0.328022	0.302389	0.305368	0.164141	0.428038	0.325776	0.361264	0.405967	0.249526	0.305517	0.166604	0.284975	0.169583	0.186896	0.182052	0.263474	0.148704	immunoglobulin production during immune response	BP	The appearance of immunoglobulin due to biosynthesis or secretion following a cellular stimulus during an immune response, resulting in an increase in its intracellular or extracellular levels.
GO:0002418	0.174258	0.167101	0.11214	0.10807	0.116602	0.201663	0.0837081	0.223428	0.171118	0.151211	0.152977	0.147402	0.16831	0.113554	0.0979288	0.119467	0.481016	0.0343966	immune response to tumor cell	BP	An immune system process that functions in the response of an organism to a tumor cell.
GO:0002420	0.112082	0.099682	0.0541065	0.0617411	0.10825	0.147604	0.0149581	0.150554	0.0521485	0.105849	0.13287	0.143369	0.139568	0.101528	0.08062	0.0990609	0.464994	0.0252258	natural killer cell mediated cytotoxicity directed against tumor cell target	BP	The directed killing of a tumor cell by a natural killer cell through the release of granules containing cytotoxic mediators or through the engagement of death receptors.
GO:0002423	0.112082	0.099682	0.0541065	0.0617411	0.10825	0.147604	0.0149581	0.150554	0.0521485	0.105849	0.13287	0.143369	0.139568	0.101528	0.08062	0.0990609	0.464994	0.0252258	natural killer cell mediated immune response to tumor cell	BP	An immune response mediated by a natural killer cell triggered in response to the presence of a tumor cell.
GO:0002429	0.413304	0.419533	0.372611	0.363173	0.481093	0.441624	0.253581	0.444987	0.481205	0.417414	0.357382	0.556766	0.377329	0.223367	0.260071	0.273675	0.198657	0.301618	immune response-activating cell surface receptor signaling pathway	BP	A series of molecular signals initiated by the binding of an extracellular ligand to a receptor on the surface of a cell capable of activating or perpetuating an immune response.
GO:0002437	0.218232	0.275531	0.241671	0.24735	0.106124	0.375459	0.275964	0.295486	0.179027	0.255131	0.293528	0.418319	0.139886	0.0107884	0.0741026	0.0735384	0.131598	0.047789	inflammatory response to antigenic stimulus	BP	An inflammatory response to an antigenic stimulus, which can be include any number of T cell or B cell epitopes.
GO:0002440	0.57423	0.61353	0.600737	0.623574	0.485606	0.866835	0.511056	0.607937	0.550509	0.594176	0.629982	0.626606	0.490009	0.349204	0.384102	0.372743	0.331728	0.319861	production of molecular mediator of immune response	BP	The synthesis or release of any molecular mediator of the immune response following an immunological stimulus, resulting in an increase in its intracellular or extracellular levels.
GO:0002443	0.761143	0.780287	0.78351	0.801025	0.658883	0.924733	0.671599	0.778725	0.71327	0.732965	0.711139	0.822706	0.711284	0.575723	0.601294	0.602694	0.733423	0.542533	leukocyte mediated immunity	BP	Any process involved in the carrying out of an immune response by a leukocyte.
GO:0002444	0.31282	0.358356	0.374552	0.392275	0.184976	0.633518	0.267306	0.342736	0.304671	0.282407	0.288917	0.43634	0.238537	0.145278	0.174093	0.156992	0.242735	0.12661	myeloid leukocyte mediated immunity	BP	Any process involved in the carrying out of an immune response by a myeloid leukocyte.
GO:0002448	0.141988	0.146938	0.121905	0.120267	0.128285	0.25353	0.0825767	0.173949	0.209784	0.10634	0.166743	0.0851283	0.120695	0.0527977	0.0634371	0.0592004	0.13099	0.0355768	mast cell mediated immunity	BP	Any process involved in the carrying out of an immune response by a mast cell.
GO:0002449	0.738947	0.756562	0.750796	0.769407	0.640469	0.912324	0.637295	0.762862	0.687175	0.722119	0.691932	0.818972	0.690794	0.547331	0.576585	0.581686	0.719533	0.518658	lymphocyte mediated immunity	BP	Any process involved in the carrying out of an immune response by a lymphocyte.
GO:0002455	0.572713	0.603014	0.621079	0.656922	0.474082	0.889988	0.447161	0.596004	0.456373	0.531925	0.526101	0.650723	0.493945	0.310139	0.384519	0.376977	0.503267	0.329607	humoral immune response mediated by circulating immunoglobulin	BP	An immune response dependent upon secreted immunoglobulin.
GO:0002456	0.301379	0.286284	0.213269	0.211512	0.312066	0.296125	0.207843	0.335378	0.260219	0.309304	0.339675	0.378602	0.293414	0.209284	0.171071	0.195668	0.49557	0.105505	T cell mediated immunity	BP	Any process involved in the carrying out of an immune response by a T cell.
GO:0002460	0.735891	0.752761	0.748725	0.767311	0.657874	0.908138	0.633098	0.757247	0.688051	0.695482	0.701251	0.764676	0.688898	0.582384	0.574284	0.575631	0.712349	0.511107	adaptive immune response based on somatic recombination of immune receptors built from immunoglobulin superfamily domains	BP	An immune response based on directed amplification of specific receptors for antigen produced through a somatic diversification process that includes somatic recombination of germline gene segments encoding immunoglobulin superfamily domains, and allowing for enhanced responses upon subsequent exposures to the same antigen (immunological memory). Recombined receptors for antigen encoded by immuno…
GO:0002467	0.111238	0.129115	0.112419	0.106611	0.191158	0.0643859	0.0260917	0.160123	0.193163	0.09576	0.16211	0.123457	0.0800651	0.0589102	0.0466812	0.0448877	0.0529264	0.035594	germinal center formation	BP	The process by which germinal centers form. A germinal center is a specialized microenvironment formed when activated B cells enter lymphoid follicles. Germinal centers are the foci for B cell proliferation and somatic hypermutation.
GO:0002474	0.276983	0.29746	0.264247	0.215931	0.10988	0.349003	0.207672	0.323503	0.309669	0.326684	0.315047	0.317204	0.228699	0.156554	0.147047	0.159513	0.187896	0.158608	antigen processing and presentation of peptide antigen via MHC class I	BP	The process by which an antigen-presenting cell expresses a peptide antigen on its cell surface in association with an MHC class I protein complex. Class I here refers to classical class I molecules.
GO:0002483	0.117665	0.113951	0.0994762	0.0918289	0.0631576	0.286396	0.0569583	0.137045	0.104758	0.183816	0.177257	0.233315	0.111352	0.113571	0.0608308	0.0673462	0.0698502	0.072624	antigen processing and presentation of endogenous peptide antigen	BP	The process by which an antigen-presenting cell expresses a peptide antigen of endogenous origin on its cell surface in association with an MHC protein complex. The peptide is typically a fragment of a larger endogenous protein which has been degraded within the cell.
GO:0002504	0.297355	0.353572	0.415041	0.357034	0.404684	0.363797	0.375432	0.309687	0.227248	0.24183	0.247685	0.147624	0.216612	0.0655775	0.147037	0.132826	0.350917	0.0672058	antigen processing and presentation of peptide or polysaccharide antigen via MHC class II	BP	The process by which an antigen-presenting cell expresses antigen (peptide or polysaccharide) on its cell surface in association with an MHC class II protein complex.
GO:0002520	0.885765	0.892454	0.871678	0.872318	0.887214	0.9032	0.838396	0.904497	0.894296	0.879153	0.876617	0.901209	0.855966	0.813887	0.763809	0.768637	0.812095	0.750437	immune system development	BP	The process whose specific outcome is the progression of an organismal system whose objective is to provide calibrated responses by an organism to a potential internal or invasive threat, over time, from its formation to the mature structure. A system is a regularly interacting or interdependent group of organs or tissues that work together to carry out a given biological process.
GO:0002521	0.817871	0.823878	0.814365	0.812235	0.841695	0.861962	0.751618	0.828739	0.810352	0.782179	0.810976	0.786837	0.782587	0.747111	0.670487	0.675349	0.699477	0.658074	leukocyte differentiation	BP	The process whereby a relatively unspecialized hemopoietic precursor cell acquires the specialized features of a plasmacytoid dendritic cell or any cell of the myeloid leukocyte or lymphocyte lineages.
GO:0002526	0.791162	0.816903	0.853368	0.87583	0.726614	0.968375	0.735876	0.779935	0.732091	0.725804	0.779692	0.744193	0.704069	0.605716	0.599943	0.593568	0.714437	0.543999	acute inflammatory response	BP	Inflammation which comprises a rapid, short-lived, relatively uniform response to acute injury or antigenic challenge and is characterized by accumulations of fluid, plasma proteins, and granulocytic leukocytes. An acute inflammatory response occurs within a matter of minutes or hours, and either resolves within a few days or becomes a chronic inflammatory response.
GO:0002541	0.666987	0.680176	0.693595	0.726717	0.470127	0.900929	0.625774	0.680559	0.608047	0.582362	0.592105	0.689164	0.580841	0.374495	0.466778	0.458327	0.642751	0.370585	activation of plasma proteins during acute inflammatory response	BP	Any process activating plasma proteins via proteolysis during an acute inflammatory response.
GO:0002562	0.404509	0.408433	0.372107	0.383885	0.311937	0.44872	0.38398	0.456731	0.453538	0.372839	0.360243	0.396804	0.363957	0.277739	0.247476	0.246865	0.283577	0.223039	somatic diversification of immune receptors via germline recombination within a single locus	BP	The process by which immune receptor genes are diversified through recombination of the germline genetic elements within a single genetic locus.
GO:0002573	0.673175	0.675086	0.648956	0.656112	0.6189	0.783322	0.612426	0.692453	0.667677	0.651363	0.694046	0.661747	0.626933	0.57359	0.489472	0.500211	0.55081	0.476965	myeloid leukocyte differentiation	BP	The process whereby a relatively unspecialized myeloid precursor cell acquires the specialized features of any cell of the myeloid leukocyte lineage.
GO:0002637	0.357528	0.383501	0.376453	0.414177	0.187799	0.749807	0.239997	0.377157	0.281777	0.316367	0.552487	0.160304	0.326816	0.183689	0.262619	0.246537	0.218768	0.169868	regulation of immunoglobulin production	BP	Any process that modulates the frequency, rate, or extent of immunoglobulin production.
GO:0002673	0.27501	0.33135	0.325554	0.372584	0.157216	0.67932	0.170806	0.326847	0.231446	0.292584	0.345896	0.426503	0.184466	0.275576	0.101392	0.0987237	0.161876	0.0597817	regulation of acute inflammatory response	BP	Any process that modulates the frequency, rate, or extent of an acute inflammatory response.
GO:0002675	0.200532	0.227835	0.178579	0.20585	0.143335	0.304845	0.149177	0.260261	0.190915	0.255385	0.291304	0.418088	0.144236	0.266681	0.0905242	0.0862847	0.156016	0.0576007	positive regulation of acute inflammatory response	BP	Any process that activates or increases the frequency, rate, or extent of an acute inflammatory response.
GO:0002682	0.913596	0.923872	0.92942	0.936612	0.899232	0.977116	0.884674	0.91654	0.894446	0.889655	0.900006	0.911601	0.878976	0.77761	0.810077	0.811008	0.870493	0.775997	regulation of immune system process	BP	Any process that modulates the frequency, rate, or extent of an immune system process.
GO:0002683	0.607245	0.659631	0.685029	0.699327	0.489946	0.801956	0.651596	0.61929	0.514429	0.552653	0.61542	0.518299	0.507374	0.423695	0.36982	0.367668	0.429618	0.314401	negative regulation of immune system process	BP	Any process that stops, prevents, or reduces the frequency, rate, or extent of an immune system process.
GO:0002684	0.840443	0.853289	0.858236	0.867715	0.811933	0.937275	0.774679	0.847055	0.8307	0.781492	0.803007	0.825387	0.792539	0.680329	0.700184	0.703402	0.812299	0.653948	positive regulation of immune system process	BP	Any process that activates or increases the frequency, rate, or extent of an immune system process.
GO:0002685	0.186909	0.216524	0.230246	0.229655	0.293722	0.350839	0.196683	0.209294	0.38275	0.132596	0.160243	0.14534	0.110436	0.0926986	0.0516317	0.0489107	0.0645829	0.0560697	regulation of leukocyte migration	BP	Any process that modulates the frequency, rate, or extent of leukocyte migration.
GO:0002687	0.168715	0.190506	0.213476	0.210864	0.293429	0.306696	0.163632	0.175368	0.38093	0.111166	0.108071	0.133404	0.101735	0.0773119	0.0485662	0.0461255	0.0644973	0.0518863	positive regulation of leukocyte migration	BP	Any process that activates or increases the frequency, rate, or extent of leukocyte migration.
GO:0002688	0.137686	0.159705	0.17906	0.172185	0.171478	0.292716	0.13347	0.14445	0.354988	0.0758718	0.0718153	0.0777927	0.0787275	0.0506733	0.0345153	0.0304204	0.022329	0.0436704	regulation of leukocyte chemotaxis	BP	Any process that modulates the frequency, rate, or extent of leukocyte chemotaxis.
GO:0002690	0.137686	0.159705	0.17906	0.172185	0.171478	0.292716	0.13347	0.14445	0.354988	0.0758718	0.0718153	0.0777927	0.0787275	0.0506733	0.0345153	0.0304204	0.022329	0.0436704	positive regulation of leukocyte chemotaxis	BP	Any process that activates or increases the frequency, rate, or extent of leukocyte chemotaxis.
GO:0002694	0.746757	0.767921	0.760827	0.769406	0.777764	0.736042	0.734506	0.767015	0.71238	0.696036	0.749403	0.689396	0.70379	0.63148	0.590272	0.592095	0.666071	0.559793	regulation of leukocyte activation	BP	Any process that modulates the frequency, rate, or extent of leukocyte activation.
GO:0002695	0.488708	0.527005	0.516011	0.538314	0.423987	0.472208	0.612959	0.524565	0.402085	0.451446	0.512169	0.441872	0.426192	0.385132	0.305774	0.301666	0.325113	0.262568	negative regulation of leukocyte activation	BP	Any process that stops, prevents, or reduces the frequency, rate, or extent of leukocyte activation.
GO:0002696	0.635935	0.655791	0.632663	0.632378	0.692216	0.592672	0.543416	0.668163	0.633357	0.565211	0.625021	0.554098	0.589614	0.508901	0.475625	0.481545	0.581467	0.447012	positive regulation of leukocyte activation	BP	Any process that activates or increases the frequency, rate, or extent of leukocyte activation.
GO:0002697	0.680952	0.712564	0.718878	0.746903	0.582618	0.905628	0.521758	0.69579	0.631756	0.688387	0.705901	0.770776	0.620925	0.411417	0.515786	0.520412	0.624981	0.450451	regulation of immune effector process	BP	Any process that modulates the frequency, rate, or extent of an immune effector process.
GO:0002698	0.202955	0.248903	0.264683	0.280884	0.102121	0.650976	0.124601	0.251275	0.26957	0.168313	0.334628	0.136407	0.139866	0.0696173	0.0569043	0.0531717	0.0490637	0.0234714	negative regulation of immune effector process	BP	Any process that stops, prevents, or reduces the frequency, rate, or extent of an immune effector process.
GO:0002699	0.453929	0.479456	0.449368	0.471823	0.38666	0.666532	0.289877	0.475137	0.367637	0.457609	0.418864	0.600895	0.402626	0.243245	0.298984	0.31374	0.544782	0.248122	positive regulation of immune effector process	BP	Any process that activates or increases the frequency, rate, or extent of an immune effector process.
GO:0002700	0.49831	0.546154	0.53083	0.56569	0.408759	0.857262	0.362405	0.540389	0.426769	0.549873	0.601517	0.58465	0.426809	0.227035	0.339265	0.329388	0.282518	0.272827	regulation of production of molecular mediator of immune response	BP	Any process that modulates the frequency, rate, or extent of the production of molecular mediator of immune response.
GO:0002702	0.187709	0.230788	0.226246	0.235838	0.185018	0.518201	0.159367	0.198466	0.134446	0.200422	0.146878	0.341106	0.133721	0.0597244	0.0757758	0.0764513	0.059915	0.103015	positive regulation of production of molecular mediator of immune response	BP	Any process that activates or increases the frequency, rate, or extent of the production of molecular mediator of immune response.
GO:0002703	0.538728	0.562748	0.534041	0.549273	0.447269	0.70582	0.381208	0.568419	0.496506	0.505653	0.560034	0.580693	0.491163	0.320482	0.362234	0.368265	0.582593	0.285968	regulation of leukocyte mediated immunity	BP	Any process that modulates the frequency, rate, or extent of leukocyte mediated immunity.
GO:0002705	0.415628	0.443542	0.425051	0.447857	0.355922	0.649011	0.269357	0.430347	0.291028	0.391906	0.365842	0.538784	0.359244	0.233409	0.249608	0.260485	0.531961	0.174003	positive regulation of leukocyte mediated immunity	BP	Any process that activates or increases the frequency, rate, or extent of leukocyte mediated immunity.
GO:0002706	0.526531	0.548831	0.522786	0.538069	0.427722	0.694161	0.362738	0.554469	0.476018	0.493933	0.537101	0.57201	0.483752	0.307376	0.357179	0.36274	0.582357	0.279977	regulation of lymphocyte mediated immunity	BP	Any process that modulates the frequency, rate, or extent of lymphocyte mediated immunity.
GO:0002708	0.415628	0.443542	0.425051	0.447857	0.355922	0.649011	0.269357	0.430347	0.291028	0.391906	0.365842	0.538784	0.359244	0.233409	0.249608	0.260485	0.531961	0.174003	positive regulation of lymphocyte mediated immunity	BP	Any process that activates or increases the frequency, rate, or extent of lymphocyte mediated immunity.
GO:0002709	0.205998	0.220095	0.158688	0.154332	0.236422	0.193163	0.190569	0.252107	0.228027	0.201135	0.277775	0.193006	0.166488	0.0524106	0.0638713	0.0726128	0.129977	0.0589205	regulation of T cell mediated immunity	BP	Any process that modulates the frequency, rate, or extent of T cell mediated immunity.
GO:0002711	0.155999	0.167625	0.125381	0.127895	0.220204	0.16079	0.150643	0.182706	0.146208	0.140436	0.157598	0.184174	0.123054	0.0501701	0.0526414	0.0618769	0.120708	0.0558657	positive regulation of T cell mediated immunity	BP	Any process that activates or increases the frequency, rate, or extent of T cell mediated immunity.
GO:0002712	0.359144	0.405507	0.391272	0.413877	0.22354	0.609825	0.188215	0.411432	0.337734	0.36658	0.42421	0.458205	0.295242	0.163087	0.21303	0.202909	0.29217	0.165371	regulation of B cell mediated immunity	BP	Any process that modulates the frequency, rate, or extent of B cell mediated immunity.
GO:0002714	0.183555	0.246639	0.23296	0.266715	0.111337	0.549008	0.0920423	0.237005	0.133367	0.239186	0.239692	0.414563	0.105739	0.0463636	0.0655911	0.0589276	0.122436	0.0413266	positive regulation of B cell mediated immunity	BP	Any process that activates or increases the frequency, rate, or extent of B cell mediated immunity.
GO:0002715	0.241897	0.224629	0.19864	0.208156	0.190105	0.37957	0.0952688	0.239972	0.167759	0.176759	0.18495	0.270916	0.251218	0.172046	0.154635	0.174771	0.487938	0.0874272	regulation of natural killer cell mediated immunity	BP	Any process that modulates the frequency, rate, or extent of natural killer cell mediated immunity.
GO:0002717	0.225973	0.206447	0.171753	0.179241	0.17298	0.36655	0.0705309	0.227278	0.125446	0.170643	0.183875	0.257314	0.236757	0.171921	0.13932	0.15669	0.486168	0.0691586	positive regulation of natural killer cell mediated immunity	BP	Any process that activates or increases the frequency, rate, or extent of natural killer cell mediated immunity.
GO:0002718	0.336449	0.398242	0.377304	0.397448	0.337694	0.739218	0.247806	0.403112	0.355636	0.398969	0.312919	0.556497	0.231653	0.0545886	0.140139	0.152634	0.122162	0.151217	regulation of cytokine production during immune response	BP	Any process that modulates the frequency, rate, or extent of cytokine production during immune response.
GO:0002720	0.145341	0.166887	0.133607	0.126568	0.165783	0.176625	0.113722	0.163819	0.129721	0.156766	0.103971	0.334169	0.12026	0.0196906	0.0666544	0.0690047	0.0589931	0.0896126	positive regulation of cytokine production during immune response	BP	Any process that activates or increases the frequency, rate, or extent of cytokine production during immune response.
GO:0002724	0.104446	0.116625	0.0753435	0.0653458	0.177504	0.0505299	0.100175	0.119646	0.16436	0.105053	0.19443	0.142622	0.0877533	0.0124533	0.0284358	0.0313529	0.00635916	0.0347729	regulation of T cell cytokine production	BP	Any process that modulates the frequency, rate, or extent of T cell cytokine production.
GO:0002757	0.442664	0.45356	0.412232	0.406302	0.487448	0.503701	0.304862	0.476478	0.493261	0.447876	0.397308	0.56488	0.397572	0.239691	0.279026	0.292705	0.243279	0.312202	immune response-activating signal transduction	BP	The cascade of processes by which a signal interacts with a receptor, causing a change in the level or activity of a second messenger or other downstream target, and ultimately leading to activation or perpetuation of an immune response.
GO:0002758	0.154894	0.172426	0.142411	0.138554	0.034655	0.258805	0.134042	0.203428	0.140826	0.195254	0.100809	0.276538	0.120998	0.139521	0.0788157	0.0883615	0.148744	0.0748676	innate immune response-activating signal transduction	BP	The cascade of processes by which a signal interacts with a receptor, causing a change in the level or activity of a second messenger or other downstream target, and ultimately leading to activation or perpetuation of an innate immune response.
GO:0002761	0.598387	0.590299	0.549447	0.572263	0.524432	0.697417	0.557181	0.613321	0.559457	0.574132	0.601039	0.613357	0.562078	0.369699	0.425045	0.437482	0.46362	0.414061	regulation of myeloid leukocyte differentiation	BP	Any process that modulates the frequency, rate, or extent of myeloid leukocyte differentiation.
GO:0002762	0.379764	0.381823	0.346179	0.368854	0.345816	0.380797	0.457846	0.3914	0.434073	0.385326	0.454793	0.373166	0.327853	0.214019	0.225163	0.22787	0.280583	0.202391	negative regulation of myeloid leukocyte differentiation	BP	Any process that stops, prevents, or reduces the frequency, rate, or extent of myeloid leukocyte differentiation.
GO:0002763	0.459352	0.433933	0.383089	0.399069	0.374006	0.636028	0.286085	0.464033	0.333141	0.397118	0.406627	0.502842	0.447375	0.238943	0.304873	0.316128	0.314552	0.305877	positive regulation of myeloid leukocyte differentiation	BP	Any process that activates or increases the frequency, rate, or extent of myeloid leukocyte differentiation.
GO:0002764	0.442664	0.45356	0.412232	0.406302	0.487448	0.503701	0.304862	0.476478	0.493261	0.447876	0.397308	0.56488	0.397572	0.239691	0.279026	0.292705	0.243279	0.312202	immune response-regulating signal transduction	BP	The cascade of processes by which a signal interacts with a receptor, causing a change in the level or activity of a second messenger or other downstream target, and ultimately leading to the activation, perpetuation, or inhibition of an immune response.
GO:0002768	0.413304	0.419533	0.372611	0.363173	0.481093	0.441624	0.253581	0.444987	0.481205	0.417414	0.357382	0.556766	0.377329	0.223367	0.260071	0.273675	0.198657	0.301618	immune response-regulating cell surface receptor signaling pathway	BP	A series of molecular signals initiated by the binding of an extracellular ligand to a receptor on the surface of the target cell capable of activating, perpetuating, or inhibiting an immune response.
GO:0002790	0.619236	0.613332	0.609238	0.633575	0.475595	0.78565	0.514418	0.593686	0.557835	0.545123	0.657119	0.554368	0.575542	0.264127	0.518912	0.524723	0.661899	0.446352	peptide secretion	BP	The controlled release of a peptide from a cell or group of cells.
GO:0002791	0.53548	0.525857	0.511275	0.538983	0.342381	0.772983	0.403522	0.508107	0.498298	0.468101	0.619217	0.465681	0.490873	0.202442	0.436283	0.438091	0.61876	0.321017	regulation of peptide secretion	BP	Any process that modulates the frequency, rate, or extent of peptide secretion.
GO:0002793	0.308357	0.337855	0.29546	0.308754	0.181189	0.675611	0.10065	0.319607	0.273831	0.346895	0.525328	0.322434	0.238633	0.119935	0.205216	0.207259	0.156652	0.129026	positive regulation of peptide secretion	BP	Any process that activates or increases the frequency, rate, or extent of peptide secretion.
GO:0002819	0.490733	0.527723	0.501104	0.519625	0.452552	0.653036	0.380197	0.532721	0.471393	0.484869	0.557596	0.532669	0.417919	0.279203	0.293177	0.290652	0.394497	0.245649	regulation of adaptive immune response	BP	Any process that modulates the frequency, rate, or extent of an adaptive immune response.
GO:0002820	0.150699	0.150448	0.117173	0.105088	0.0632773	0.152795	0.0507563	0.195561	0.257476	0.138603	0.283198	0.102026	0.142376	0.0610194	0.0664883	0.060866	0.148464	0.0263737	negative regulation of adaptive immune response	BP	Any process that stops, prevents, or reduces the frequency, rate, or extent of an adaptive immune response.
GO:0002821	0.355798	0.403936	0.38642	0.414618	0.398145	0.591348	0.278699	0.394231	0.291253	0.369912	0.386952	0.493432	0.262392	0.170717	0.171025	0.170839	0.266849	0.136397	positive regulation of adaptive immune response	BP	Any process that activates or increases the frequency, rate, or extent of an adaptive immune response.
GO:0002822	0.479672	0.519128	0.493942	0.511598	0.43579	0.652982	0.347835	0.522207	0.467077	0.465771	0.532793	0.528148	0.413072	0.279029	0.286361	0.282869	0.373481	0.2434	regulation of adaptive immune response based on somatic recombination of immune receptors built from immunoglobulin superfamily domains	BP	Any process that modulates the frequency, rate, or extent of an adaptive immune response based on somatic recombination of immune receptors built from immunoglobulin superfamily domains.
GO:0002823	0.150699	0.150448	0.117173	0.105088	0.0632773	0.152795	0.0507563	0.195561	0.257476	0.138603	0.283198	0.102026	0.142376	0.0610194	0.0664883	0.060866	0.148464	0.0263737	negative regulation of adaptive immune response based on somatic recombination of immune receptors built from immunoglobulin superfamily domains	BP	Any process that stops, prevents, or reduces the frequency, rate, or extent of an adaptive immune response based on somatic recombination of immune receptors built from immunoglobulin superfamily domains.
GO:0002824	0.337854	0.389228	0.374658	0.401801	0.377404	0.591274	0.232037	0.375368	0.282887	0.338844	0.335367	0.488072	0.254026	0.170473	0.160746	0.158703	0.23375	0.132838	positive regulation of adaptive immune response based on somatic recombination of immune receptors built from immunoglobulin superfamily domains	BP	Any process that activates or increases the frequency, rate, or extent of an adaptive immune response based on somatic recombination of immune receptors built from immunoglobulin superfamily domains.
GO:0002828	0.0909708	0.0883149	0.0738777	0.0757164	0.0553731	0.160991	0.040056	0.109604	0.239522	0.0565709	0.114361	0.0514977	0.0899699	0.110172	0.0548384	0.0564061	0.156051	0.0320262	regulation of T-helper 2 type immune response	BP	Any process that modulates the frequency, rate, or extent of a T-helper 2 type immune response.
GO:0002831	0.369584	0.355135	0.30871	0.321124	0.317259	0.366683	0.288888	0.401805	0.370075	0.352171	0.274749	0.514721	0.365794	0.183286	0.256098	0.282947	0.52048	0.217937	regulation of response to biotic stimulus	BP	Any process that modulates the frequency, rate, or extent of a response to biotic stimulus.
GO:0002833	0.143763	0.129643	0.079472	0.094698	0.116278	0.191498	0.0809725	0.188347	0.0899674	0.130465	0.151417	0.147262	0.150332	0.106398	0.0877796	0.10807	0.472881	0.0304894	positive regulation of response to biotic stimulus	BP	Any process that activates or increases the frequency, rate, or extent of a response to biotic stimulus.
GO:0002834	0.143763	0.129643	0.079472	0.094698	0.116278	0.191498	0.0809725	0.188347	0.0899674	0.130465	0.151417	0.147262	0.150332	0.106398	0.0877796	0.10807	0.472881	0.0304894	regulation of response to tumor cell	BP	Any process that modulates the frequency, rate, or extent of a response to tumor cell.
GO:0002836	0.143763	0.129643	0.079472	0.094698	0.116278	0.191498	0.0809725	0.188347	0.0899674	0.130465	0.151417	0.147262	0.150332	0.106398	0.0877796	0.10807	0.472881	0.0304894	positive regulation of response to tumor cell	BP	Any process that activates or increases the frequency, rate, or extent of a response to tumor cell.
GO:0002837	0.143763	0.129643	0.079472	0.094698	0.116278	0.191498	0.0809725	0.188347	0.0899674	0.130465	0.151417	0.147262	0.150332	0.106398	0.0877796	0.10807	0.472881	0.0304894	regulation of immune response to tumor cell	BP	Any process that modulates the frequency, rate, or extent of an immune response to tumor cell.
GO:0002839	0.143763	0.129643	0.079472	0.094698	0.116278	0.191498	0.0809725	0.188347	0.0899674	0.130465	0.151417	0.147262	0.150332	0.106398	0.0877796	0.10807	0.472881	0.0304894	positive regulation of immune response to tumor cell	BP	Any process that activates or increases the frequency, rate, or extent of an immune response to tumor cell.
GO:0002855	0.112082	0.099682	0.0541065	0.0617411	0.10825	0.147604	0.0149581	0.150554	0.0521485	0.105849	0.13287	0.143369	0.139568	0.101528	0.08062	0.0990609	0.464994	0.0252258	regulation of natural killer cell mediated immune response to tumor cell	BP	Any process that modulates the frequency, rate, or extent of natural killer cell mediated immune response to a tumor cell.
GO:0002857	0.112082	0.099682	0.0541065	0.0617411	0.10825	0.147604	0.0149581	0.150554	0.0521485	0.105849	0.13287	0.143369	0.139568	0.101528	0.08062	0.0990609	0.464994	0.0252258	positive regulation of natural killer cell mediated immune response to tumor cell	BP	Any process that activates or increases the frequency, rate, or extent of natural killer cell mediated immune response to a tumor cell.
GO:0002858	0.112082	0.099682	0.0541065	0.0617411	0.10825	0.147604	0.0149581	0.150554	0.0521485	0.105849	0.13287	0.143369	0.139568	0.101528	0.08062	0.0990609	0.464994	0.0252258	regulation of natural killer cell mediated cytotoxicity directed against tumor cell target	BP	Any process that modulates the frequency, rate, or extent of natural killer cell mediated cytotoxicity directed against tumor cell target.
GO:0002860	0.112082	0.099682	0.0541065	0.0617411	0.10825	0.147604	0.0149581	0.150554	0.0521485	0.105849	0.13287	0.143369	0.139568	0.101528	0.08062	0.0990609	0.464994	0.0252258	positive regulation of natural killer cell mediated cytotoxicity directed against tumor cell target	BP	Any process that activates or increases the frequency, rate, or extent of natural killer cell mediated cytotoxicity directed against tumor cell target.
GO:0002861	0.194881	0.256633	0.222518	0.232986	0.106009	0.375456	0.240613	0.276981	0.178791	0.241423	0.263031	0.418061	0.116308	0.0106842	0.0591461	0.0561772	0.122622	0.0373836	regulation of inflammatory response to antigenic stimulus	BP	Any process that modulates the frequency, rate, or extent of an inflammatory response to an antigenic stimulus.
GO:0002889	0.359144	0.405507	0.391272	0.413877	0.22354	0.609825	0.188215	0.411432	0.337734	0.36658	0.42421	0.458205	0.295242	0.163087	0.21303	0.202909	0.29217	0.165371	regulation of immunoglobulin mediated immune response	BP	Any process that modulates the frequency, rate, or extent of an immunoglobulin mediated immune response.
GO:0002891	0.183555	0.246639	0.23296	0.266715	0.111337	0.549008	0.0920423	0.237005	0.133367	0.239186	0.239692	0.414563	0.105739	0.0463636	0.0655911	0.0589276	0.122436	0.0413266	positive regulation of immunoglobulin mediated immune response	BP	Any process that activates or increases the frequency, rate, or extent of an immunoglobulin mediated immune response.
GO:0003001	0.783378	0.75295	0.720496	0.739919	0.73441	0.840548	0.655691	0.74992	0.723502	0.705916	0.758938	0.736071	0.767913	0.615514	0.734713	0.743207	0.818242	0.695383	generation of a signal involved in cell-cell signaling	BP	The cellular process by which a physical entity or change in state, a signal, is created that originates in one cell and is used to transfer information to another cell. This process begins with the initial formation of the signal and ends with the mature form and placement of the signal.
GO:0003002	0.809812	0.809401	0.774924	0.782954	0.796	0.784031	0.749089	0.81931	0.796561	0.80385	0.782737	0.821391	0.783763	0.684738	0.733403	0.735494	0.754835	0.717522	regionalization	BP	The pattern specification process by which an axis or axes is subdivided in space to define an area or volume in which specific patterns of cell differentiation will take place or in which cells interpret a specific environment.
GO:0003006	0.777593	0.78562	0.753775	0.768351	0.772287	0.886027	0.724025	0.788074	0.645471	0.810357	0.810046	0.874944	0.732696	0.615871	0.668271	0.676826	0.698465	0.676406	reproductive developmental process	BP	A developmental process by which a progressive change in the state of some part of an organism specifically contributes to its ability to form offspring.
GO:0003007	0.683499	0.747706	0.662648	0.671911	0.717451	0.779016	0.659768	0.809106	0.89939	0.689155	0.661025	0.758953	0.532657	0.574977	0.418414	0.424543	0.374068	0.383948	heart morphogenesis	BP	The developmental process by which the heart is generated and organized. The heart is a hollow, muscular organ, which, by contracting rhythmically, keeps up the circulation of the blood.
GO:0003008	0.987707	0.986651	0.979794	0.98049	0.981113	0.989248	0.972049	0.989944	0.993846	0.982774	0.987394	0.985888	0.982802	0.957178	0.971471	0.9735	0.984094	0.968425	system process	BP	A multicellular organismal process carried out by any of the organs or tissues in an organ system. An organ system is a regularly interacting or interdependent group of organs or tissues that work together to carry out a biological objective.
GO:0003009	0.349326	0.420427	0.279034	0.19984	0.419507	0.290047	0.102911	0.558879	0.88634	0.388955	0.275598	0.646277	0.218322	0.144752	0.153405	0.132924	0.264507	0.0837936	skeletal muscle contraction	BP	A process whereby force is generated within skeletal muscle tissue, resulting in a change in muscle geometry. Force generation involves a chemo-mechanical energy conversion step that is carried out by the actin/myosin complex activity, which generates force through ATP hydrolysis. In the skeletal muscle, the muscle contraction takes advantage of an ordered sarcomeric structure and in most cases i…
GO:0003012	0.89982	0.916376	0.86928	0.863199	0.916841	0.894167	0.799227	0.946515	0.983488	0.889235	0.906346	0.918532	0.832554	0.778603	0.768143	0.781434	0.85645	0.752904	muscle system process	BP	A organ system process carried out at the level of a muscle. Muscle tissue is composed of contractile cells or fibers.
GO:0003013	0.899392	0.910339	0.882374	0.885874	0.884209	0.924091	0.849954	0.929071	0.94748	0.885081	0.914193	0.889254	0.854447	0.793888	0.792157	0.808518	0.808363	0.806664	circulatory system process	BP	A organ system process carried out by any of the organs or tissues of the circulatory system. The circulatory system is an organ system that moves extracellular fluids to and from tissue within a multicellular organism.
GO:0003014	0.438475	0.458877	0.428042	0.462725	0.389917	0.679864	0.375313	0.478867	0.373687	0.471136	0.703403	0.206306	0.379243	0.213668	0.259634	0.290189	0.27548	0.29646	renal system process	BP	A organ system process carried out by any of the organs or tissues of the renal system. The renal system is responsible for fluid volume regulation and detoxification in an organism.
GO:0003015	0.768931	0.798301	0.722984	0.71406	0.798295	0.714821	0.704859	0.854346	0.929244	0.726226	0.741193	0.798501	0.662203	0.589908	0.566752	0.584555	0.675436	0.571509	heart process	BP	A circulatory system process carried out by the heart. The heart is a hollow, muscular organ, which, by contracting rhythmically, keeps up the circulation of the blood. The heart is a hollow, muscular organ, which, by contracting rhythmically, keeps up the circulation of the blood.
GO:0003016	0.174107	0.143612	0.0983112	0.104829	0.218138	0.0870632	0.165234	0.16149	0.0754462	0.158198	0.192244	0.223212	0.157417	0.125418	0.109511	0.121413	0.307174	0.0759426	respiratory system process	BP	A organ system process carried out by any of the organs or tissues of the respiratory system. The respiratory system is an organ system responsible for respiratory gaseous exchange.
GO:0003018	0.698992	0.724685	0.727784	0.752618	0.606948	0.861602	0.686687	0.71523	0.670667	0.675972	0.807783	0.623663	0.626019	0.527451	0.520232	0.542505	0.536445	0.572331	vascular process in circulatory system	BP	A circulatory process that occurs at the level of the vasculature.
GO:0003044	0.512565	0.52832	0.487205	0.52303	0.551939	0.603904	0.350727	0.553925	0.619809	0.47833	0.615006	0.38034	0.447177	0.375384	0.327801	0.346017	0.329086	0.363293	regulation of systemic arterial blood pressure mediated by a chemical signal	BP	The regulation of blood pressure mediated by biochemical signaling: hormonal, autocrine or paracrine.
GO:0003071	0.245312	0.218462	0.160412	0.190123	0.211142	0.466885	0.115673	0.284566	0.27808	0.26771	0.518195	0.106623	0.240681	0.147296	0.143324	0.15915	0.0948253	0.17549	renal system process involved in regulation of systemic arterial blood pressure	BP	Renal process that modulates the force with which blood travels through the circulatory system. The process is controlled by a balance of processes that increase pressure and decrease pressure.
GO:0003073	0.540756	0.552584	0.501179	0.535562	0.576729	0.614436	0.37095	0.587525	0.646507	0.522763	0.641768	0.468782	0.484854	0.405389	0.350918	0.366047	0.341128	0.380834	regulation of systemic arterial blood pressure	BP	The process that modulates the force with which blood travels through the systemic arterial circulatory system. The process is controlled by a balance of processes that increase pressure and decrease pressure.
GO:0003081	0.270066	0.266664	0.211793	0.241845	0.213891	0.462977	0.150106	0.276375	0.31185	0.215285	0.360436	0.187943	0.229037	0.0585858	0.141488	0.142721	0.219043	0.139774	regulation of systemic arterial blood pressure by renin-angiotensin	BP	The process by which renin-angiotensin modulates the force with which blood passes through the circulatory system.
GO:0003084	0.33081	0.342287	0.273893	0.307321	0.439774	0.460622	0.0991506	0.414095	0.484265	0.389296	0.520803	0.310377	0.264248	0.289907	0.169311	0.176323	0.0977721	0.195265	positive regulation of systemic arterial blood pressure	BP	The process that increases the force with which blood travels through the systemic arterial circulatory system.
GO:0003085	0.149264	0.155263	0.117224	0.137004	0.196903	0.0792304	0.136344	0.182985	0.321529	0.087935	0.207958	0.0344524	0.1259	0.231479	0.0425004	0.0323269	0.00685513	0.0419799	negative regulation of systemic arterial blood pressure	BP	The process that reduces the force with which blood travels through the systemic arterial circulatory system.
GO:0003091	0.234721	0.268648	0.256812	0.297987	0.236742	0.485756	0.23988	0.287998	0.0950742	0.260269	0.590837	0.0793316	0.188468	0.0491783	0.128606	0.159268	0.130462	0.155087	renal water homeostasis	BP	Renal process involved in the maintenance of internal equilibrium of water in the body.
GO:0005513	0.225793	0.163457	0.128178	0.104457	0.180517	0.152314	0.126231	0.16555	0.0619868	0.132359	0.254431	0.11451	0.250062	0.029611	0.2175	0.229886	0.340887	0.194236	detection of calcium ion	BP	The series of events in which a calcium ion stimulus is received by a cell and converted into a molecular signal.
GO:0005975	0.950872	0.955589	0.942287	0.946603	0.927167	0.982672	0.928425	0.961678	0.957955	0.962504	0.974228	0.967277	0.925222	0.869723	0.885221	0.885564	0.913517	0.866243	carbohydrate metabolic process	BP	The chemical reactions and pathways involving carbohydrates, any of a group of organic compounds based of the general formula Cx(H2O)y. Includes the formation of carbohydrate derivatives by the addition of a carbohydrate residue to another molecule.
GO:0005976	0.696854	0.737023	0.70804	0.738962	0.679199	0.885296	0.603935	0.750683	0.797863	0.747515	0.796851	0.787782	0.593916	0.496654	0.520879	0.533632	0.550756	0.501816	polysaccharide metabolic process	BP	The chemical reactions and pathways involving polysaccharides, a polymer of more than 10 monosaccharide residues joined by glycosidic linkages.
GO:0005977	0.627634	0.683379	0.635277	0.680551	0.580551	0.871089	0.515131	0.709389	0.779437	0.707063	0.757623	0.751763	0.505511	0.440197	0.430697	0.44163	0.483931	0.416965	glycogen metabolic process	BP	The chemical reactions and pathways involving glycogen, a polydisperse, highly branched glucan composed of chains of D-glucose residues in alpha(1->4) glycosidic linkage, joined together by alpha(1->6) glycosidic linkages.
GO:0005978	0.326533	0.3675	0.313087	0.345832	0.266793	0.559893	0.295913	0.406967	0.522494	0.381276	0.25555	0.48066	0.241757	0.168656	0.18807	0.188566	0.310288	0.119441	glycogen biosynthetic process	BP	The chemical reactions and pathways resulting in the formation of glycogen, a polydisperse, highly branched glucan composed of chains of D-glucose residues.
GO:0005980	0.268565	0.353571	0.355396	0.429005	0.3249	0.753496	0.102377	0.391134	0.54722	0.369427	0.550034	0.406042	0.157263	0.29431	0.119935	0.132303	0.0860903	0.16037	glycogen catabolic process	BP	The chemical reactions and pathways resulting in the breakdown of glycogen, a polydisperse, highly branched glucan composed of chains of D-glucose residues.
GO:0005996	0.861371	0.875721	0.841766	0.849747	0.775587	0.953578	0.807698	0.891577	0.885046	0.898926	0.932137	0.900466	0.797012	0.680365	0.723464	0.715142	0.790974	0.66339	monosaccharide metabolic process	BP	The chemical reactions and pathways involving monosaccharides, the simplest carbohydrates. They are polyhydric alcohols containing either an aldehyde or a keto group and between three to ten or more carbon atoms. They form the constitutional repeating units of oligo- and polysaccharides.
GO:0006000	0.350906	0.378585	0.358189	0.372691	0.373464	0.624155	0.277748	0.389128	0.498266	0.359716	0.633129	0.206293	0.247371	0.124078	0.159549	0.166233	0.280224	0.143852	fructose metabolic process	BP	The chemical reactions and pathways involving fructose, the ketohexose arabino-2-hexulose. Fructose exists in a open chain form or as a ring compound. D-fructose is the sweetest of the sugars and is found free in a large number of fruits and honey.
GO:0006004	0.338033	0.306466	0.225224	0.223957	0.257983	0.222221	0.317375	0.378378	0.311788	0.275255	0.284091	0.381029	0.307992	0.256424	0.219383	0.20978	0.251167	0.216538	fucose metabolic process	BP	The chemical reactions and pathways involving fucose, or 6-deoxygalactose, which has two enantiomers, D-fucose and L-fucose.
GO:0006006	0.83207	0.852938	0.815539	0.824436	0.725274	0.948388	0.751811	0.870014	0.864761	0.884032	0.923034	0.883747	0.749977	0.622035	0.670609	0.662677	0.756489	0.593709	glucose metabolic process	BP	The chemical reactions and pathways involving glucose, the aldohexose gluco-hexose. D-glucose is dextrorotatory and is sometimes known as dextrose; it is an important source of energy for living organisms and is found free as well as combined in homo- and hetero-oligosaccharides and polysaccharides.
GO:0006007	0.708602	0.728785	0.647078	0.654395	0.436278	0.859307	0.495003	0.774005	0.80283	0.780105	0.779892	0.840967	0.586937	0.375361	0.491291	0.505761	0.687854	0.416628	glucose catabolic process	BP	The chemical reactions and pathways resulting in the breakdown of glucose, the aldohexose gluco-hexose.
GO:0006012	0.16586	0.178758	0.175829	0.169616	0.182829	0.435476	0.188472	0.188838	0.290427	0.202095	0.226559	0.252372	0.127613	0.0916382	0.105691	0.0865206	0.0531793	0.0857696	galactose metabolic process	BP	The chemical reactions and pathways involving galactose, the aldohexose galacto-hexose. D-galactose is widely distributed in combined form in plants, animals and microorganisms as a constituent of oligo- and polysaccharides; it also occurs in galactolipids and as its glucoside in lactose and melibiose.
GO:0006013	0.182542	0.168842	0.14158	0.143024	0.145642	0.203536	0.32608	0.188611	0.193323	0.175106	0.209849	0.173699	0.168942	0.115943	0.098317	0.117044	0.155413	0.111604	mannose metabolic process	BP	The chemical reactions and pathways involving mannose, the aldohexose manno-hexose, the C-2 epimer of glucose. The D-(+)-form is widely distributed in mannans and hemicelluloses and is of major importance in the core oligosaccharide of N-linked oligosaccharides of glycoproteins.
GO:0006020	0.277206	0.241444	0.20151	0.212058	0.171402	0.183129	0.287483	0.273285	0.154471	0.246703	0.241903	0.345053	0.234269	0.2195	0.168662	0.193039	0.108966	0.246002	inositol metabolic process	BP	The chemical reactions and pathways involving inositol, 1,2,3,4,5,6-cyclohexanehexol, a growth factor for animals and microorganisms.
GO:0006022	0.572497	0.593938	0.603282	0.635013	0.536538	0.779599	0.573907	0.581193	0.538294	0.61391	0.632927	0.67007	0.496792	0.400362	0.38339	0.413774	0.466185	0.378629	aminoglycan metabolic process	BP	The chemical reactions and pathways involving aminoglycans, any polymer containing amino groups that consists of more than about 10 monosaccharide residues joined to each other by glycosidic linkages.
GO:0006023	0.337418	0.347289	0.343572	0.342548	0.346779	0.40176	0.32319	0.352218	0.300379	0.388495	0.328849	0.480601	0.285506	0.222647	0.213492	0.242652	0.280469	0.246718	aminoglycan biosynthetic process	BP	The chemical reactions and pathways resulting in the formation of aminoglycans, any polymer containing amino groups that consists of more than about 10 monosaccharide residues joined to each other by glycosidic linkages.
GO:0006024	0.337418	0.347289	0.343572	0.342548	0.346779	0.40176	0.32319	0.352218	0.300379	0.388495	0.328849	0.480601	0.285506	0.222647	0.213492	0.242652	0.280469	0.246718	glycosaminoglycan biosynthetic process	BP	The chemical reactions and pathways resulting in the formation of glycosaminoglycans, any of a group of polysaccharides that contain amino sugars.
GO:0006026	0.109613	0.139734	0.0911556	0.104808	0.0648441	0.160757	0.129451	0.165122	0.13884	0.184598	0.199699	0.347387	0.0668155	0.146177	0.0234665	0.0283185	0.0250878	0.0255549	aminoglycan catabolic process	BP	The chemical reactions and pathways resulting in the breakdown of aminoglycans, any polymer containing amino groups that consists of more than about 10 monosaccharide residues joined to each other by glycosidic linkages.
GO:0006027	0.109613	0.139734	0.0911556	0.104808	0.0648441	0.160757	0.129451	0.165122	0.13884	0.184598	0.199699	0.347387	0.0668155	0.146177	0.0234665	0.0283185	0.0250878	0.0255549	glycosaminoglycan catabolic process	BP	The chemical reactions and pathways resulting in the breakdown of glycosaminoglycans, any one of a group of polysaccharides that contain amino sugars.
GO:0006029	0.428866	0.430503	0.426686	0.444148	0.415209	0.618188	0.324817	0.388865	0.396321	0.412657	0.494117	0.397242	0.384283	0.282332	0.287172	0.310586	0.369499	0.273117	proteoglycan metabolic process	BP	The chemical reactions and pathways involving proteoglycans, any glycoprotein in which the carbohydrate units are glycosaminoglycans.
GO:0006030	0.100884	0.11941	0.166018	0.186742	0.147429	0.34546	0.105532	0.0852227	0.112734	0.0344997	0.0716591	0.0554429	0.070286	0.0830565	0.0323217	0.0392616	0.0508118	0.0262077	chitin metabolic process	BP	The chemical reactions and pathways involving chitin, a linear polysaccharide consisting of P-1,4-linked N-acetyl-D-glucosamine residues.
GO:0006032	0.100884	0.11941	0.166018	0.186742	0.147429	0.34546	0.105532	0.0852227	0.112734	0.0344997	0.0716591	0.0554429	0.070286	0.0830565	0.0323217	0.0392616	0.0508118	0.0262077	chitin catabolic process	BP	The chemical reactions and pathways resulting in the breakdown of chitin, a linear polysaccharide consisting of P-1,4-linked N-acetyl-D-glucosamine residues.
GO:0006040	0.430703	0.457186	0.441741	0.45361	0.4584	0.564013	0.452782	0.454789	0.413808	0.426239	0.425009	0.521185	0.30745	0.270441	0.226648	0.246849	0.248447	0.224375	amino sugar metabolic process	BP	The chemical reactions and pathways involving any amino sugar, sugars containing an amino group in place of a hydroxyl group.
GO:0006041	0.362002	0.391029	0.358514	0.382486	0.416499	0.466159	0.42608	0.401388	0.410832	0.37509	0.330311	0.507612	0.24179	0.239988	0.152563	0.166484	0.189652	0.161763	glucosamine metabolic process	BP	The chemical reactions and pathways involving glucosamine (2-amino-2-deoxyglucopyranose), an aminodeoxysugar that occurs in combined form in chitin.
GO:0006043	0.125848	0.151412	0.166922	0.187767	0.148046	0.345461	0.106341	0.146851	0.122796	0.130296	0.147614	0.209415	0.0862345	0.0961659	0.044196	0.0494987	0.068536	0.0375006	glucosamine catabolic process	BP	The chemical reactions and pathways resulting in the breakdown of glucosamine (2-amino-2-deoxyglucopyranose), an aminodeoxysugar that occurs in combined form in chitin.
GO:0006044	0.348815	0.384261	0.351918	0.375058	0.38449	0.465846	0.425244	0.395072	0.409678	0.366152	0.329292	0.491613	0.233615	0.236687	0.146379	0.159091	0.18211	0.157818	N-acetylglucosamine metabolic process	BP	The chemical reactions and pathways involving N-acetylglucosamine. The D isomer is a common structural unit of glycoproteins in plants, bacteria and animals; it is often the terminal sugar of an oligosaccharide moiety of a glycoprotein.
GO:0006046	0.100884	0.11941	0.166018	0.186742	0.147429	0.34546	0.105532	0.0852227	0.112734	0.0344997	0.0716591	0.0554429	0.070286	0.0830565	0.0323217	0.0392616	0.0508118	0.0262077	N-acetylglucosamine catabolic process	BP	The chemical reactions and pathways resulting in the breakdown of N-acetylglucosamine. The D isomer is a common structural unit of glycoproteins in plants, bacteria and animals; it is often the terminal sugar of an oligosaccharide moiety of a glycoprotein.
GO:0006066	0.932778	0.941463	0.934054	0.941153	0.921719	0.984485	0.899249	0.944531	0.934771	0.947092	0.964326	0.954791	0.897701	0.818379	0.849556	0.852894	0.879268	0.836484	cellular alcohol metabolic process	BP	The chemical reactions and pathways involving alcohols, any of a class of compounds containing one or more hydroxyl groups attached to a saturated carbon atom, as carried out by individual cells.
GO:0006071	0.434303	0.479314	0.404081	0.438323	0.399146	0.736524	0.268786	0.528848	0.561822	0.557644	0.744918	0.511796	0.343585	0.225321	0.26838	0.247805	0.382552	0.216472	glycerol metabolic process	BP	The chemical reactions and pathways involving glycerol, 1,2,3-propanetriol, a sweet, hygroscopic, viscous liquid, widely distributed in nature as a constituent of many lipids.
GO:0006073	0.634961	0.69162	0.639362	0.683682	0.589695	0.871197	0.51897	0.719064	0.784409	0.7199	0.778427	0.75182	0.511405	0.448942	0.434097	0.444419	0.483962	0.418763	cellular glucan metabolic process	BP	The chemical reactions and pathways involving glucans, polysaccharides consisting only of glucose residues.
GO:0006081	0.38955	0.481133	0.469117	0.506141	0.31747	0.665258	0.334009	0.50315	0.381352	0.503928	0.620285	0.497701	0.237111	0.2786	0.161501	0.164428	0.241396	0.127548	cellular aldehyde metabolic process	BP	The chemical reactions and pathways involving aldehydes, any organic compound with the formula R-CH=O, as carried out by individual cells.
GO:0006082	0.957632	0.963658	0.958201	0.963733	0.953432	0.992193	0.922569	0.967279	0.959018	0.970094	0.983965	0.968225	0.927962	0.870787	0.887372	0.891771	0.914252	0.878779	organic acid metabolic process	BP	The chemical reactions and pathways involving organic acids, any acidic compound containing carbon in covalent linkage.
GO:0006084	0.407203	0.425682	0.296578	0.309084	0.260865	0.503768	0.333108	0.531624	0.601177	0.533786	0.591662	0.584684	0.298523	0.268532	0.257491	0.263219	0.346747	0.231908	acetyl-CoA metabolic process	BP	The chemical reactions and pathways involving acetyl-CoA, a derivative of coenzyme A in which the sulfhydryl group is acetylated; it is a metabolite derived from several pathways (e.g. glycolysis, fatty acid oxidation, amino-acid catabolism) and is further metabolized by the tricarboxylic acid cycle. It is a key intermediate in lipid and terpenoid biosynthesis.
GO:0006090	0.575447	0.612075	0.579456	0.597426	0.392785	0.900777	0.465785	0.618825	0.561299	0.65624	0.842842	0.581305	0.492617	0.479093	0.396023	0.373045	0.339133	0.330462	pyruvate metabolic process	BP	The chemical reactions and pathways involving pyruvate, 2-oxopropanoate.
GO:0006091	0.919092	0.928878	0.887584	0.897768	0.860705	0.970484	0.857536	0.95048	0.958832	0.948614	0.9562	0.967079	0.870682	0.756168	0.822054	0.835441	0.885895	0.814312	generation of precursor metabolites and energy	BP	The chemical reactions and pathways resulting in the formation of precursor metabolites, substances from which energy is derived, and any process involved in the liberation of energy from these substances.
GO:0006094	0.548813	0.582674	0.550022	0.570302	0.380639	0.881206	0.44936	0.595999	0.522069	0.636632	0.83874	0.538636	0.474159	0.457167	0.376854	0.354968	0.321821	0.309873	gluconeogenesis	BP	The formation of glucose from noncarbohydrate precursors, such as pyruvate, amino acids and glycerol.
GO:0006096	0.689607	0.709479	0.63467	0.640041	0.419259	0.855568	0.462667	0.75771	0.792345	0.760526	0.773448	0.811179	0.561229	0.352667	0.469498	0.489083	0.677067	0.399493	glycolysis	BP	The chemical reactions and pathways resulting in the breakdown of a monosaccharide (generally glucose) into pyruvate, with the concomitant production of a small amount of ATP. Pyruvate may be converted to ethanol, lactate, or other small molecules, or fed into the TCA cycle.
GO:0006098	0.140009	0.129629	0.0625777	0.0747223	0.0296957	0.201566	0.115163	0.200787	0.230681	0.211251	0.240986	0.35656	0.13096	0.0154601	0.0918226	0.0840951	0.19891	0.0536541	pentose-phosphate shunt	BP	The process by which glucose is oxidized, coupled to NADPH synthesis. Glucose 6-P is oxidized with the formation of carbon dioxide (CO2), ribulose 5-phosphate and reduced NADP; ribulose 5-P then enters a series of reactions interconverting sugar phosphates. The pentose phosphate pathway is a major source of reducing equivalents for biosynthesis reactions and is also important for the conversion o…
GO:0006099	0.397451	0.414129	0.280066	0.290639	0.252627	0.491728	0.309828	0.524001	0.594998	0.526968	0.586725	0.575545	0.287893	0.169146	0.255021	0.260689	0.344292	0.227953	tricarboxylic acid cycle	BP	A nearly universal metabolic pathway in which the acetyl group of acetyl coenzyme A is effectively oxidized to two CO2 and four pairs of electrons are transferred to coenzymes. The acetyl group combines with oxaloacetate to form citrate, which undergoes successive transformations to isocitrate, 2-oxoglutarate, succinyl-CoA, succinate, fumarate, malate, and oxaloacetate again, thus completing the …
GO:0006101	0.113073	0.135329	0.0965814	0.110635	0.129139	0.360707	0.0402559	0.168687	0.2119	0.143021	0.214838	0.169967	0.0754033	0.0392854	0.0485195	0.052962	0.0641459	0.050036	citrate metabolic process	BP	The chemical reactions and pathways involving citrate, 2-hydroxy-1,2,3-propanetricarboyxlate. Citrate is widely distributed in nature and is an important intermediate in the TCA cycle and the glyoxylate cycle.
GO:0006105	0.181137	0.153125	0.107233	0.101604	0.154852	0.327366	0.0586611	0.183482	0.215642	0.140943	0.0391761	0.323827	0.154072	0.0262936	0.139727	0.123559	0.436124	0.0754035	succinate metabolic process	BP	The chemical reactions and pathways involving succinate, also known as butanedioate or ethane dicarboxylate, the dianion of succinic acid. Succinate is an important intermediate in metabolism and a component of the TCA cycle.
GO:0006107	0.21278	0.222065	0.16256	0.159627	0.141903	0.496595	0.124547	0.248992	0.296368	0.244211	0.403609	0.357588	0.162258	0.098297	0.0888512	0.0843421	0.382429	0.0210608	oxaloacetate metabolic process	BP	The chemical reactions and pathways involving oxaloacetate, the anion of oxobutanedioic acid, an important intermediate in metabolism, especially as a component of the TCA cycle.
GO:0006109	0.458429	0.504417	0.485268	0.510849	0.290015	0.711932	0.466221	0.497135	0.39845	0.514418	0.496299	0.614828	0.329451	0.254543	0.225043	0.232372	0.224622	0.209793	regulation of carbohydrate metabolic process	BP	Any process that modulates the frequency, rate or extent of the chemical reactions and pathways involving carbohydrates.
GO:0006110	0.26097	0.31994	0.312063	0.353674	0.14377	0.68145	0.259776	0.308438	0.162118	0.329151	0.329849	0.505581	0.140641	0.0703656	0.0742165	0.0742045	0.105729	0.0377562	regulation of glycolysis	BP	Any process that modulates the frequency, rate or extent of glycolysis.
GO:0006111	0.177028	0.17785	0.160847	0.14832	0.12925	0.186216	0.219953	0.170925	0.127157	0.103998	0.0418921	0.210804	0.123434	0.0675656	0.0542143	0.0572991	0.0599949	0.0531164	regulation of gluconeogenesis	BP	Any process that modulates the frequency, rate or extent of gluconeogenesis, the formation of glucose from noncarbohydrate precursors, such as pyruvate, amino acids and glycerol.
GO:0006112	0.654956	0.705114	0.653847	0.69757	0.626044	0.873595	0.550842	0.732231	0.784796	0.729964	0.783458	0.764399	0.545345	0.4521	0.456948	0.463897	0.499869	0.435801	energy reserve metabolic process	BP	NA
GO:0006119	0.688328	0.706958	0.577726	0.605889	0.530487	0.821628	0.634065	0.786798	0.816435	0.773932	0.798203	0.874547	0.577721	0.413886	0.490496	0.517004	0.66791	0.449717	oxidative phosphorylation	BP	The phosphorylation of ADP to ATP that accompanies the oxidation of a metabolite through the operation of the respiratory chain. Oxidation of compounds establishes a proton gradient across the membrane, providing the energy for ATP synthesis.
GO:0006120	0.440602	0.486394	0.334105	0.361664	0.242794	0.654244	0.428028	0.603988	0.72509	0.575793	0.582608	0.755408	0.317929	0.208766	0.232875	0.254855	0.386459	0.225032	mitochondrial electron transport, NADH to ubiquinone	BP	The transfer of electrons from NADH to ubiquinone that occurs during oxidative phosphorylation, mediated by the multisubunit enzyme known as complex I.
GO:0006139	0.996317	0.996211	0.993702	0.993949	0.993246	0.996474	0.993487	0.99723	0.996463	0.996616	0.995534	0.998553	0.994619	0.990669	0.988953	0.98951	0.993057	0.987967	nucleobase, nucleoside, nucleotide and nucleic acid metabolic process	BP	The chemical reactions and pathways involving nucleobases, nucleosides, nucleotides and nucleic acids.
GO:0006140	0.749228	0.741006	0.714301	0.704026	0.668629	0.772426	0.712416	0.755694	0.724982	0.717214	0.766185	0.704401	0.714504	0.627951	0.633094	0.640499	0.726181	0.629218	regulation of nucleotide metabolic process	BP	Any process that modulates the frequency, rate or extent of the chemical reactions and pathways involving nucleotides.
GO:0006144	0.223197	0.220237	0.164713	0.202816	0.196222	0.398781	0.166823	0.26999	0.234592	0.293367	0.380206	0.334452	0.175173	0.0634272	0.11117	0.115645	0.20571	0.0738262	purine base metabolic process	BP	The chemical reactions and pathways involving purine bases, one of the two classes of nitrogen-containing ring compounds found in DNA and RNA, which include adenine and guanine.
GO:0006163	0.807928	0.795944	0.727403	0.739743	0.781082	0.797977	0.741024	0.841529	0.877998	0.803371	0.808833	0.864627	0.749416	0.606204	0.674852	0.685935	0.767981	0.63802	purine nucleotide metabolic process	BP	The chemical reactions and pathways involving a purine nucleotide, a compound consisting of nucleoside (a purine base linked to a deoxyribose or ribose sugar) esterified with a phosphate moiety at either the 3' or 5'-hydroxyl group of its glycose moiety.
GO:0006164	0.785158	0.766158	0.699123	0.712955	0.756272	0.777684	0.706771	0.810771	0.833889	0.780989	0.795602	0.844814	0.731077	0.585145	0.655087	0.665629	0.757651	0.60963	purine nucleotide biosynthetic process	BP	The chemical reactions and pathways resulting in the formation of a purine nucleotide, a compound consisting of nucleoside (a purine base linked to a deoxyribose or ribose sugar) esterified with a phosphate moiety at either the 3' or 5'-hydroxyl group of its glycose moiety.
GO:0006171	0.734016	0.720359	0.684015	0.669997	0.65539	0.684694	0.683062	0.735147	0.701068	0.68671	0.743832	0.660934	0.698893	0.60304	0.612141	0.619293	0.717345	0.601996	cAMP biosynthetic process	BP	The chemical reactions and pathways resulting in the formation of the nucleotide cAMP (cyclic AMP, adenosine 3',5'-cyclophosphate).
GO:0006182	0.366791	0.365581	0.314908	0.332685	0.255298	0.573418	0.258876	0.4081	0.27706	0.342815	0.434982	0.359182	0.333167	0.246474	0.249647	0.27991	0.385051	0.274004	cGMP biosynthetic process	BP	The chemical reactions and pathways resulting in the formation of cyclic GMP, guanosine 3',5'-phosphate.
GO:0006183	0.178451	0.202006	0.189966	0.183117	0.344441	0.175218	0.274084	0.203549	0.167291	0.193055	0.115542	0.268487	0.118676	0.175284	0.061192	0.0524833	0.0552586	0.0268234	GTP biosynthetic process	BP	The chemical reactions and pathways resulting in the formation of GTP, guanosine triphosphate.
GO:0006195	0.264224	0.314552	0.218522	0.240785	0.378162	0.241735	0.259659	0.406856	0.608113	0.248048	0.194419	0.32425	0.154301	0.0855111	0.101762	0.118645	0.120888	0.109927	purine nucleotide catabolic process	BP	The chemical reactions and pathways resulting in the breakdown of a purine nucleotide, a compound consisting of nucleoside (a purine base linked to a deoxyribose or ribose sugar) esterified with a phosphate moiety at either the 3' or 5'-hydroxyl group of its glycose moiety.
GO:0006200	0.127535	0.172874	0.100808	0.114043	0.229588	0.141485	0.0790794	0.277189	0.550767	0.135157	0.0454148	0.238451	0.0500306	0.0184314	0.0465231	0.0554201	0.0512331	0.0510407	ATP catabolic process	BP	The chemical reactions and pathways resulting in the breakdown of ATP, adenosine 5'-triphosphate, a universally important coenzyme and enzyme regulator.
GO:0006206	0.203296	0.237543	0.210107	0.237157	0.0489231	0.51482	0.140667	0.289036	0.253341	0.354857	0.490088	0.334876	0.146997	0.0778556	0.0984295	0.0969419	0.108605	0.0957669	pyrimidine base metabolic process	BP	The chemical reactions and pathways involving pyrimidine bases, 1,3-diazine, organic nitrogenous bases.
GO:0006213	0.186153	0.2183	0.222526	0.248944	0.0595033	0.352997	0.295927	0.236331	0.289026	0.198225	0.184201	0.329539	0.153279	0.0595654	0.131947	0.145926	0.0908813	0.183643	pyrimidine nucleoside metabolic process	BP	The chemical reactions and pathways involving any pyrimidine nucleoside, one of a family of organic molecules consisting of a pyrimidine base covalently bonded to a sugar ribose (a ribonucleoside) or deoxyribose (a deoxyribonucleoside).
GO:0006220	0.472876	0.479228	0.476656	0.496909	0.51473	0.57478	0.549882	0.487199	0.428664	0.490563	0.351098	0.630857	0.421201	0.372984	0.337578	0.354407	0.329782	0.367195	pyrimidine nucleotide metabolic process	BP	The chemical reactions and pathways involving a pyrimidine nucleotide, a compound consisting of nucleoside (a pyrimidine base linked to a deoxyribose or ribose sugar) esterified with a phosphate moiety at either the 3' or 5'-hydroxyl group of its glycose moiety.
GO:0006221	0.367554	0.362763	0.362904	0.371212	0.456316	0.43353	0.415608	0.361076	0.368098	0.370413	0.241361	0.485698	0.320936	0.261775	0.230442	0.242719	0.219176	0.232913	pyrimidine nucleotide biosynthetic process	BP	The chemical reactions and pathways resulting in the formation of a pyrimidine nucleotide, a compound consisting of nucleoside (a pyrimidine base linked to a deoxyribose or ribose sugar) esterified with a phosphate moiety at either the 3' or 5'-hydroxyl group of its glycose moiety.
GO:0006228	0.178451	0.202006	0.189966	0.183117	0.344441	0.175218	0.274084	0.203549	0.167291	0.193055	0.115542	0.268487	0.118676	0.175284	0.061192	0.0524833	0.0552586	0.0268234	UTP biosynthetic process	BP	The chemical reactions and pathways resulting in the formation of UTP, uridine (5'-)triphosphate.
GO:0006241	0.193047	0.213746	0.195326	0.188538	0.344853	0.185768	0.276132	0.211978	0.168642	0.208472	0.116372	0.305124	0.13582	0.177146	0.0717449	0.0639249	0.0819162	0.0356155	CTP biosynthetic process	BP	The chemical reactions and pathways resulting in the formation of CTP, cytidine 5'-triphosphate.
GO:0006244	0.146995	0.154635	0.127432	0.155417	0.125339	0.293337	0.190802	0.184964	0.0588921	0.209215	0.121662	0.376692	0.124137	0.139196	0.0866559	0.0848587	0.146934	0.0839826	pyrimidine nucleotide catabolic process	BP	The chemical reactions and pathways resulting in the breakdown of a pyrimidine nucleotide, a compound consisting of nucleoside (a pyrimidine base linked to a deoxyribose or ribose sugar) esterified with a phosphate moiety at either the 3' or 5'-hydroxyl group of its glycose moiety.
GO:0006259	0.937634	0.942131	0.921174	0.9236	0.910323	0.95353	0.90919	0.95422	0.939273	0.951632	0.933241	0.977798	0.914718	0.88637	0.862538	0.86467	0.897586	0.849915	DNA metabolic process	BP	The chemical reactions and pathways involving DNA, deoxyribonucleic acid, one of the two main types of nucleic acid, consisting of a long, unbranched macromolecule formed from one, or more commonly, two, strands of linked deoxyribonucleotides.
GO:0006260	0.86525	0.874158	0.842968	0.850792	0.82671	0.902463	0.831756	0.890549	0.852457	0.88831	0.860058	0.940143	0.822498	0.768025	0.737893	0.74437	0.801473	0.727909	DNA replication	BP	The process whereby new strands of DNA are synthesized. The template for replication can either be an existing DNA molecule or RNA.
GO:0006261	0.627525	0.630015	0.522362	0.546622	0.526274	0.598214	0.557664	0.696815	0.64163	0.709232	0.639014	0.842534	0.574503	0.504598	0.473407	0.481219	0.537284	0.477741	DNA-dependent DNA replication	BP	The process whereby new strands of DNA are synthesized, using parental DNA as a template for the DNA-dependent DNA polymerases that synthesize the new strands.
GO:0006265	0.16428	0.180334	0.149046	0.181868	0.264785	0.275517	0.157803	0.229651	0.253266	0.228721	0.160367	0.430157	0.106164	0.191835	0.0573411	0.059524	0.0555967	0.0430962	DNA topological change	BP	The process by which a transformation is induced in the topological structure of a double-stranded DNA helix, resulting in a change in linking number.
GO:0006266	0.23092	0.248625	0.218167	0.239555	0.311592	0.346247	0.232174	0.289217	0.134775	0.326977	0.23058	0.533005	0.178548	0.2062	0.0900487	0.08247	0.12385	0.0875973	DNA ligation	BP	The re-formation of a broken phosphodiester bond in the DNA backbone, carried out by DNA ligase.
GO:0006268	0.244806	0.277383	0.210057	0.248064	0.372039	0.291229	0.190145	0.323082	0.290766	0.38863	0.33958	0.585385	0.189423	0.194893	0.138959	0.140579	0.19667	0.12856	DNA unwinding during replication	BP	The process by which interchain hydrogen bonds between two strands of DNA are broken or 'melted', generating unpaired template strands for DNA replication.
GO:0006270	0.396669	0.403948	0.301149	0.319306	0.334324	0.276305	0.3352	0.483373	0.421857	0.515785	0.318009	0.747065	0.350558	0.320243	0.241663	0.233584	0.222862	0.259463	DNA replication initiation	BP	The process by which DNA replication is started; this involves the separation of a stretch of the DNA double helix, the recruitment of DNA polymerases and the initiation of polymerase action.
GO:0006275	0.628227	0.647144	0.630355	0.640426	0.498828	0.804846	0.535045	0.645464	0.610972	0.614243	0.59443	0.706677	0.557911	0.456371	0.446233	0.448153	0.494045	0.449878	regulation of DNA replication	BP	Any process that modulates the frequency, rate or extent of DNA replication.
GO:0006278	0.289859	0.276759	0.22269	0.237723	0.15083	0.207683	0.249641	0.296956	0.220584	0.242604	0.151255	0.357865	0.240152	0.208414	0.157123	0.159391	0.113284	0.182794	RNA-dependent DNA replication	BP	The process whereby new strands of DNA are synthesized, using RNA as a template for RNA-dependent DNA polymerases (e.g. reverse transcriptase) that synthesize the new strands.
GO:0006281	0.860509	0.866953	0.812744	0.81809	0.808158	0.858606	0.833322	0.900157	0.874309	0.890816	0.838892	0.950414	0.82232	0.779919	0.740506	0.741832	0.795478	0.712962	DNA repair	BP	The process of restoring DNA after damage. Genomes are subject to damage by chemical and physical agents in the environment (e.g. UV and ionizing radiations, chemical mutagens, fungal and bacterial toxins, etc.) and by free radicals or alkylating agents endogenously generated in metabolism. DNA is also damaged because of errors during its replication. A variety of different DNA repair pathways ha…
GO:0006282	0.183917	0.16432	0.0867007	0.0719762	0.0986184	0.0363855	0.076263	0.24568	0.262164	0.216246	0.125854	0.411453	0.163255	0.158529	0.146427	0.14977	0.170939	0.159209	regulation of DNA repair	BP	Any process that modulates the frequency, rate or extent of DNA repair.
GO:0006283	0.15627	0.156446	0.131979	0.137189	0.0852505	0.292739	0.160899	0.201573	0.162223	0.173045	0.135845	0.34275	0.121413	0.141698	0.080918	0.0825138	0.125809	0.0598566	transcription-coupled nucleotide-excision repair	BP	The preferential repair of DNA lesions on the actively transcribed strand of the DNA duplex. In addition, the transcription-coupled nucleotide-excision repair pathway is required for the recognition and repair of a small subset of lesions that are not recognized by the general nucleotide excision repair pathway.
GO:0006284	0.332319	0.367315	0.348481	0.377513	0.331321	0.472701	0.347544	0.388821	0.392119	0.350594	0.268451	0.484059	0.262823	0.168494	0.168175	0.160491	0.267634	0.141595	base-excision repair	BP	In base excision repair, an altered base is removed by a DNA glycosylase enzyme, followed by excision of the resulting sugar phosphate. The small gap left in the DNA helix is filled in by the sequential action of DNA polymerase and DNA ligase.
GO:0006285	0.160126	0.182247	0.154504	0.184571	0.154678	0.307296	0.251861	0.213742	0.250144	0.186505	0.123989	0.236485	0.123965	0.0810392	0.0728336	0.0654275	0.124235	0.0663847	base-excision repair, AP site formation	BP	The formation of an AP site, a deoxyribose sugar with a missing base, by DNA glycosylase which recognizes an altered base in DNA and catalyzes its hydrolytic removal. This sugar phosphate is the substrate recognized by the AP endonuclease, which cuts the DNA phosphodiester backbone at the 5' side of the altered site to leave a gap which is subsequently repaired.
GO:0006289	0.563863	0.565061	0.49346	0.504645	0.483803	0.58532	0.547764	0.621131	0.580016	0.595667	0.512569	0.767181	0.517283	0.398597	0.409727	0.414282	0.519332	0.361329	nucleotide-excision repair	BP	In nucleotide excision repair a small region of the strand surrounding the damage is removed from the DNA helix as an oligonucleotide. The small gap left in the DNA helix is filled in by the sequential action of DNA polymerase and DNA ligase. Nucleotide excision repair recognizes a wide range of substrates, including damage caused by UV irradiation (pyrimidine dimers and 6-4 photoproducts) and ch…
GO:0006297	0.282419	0.284686	0.224747	0.233488	0.229219	0.307212	0.227803	0.353427	0.253683	0.372803	0.256029	0.61336	0.231364	0.164028	0.147518	0.160063	0.265076	0.149623	nucleotide-excision repair, DNA gap filling	BP	Repair of the gap in the DNA helix by DNA polymerase and DNA ligase after the portion of the strand containing the lesion has been removed by pyrimidine-dimer repair enzymes.
GO:0006298	0.303982	0.284908	0.181494	0.183982	0.128281	0.303706	0.236697	0.370533	0.310516	0.32468	0.333407	0.392776	0.255559	0.203993	0.179909	0.197398	0.104609	0.235691	mismatch repair	BP	A system for the correction of errors introduced during DNA replication when an incorrect base, which cannot form hydrogen bonds with the corresponding base in the parent strand, is incorporated into the daughter strand. The mismatch repair system promotes genomic fidelity by repairing base-base mismatches, insertion-deletion loops and heterologies generated during DNA replication and recombinati…
GO:0006301	0.168098	0.171731	0.0845607	0.0697708	0.0990544	0.0345232	0.140107	0.250087	0.226497	0.213897	0.096229	0.41724	0.122008	0.199651	0.0683847	0.075618	0.0952379	0.0609959	postreplication repair	BP	Pathways for DNA repair which occur after DNA has replicated, e.g. mismatch repair, and which involve translesion synthesis (TLS-type) DNA polymerases.
GO:0006302	0.471458	0.458122	0.379433	0.377402	0.386762	0.448394	0.440982	0.506506	0.469704	0.489508	0.387495	0.671614	0.433713	0.369843	0.299421	0.306104	0.411411	0.26989	double-strand break repair	BP	The repair of double-strand breaks in DNA via homologous and nonhomologous mechanisms to reform a continuous DNA helix.
GO:0006303	0.161184	0.137875	0.0936808	0.0948109	0.091077	0.080963	0.184765	0.182306	0.113447	0.128146	0.0420609	0.322642	0.149032	0.130153	0.0809606	0.0777091	0.100259	0.0656016	double-strand break repair via nonhomologous end joining	BP	The repair of a double-strand break in DNA in which the two broken ends are rejoined with little or no sequence complementarity. Information at the DNA ends may be lost due to the modification of broken DNA ends.
GO:0006304	0.431608	0.465616	0.45536	0.435242	0.296208	0.594613	0.38881	0.483415	0.506	0.507881	0.438263	0.585006	0.36683	0.371769	0.271806	0.275166	0.358622	0.270079	DNA modification	BP	The covalent alteration of one or more nucleotide sites in DNA, resulting in a change in its properties.
GO:0006305	0.342534	0.370832	0.369312	0.333812	0.188295	0.498577	0.234827	0.37908	0.409099	0.423419	0.33478	0.527901	0.281707	0.32866	0.204171	0.211141	0.288257	0.204805	DNA alkylation	BP	The addition of alkyl groups to many positions on all four bases of DNA. Alkylating agents can also modify the bases of incoming nucleotides in the course of DNA synthesis.
GO:0006306	0.342534	0.370832	0.369312	0.333812	0.188295	0.498577	0.234827	0.37908	0.409099	0.423419	0.33478	0.527901	0.281707	0.32866	0.204171	0.211141	0.288257	0.204805	DNA methylation	BP	The covalent transfer of a methyl group to either N-6 of adenine or C-5 or N-4 of cytosine.
GO:0006308	0.593194	0.595684	0.527524	0.533231	0.51853	0.650922	0.557376	0.638611	0.595407	0.62579	0.639423	0.733728	0.537511	0.493969	0.449914	0.450949	0.528962	0.395159	DNA catabolic process	BP	The chemical reactions and pathways resulting in the breakdown of DNA, deoxyribonucleic acid, one of the two main types of nucleic acid, consisting of a long unbranched macromolecule formed from one or two strands of linked deoxyribonucleotides, the 3'-phosphate group of each constituent deoxyribonucleotide being joined in 3',5'-phosphodiester linkage to the 5'-hydroxyl group of the deoxyribose m…
GO:0006309	0.352779	0.326488	0.256582	0.238699	0.27043	0.426239	0.180046	0.367356	0.397655	0.361267	0.47971	0.402366	0.325967	0.318053	0.259775	0.254401	0.250479	0.245397	DNA fragmentation during apoptosis	BP	The cleavage of DNA during apoptosis, which usually occurs in two stages: cleavage into fragments of about 50 kbp followed by cleavage between nucleosomes to yield 200 bp fragments.
GO:0006310	0.703136	0.707813	0.630444	0.634139	0.615377	0.696777	0.652323	0.762929	0.714562	0.743029	0.681313	0.854612	0.654843	0.593354	0.523713	0.533384	0.587842	0.521895	DNA recombination	BP	Any process by which a new genotype is formed by reassortment of genes resulting in gene combinations different from those that were present in the parents. In eukaryotes genetic recombination can occur by chromosome assortment, intrachromosomal recombination, or nonreciprocal interchromosomal recombination. Intrachromosomal recombination occurs by crossing over. In bacteria it may occur by genet…
GO:0006312	0.17064	0.159374	0.110951	0.120281	0.120445	0.142368	0.204092	0.167611	0.207191	0.132659	0.182553	0.190654	0.17429	0.154118	0.118168	0.105527	0.150643	0.11369	mitotic recombination	BP	The exchange, reciprocal or nonreciprocal, of genetic material between one DNA molecule and a homologous region of DNA that occurs during mitotic cell cycles.
GO:0006323	0.743294	0.752966	0.682799	0.696811	0.679422	0.695258	0.695067	0.802277	0.794301	0.810375	0.679799	0.915853	0.659252	0.663015	0.562367	0.573999	0.680958	0.535625	DNA packaging	BP	Any process by which DNA and associated proteins are formed into a compact, orderly structure.
GO:0006325	0.886616	0.886097	0.843115	0.851169	0.79998	0.883286	0.847105	0.909535	0.892224	0.9156	0.872012	0.962696	0.854464	0.829424	0.796142	0.805892	0.846073	0.800616	establishment or maintenance of chromatin architecture	BP	Any process that results in the specification, formation or maintenance of the physical structure of eukaryotic chromatin.
GO:0006333	0.761241	0.754988	0.696128	0.705945	0.635757	0.741325	0.664859	0.788815	0.723095	0.802089	0.729926	0.894012	0.707997	0.682252	0.620471	0.631028	0.719528	0.593795	chromatin assembly or disassembly	BP	The formation or destruction of chromatin structures.
GO:0006334	0.656923	0.644368	0.585911	0.599931	0.564169	0.633846	0.551788	0.677013	0.556759	0.682032	0.591911	0.814347	0.589896	0.558884	0.491319	0.501338	0.63519	0.444787	nucleosome assembly	BP	The aggregation, arrangement and bonding together of a nucleosome, the beadlike structural units of eukaryotic chromatin composed of histones and DNA.
GO:0006337	0.186365	0.235055	0.160605	0.17754	0.146194	0.215654	0.135262	0.294496	0.199964	0.38882	0.287362	0.66814	0.110414	0.176364	0.0719019	0.0855433	0.112911	0.0849038	nucleosome disassembly	BP	The controlled breakdown of nucleosomes, the beadlike structural units of eukaryotic chromatin composed of histones and DNA.
GO:0006338	0.493897	0.491906	0.390323	0.417002	0.426135	0.519692	0.404174	0.554795	0.4695	0.614518	0.599795	0.746661	0.43536	0.417337	0.32024	0.340393	0.394492	0.350414	chromatin remodeling	BP	Dynamic structural changes to eukaryotic chromatin occurring throughout the cell division cycle. These changes range from the local changes necessary for transcriptional regulation to global changes necessary for chromosome segregation.
GO:0006342	0.315387	0.345606	0.251012	0.273513	0.21573	0.379419	0.373349	0.408221	0.313084	0.483045	0.383991	0.720762	0.238133	0.289085	0.147728	0.162887	0.257332	0.151691	chromatin silencing	BP	Repression of transcription by altering the structure of chromatin, e.g. by conversion of large regions of DNA into an inaccessible state often called heterochromatin.
GO:0006350	0.992444	0.992264	0.987713	0.988131	0.987617	0.99197	0.987175	0.994023	0.992566	0.992762	0.990423	0.996648	0.989784	0.984282	0.980098	0.980908	0.986166	0.978969	transcription	BP	The synthesis of either RNA on a template of DNA or DNA on a template of RNA.
GO:0006351	0.99109	0.990927	0.985706	0.98621	0.985535	0.990597	0.985004	0.992888	0.990911	0.991414	0.988618	0.995916	0.988019	0.982096	0.976685	0.977643	0.983973	0.975187	transcription, DNA-dependent	BP	The synthesis of RNA on a template of DNA.
GO:0006352	0.675854	0.677098	0.583118	0.601805	0.514989	0.708106	0.640248	0.739246	0.676432	0.736579	0.655478	0.842478	0.624626	0.676493	0.505003	0.511784	0.580705	0.445512	transcription initiation	BP	Any process involved in the assembly of the RNA polymerase complex at the promoter region of a DNA template, resulting in the subsequent synthesis of RNA from that promoter.
GO:0006354	0.574512	0.587982	0.489975	0.506468	0.411815	0.67611	0.598591	0.658988	0.61924	0.642774	0.486464	0.821701	0.500234	0.472699	0.358663	0.372854	0.45398	0.31572	RNA elongation	BP	The extension of an RNA molecule after transcription initiation by the addition of ribonucleotides catalyzed by an RNA polymerase.
GO:0006355	0.990708	0.990521	0.985164	0.985675	0.985106	0.989951	0.984352	0.992539	0.990539	0.991013	0.988291	0.995617	0.987547	0.981262	0.976013	0.976982	0.98329	0.974496	regulation of transcription, DNA-dependent	BP	Any process that modulates the frequency, rate or extent of DNA-dependent transcription.
GO:0006357	0.951181	0.951073	0.938663	0.93873	0.931134	0.954435	0.925042	0.956247	0.952084	0.950606	0.942031	0.970233	0.93643	0.908658	0.899728	0.903696	0.92513	0.893782	regulation of transcription from RNA polymerase II promoter	BP	Any process that modulates the frequency, rate or extent of transcription from an RNA polymerase II promoter.
GO:0006359	0.129417	0.124852	0.0591331	0.052713	0.0782126	0.0281536	0.108518	0.163366	0.188892	0.0952508	0.0266989	0.2574	0.0979738	0.101156	0.0452257	0.0430802	0.0769528	0.0266933	regulation of transcription from RNA polymerase III promoter	BP	Any process that modulates the frequency, rate or extent of transcription from an RNA ploymerase III promoter.
GO:0006360	0.169197	0.168942	0.13042	0.158235	0.255816	0.135304	0.152974	0.205817	0.231316	0.193759	0.2484	0.201208	0.126456	0.106986	0.0572264	0.0525379	0.120645	0.0293172	transcription from RNA polymerase I promoter	BP	The synthesis of RNA from a DNA template by RNA polymerase I (Pol I), originating at a Pol I-specific promoter.
GO:0006364	0.584579	0.600563	0.502115	0.518528	0.446265	0.701282	0.523776	0.678858	0.614198	0.653281	0.601321	0.78825	0.512762	0.497842	0.405049	0.424249	0.571192	0.396232	rRNA processing	BP	Any process involved in the conversion of a primary ribosomal RNA (rRNA) transcript into one or more mature rRNA molecules.
GO:0006366	0.964003	0.964442	0.951854	0.952323	0.946398	0.965515	0.943001	0.970082	0.965099	0.966154	0.95588	0.982812	0.951628	0.932055	0.918386	0.921491	0.941581	0.911781	transcription from RNA polymerase II promoter	BP	The synthesis of RNA from a DNA template by RNA polymerase II (Pol II), originating at a Pol II-specific promoter. Includes transcription of messenger RNA (mRNA) and certain small nuclear RNAs (snRNAs).
GO:0006367	0.626538	0.63693	0.533027	0.549579	0.472879	0.674584	0.611651	0.706507	0.662323	0.696716	0.543332	0.832592	0.566426	0.597573	0.446628	0.458112	0.517861	0.404866	transcription initiation from RNA polymerase II promoter	BP	Any process involved in starting transcription from the RNA polymerase II promoter.
GO:0006368	0.55125	0.566798	0.464983	0.480322	0.377174	0.645728	0.572357	0.638401	0.591224	0.626107	0.472161	0.810168	0.482443	0.459925	0.344789	0.358701	0.444878	0.302373	RNA elongation from RNA polymerase II promoter	BP	The extension of an RNA molecule after transcription initiation at an RNA polymerase II-specific promoter by the addition of ribonucleotides catalyzed by RNA polymerase II.
GO:0006376	0.113261	0.10756	0.0633746	0.0601683	0.0035884	0.135198	0.134694	0.155192	0.0919969	0.130957	0.124068	0.224858	0.0797233	0.0175822	0.0389261	0.0463202	0.0791455	0.039922	mRNA splice site selection	BP	Selection of a splice site by components of the assembling spliceosome.
GO:0006378	0.22991	0.097944	0.0424345	0.0521991	0.022612	0.0850071	0.099845	0.152475	0.159362	0.15992	0.0863452	0.345854	0.187371	0.025939	0.0616173	0.0675346	0.0459339	0.0536454	mRNA polyadenylation	BP	The enzymatic addition of a sequence of 40-200 adenylyl residues at the 3' end of a eukaryotic mRNA primary transcript.
GO:0006379	0.131266	0.129958	0.0873027	0.0910758	0.160973	0.140513	0.143293	0.173364	0.118498	0.166112	0.0768927	0.35998	0.0976923	0.0289975	0.052291	0.0575581	0.101244	0.0408883	mRNA cleavage	BP	Any process by which a pre-mRNA or mRNA molecule is cleaved at specific sites or in a regulated manner.
GO:0006383	0.378876	0.373764	0.238987	0.236463	0.228569	0.219719	0.2952	0.442674	0.475223	0.38503	0.30261	0.576258	0.332636	0.324437	0.20604	0.224709	0.414478	0.170864	transcription from RNA polymerase III promoter	BP	The synthesis of RNA from a DNA template by RNA polymerase III (Pol III), originating at a Pol III-specific promoter.
GO:0006396	0.920795	0.917309	0.880358	0.881897	0.838039	0.926191	0.897494	0.938471	0.929106	0.930253	0.893349	0.969895	0.890931	0.837253	0.831272	0.835175	0.885715	0.810395	RNA processing	BP	Any process involved in the conversion of one or more primary RNA transcripts into one or more mature RNA molecules.
GO:0006397	0.873757	0.866417	0.814928	0.815765	0.737409	0.87319	0.84866	0.897746	0.881598	0.888191	0.829808	0.951365	0.831187	0.752339	0.753139	0.759452	0.822167	0.722394	mRNA processing	BP	Any process involved in the conversion of a primary mRNA transcript into one or more mature mRNA(s) prior to translation into polypeptide.
GO:0006399	0.656244	0.652294	0.589545	0.585008	0.562676	0.691903	0.609521	0.695521	0.704261	0.659597	0.564281	0.791218	0.608119	0.493399	0.514082	0.515108	0.584873	0.47706	tRNA metabolic process	BP	The chemical reactions and pathways involving tRNA, transfer RNA, a class of relatively small RNA molecules responsible for mediating the insertion of amino acids into the sequence of nascent polypeptide chains during protein synthesis. Transfer RNA is characterized by the presence of many unusual minor bases, the function of which has not been completely established.
GO:0006400	0.22096	0.218327	0.188978	0.207904	0.304045	0.097104	0.188991	0.247758	0.313457	0.230815	0.258998	0.286697	0.205924	0.052977	0.150213	0.141603	0.316505	0.0671422	tRNA modification	BP	The covalent alteration of one or more nucleotides within a tRNA molecule to produce a tRNA molecule with a sequence that differs from that coded genetically.
GO:0006401	0.51265	0.501406	0.453783	0.428967	0.40119	0.460212	0.368644	0.521325	0.443898	0.505415	0.359647	0.647689	0.448579	0.356354	0.362333	0.34673	0.481908	0.320534	RNA catabolic process	BP	The chemical reactions and pathways resulting in the breakdown of RNA, ribonucleic acid, one of the two main type of nucleic acid, consisting of a long, unbranched macromolecule formed from ribonucleotides joined in 3',5'-phosphodiester linkage.
GO:0006402	0.414892	0.407923	0.372569	0.352881	0.285269	0.431279	0.234465	0.432142	0.360068	0.453768	0.289454	0.599109	0.359321	0.286558	0.293822	0.27811	0.423672	0.254365	mRNA catabolic process	BP	The chemical reactions and pathways resulting in the breakdown of mRNA, messenger RNA, which is responsible for carrying the coded genetic 'message', transcribed from DNA, to sites of protein assembly at the ribosomes.
GO:0006403	0.66057	0.655185	0.577316	0.586351	0.506958	0.649762	0.644619	0.709313	0.649131	0.731127	0.555559	0.870653	0.581257	0.483972	0.488562	0.486681	0.549227	0.473382	RNA localization	BP	A process by which RNA is transported to, or maintained in, a specific location.
GO:0006405	0.36317	0.386841	0.303569	0.320517	0.302908	0.433971	0.294331	0.449746	0.345548	0.481621	0.254141	0.692664	0.294006	0.267247	0.193891	0.178638	0.197825	0.167377	RNA export from nucleus	BP	The directed movement of RNA from the nucleus to the cytoplasm.
GO:0006406	0.325583	0.352157	0.261867	0.27674	0.242327	0.379893	0.225775	0.425329	0.297588	0.465674	0.230038	0.683867	0.264298	0.250891	0.165808	0.149712	0.179406	0.136366	mRNA export from nucleus	BP	The directed movement of mRNA from the nucleus to the cytoplasm.
GO:0006412	0.881946	0.88141	0.830873	0.828584	0.788504	0.912649	0.857456	0.912272	0.891008	0.902193	0.842881	0.955862	0.83008	0.758748	0.761166	0.777819	0.828512	0.747975	translation	BP	The chemical reactions and pathways resulting in the formation of a protein. This is a ribosome-mediated process in which the information in messenger RNA (mRNA) is used to specify the sequence of amino acids in the protein.
GO:0006413	0.564766	0.569825	0.489797	0.482007	0.469877	0.568404	0.596782	0.641985	0.602406	0.615464	0.497027	0.722328	0.472242	0.399845	0.387468	0.418037	0.473168	0.381329	translational initiation	BP	The process preceding formation of the peptide bond between the first two amino acids of a protein. This includes the formation of a complex of the ribosome, mRNA, and an initiation complex that contains the first aminoacyl-tRNA.
GO:0006414	0.560994	0.565158	0.464496	0.472316	0.41055	0.687553	0.493544	0.648432	0.647856	0.53277	0.529995	0.693095	0.454809	0.263824	0.402928	0.432367	0.562762	0.395344	translational elongation	BP	The successive addition of amino acid residues to a nascent polypeptide chain during protein biosynthesis.
GO:0006415	0.128447	0.140353	0.0778991	0.0933513	0.0723553	0.208747	0.107633	0.206133	0.117086	0.169734	0.236846	0.223423	0.0797494	0.0198015	0.0394014	0.0457633	0.0384545	0.0337593	translational termination	BP	The process resulting in the release of a polypeptide chain from the ribosome, usually in response to a termination codon (UAA, UAG, or UGA in the universal genetic code).
GO:0006417	0.736123	0.719925	0.649405	0.642785	0.640304	0.720864	0.682557	0.763768	0.681081	0.750264	0.656755	0.835506	0.645424	0.441582	0.527652	0.548701	0.612658	0.494876	regulation of translation	BP	Any process that modulates the frequency, rate or extent of the chemical reactions and pathways resulting in the formation of proteins by the translation of mRNA.
GO:0006418	0.453501	0.441235	0.377239	0.369677	0.216922	0.568837	0.470386	0.491977	0.459437	0.474891	0.333828	0.644046	0.390732	0.221816	0.297783	0.321917	0.397892	0.266246	tRNA aminoacylation for protein translation	BP	The synthesis of aminoacyl tRNA by the formation of an ester bond between the 3'-hydroxyl group of the most 3' adenosine of the tRNA, to be used in ribosome-mediated polypeptide synthesis.
GO:0006446	0.4783	0.487512	0.393944	0.40568	0.383423	0.51989	0.545579	0.569442	0.528477	0.529483	0.420619	0.62349	0.36899	0.241973	0.280778	0.316941	0.383694	0.268596	regulation of translational initiation	BP	Any process that modulates the frequency, rate or extent of translational initiation.
GO:0006457	0.81566	0.822731	0.789766	0.793898	0.806728	0.854672	0.799899	0.845219	0.829067	0.843024	0.791756	0.912649	0.76012	0.645246	0.677048	0.689053	0.720818	0.660671	protein folding	BP	The process of assisting in the covalent and noncovalent assembly of single chain polypeptides or multisubunit complexes into the correct tertiary structure.
GO:0006458	0.268581	0.280423	0.231025	0.217374	0.235683	0.217108	0.1679	0.332707	0.175989	0.28257	0.234767	0.387505	0.234065	0.174566	0.158597	0.171972	0.163716	0.186374	'de novo' protein folding	BP	The process of assisting in the folding of a nascent peptide chain into its correct tertiary structure.
GO:0006461	0.925782	0.92136	0.892422	0.899461	0.89221	0.941819	0.882347	0.936501	0.925514	0.936148	0.9282	0.966627	0.899683	0.78799	0.847454	0.856816	0.907008	0.835574	protein complex assembly	BP	The aggregation, arrangement and bonding together of a set of components to form a protein complex.
GO:0006464	0.985377	0.984632	0.979607	0.980616	0.978341	0.989437	0.97686	0.987004	0.983687	0.985477	0.982152	0.992794	0.980042	0.960565	0.966014	0.967802	0.97701	0.961134	protein modification process	BP	The covalent alteration of one or more amino acids occurring in proteins, peptides and nascent polypeptides (co-translational, post-translational modifications). Includes the modification of charged tRNAs that are destined to occur in a protein (pre-translation modification).
GO:0006465	0.0643465	0.0792651	0.0550756	0.0622033	0.0669959	0.109897	0.0456936	0.113034	0.0605176	0.10726	0.0907994	0.176354	0.0378231	0.00763591	0.0150764	0.0181454	0.0405432	0.0156519	signal peptide processing	BP	The proteolytic removal of a signal peptide from a protein during or after transport to a specific location in the cell.
GO:0006468	0.957841	0.954851	0.940936	0.944959	0.94654	0.966046	0.939915	0.961224	0.954222	0.955881	0.950984	0.972546	0.949508	0.91139	0.921989	0.92477	0.937835	0.916777	protein amino acid phosphorylation	BP	The process of introducing a phosphate group on to a protein.
GO:0006469	0.622014	0.61457	0.561722	0.557371	0.546492	0.645929	0.495837	0.651091	0.703765	0.600032	0.585935	0.695501	0.565128	0.45693	0.469178	0.481819	0.608292	0.43856	negative regulation of protein kinase activity	BP	Any process that stops, prevents or reduces the frequency, rate or extent of protein kinase activity.
GO:0006470	0.773395	0.761123	0.698895	0.701394	0.664655	0.750413	0.731561	0.791695	0.771454	0.800878	0.753713	0.875734	0.740078	0.64609	0.659398	0.6777	0.728901	0.64762	protein amino acid dephosphorylation	BP	The process of removing one or more phosphoric residues from a protein.
GO:0006471	0.331423	0.330528	0.294627	0.303174	0.29567	0.390229	0.244396	0.337824	0.325907	0.295677	0.304933	0.396721	0.288059	0.158195	0.192572	0.202568	0.202662	0.209321	protein amino acid ADP-ribosylation	BP	The transfer, from NAD, of ADP-ribose to protein amino acids.
GO:0006473	0.312041	0.319798	0.281853	0.281524	0.172594	0.336555	0.447493	0.351692	0.450587	0.271148	0.192175	0.390206	0.247249	0.31752	0.163825	0.181775	0.235475	0.157194	protein amino acid acetylation	BP	The addition of an acetyl group to a protein amino acid. An acetyl group is CH3CO-, derived from acetic [ethanoic] acid.
GO:0006474	0.133943	0.139787	0.102182	0.111924	0.0945247	0.154891	0.211205	0.185369	0.335677	0.111277	0.0664079	0.105438	0.0806802	0.219521	0.0477786	0.0611937	0.101989	0.0434911	N-terminal protein amino acid acetylation	BP	The acetylation of the N-terminal amino acid of proteins.
GO:0006476	0.328843	0.341227	0.277231	0.283572	0.168767	0.35325	0.370701	0.386206	0.385087	0.389614	0.362973	0.538461	0.264793	0.344802	0.201373	0.208383	0.25025	0.210284	protein amino acid deacetylation	BP	The removal of an acetyl group from a protein amino acid. An acetyl group is CH3CO-, derived from acetic [ethanoic] acid.
GO:0006479	0.338376	0.366168	0.326719	0.345089	0.363663	0.466807	0.345654	0.415219	0.415077	0.449346	0.594414	0.496327	0.261568	0.140791	0.190635	0.210612	0.261897	0.173472	protein amino acid methylation	BP	The addition of a methyl group to a protein amino acid. A methyl group is derived from methane by the removal of a hydrogen atom.
GO:0006482	0.0804134	0.0807307	0.0509138	0.0587505	0.0273281	0.143045	0.0356203	0.122456	0.0714845	0.144265	0.0379385	0.374231	0.0699213	0.0293244	0.0366237	0.0366743	0.0883034	0.0388477	protein amino acid demethylation	BP	The removal of a methyl group, from a protein amino acid. A methyl group is derived from methane by the removal of a hydrogen atom.
GO:0006486	0.76762	0.764776	0.745424	0.74303	0.726114	0.84805	0.71695	0.773016	0.693401	0.750504	0.768083	0.796375	0.726342	0.622425	0.643134	0.6435	0.728955	0.605258	protein amino acid glycosylation	BP	The addition of a sugar unit to a protein amino acid, e.g. the addition of glycan chains to proteins.
GO:0006487	0.545973	0.544266	0.529628	0.543892	0.443376	0.73754	0.502149	0.558321	0.488591	0.519367	0.568245	0.575412	0.495595	0.379075	0.41843	0.421045	0.595438	0.351612	protein amino acid N-linked glycosylation	BP	The posttranslational glycosylation of protein via the N4 atom of peptidyl-asparagine or the N1' atom peptidyl-tryptophan.
GO:0006491	0.244544	0.211824	0.2004	0.201736	0.140721	0.340133	0.317368	0.241551	0.271082	0.169034	0.16559	0.160422	0.265453	0.251742	0.227858	0.245272	0.32975	0.235735	N-glycan processing	BP	The conversion of N-linked glycan structures from the initially transferred oligosaccharide to a mature form, by the actions of glycosidases and glycosyltransferases. The early processing steps are conserved and play roles in glycoprotein folding and trafficking.
GO:0006493	0.411697	0.412884	0.391275	0.401859	0.426164	0.465218	0.45311	0.434073	0.332093	0.380087	0.351631	0.494317	0.342471	0.193294	0.23956	0.220562	0.144242	0.259994	protein amino acid O-linked glycosylation	BP	The formation of O-glycans by addition of glycosyl groups either to the hydroxyl group of peptidyl-serine, peptidyl-threonine, peptidyl-hydroxylysine, or peptidyl-hydroxyproline, or to the phenol group of peptidyl-tyrosine.
GO:0006497	0.523188	0.506907	0.489153	0.495352	0.52484	0.572325	0.403188	0.530009	0.495537	0.479007	0.402254	0.639356	0.453833	0.485992	0.328699	0.338388	0.423774	0.29284	protein amino acid lipidation	BP	The covalent or non-covalent attachment of lipid moieties to an amino acid in a protein.
GO:0006505	0.37973	0.396819	0.370378	0.383696	0.439596	0.451668	0.319697	0.427396	0.359027	0.399472	0.269872	0.606008	0.301891	0.382035	0.208157	0.21021	0.226354	0.168572	GPI anchor metabolic process	BP	The chemical reactions and pathways involving glycosylphosphatidylinositol anchors, molecular mechanisms for attaching membrane proteins to the lipid bilayer of cell membranes. Structurally they consist of a molecule of phosphatidylinositol to which is linked, via the C-6 hydroxyl of the inositol, a carbohydrate chain. This chain is in turn linked to the protein through an ethanolamine phosphate …
GO:0006506	0.37973	0.396819	0.370378	0.383696	0.439596	0.451668	0.319697	0.427396	0.359027	0.399472	0.269872	0.606008	0.301891	0.382035	0.208157	0.21021	0.226354	0.168572	GPI anchor biosynthetic process	BP	The chemical reactions and pathways resulting in the formation of a glycosylphosphatidylinositol (GPI) anchor that attaches some membrane proteins to the lipid bilayer of the cell membrane. The phosphatidylinositol moiety is linked via the C-6 hydroxyl residue of inositol to a carbohydrate chain which is itself linked to the protein via an ethanolamine phosphate moiety, its amino group forming an…
GO:0006508	0.976375	0.978364	0.975303	0.978021	0.970523	0.991107	0.959681	0.979733	0.971379	0.979237	0.975114	0.989424	0.963206	0.940278	0.934205	0.936543	0.955355	0.923021	proteolysis	BP	The hydrolysis of a peptide bond or bonds within a protein.
GO:0006509	0.410657	0.401721	0.38362	0.418169	0.509561	0.526605	0.32694	0.42652	0.436677	0.356664	0.443799	0.297674	0.35666	0.141201	0.245021	0.233663	0.255637	0.189243	membrane protein ectodomain proteolysis	BP	The proteolytic cleavage of transmembrane proteins and release of their ectodomain (extracellular domain).
GO:0006510	0.149678	0.164973	0.16868	0.155985	0.143185	0.299736	0.214869	0.180583	0.187048	0.1894	0.119012	0.372166	0.111973	0.0744637	0.0784669	0.0922596	0.140045	0.0782439	ATP-dependent proteolysis	BP	The hydrolysis of a peptide bond or bonds within a protein using energy from the hydrolysis of ATP.
GO:0006511	0.931522	0.927879	0.894833	0.897341	0.899308	0.926416	0.911421	0.945147	0.938279	0.943616	0.905368	0.977346	0.90938	0.868134	0.858348	0.864121	0.900017	0.846948	ubiquitin-dependent protein catabolic process	BP	The chemical reactions and pathways resulting in the breakdown of a protein or peptide by hydrolysis of its peptide bonds, initiated by the covalent attachment of a ubiquitin moiety, or multiple ubiquitin moieties, to the protein.
GO:0006515	0.159427	0.168463	0.094301	0.10284	0.100052	0.316735	0.0762729	0.245614	0.400946	0.272765	0.15808	0.512957	0.0794981	0.0431612	0.0500976	0.0521517	0.104928	0.035345	misfolded or incompletely synthesized protein catabolic process	BP	The chemical reactions and pathways resulting in the breakdown of misfolded or attenuated proteins.
GO:0006516	0.260881	0.228982	0.224278	0.224972	0.20621	0.317831	0.233659	0.241408	0.310054	0.222234	0.232665	0.293314	0.23353	0.175176	0.159573	0.160043	0.12843	0.142853	glycoprotein catabolic process	BP	The chemical reactions and pathways resulting in the breakdown of glycoproteins, any protein that contains covalently bound glycose (i.e. monosaccharide) residues other than as a moiety of nucleic acid; the glycose occurs most commonly as oligosaccharide or fairly small polysaccharide but occasionally as monosaccharide.
GO:0006518	0.362316	0.347617	0.329489	0.318579	0.280494	0.356146	0.234055	0.36806	0.206262	0.373883	0.330682	0.392435	0.297184	0.0589604	0.231605	0.251229	0.235641	0.193528	peptide metabolic process	BP	The chemical reactions and pathways involving peptides, compounds of two or more amino acids where the alpha carboxyl group of one is bound to the alpha amino group of another.
GO:0006519	0.918973	0.926593	0.916461	0.921777	0.89964	0.975968	0.858048	0.933246	0.925251	0.936087	0.964474	0.936075	0.877856	0.76391	0.829999	0.837884	0.863544	0.832913	cellular amino acid and derivative metabolic process	BP	The chemical reactions and pathways involving amino acids, organic acids containing one or more amino substituents, and compounds derived from amino acids, as carried out by individual cells.
GO:0006520	0.876228	0.886637	0.87327	0.887207	0.855352	0.969373	0.785431	0.894939	0.871143	0.905343	0.949497	0.901691	0.821991	0.712229	0.757129	0.762228	0.817094	0.740099	amino acid metabolic process	BP	The chemical reactions and pathways involving amino acids, organic acids containing one or more amino substituents.
GO:0006525	0.287357	0.312415	0.302996	0.352346	0.343768	0.680611	0.191013	0.313327	0.195387	0.34252	0.494081	0.252124	0.222085	0.145249	0.138658	0.148581	0.152947	0.159153	arginine metabolic process	BP	The chemical reactions and pathways involving arginine, 2-amino-5-(carbamimidamido)pentanoic acid.
GO:0006527	0.232023	0.2537	0.252731	0.29897	0.28697	0.61245	0.165573	0.242165	0.149244	0.253935	0.361008	0.201528	0.185488	0.130599	0.115402	0.126345	0.0993304	0.14625	arginine catabolic process	BP	The chemical reactions and pathways resulting in the breakdown of arginine, 2-amino-5-(carbamimidamido)pentanoic acid.
GO:0006534	0.133695	0.130293	0.149829	0.189351	0.304984	0.267486	0.15349	0.103585	0.267259	0.0774125	0.107133	0.129038	0.0886479	0.142192	0.0412146	0.0521824	0.028676	0.0766898	cysteine metabolic process	BP	The chemical reactions and pathways involving cysteine, 2-amino-3-mercaptopropanoic acid.
GO:0006536	0.392464	0.338227	0.261304	0.288383	0.192216	0.571327	0.256522	0.403552	0.416696	0.374786	0.55121	0.371245	0.352998	0.156379	0.305306	0.301147	0.577161	0.239681	glutamate metabolic process	BP	The chemical reactions and pathways involving glutamate, the anion of 2-aminopentanedioic acid.
GO:0006541	0.365075	0.34865	0.352398	0.384076	0.298488	0.583788	0.360308	0.347793	0.407328	0.347726	0.42685	0.357105	0.307636	0.179626	0.230687	0.218799	0.332325	0.205628	glutamine metabolic process	BP	The chemical reactions and pathways involving glutamine, 2-amino-4-carbamoylbutanoic acid.
GO:0006544	0.237118	0.262989	0.225668	0.253032	0.156076	0.730068	0.113598	0.273814	0.258101	0.280921	0.5357	0.147777	0.173184	0.175342	0.113481	0.113705	0.129577	0.0881907	glycine metabolic process	BP	The chemical reactions and pathways involving glycine, aminoethanoic acid.
GO:0006546	0.124198	0.128513	0.133819	0.14451	0.124114	0.436403	0.0775888	0.124635	0.0636438	0.142239	0.329894	0.0657219	0.0966409	0.0626824	0.0690627	0.0720844	0.0491696	0.0580122	glycine catabolic process	BP	The chemical reactions and pathways resulting in the breakdown of glycine, aminoethanoic acid.
GO:0006547	0.222925	0.219029	0.201107	0.217814	0.220166	0.556789	0.12136	0.189374	0.235655	0.202791	0.328068	0.112719	0.212816	0.0705953	0.177242	0.175612	0.0881647	0.215839	histidine metabolic process	BP	The chemical reactions and pathways involving histidine, 2-amino-3-(1H-imidazol-4-yl)propanoic acid.
GO:0006548	0.151545	0.133861	0.108422	0.120349	0.128371	0.357419	0.0639452	0.127756	0.139306	0.12988	0.148937	0.0981579	0.175805	0.0421908	0.155126	0.150185	0.0796381	0.197385	histidine catabolic process	BP	The chemical reactions and pathways resulting in the breakdown of histidine, 2-amino-3-(1H-imidazol-4-yl)propanoic acid.
GO:0006555	0.32825	0.376686	0.411744	0.449322	0.55411	0.617497	0.163788	0.34677	0.248893	0.422403	0.65025	0.253247	0.218724	0.209999	0.152912	0.150283	0.1584	0.171689	methionine metabolic process	BP	The chemical reactions and pathways involving methionine (2-amino-4-(methylthio)butanoic acid), a sulfur-containing, essential amino acid found in peptide linkage in proteins.
GO:0006558	0.304766	0.336334	0.283011	0.311197	0.342826	0.787468	0.0512783	0.392025	0.260666	0.490184	0.710092	0.443992	0.192692	0.0992834	0.130197	0.138323	0.148219	0.136149	L-phenylalanine metabolic process	BP	The chemical reactions and pathways involving L-phenylalanine, the L-enantiomer of 2-amino-3-phenylpropanoic acid, i.e. (2S)-2-amino-3-phenylpropanoic acid.
GO:0006559	0.304766	0.336334	0.283011	0.311197	0.342826	0.787468	0.0512783	0.392025	0.260666	0.490184	0.710092	0.443992	0.192692	0.0992834	0.130197	0.138323	0.148219	0.136149	L-phenylalanine catabolic process	BP	The chemical reactions and pathways resulting in the breakdown of phenylalanine, 2-amino-3-phenylpropanoic acid.
GO:0006560	0.203714	0.20923	0.168056	0.197066	0.119127	0.492579	0.176937	0.257965	0.233133	0.259212	0.499404	0.191741	0.16534	0.153249	0.102083	0.104503	0.100229	0.0974946	proline metabolic process	BP	The chemical reactions and pathways involving proline (pyrrolidine-2-carboxylic acid), a chiral, cyclic, nonessential alpha-amino acid found in peptide linkage in proteins.
GO:0006563	0.213128	0.226518	0.201504	0.237965	0.284128	0.564315	0.0830536	0.228982	0.337025	0.230226	0.449694	0.155986	0.143538	0.197667	0.0882307	0.0952724	0.126732	0.0916623	L-serine metabolic process	BP	The chemical reactions and pathways involving L-serine, the L-enantiomer of serine, i.e. (2S)-2-amino-3-hydroxypropanoic acid.
GO:0006570	0.33335	0.408686	0.375257	0.408951	0.487125	0.79282	0.0584816	0.446192	0.400133	0.489756	0.712307	0.416732	0.202361	0.0960856	0.128719	0.135349	0.126016	0.158217	tyrosine metabolic process	BP	The chemical reactions and pathways involving tyrosine, an aromatic amino acid, 2-amino-3-(4-hydroxyphenyl)propanoic acid.
GO:0006575	0.783961	0.798363	0.77201	0.767918	0.760031	0.846559	0.69969	0.817232	0.83038	0.800933	0.846219	0.809795	0.715593	0.455307	0.658509	0.67829	0.658585	0.707689	amino acid derivative metabolic process	BP	The chemical reactions and pathways involving compounds derived from amino acids, organic acids containing one or more amino substituents.
GO:0006576	0.71042	0.713302	0.699952	0.692447	0.620261	0.795189	0.644734	0.719857	0.628917	0.724032	0.810501	0.69404	0.671388	0.411451	0.622382	0.645698	0.61591	0.678437	biogenic amine metabolic process	BP	The chemical reactions and pathways involving any of a group of naturally occurring, biologically active amines, such as norepinephrine, histamine, and serotonin, many of which act as neurotransmitters.
GO:0006582	0.139755	0.156699	0.129341	0.115593	0.233145	0.24159	0.03975	0.185699	0.223039	0.119049	0.216118	0.072094	0.0756342	0.00397779	0.0295984	0.0365798	0.0593828	0.036072	melanin metabolic process	BP	The chemical reactions and pathways involving melanins, pigments largely of animal origin. High molecular weight polymers of indole quinone, they are irregular polymeric structures and are divided into three groups: allomelanins in the plant kingdom and eumelanins and phaeomelanins in the animal kingdom.
GO:0006584	0.521795	0.537114	0.484952	0.513815	0.473277	0.68373	0.427297	0.57552	0.509018	0.575957	0.68586	0.552136	0.479331	0.255809	0.414176	0.43438	0.472596	0.451524	catecholamine metabolic process	BP	The chemical reactions and pathways involving any of a group of physiologically important biogenic amines that possess a catechol (3,4-dihydroxyphenyl) nucleus and are derivatives of 3,4-dihydroxyphenylethylamine.
GO:0006586	0.0957917	0.111419	0.0745205	0.0699153	0.0353565	0.2869	0.0234896	0.147859	0.106409	0.118883	0.175389	0.0689743	0.07545	0.11225	0.0337553	0.0359095	0.0789811	0.0258047	indolalkylamine metabolic process	BP	The chemical reactions and pathways involving indolalkylamines, indole or indole derivatives containing a primary, secondary, or tertiary amine group.
GO:0006595	0.153641	0.146094	0.105602	0.123388	0.233124	0.17408	0.147679	0.180465	0.263488	0.145299	0.0602892	0.348542	0.120978	0.0294165	0.0674437	0.0784668	0.15389	0.0843146	polyamine metabolic process	BP	The chemical reactions and pathways involving polyamines, any organic compound containing two or more amino groups.
GO:0006599	0.352619	0.453146	0.377388	0.370454	0.558639	0.446909	0.207142	0.524609	0.742359	0.449826	0.418932	0.609553	0.143274	0.0408478	0.0896554	0.104005	0.133128	0.104079	phosphagen metabolic process	BP	The chemical reactions and pathways involving phosphagen, any of a group of guanidine phosphates that occur in muscle and can be used to regenerate ATP from ADP during muscular contraction.
GO:0006600	0.352619	0.453146	0.377388	0.370454	0.558639	0.446909	0.207142	0.524609	0.742359	0.449826	0.418932	0.609553	0.143274	0.0408478	0.0896554	0.104005	0.133128	0.104079	creatine metabolic process	BP	The chemical reactions and pathways involving creatine (N-(aminoiminomethyl)-N-methylglycine), a compound synthesized from the amino acids arginine, glycine, and methionine that occurs in muscle.
GO:0006605	0.84309	0.845247	0.811545	0.818565	0.829962	0.891335	0.791728	0.86829	0.841356	0.860396	0.821165	0.915805	0.802722	0.691584	0.72839	0.74472	0.807849	0.717917	protein targeting	BP	The process of targeting specific proteins to particular membrane-bounded subcellular organelles. Usually requires an organelle specific protein sequence motif.
GO:0006606	0.723142	0.730863	0.678529	0.694735	0.752713	0.770491	0.585923	0.767834	0.721674	0.748542	0.664844	0.838642	0.671725	0.532777	0.571921	0.587647	0.672674	0.56233	protein import into nucleus	BP	The directed movement of a protein from the cytoplasm to the nucleus.
GO:0006607	0.235916	0.245507	0.158429	0.163892	0.267352	0.1481	0.154437	0.34897	0.210845	0.320507	0.181645	0.529091	0.184822	0.0510822	0.145386	0.150701	0.166595	0.145058	NLS-bearing substrate import into nucleus	BP	The directed movement of a protein bearing a nuclear localization signal (NLS) from the cytoplasm into the nucleus, across the nuclear membrane.
GO:0006611	0.307748	0.294983	0.2506	0.223725	0.134909	0.342322	0.193804	0.330743	0.345373	0.379053	0.345763	0.529295	0.285697	0.12729	0.230257	0.247244	0.357006	0.185262	protein export from nucleus	BP	The directed movement of a protein from the nucleus into the cytoplasm.
GO:0006612	0.31142	0.302188	0.291311	0.279108	0.313101	0.320949	0.415444	0.330913	0.290826	0.310244	0.221413	0.463216	0.224161	0.172063	0.184516	0.197542	0.224955	0.17393	protein targeting to membrane	BP	The process of directing proteins towards a membrane using signals contained within the protein.
GO:0006613	0.218868	0.201482	0.208934	0.184304	0.248847	0.162028	0.340191	0.207875	0.189987	0.172085	0.115936	0.26334	0.13427	0.0553973	0.118234	0.136726	0.129075	0.106413	cotranslational protein targeting to membrane	BP	The targeting of proteins to a membrane that occurs during translation. The transport of most secretory proteins, particularly those with more than 100 amino acids, into the endoplasmic reticulum lumen occurs in this manner, as does the import of some proteins into mitochondria.
GO:0006614	0.0782314	0.0766336	0.0738396	0.0912181	0.083385	0.0443541	0.226212	0.0782694	0.0105313	0.0707362	0.0349909	0.148369	0.0424868	0.0222343	0.0282562	0.0323906	0.0167774	0.0142294	SRP-dependent cotranslational protein targeting to membrane	BP	The targeting of proteins to a membrane that occurs during translation and is dependent upon two key components, the signal-recognition particle (SRP) and the SRP receptor. SRP is a cytosolic particle that transiently binds to the endoplasmic reticulum (ER) signal sequence in a nascent protein, to the large ribosomal unit, and to the SRP receptor in the ER membrane.
GO:0006621	0.114567	0.127678	0.122554	0.140481	0.227346	0.291531	0.0574901	0.12988	0.102428	0.0999737	0.0844916	0.190344	0.0703446	0.129191	0.0326636	0.0372969	0.0169199	0.0689843	protein retention in ER lumen	BP	The retention in the endoplasmic reticulum (ER) lumen of soluble resident proteins. Sorting receptors retrieve proteins with ER localization signals, such as KDEL and HDEL sequences or some transmembrane domains, that have escaped to the cis-Golgi network and return them to the ER. Abnormally folded proteins and unassembled subunits are also selectively retained in the ER.
GO:0006622	0.186385	0.170295	0.127511	0.125783	0.0884622	0.13107	0.221306	0.214211	0.211891	0.132022	0.225282	0.0457307	0.152119	0.0674148	0.140359	0.159224	0.268349	0.102202	protein targeting to lysosome	BP	The process of directing proteins towards the lysosome using signals contained within the protein.
GO:0006625	0.234048	0.268801	0.26223	0.280152	0.28104	0.6352	0.165434	0.265991	0.241749	0.304587	0.280367	0.488011	0.153396	0.195654	0.061091	0.0556866	0.0922986	0.0478087	protein targeting to peroxisome	BP	The process of directing proteins towards the peroxisome using signals contained within the protein.
GO:0006626	0.333381	0.345902	0.274674	0.292963	0.324992	0.475467	0.329305	0.397766	0.401194	0.371584	0.400371	0.48914	0.261646	0.245873	0.148731	0.162586	0.220328	0.146303	protein targeting to mitochondrion	BP	The process of directing proteins towards and into the mitochondrion, mediated by mitochondrial proteins that recognize signals contained within the imported protein.
GO:0006629	0.972455	0.975529	0.974681	0.978202	0.972475	0.994189	0.957409	0.975212	0.961108	0.975437	0.980372	0.981077	0.956935	0.927091	0.92743	0.930342	0.943061	0.922197	lipid metabolic process	BP	The chemical reactions and pathways involving lipids, compounds soluble in an organic solvent but not, or sparingly, in an aqueous solvent. Includes fatty acids; neutral fats, other fatty-acid esters, and soaps; long-chain (fatty) alcohols and waxes; sphingoids and other long-chain bases; glycolipids, phospholipids and sphingolipids; and carotenes, polyprenols, sterols, terpenes and other isopren…
GO:0006631	0.878446	0.891413	0.891526	0.904428	0.87776	0.970689	0.817415	0.888411	0.858622	0.88768	0.915215	0.897753	0.816496	0.699153	0.734483	0.750143	0.782611	0.732328	fatty acid metabolic process	BP	The chemical reactions and pathways involving fatty acids, aliphatic monocarboxylic acids liberated from naturally occurring fats and oils by hydrolysis.
GO:0006633	0.752951	0.749035	0.747444	0.769829	0.750885	0.890693	0.65477	0.741843	0.688264	0.705944	0.695059	0.803927	0.67995	0.460271	0.565447	0.577779	0.60873	0.56562	fatty acid biosynthetic process	BP	The chemical reactions and pathways resulting in the formation of a fatty acid, any of the aliphatic monocarboxylic acids that can be liberated by hydrolysis from naturally occurring fats and oils. Fatty acids are predominantly straight-chain acids of 4 to 24 carbon atoms, which may be saturated or unsaturated; branched fatty acids and hydroxy fatty acids also occur, and very long chain acids of …
GO:0006635	0.372786	0.443105	0.392472	0.409267	0.339947	0.690483	0.46285	0.494693	0.433503	0.503644	0.472834	0.486222	0.242287	0.400416	0.179554	0.19268	0.269513	0.171814	fatty acid beta-oxidation	BP	The metabolic oxidation of a long-chain fatty acid by successive cycles of reactions during each of which the fatty acid is shortened by a two-carbon fragment removed as acetyl coenzyme A.
GO:0006637	0.175212	0.202148	0.137856	0.151564	0.15969	0.409878	0.0927073	0.256898	0.199545	0.242237	0.344545	0.213694	0.121779	0.166982	0.0653031	0.0675623	0.0961316	0.0715333	acyl-CoA metabolic process	BP	The chemical reactions and pathways involving acyl-CoA, any derivative of coenzyme A in which the sulfhydryl group is in thiolester linkage with a fatty-acyl group.
GO:0006638	0.647181	0.703281	0.744798	0.783413	0.543237	0.956486	0.528851	0.660981	0.56673	0.675771	0.814576	0.637414	0.537648	0.397352	0.455152	0.475524	0.509199	0.460845	neutral lipid metabolic process	BP	The chemical reactions and pathways involving neutral lipids, lipids only soluble in solvents of very low polarity.
GO:0006639	0.647181	0.703281	0.744798	0.783413	0.543237	0.956486	0.528851	0.660981	0.56673	0.675771	0.814576	0.637414	0.537648	0.397352	0.455152	0.475524	0.509199	0.460845	acylglycerol metabolic process	BP	The chemical reactions and pathways involving acylglycerol, any mono-, di- or triester of glycerol with (one or more) fatty acids.
GO:0006641	0.625287	0.684222	0.725364	0.768391	0.501726	0.954514	0.501242	0.63947	0.514719	0.648301	0.811621	0.578333	0.509795	0.363639	0.42408	0.446794	0.432572	0.446547	triglyceride metabolic process	BP	The chemical reactions and pathways involving triglyceride, any triester of glycerol. The three fatty acid residues may all be the same or differ in any permutation. Triglycerides are important components of plant oils, animal fats and animal plasma lipoproteins.
GO:0006643	0.853496	0.855667	0.845144	0.860388	0.830137	0.942622	0.813324	0.861017	0.83357	0.860148	0.817839	0.92423	0.808788	0.774178	0.724437	0.726032	0.760932	0.704184	membrane lipid metabolic process	BP	The chemical reactions and pathways involving membrane lipids, any lipid found in or associated with a biological membrane.
GO:0006644	0.812467	0.818989	0.811264	0.830727	0.799886	0.932934	0.755351	0.821562	0.793034	0.820825	0.750739	0.909978	0.759774	0.720426	0.666242	0.670556	0.694398	0.647293	phospholipid metabolic process	BP	The chemical reactions and pathways involving phospholipids, any lipid containing phosphoric acid as a mono- or diester.
GO:0006650	0.737582	0.747792	0.74653	0.771247	0.710168	0.904968	0.671201	0.747594	0.711961	0.746398	0.658701	0.870372	0.664195	0.629233	0.561039	0.561573	0.595688	0.532069	glycerophospholipid metabolic process	BP	The chemical reactions and pathways involving glycerophospholipids, any derivative of glycerophosphate that contains at least one O-acyl, O-alkyl, or O-alkenyl group attached to the glycerol residue.
GO:0006656	0.292182	0.370174	0.36604	0.404564	0.315168	0.803806	0.149081	0.350739	0.32098	0.364887	0.175375	0.633506	0.165364	0.161872	0.0975568	0.11851	0.111903	0.108381	phosphatidylcholine biosynthetic process	BP	The chemical reactions and pathways resulting in the formation of phosphatidylcholines, any of a class of glycerophospholipids in which the phosphatidyl group is esterified to the hydroxyl group of choline.
GO:0006661	0.19646	0.181301	0.177822	0.189781	0.184244	0.350419	0.204615	0.189359	0.0894094	0.153322	0.0886702	0.286306	0.152974	0.224439	0.10587	0.105043	0.0704964	0.0792039	phosphatidylinositol biosynthetic process	BP	The chemical reactions and pathways resulting in the formation of phosphatidylinositol, any glycophospholipid with its sn-glycerol 3-phosphate residue is esterified to the 1-hydroxyl group of 1D-myo-inositol.
GO:0006662	0.651389	0.707074	0.74681	0.785382	0.551098	0.956873	0.531348	0.666592	0.578343	0.68088	0.817448	0.647693	0.542483	0.401778	0.457827	0.478586	0.514502	0.464124	glycerol ether metabolic process	BP	The chemical reactions and pathways involving glycerol ethers, any anhydride formed between two organic hydroxy compounds, one of which is glycerol.
GO:0006664	0.422782	0.401174	0.34757	0.357459	0.336475	0.490677	0.383302	0.437382	0.360826	0.4143	0.443766	0.436374	0.383659	0.400424	0.279146	0.268449	0.383303	0.234744	glycolipid metabolic process	BP	The chemical reactions and pathways involving glycolipids, compounds containing (usually) 1-4 linked monosaccharide residues joined by a glycosyl linkage to a lipid.
GO:0006665	0.603326	0.578952	0.533855	0.551221	0.555141	0.613464	0.5891	0.613494	0.571664	0.611081	0.568721	0.676793	0.540825	0.505627	0.422843	0.422781	0.51536	0.388908	sphingolipid metabolic process	BP	The chemical reactions and pathways involving sphingolipids, any of a class of lipids containing the long-chain amine diol sphingosine or a closely related base (a sphingoid).
GO:0006672	0.426398	0.403786	0.329636	0.336419	0.391567	0.427371	0.32911	0.440944	0.44442	0.470059	0.457734	0.499654	0.377682	0.193469	0.278918	0.277479	0.416946	0.221103	ceramide metabolic process	BP	The chemical reactions and pathways involving ceramides, any N-acylated sphingoid.
GO:0006677	0.176772	0.158591	0.114	0.103796	0.117749	0.17974	0.0884196	0.188058	0.169796	0.219246	0.254926	0.232515	0.15242	0.0609788	0.101313	0.0874796	0.18638	0.0781119	glycosylceramide metabolic process	BP	The chemical reactions and pathways involving glycosylceramides, any compound formed by the replacement of the glycosidic hydroxyl group of a cyclic form of a monosaccharide (or derivative) by a ceramide group.
GO:0006684	0.162967	0.181949	0.150586	0.162657	0.239037	0.175615	0.125096	0.231443	0.193015	0.236766	0.167438	0.334646	0.122107	0.207485	0.0507863	0.0442543	0.102337	0.0338294	sphingomyelin metabolic process	BP	The chemical reactions and pathways involving sphingomyelin, N-acyl-4-sphingenyl-1-O-phosphorylcholine, any of a class of phospholipids in which the amino group of sphingosine is in amide linkage with one of several fatty acids, while the terminal hydroxyl group of sphingosine is esterified to phosphorylcholine.
GO:0006687	0.310683	0.292721	0.255408	0.275673	0.255297	0.414756	0.320779	0.328597	0.258916	0.291599	0.297528	0.341769	0.295622	0.358206	0.195235	0.192844	0.284325	0.15768	glycosphingolipid metabolic process	BP	The chemical reactions and pathways involving glycosphingolipids, any compound with residues of sphingoid and at least one monosaccharide.
GO:0006688	0.201221	0.172975	0.13882	0.1418	0.122186	0.300762	0.120713	0.202768	0.155728	0.140695	0.148259	0.21877	0.197692	0.341946	0.134443	0.128189	0.183004	0.124562	glycosphingolipid biosynthetic process	BP	The chemical reactions and pathways resulting in the formation of glycosphingolipid, a compound with residues of sphingoid and at least one monosaccharide.
GO:0006690	0.571493	0.6232	0.651165	0.681215	0.712486	0.791747	0.562781	0.594603	0.533877	0.606423	0.6629	0.565625	0.464586	0.320248	0.345293	0.345793	0.383941	0.337576	icosanoid metabolic process	BP	The chemical reactions and pathways involving icosanoids, any of a group of C20 polyunsaturated fatty acids.
GO:0006691	0.410938	0.472268	0.515826	0.554617	0.459505	0.715173	0.492282	0.436563	0.416987	0.451342	0.578199	0.417782	0.310276	0.189565	0.209333	0.21279	0.257023	0.188062	leukotriene metabolic process	BP	The chemical reactions and pathways involving leukotriene, a pharmacologically active substance derived from a polyunsaturated fatty acid, such as arachidonic acid.
GO:0006692	0.356997	0.403396	0.39754	0.414651	0.621015	0.453201	0.187173	0.413589	0.304781	0.434216	0.389555	0.384835	0.27058	0.185222	0.173157	0.170988	0.193423	0.175658	prostanoid metabolic process	BP	The chemical reactions and pathways involving prostanoids, any compound based on or derived from the prostanoate structure.
GO:0006693	0.356997	0.403396	0.39754	0.414651	0.621015	0.453201	0.187173	0.413589	0.304781	0.434216	0.389555	0.384835	0.27058	0.185222	0.173157	0.170988	0.193423	0.175658	prostaglandin metabolic process	BP	The chemical reactions and pathways involving prostaglandins, any of a group of biologically active metabolites which contain a cyclopentane ring due to the formation of a bond between two carbons of a fatty acid. They have a wide range of biological activities.
GO:0006694	0.752127	0.77267	0.746789	0.761312	0.801989	0.87135	0.740649	0.786026	0.662927	0.803349	0.818028	0.832189	0.691064	0.589562	0.594463	0.614672	0.593307	0.610457	steroid biosynthetic process	BP	The chemical reactions and pathways resulting in the formation of steroids, compounds with a 1,2,cyclopentanoperhydrophenanthrene nucleus; includes de novo formation and steroid interconversion by modification.
GO:0006695	0.486105	0.512047	0.511273	0.530343	0.570988	0.744461	0.392984	0.51914	0.417383	0.537433	0.633097	0.646202	0.394583	0.307359	0.290244	0.307252	0.259592	0.30891	cholesterol biosynthetic process	BP	The chemical reactions and pathways resulting in the formation of cholesterol, cholest-5-en-3 beta-ol, the principal sterol of vertebrates and the precursor of many steroids, including bile acids and steroid hormones.
GO:0006700	0.333945	0.35915	0.223442	0.245068	0.288669	0.186651	0.373065	0.436878	0.263179	0.499516	0.567412	0.317014	0.287898	0.268258	0.208764	0.245687	0.248597	0.276498	C21-steroid hormone biosynthetic process	BP	The chemical reactions and pathways resulting in the formation of C21-steroid hormones, steroid compounds containing 21 carbons which function as hormones.
GO:0006706	0.494307	0.515386	0.617416	0.660837	0.612951	0.860423	0.58214	0.418639	0.241455	0.363536	0.430766	0.312328	0.41905	0.370078	0.335858	0.346407	0.352644	0.344704	steroid catabolic process	BP	The chemical reactions and pathways resulting in the breakdown of steroids, compounds with a 1,2,cyclopentanoperhydrophenanthrene nucleus.
GO:0006707	0.364005	0.389553	0.492904	0.534681	0.543759	0.773189	0.433556	0.293268	0.216685	0.2172	0.348297	0.131474	0.294326	0.231519	0.220187	0.268873	0.189605	0.284692	cholesterol catabolic process	BP	The chemical reactions and pathways resulting in the breakdown of cholesterol, cholest-5-en-3 beta-ol, the principal sterol of vertebrates and the precursor of many steroids, including bile acids and steroid hormones.
GO:0006720	0.517023	0.547349	0.529637	0.549397	0.497277	0.798458	0.487664	0.555067	0.389884	0.591605	0.687593	0.583067	0.443147	0.323479	0.368972	0.372932	0.419245	0.279813	isoprenoid metabolic process	BP	The chemical reactions and pathways involving isoprenoid compounds, isoprene (2-methylbuta-1,3-diene) or compounds containing or derived from linked isoprene (3-methyl-2-butenylene) residues.
GO:0006721	0.398181	0.436668	0.434089	0.465261	0.40709	0.745051	0.433173	0.428044	0.294789	0.427812	0.593812	0.278416	0.331897	0.231239	0.265066	0.255171	0.308979	0.136494	terpenoid metabolic process	BP	The chemical reactions and pathways involving terpenoids, any member of a class of compounds characterized by an isoprenoid chemical structure and including derivatives with various functional groups.
GO:0006725	0.774999	0.793749	0.773462	0.796977	0.728737	0.940087	0.597068	0.810833	0.766527	0.828286	0.90854	0.793251	0.710997	0.55989	0.627773	0.639495	0.69387	0.632962	cellular aromatic compound metabolic process	BP	The chemical reactions and pathways involving aromatic compounds, any organic compound characterized by one or more planar rings, each of which contains conjugated double bonds and delocalized pi electrons, as carried out by individual cells.
GO:0006730	0.714537	0.733309	0.721605	0.724296	0.666071	0.867287	0.658726	0.748369	0.726326	0.765433	0.814653	0.77359	0.648036	0.548396	0.543986	0.563258	0.579133	0.556677	one-carbon compound metabolic process	BP	The chemical reactions and pathways involving compounds containing a single carbon atom.
GO:0006732	0.779645	0.798785	0.741622	0.756537	0.703419	0.913813	0.674869	0.837258	0.83005	0.849572	0.89972	0.873963	0.70169	0.655216	0.606992	0.612858	0.716629	0.57775	coenzyme metabolic process	BP	The chemical reactions and pathways involving coenzymes, any of various nonprotein organic cofactors that are required, in addition to an enzyme and a substrate, for an enzymatic reaction to proceed.
GO:0006733	0.534395	0.541035	0.461147	0.486246	0.401789	0.783841	0.331113	0.586252	0.530495	0.624701	0.744186	0.633937	0.445366	0.35049	0.328134	0.332114	0.494453	0.274455	oxidoreduction coenzyme metabolic process	BP	NA
GO:0006739	0.290138	0.304312	0.235419	0.266738	0.191673	0.569086	0.201541	0.349424	0.335964	0.379423	0.551941	0.454969	0.221173	0.0513933	0.137787	0.135845	0.253939	0.102546	NADP metabolic process	BP	The chemical reactions and pathways involving nicotinamide-adenine dinucleotide phosphate, a coenzyme involved in many redox and biosynthetic reactions; metabolism may be of either the oxidized form, NADP, or the reduced form, NADPH.
GO:0006740	0.140009	0.129629	0.0625777	0.0747223	0.0296957	0.201566	0.115163	0.200787	0.230681	0.211251	0.240986	0.35656	0.13096	0.0154601	0.0918226	0.0840951	0.19891	0.0536541	NADPH regeneration	BP	NA
GO:0006743	0.138117	0.149607	0.0961643	0.0969657	0.127926	0.272181	0.0323044	0.188188	0.173429	0.24143	0.224577	0.376614	0.102435	0.0991745	0.0727603	0.0778836	0.0409515	0.0931342	ubiquinone metabolic process	BP	The chemical reactions and pathways involving ubiquinone, a lipid-soluble electron-transporting coenzyme.
GO:0006744	0.138117	0.149607	0.0961643	0.0969657	0.127926	0.272181	0.0323044	0.188188	0.173429	0.24143	0.224577	0.376614	0.102435	0.0991745	0.0727603	0.0778836	0.0409515	0.0931342	ubiquinone biosynthetic process	BP	The chemical reactions and pathways resulting in the formation of ubiquinone, a lipid-soluble electron-transporting coenzyme.
GO:0006749	0.397982	0.447527	0.40369	0.407962	0.449113	0.545038	0.415925	0.500658	0.510365	0.554675	0.602868	0.687865	0.311299	0.238814	0.216209	0.209938	0.25735	0.199242	glutathione metabolic process	BP	The chemical reactions and pathways involving glutathione, the tripeptide glutamylcysteinylglycine, which acts as a coenzyme for some enzymes and as an antioxidant in the protection of sulfhydryl groups in enzymes and other proteins; it has a specific role in the reduction of hydrogen peroxide (H2O2) and oxidized ascorbate, and it participates in the gamma-glutamyl cycle.
GO:0006750	0.172187	0.196833	0.165297	0.179683	0.218773	0.263198	0.251842	0.24928	0.317739	0.316431	0.489834	0.481745	0.119568	0.134421	0.0917047	0.0739873	0.15199	0.0524436	glutathione biosynthetic process	BP	The chemical reactions and pathways resulting in the formation of glutathione, the tripeptide glutamylcysteinylglycine, which acts as a coenzyme for some enzymes and as an antioxidant in the protection of sulfhydryl groups in enzymes and other proteins.
GO:0006752	0.420846	0.452708	0.405037	0.416767	0.313995	0.756059	0.266427	0.496724	0.479786	0.501297	0.663038	0.482457	0.340731	0.425267	0.248666	0.271599	0.403685	0.234263	group transfer coenzyme metabolic process	BP	NA
GO:0006753	0.919933	0.918211	0.892108	0.895892	0.887341	0.937677	0.885634	0.933245	0.932397	0.920875	0.932806	0.938747	0.890193	0.812261	0.838831	0.845927	0.895189	0.827139	nucleoside phosphate metabolic process	BP	The chemical reactions and pathways involving any phosphorylated nucleoside.
GO:0006754	0.740709	0.716192	0.629787	0.64627	0.650597	0.741779	0.630334	0.773164	0.798495	0.736003	0.767105	0.807959	0.680196	0.456557	0.600516	0.610224	0.729279	0.552785	ATP biosynthetic process	BP	The chemical reactions and pathways resulting in the formation of ATP, adenosine 5'-triphosphate, a universally important coenzyme and enzyme regulator.
GO:0006760	0.303509	0.344883	0.282108	0.289877	0.162085	0.743408	0.0919435	0.38971	0.368417	0.408863	0.614975	0.312273	0.228166	0.27046	0.162845	0.174888	0.312636	0.143184	folic acid and derivative metabolic process	BP	The chemical reactions and pathways involving folic acid and its derivatives.
GO:0006766	0.728759	0.74917	0.69569	0.719128	0.70579	0.892637	0.618307	0.769156	0.673871	0.801536	0.875978	0.800954	0.653642	0.508314	0.562823	0.566096	0.660844	0.498813	vitamin metabolic process	BP	The chemical reactions and pathways involving vitamins. Vitamin is a general term for a number of unrelated organic substances that occur in many foods in small amounts and that are necessary in trace amounts for the normal metabolic functioning of the body. Vitamins may be water-soluble or fat-soluble and usually serve as components of coenzyme systems.
GO:0006767	0.622252	0.640218	0.543135	0.562756	0.459245	0.806249	0.493879	0.6876	0.597053	0.732904	0.828484	0.734011	0.503669	0.394237	0.375267	0.382122	0.545114	0.318387	water-soluble vitamin metabolic process	BP	The chemical reactions and pathways involving any of a diverse group of vitamins that are soluble in water.
GO:0006769	0.480816	0.483636	0.412511	0.442335	0.333288	0.763992	0.294043	0.519616	0.469676	0.548966	0.721885	0.536128	0.389378	0.293863	0.269033	0.269662	0.464934	0.198643	nicotinamide metabolic process	BP	The chemical reactions and pathways involving nicotinamide, pyridine-3-carboxamide, the amide of nicotinic acid. It is a member of the B complex of vitamins and occurs widely in living organisms.
GO:0006775	0.470206	0.507201	0.495914	0.538774	0.586097	0.774909	0.39811	0.491231	0.376711	0.523504	0.597137	0.558124	0.433439	0.286817	0.390801	0.402936	0.439475	0.332571	fat-soluble vitamin metabolic process	BP	The chemical reactions and pathways involving of any of a diverse group of vitamins that are soluble in organic solvents and relatively insoluble in water.
GO:0006776	0.444638	0.475753	0.458577	0.497918	0.551489	0.738772	0.394445	0.462574	0.279399	0.495147	0.596247	0.508809	0.415929	0.272635	0.381386	0.391618	0.439009	0.314356	vitamin A metabolic process	BP	The chemical reactions and pathways involving any of the vitamin A compounds, retinol, retinal (retinaldehyde) and retinoic acid, all of which are derivatives of beta-carotene.
GO:0006777	0.0957373	0.0887278	0.0672821	0.0885609	0.161699	0.139593	0.0550623	0.107528	0.107364	0.115037	0.206784	0.105277	0.0772891	0.0432929	0.0371689	0.0288645	0.0926004	0.0199059	Mo-molybdopterin cofactor biosynthetic process	BP	The chemical reactions and pathways resulting in the formation of the Mo-molybdopterin cofactor, essential for the catalytic activity of some enzymes. The cofactor consists of a mononuclear molybdenum (Mo) ion coordinated by one or two molybdopterin ligands.
GO:0006778	0.395846	0.423465	0.406748	0.440855	0.281802	0.796745	0.328647	0.430197	0.340639	0.422738	0.511938	0.470305	0.305549	0.228493	0.186384	0.206909	0.268286	0.207825	porphyrin metabolic process	BP	The chemical reactions and pathways involving any member of a large group of derivatives or analogs of porphyrin. Porphyrins consists of a ring of four pyrrole nuclei linked each to the next at their alpha positions through a methine group.
GO:0006779	0.299648	0.296339	0.256931	0.265107	0.253571	0.506582	0.254781	0.329155	0.295051	0.29713	0.332945	0.402205	0.246264	0.174019	0.146727	0.16526	0.242804	0.155161	porphyrin biosynthetic process	BP	The chemical reactions and pathways resulting in the formation of any member of a large group of derivatives or analogs of porphyrin. Porphyrin consists of a ring of four pyrrole nuclei linked each to the next at their alpha positions through a methine group.
GO:0006783	0.259135	0.260314	0.222378	0.232544	0.247549	0.451981	0.212209	0.290211	0.256916	0.268905	0.323552	0.394098	0.222186	0.172967	0.123035	0.136755	0.24013	0.122011	heme biosynthetic process	BP	The chemical reactions and pathways resulting in the formation of heme, any compound of iron complexed in a porphyrin (tetrapyrrole) ring, from less complex precursors.
GO:0006790	0.718441	0.738439	0.720547	0.736167	0.749909	0.839478	0.629028	0.74817	0.722325	0.782999	0.832704	0.804325	0.632856	0.523728	0.541298	0.548841	0.583855	0.534069	sulfur metabolic process	BP	The chemical reactions and pathways involving the nonmetallic element sulfur or compounds that contain sulfur, such as the amino acids methionine and cysteine or the tripeptide glutathione.
GO:0006793	0.975193	0.974208	0.962676	0.965722	0.963719	0.982042	0.962728	0.979666	0.975731	0.978029	0.974573	0.988093	0.967346	0.939478	0.946875	0.949549	0.961773	0.942135	phosphorus metabolic process	BP	The chemical reactions and pathways involving the nonmetallic element phosphorus or compounds that contain phosphorus, usually in the form of a phosphate group (PO4).
GO:0006796	0.975193	0.974208	0.962676	0.965722	0.963719	0.982042	0.962728	0.979666	0.975731	0.978029	0.974573	0.988093	0.967346	0.939478	0.946875	0.949549	0.961773	0.942135	phosphate metabolic process	BP	The chemical reactions and pathways involving the phosphate group, the anion or salt of any phosphoric acid.
GO:0006800	0.67529	0.706544	0.732261	0.721584	0.579738	0.812141	0.772034	0.683832	0.656678	0.647956	0.745764	0.630919	0.583939	0.399561	0.452154	0.459694	0.463162	0.471956	oxygen and reactive oxygen species metabolic process	BP	The chemical reactions and pathways involving dioxygen (O2), or any of the reactive oxygen species, e.g. superoxide anions (O2-), hydrogen peroxide (H2O2), and hydroxyl radicals (-OH).
GO:0006801	0.414641	0.424231	0.388979	0.408717	0.359185	0.542423	0.445956	0.448926	0.443792	0.375888	0.498402	0.341875	0.340885	0.216746	0.231473	0.240137	0.221508	0.271418	superoxide metabolic process	BP	The chemical reactions and pathways involving superoxide, the superoxide anion O2- (superoxide free radical), or any compound containing this species.
GO:0006805	0.543209	0.584653	0.65653	0.695035	0.57878	0.83552	0.62988	0.516442	0.426245	0.481572	0.728122	0.301992	0.493185	0.394806	0.305381	0.302915	0.277418	0.336065	xenobiotic metabolic process	BP	The chemical reactions and pathways involving a xenobiotic compound, a compound foreign to living organisms. Used of chemical compounds, e.g. a xenobiotic chemical, such as a pesticide.
GO:0006807	0.938597	0.9452	0.939142	0.944791	0.924459	0.983937	0.905741	0.949102	0.939049	0.952326	0.974402	0.950338	0.906741	0.837023	0.862341	0.869784	0.896591	0.861295	nitrogen compound metabolic process	BP	The chemical reactions and pathways involving various organic and inorganic nitrogenous compounds; includes nitrogen fixation, nitrification, denitrification, assimilatory/dissimilatory nitrate reduction and the interconversion of nitrogenous organic matter and ammonium.
GO:0006809	0.484791	0.531143	0.529323	0.565605	0.383987	0.750721	0.517648	0.523031	0.434265	0.443956	0.581736	0.351554	0.421916	0.28921	0.331929	0.344104	0.492686	0.296235	nitric oxide biosynthetic process	BP	The chemical reactions and pathways resulting in the formation of nitric oxide, nitrogen monoxide (NO), a colorless gas only slightly soluble in water.
GO:0006810	0.995738	0.995398	0.993495	0.994097	0.993392	0.997667	0.991805	0.996212	0.995335	0.995495	0.995853	0.99733	0.993357	0.982624	0.988017	0.988793	0.99297	0.986728	transport	BP	The directed movement of substances (such as macromolecules, small molecules, ions) into, out of, within or between cells, or within a multicellular organism.
GO:0006811	0.971084	0.968406	0.957337	0.959495	0.958875	0.974957	0.953831	0.972315	0.969925	0.964707	0.978692	0.963936	0.962873	0.915198	0.942412	0.943988	0.96246	0.936455	ion transport	BP	The directed movement of charged atoms or small charged molecules into, out of, within or between cells.
GO:0006812	0.956238	0.9527	0.938192	0.941801	0.937884	0.96226	0.934238	0.957999	0.958017	0.947173	0.965571	0.948289	0.945292	0.882694	0.918866	0.922587	0.9476	0.913356	cation transport	BP	The directed movement of cations, atoms or small molecules with a net positive charge, into, out of, within or between cells.
GO:0006813	0.82363	0.799141	0.737456	0.738549	0.769059	0.775886	0.708106	0.830287	0.813012	0.807216	0.873644	0.77024	0.801344	0.678613	0.747473	0.762963	0.83469	0.752694	potassium ion transport	BP	The directed movement of potassium ions (K+) into, out of, within or between cells.
GO:0006814	0.822757	0.805808	0.749287	0.757409	0.732313	0.799973	0.725892	0.836745	0.807616	0.816115	0.889852	0.772067	0.79131	0.649909	0.738817	0.745496	0.796758	0.723629	sodium ion transport	BP	The directed movement of sodium ions (Na+) into, out of, within or between cells.
GO:0006816	0.812379	0.800301	0.768304	0.78003	0.791563	0.823606	0.759384	0.809391	0.859848	0.739721	0.798314	0.713185	0.801404	0.680704	0.747475	0.752513	0.833591	0.723552	calcium ion transport	BP	The directed movement of calcium (Ca) ions into, out of, within or between cells.
GO:0006817	0.259761	0.24616	0.206093	0.223707	0.17123	0.328621	0.12417	0.270531	0.136291	0.334451	0.353322	0.456941	0.231211	0.0847479	0.196537	0.176205	0.385128	0.189575	phosphate transport	BP	The directed movement of phosphate into, out of, within or between cells.
GO:0006818	0.647401	0.639342	0.54319	0.561946	0.508377	0.675292	0.580004	0.689498	0.611716	0.66439	0.729389	0.749996	0.580743	0.341698	0.478592	0.502138	0.636363	0.442603	hydrogen transport	BP	The directed movement of hydrogen (H2 or H+), into, out of, within or between cells.
GO:0006820	0.795143	0.802769	0.76112	0.763216	0.73897	0.835776	0.770625	0.822233	0.7351	0.813289	0.890574	0.767453	0.751511	0.593342	0.685996	0.686121	0.740142	0.658557	anion transport	BP	The directed movement of anions, atoms or small molecules with a net negative charge, into, out of, within or between cells.
GO:0006821	0.65083	0.639841	0.590386	0.58378	0.511263	0.683404	0.630137	0.656078	0.620185	0.610347	0.765288	0.497213	0.616147	0.479066	0.537817	0.544817	0.629735	0.489131	chloride transport	BP	The directed movement of chloride into, out of, within or between cells.
GO:0006825	0.27851	0.309724	0.26832	0.282013	0.101306	0.549713	0.351227	0.350843	0.340798	0.354861	0.360139	0.537571	0.208693	0.129445	0.144921	0.15437	0.16613	0.14636	copper ion transport	BP	The directed movement of copper (Cu) ions into, out of, within or between cells.
GO:0006826	0.537702	0.514531	0.57187	0.583719	0.520913	0.757371	0.541274	0.410479	0.346342	0.396406	0.388859	0.437869	0.48836	0.353536	0.36115	0.382411	0.378139	0.411472	iron ion transport	BP	The directed movement of iron (Fe) ions into, out of, within or between cells.
GO:0006829	0.422983	0.427592	0.411725	0.418441	0.51947	0.365464	0.436357	0.433037	0.40832	0.386065	0.350106	0.521738	0.364384	0.224225	0.24675	0.259135	0.143912	0.269551	zinc ion transport	BP	The directed movement of zinc (Zn) ions into, out of, within or between cells.
GO:0006833	0.3961	0.431382	0.398807	0.414773	0.413976	0.538809	0.408489	0.455524	0.351189	0.472439	0.551865	0.511284	0.318426	0.220133	0.222568	0.222301	0.164343	0.268545	water transport	BP	The directed movement of water (H2O) into, out of, within or between cells.
GO:0006835	0.28956	0.224131	0.149456	0.152473	0.180188	0.325552	0.111851	0.299979	0.320047	0.32571	0.549705	0.2204	0.282416	0.0616597	0.226547	0.264124	0.442403	0.215989	dicarboxylic acid transport	BP	The directed movement of dicarboxylic acids into, out of, within or between cells.
GO:0006836	0.769364	0.706096	0.627433	0.631723	0.712098	0.694293	0.606727	0.742698	0.808659	0.676298	0.691851	0.716248	0.76635	0.595919	0.728704	0.73944	0.828548	0.71233	neurotransmitter transport	BP	The directed movement of a neurotransmitter into, out of, within or between cells. Neurotransmitters are any chemical substance that is capable of transmitting (or inhibiting the transmission of) a nerve impulse from a neuron to another cell.
GO:0006839	0.549416	0.571659	0.507085	0.519793	0.560391	0.656481	0.514978	0.618346	0.644152	0.587764	0.588926	0.715518	0.453132	0.347509	0.339792	0.352787	0.437326	0.331205	mitochondrial transport	BP	Transport of substances into, out of or within a mitochondrion.
GO:0006857	0.191634	0.212807	0.22941	0.261013	0.339917	0.275426	0.278237	0.196505	0.0379133	0.147744	0.110999	0.308901	0.164334	0.146832	0.105051	0.103425	0.170943	0.108115	oligopeptide transport	BP	The directed movement of oligopeptides into, out of, within or between cells. Oligopeptides are molecules that contain a small number (2 to 20) of amino-acid residues connected by peptide linkages.
GO:0006865	0.663933	0.647601	0.579336	0.585158	0.576506	0.632434	0.540596	0.693805	0.688507	0.674	0.724312	0.689577	0.611415	0.510376	0.529251	0.550324	0.690903	0.505257	amino acid transport	BP	The directed movement of amino acids, organic acids containing one or more amino substituents, into, out of, within or between cells.
GO:0006869	0.800951	0.814136	0.812301	0.829803	0.77679	0.952486	0.762719	0.813039	0.758165	0.815098	0.810808	0.851659	0.731913	0.643286	0.626285	0.638481	0.670742	0.610872	lipid transport	BP	The directed movement of lipids into, out of, within or between cells. Lipids are compounds soluble in an organic solvent but not, or sparingly, in an aqueous solvent.
GO:0006873	0.919241	0.914877	0.905071	0.90923	0.893072	0.944783	0.880142	0.916866	0.924901	0.899723	0.934833	0.895403	0.894043	0.793031	0.843187	0.850414	0.889355	0.833065	cellular ion homeostasis	BP	Any process involved in the maintenance of an internal equilibrium of ions at the level of a cell.
GO:0006874	0.822613	0.834279	0.819087	0.823578	0.794291	0.874626	0.755954	0.840828	0.863807	0.790052	0.86918	0.742179	0.775885	0.667524	0.691072	0.704568	0.766358	0.672412	cellular calcium ion homeostasis	BP	Any process involved in the maintenance of an internal equilibrium of calcium ions at the level of a cell.
GO:0006875	0.831218	0.840441	0.823857	0.828653	0.806719	0.877835	0.761832	0.848507	0.865024	0.805499	0.875724	0.769046	0.786669	0.680429	0.703868	0.717246	0.778671	0.687674	cellular metal ion homeostasis	BP	Any process involved in the maintenance of an internal equilibrium of metal ions at the level of a cell.
GO:0006878	0.235785	0.240196	0.195723	0.214632	0.217428	0.376879	0.133502	0.287698	0.133412	0.393762	0.334707	0.561076	0.164931	0.0871562	0.104928	0.110348	0.139418	0.115647	cellular copper ion homeostasis	BP	Any process involved in the maintenance of an internal equilibrium of copper ions at the level of a cell.
GO:0006879	0.465589	0.483988	0.562957	0.571766	0.263661	0.802738	0.60232	0.358649	0.294518	0.304082	0.36187	0.324139	0.350605	0.228049	0.217556	0.187312	0.139017	0.210306	cellular iron ion homeostasis	BP	Any process involved in the maintenance of an internal equilibrium of iron ions at the level of a cell.
GO:0006884	0.182111	0.174508	0.13135	0.132402	0.188912	0.163827	0.223938	0.20468	0.148337	0.204363	0.297899	0.173726	0.144847	0.0555611	0.0819308	0.0946069	0.18776	0.0644488	cell volume homeostasis	BP	Any process involved in maintaining the equilibrium of a cell's volume. The cell's volume refers to the three-dimensional space occupied by a cell.
GO:0006885	0.414879	0.411042	0.384585	0.393153	0.45289	0.363644	0.429384	0.426417	0.311971	0.427389	0.528389	0.445345	0.342682	0.173555	0.289355	0.320751	0.368153	0.30161	regulation of pH	BP	Any process involved in the maintenance of an internal equilibrium of hydrogen ions, thereby modulating the internal pH, within an organism or cell.
GO:0006886	0.914709	0.915571	0.88952	0.893885	0.908222	0.932423	0.890594	0.930104	0.914358	0.92788	0.887281	0.964703	0.88358	0.81411	0.827996	0.834969	0.878726	0.815874	intracellular protein transport	BP	The directed movement of proteins in a cell, including the movement of proteins between specific compartments or structures within a cell, such as organelles of a eukaryotic cell.
GO:0006887	0.717024	0.66851	0.60557	0.607978	0.6693	0.697269	0.591362	0.699315	0.688468	0.685242	0.623816	0.784128	0.691842	0.46473	0.649771	0.644662	0.772138	0.595494	exocytosis	BP	A process of secretion by a cell that results in the release of intracellular molecules (e.g. hormones, matrix proteins) contained within a membrane-bounded vesicle by fusion of the vesicle with the plasma membrane of a cell. This is the process whereby most molecules are secreted from eukaryotic cells.
GO:0006888	0.367793	0.374371	0.270176	0.277621	0.353251	0.328544	0.350614	0.466003	0.512281	0.47175	0.395384	0.657698	0.32143	0.240737	0.226218	0.230758	0.21116	0.22695	ER to Golgi vesicle-mediated transport	BP	The directed movement of substances from the endoplasmic reticulum (ER) to the Golgi, mediated by COP II vesicles. Small COP II coated vesicles form from the ER and then fuse directly with the cis-Golgi. Larger structures are transported along microtubules to the cis-Golgi.
GO:0006890	0.267671	0.252212	0.203016	0.204923	0.329541	0.264007	0.23638	0.310233	0.273088	0.294901	0.172587	0.488365	0.223933	0.190861	0.161968	0.173036	0.217603	0.157388	retrograde vesicle-mediated transport, Golgi to ER	BP	The directed movement of substances from the Golgi back to the endoplasmic reticulum, mediated by vesicles bearing specific protein coats such as COPI or COG.
GO:0006891	0.2153	0.1981	0.157492	0.168209	0.167041	0.250712	0.246327	0.242805	0.253774	0.184798	0.151687	0.336969	0.170731	0.0487566	0.118549	0.130028	0.221731	0.11321	intra-Golgi vesicle-mediated transport	BP	The directed movement of substances within the Golgi, mediated by small transport vesicles. These either fuse with the cis-Golgi or with each other to form the membrane stacks known as the cis-Golgi reticulum (network).
GO:0006892	0.314142	0.305687	0.237577	0.242033	0.304509	0.248529	0.301215	0.281775	0.241368	0.245555	0.17821	0.34386	0.218738	0.150029	0.177383	0.171921	0.210558	0.164387	post-Golgi vesicle-mediated transport	BP	The directed movement of substances from the Golgi to other parts of the cell, including organelles and the plasma membrane, mediated by small transport vesicles.
GO:0006895	0.101842	0.101908	0.0576019	0.0653342	0.0684615	0.0957706	0.0805554	0.11934	0.0440358	0.0716071	0.0528021	0.118587	0.072042	0.00424202	0.0512855	0.0436331	0.0469289	0.0499107	Golgi to endosome transport	BP	The directed movement of substances from the Golgi to early sorting endosomes. Clathrin vesicles transport substances from the trans-Golgi to endosomes.
GO:0006897	0.885835	0.87653	0.870833	0.883262	0.845095	0.954152	0.869309	0.875907	0.852278	0.860377	0.867403	0.888297	0.844802	0.720083	0.779575	0.789947	0.839993	0.764828	endocytosis	BP	A type of vesicle-mediated transport in which cells take up external materials or membrane constituents by the invagination of small region of the plasma membrane to form a new membrane-bounded vesicle.
GO:0006898	0.684556	0.674227	0.682616	0.715479	0.528997	0.888884	0.759999	0.661138	0.5449	0.643538	0.691718	0.659998	0.608243	0.368843	0.51893	0.534084	0.559673	0.531245	receptor-mediated endocytosis	BP	The uptake of external materials by cells, utilizing receptors to ensure specificity of transport. A specific receptor on the cell surface binds tightly to the extracellular macromolecule (the ligand) that it recognizes; the plasma-membrane region containing the receptor-ligand complex then undergoes endocytosis, forming a transport vesicle containing the receptor-ligand complex and excluding mos…
GO:0006900	0.317855	0.239786	0.193633	0.222488	0.341993	0.277131	0.310973	0.279982	0.271812	0.278072	0.180324	0.457595	0.297415	0.19633	0.239072	0.237475	0.486006	0.13056	membrane budding	BP	The evagination of a membrane, resulting in formation of a vesicle.
GO:0006901	0.308449	0.230063	0.184337	0.21424	0.328542	0.277112	0.300368	0.268494	0.262031	0.261126	0.178807	0.442961	0.284064	0.196325	0.222245	0.225294	0.484197	0.114595	vesicle coating	BP	A protein coat is added to the vesicle to form the proper shape of the vesicle and to target the vesicle for transport to its destination.
GO:0006903	0.284387	0.287889	0.225015	0.231684	0.317363	0.322834	0.254669	0.340599	0.21033	0.361341	0.308778	0.520407	0.254441	0.226272	0.207132	0.234578	0.228395	0.248635	vesicle targeting	BP	The process by which vesicles are directed to specific destination membranes. Targeting involves coordinated interactions among cytoskeletal elements (microtubules or actin filaments), motor proteins, molecules at the vesicle membrane and target membrane surfaces, and vesicle cargo.
GO:0006904	0.414724	0.320004	0.251326	0.248472	0.235366	0.312197	0.268532	0.348702	0.307769	0.380226	0.306776	0.54436	0.38731	0.116432	0.337229	0.316772	0.558969	0.244361	vesicle docking during exocytosis	BP	The initial attachment of a vesicle membrane to a target membrane, mediated by proteins protruding from the membrane of the vesicle and the target membrane, during exocytosis.
GO:0006906	0.208441	0.161073	0.144761	0.132482	0.257419	0.154587	0.177609	0.159145	0.110822	0.126012	0.168133	0.140108	0.197684	0.0457414	0.165134	0.176328	0.33939	0.119372	vesicle fusion	BP	Fusion of the membrane of a transport vesicle with its target membrane.
GO:0006909	0.61782	0.654781	0.676369	0.693867	0.603985	0.825534	0.710905	0.636817	0.586097	0.548621	0.571962	0.619016	0.528841	0.490091	0.440077	0.44989	0.43316	0.453249	phagocytosis	BP	The process whereby phagocytes engulf external particulate material. The particles are initially contained within phagocytic vacuoles (phagosomes), which then fuse with primary lysosomes to effect digestion of the particles.
GO:0006911	0.160228	0.138569	0.145708	0.140865	0.196451	0.175092	0.167397	0.13063	0.209357	0.112143	0.147614	0.118857	0.136772	0.156997	0.0623908	0.0690158	0.0825526	0.0761987	phagocytosis, engulfment	BP	The internalization of bacteria, immune complexes and other particulate matter or of an apoptotic cell by phagocytosis, including the membrane and cytoskeletal processes required, which involves one of three mechanisms: zippering of pseudopods around a target via repeated receptor-ligand interactions, sinking of the target directly into plasma membrane of the phagocytosing cell, or induced uptake…
GO:0006913	0.797572	0.804957	0.755201	0.765305	0.798145	0.828561	0.69649	0.838203	0.790086	0.834899	0.74326	0.910869	0.75334	0.629375	0.665074	0.677103	0.746587	0.643433	nucleocytoplasmic transport	BP	The directed movement of molecules between the nucleus and the cytoplasm.
GO:0006914	0.339191	0.320554	0.252204	0.276107	0.264808	0.415773	0.314387	0.362403	0.279649	0.381023	0.338637	0.563451	0.301129	0.315098	0.191093	0.193237	0.222334	0.178007	autophagy	BP	The process by which cells digest parts of their own cytoplasm; allows for both recycling of macromolecular constituents under conditions of cellular stress and remodeling the intracellular structure for cell differentiation.
GO:0006915	0.974226	0.973495	0.965905	0.966877	0.969316	0.979298	0.956948	0.97752	0.971858	0.974145	0.972842	0.983306	0.963792	0.947173	0.937509	0.940866	0.960926	0.930401	apoptosis	BP	A form of programmed cell death characterized by rounding-up of the cell, retraction of pseudopodes, reduction of cellular volume (pyknosis), chromatin condensation, nuclear fragmentation (karyorrhexis), classically little or no ultrastructural modifications of cytoplasmic organelles, plasma membrane blebbing (but maintenance of its integrity until the final stages of the process) and engulfment …
GO:0006916	0.857343	0.854248	0.812861	0.813276	0.821034	0.872874	0.805049	0.877991	0.853483	0.862888	0.85536	0.886443	0.824985	0.800673	0.75426	0.759078	0.810805	0.754968	anti-apoptosis	BP	A process which directly inhibits any of the steps required for cell death by apoptosis.
GO:0006917	0.859685	0.86371	0.832657	0.833185	0.830698	0.883457	0.823102	0.882041	0.851788	0.869183	0.862009	0.915541	0.823706	0.769456	0.73708	0.748764	0.818986	0.715715	induction of apoptosis	BP	A process that directly activates any of the steps required for cell death by apoptosis.
GO:0006919	0.553523	0.539212	0.511463	0.534179	0.543765	0.663025	0.509316	0.563786	0.525203	0.503263	0.493236	0.581947	0.501695	0.524578	0.37391	0.376838	0.420485	0.340241	activation of caspase activity	BP	Upregulation of the activity of a caspase, any of a group of cysteine proteases involved in apoptosis.
GO:0006921	0.430226	0.403148	0.336818	0.335307	0.324553	0.451124	0.344353	0.448333	0.485572	0.42611	0.489994	0.464781	0.395353	0.378235	0.314517	0.311474	0.30636	0.305772	cell structure disassembly during apoptosis	BP	The breakdown of structures such as organelles, proteins, or other macromolecular structures during apoptosis.
GO:0006928	0.948918	0.949311	0.944652	0.948601	0.950622	0.96259	0.933675	0.950968	0.939915	0.947305	0.93382	0.962295	0.932491	0.881543	0.89748	0.901586	0.921629	0.888771	cell motion	BP	Any process involved in the controlled movement of a cell.
GO:0006929	0.258795	0.29086	0.272387	0.294989	0.181166	0.473607	0.400803	0.323235	0.192762	0.262253	0.268465	0.324916	0.183957	0.132737	0.0962545	0.0994653	0.197597	0.0668573	substrate-bound cell migration	BP	The orderly movement of cells from one site to another along a substrate such as the extracellular matrix; the migrating cell forms a protrusion that attaches to the substrate.
GO:0006935	0.834361	0.841009	0.84077	0.847764	0.818836	0.88594	0.803984	0.836713	0.828612	0.778913	0.798141	0.742139	0.790489	0.755689	0.690311	0.695246	0.719428	0.679785	chemotaxis	BP	The directed movement of a motile cell or organism, or the directed growth of a cell guided by a specific chemical concentration gradient. Movement may be towards a higher concentration (positive chemotaxis) or towards a lower concentration (negative chemotaxis).
GO:0006936	0.896293	0.913112	0.863717	0.856523	0.914898	0.883262	0.788857	0.94485	0.983384	0.885002	0.900748	0.916497	0.828379	0.771704	0.763594	0.77688	0.854187	0.747459	muscle contraction	BP	A process whereby force is generated within muscle tissue, resulting in a change in muscle geometry. Force generation involves a chemo-mechanical energy conversion step that is carried out by the actin/myosin complex activity, which generates force through ATP hydrolysis.
GO:0006937	0.694974	0.733652	0.641519	0.643012	0.755495	0.652587	0.556154	0.814578	0.923541	0.668387	0.694651	0.750723	0.552062	0.526899	0.438091	0.456705	0.640057	0.4126	regulation of muscle contraction	BP	Any process that modulates the frequency, rate or extent of muscle contraction.
GO:0006939	0.578538	0.609193	0.576579	0.608212	0.649279	0.721041	0.484208	0.640787	0.502379	0.578799	0.753638	0.394282	0.477676	0.403166	0.373294	0.391572	0.460878	0.373165	smooth muscle contraction	BP	A process whereby force is generated within smooth muscle tissue, resulting in a change in muscle geometry. Force generation involves a chemo-mechanical energy conversion step that is carried out by the actin/myosin complex activity, which generates force through ATP hydrolysis. Smooth muscle differs from striated muscle in the much higher actin/myosin ratio, the absence of conspicuous sarcomeres…
GO:0006940	0.420949	0.458738	0.432031	0.463494	0.541305	0.51662	0.361485	0.493287	0.38444	0.370781	0.572551	0.249342	0.327184	0.281509	0.220685	0.228332	0.35956	0.219037	regulation of smooth muscle contraction	BP	Any process that modulates the frequency, rate or extent of smooth muscle contraction.
GO:0006941	0.754021	0.799959	0.69217	0.654685	0.802971	0.656882	0.607715	0.878324	0.970433	0.738998	0.691373	0.861925	0.620339	0.632117	0.523213	0.533903	0.631762	0.494016	striated muscle contraction	BP	A process whereby force is generated within striated muscle tissue, resulting in a change in muscle geometry. Force generation involves a chemo-mechanical energy conversion step that is carried out by the actin/myosin complex activity, which generates force through ATP hydrolysis. Striated muscle is a type of muscle in which the repeating units (sarcomeres) of the contractile myofibrils are arran…
GO:0006942	0.417204	0.423241	0.258445	0.238092	0.374555	0.385399	0.140154	0.59387	0.834015	0.365516	0.3401	0.5016	0.27983	0.292353	0.178526	0.204636	0.29024	0.184477	regulation of striated muscle contraction	BP	Any process that modulates the frequency, rate or extent of striated muscle contraction.
GO:0006944	0.600902	0.613512	0.560178	0.577238	0.581321	0.612562	0.61919	0.645187	0.635127	0.631744	0.60255	0.704594	0.529356	0.484025	0.431205	0.451325	0.596973	0.40367	membrane fusion	BP	The joining of two lipid bilayers to form a single membrane.
GO:0006949	0.126878	0.148085	0.119764	0.142181	0.232871	0.200631	0.147756	0.144973	0.0599084	0.131651	0.257557	0.0519421	0.0849064	0.0437583	0.040414	0.0526682	0.0982618	0.0459012	syncytium formation	BP	The formation of a syncytium, a mass of cytoplasm containing several nuclei enclosed within a single plasma membrane. Syncytia are normally derived from single cells that fuse or fail to complete cell division.
GO:0006950	0.988484	0.989563	0.987773	0.988726	0.983614	0.9953	0.983462	0.990364	0.987599	0.987911	0.98755	0.992195	0.981764	0.967901	0.964264	0.965792	0.976434	0.959207	response to stress	BP	A change in state or activity of a cell or an organism (in terms of movement, secretion, enzyme production, gene expression, etc.) as a result of a disturbance in organismal or cellular homeostasis, usually, but not necessarily, exogenous (e.g. temperature, humidity, ionizing radiation).
GO:0006952	0.963858	0.967781	0.968677	0.971255	0.950864	0.987285	0.960704	0.964058	0.956125	0.949697	0.959889	0.954156	0.94762	0.912099	0.901558	0.904029	0.929765	0.889098	defense response	BP	Reactions, triggered in response to the presence of a foreign body or the occurrence of an injury, which result in restriction of damage to the organism attacked or prevention/recovery from the infection caused by the attack.
GO:0006953	0.568959	0.626954	0.730439	0.769414	0.609937	0.94199	0.470871	0.50103	0.507632	0.456708	0.552731	0.428473	0.447337	0.225992	0.370897	0.368991	0.353678	0.386206	acute-phase response	BP	Process involving non-antibody proteins whose concentrations in the plasma increase in response to infection or injury of homeothermic animals.
GO:0006954	0.928247	0.93513	0.940909	0.946527	0.907806	0.981074	0.911794	0.926244	0.916564	0.897776	0.917112	0.895183	0.896878	0.844948	0.831351	0.833636	0.872346	0.809309	inflammatory response	BP	The immediate defensive reaction (by vertebrate tissue) to infection or injury caused by chemical or physical agents. The process is characterized by local vasodilation, extravasation of plasma into intercellular spaces and accumulation of white blood cells and macrophages.
GO:0006955	0.964362	0.968745	0.968536	0.970498	0.955431	0.984738	0.957413	0.966593	0.959348	0.951433	0.955203	0.957402	0.949525	0.919849	0.907121	0.908839	0.939388	0.893633	immune response	BP	Any immune system process that functions in the calibrated response of an organism to a potential internal or invasive threat.
GO:0006956	0.655171	0.669044	0.677832	0.710123	0.469453	0.889932	0.624637	0.674256	0.597653	0.575781	0.585932	0.68156	0.564478	0.362024	0.453806	0.447569	0.639288	0.357909	complement activation	BP	Any process involved in the activation of any of the steps of the complement cascade, which allows for the direct killing of microbes, the disposal of immune complexes, and the regulation of other immune processes; the initial steps of complement activation involve one of three pathways, the classical pathway, the alternative pathway, and the lectin pathway, all of which lead to the terminal comp…
GO:0006957	0.480264	0.484599	0.49895	0.537925	0.257307	0.8128	0.363588	0.478148	0.415523	0.404627	0.399652	0.543751	0.358639	0.247571	0.245419	0.233508	0.408474	0.150348	complement activation, alternative pathway	BP	Any process involved in the activation of any of the steps of the alternative pathway of the complement cascade which allows for the direct killing of microbes and the regulation of other immune processes.
GO:0006958	0.546998	0.57127	0.584685	0.62441	0.453196	0.875308	0.426972	0.571039	0.427919	0.509552	0.486733	0.639335	0.472739	0.264589	0.364769	0.361448	0.497335	0.31143	complement activation, classical pathway	BP	Any process involved in the activation of any of the steps of the classical pathway of the complement cascade which allows for the direct killing of microbes, the disposal of immune complexes, and the regulation of other immune processes.
GO:0006959	0.770495	0.788784	0.793673	0.805121	0.582412	0.912888	0.768955	0.776801	0.711171	0.713457	0.725319	0.766991	0.702334	0.63578	0.58131	0.569003	0.705132	0.510587	humoral immune response	BP	An immune response mediated through a body fluid.
GO:0006968	0.652511	0.673841	0.627733	0.631475	0.519058	0.635301	0.665393	0.708503	0.680404	0.653918	0.762538	0.584739	0.586771	0.554635	0.460287	0.455259	0.461435	0.453067	cellular defense response	BP	A defense response that is mediated by cells.
GO:0006970	0.342358	0.329789	0.310524	0.331942	0.223623	0.584062	0.267395	0.324063	0.364771	0.333362	0.438856	0.307903	0.304061	0.0951158	0.209557	0.214162	0.328589	0.197342	response to osmotic stress	BP	A change in state or activity of a cell or an organism (in terms of movement, secretion, enzyme production, gene expression, etc.) as a result of a stimulus indicating an increase or decrease in the concentration of solutes outside the organism or cell.
GO:0006974	0.891297	0.894798	0.848102	0.852213	0.842441	0.885391	0.857852	0.922264	0.904915	0.914076	0.874227	0.961704	0.858794	0.820286	0.790798	0.792005	0.836428	0.769581	response to DNA damage stimulus	BP	A change in state or activity of a cell or an organism (in terms of movement, secretion, enzyme production, gene expression, etc.) as a result of a stimulus indicating damage to its DNA from environmental insults or errors during metabolism.
GO:0006979	0.792315	0.818872	0.800471	0.787966	0.771168	0.881265	0.766261	0.840014	0.826728	0.831107	0.834372	0.845327	0.712752	0.574649	0.61552	0.623138	0.636835	0.611485	response to oxidative stress	BP	A change in state or activity of a cell or an organism (in terms of movement, secretion, enzyme production, gene expression, etc.) as a result of oxidative stress, a state often resulting from exposure to high levels of reactive oxygen species, e.g. superoxide anions, hydrogen peroxide (H2O2), and hydroxyl radicals.
GO:0006983	0.0840227	0.0796689	0.067451	0.0791627	0.217961	0.0478156	0.102051	0.0879802	0.100647	0.0755403	0.0779262	0.165235	0.0707651	0.060268	0.0379066	0.0406669	0.10928	0.0324304	ER overload response	BP	The series of molecular signals generated by the accumulation of normal or misfolded proteins in the endoplasmic reticulum and leading to activation of transcription by NF-kappaB.
GO:0006984	0.359864	0.380378	0.296485	0.299039	0.413092	0.387671	0.268645	0.454024	0.39547	0.42616	0.225287	0.629332	0.299795	0.229098	0.225546	0.225645	0.406679	0.201117	ER-nuclear signaling pathway	BP	Any series of molecular signals that conveys information from the endoplasmic reticulum to the nucleus, usually resulting in a change in transcriptional regulation.
GO:0006986	0.629558	0.653487	0.571526	0.567938	0.6372	0.643302	0.627569	0.712172	0.7003	0.693383	0.561758	0.793525	0.531313	0.521647	0.416778	0.428687	0.573854	0.364175	response to unfolded protein	BP	A change in state or activity of a cell or an organism (in terms of movement, secretion, enzyme production, gene expression, etc.) as a result of an unfolded protein stimulus.
GO:0006996	0.983762	0.9835	0.973865	0.975418	0.976143	0.983674	0.972832	0.988371	0.988964	0.986318	0.977172	0.994906	0.97453	0.961245	0.955562	0.958074	0.972964	0.951266	organelle organization	BP	A process that is carried out at the cellular level which results in the formation, arrangement of constituent parts, or disassembly of an organelle within a cell. An organelle is an organized structure of distinctive morphology and function. Includes the nucleus, mitochondria, plastids, vacuoles, vesicles, ribosomes and the cytoskeleton. Excludes the plasma membrane.
GO:0006997	0.57025	0.583758	0.45099	0.45322	0.436802	0.594639	0.292693	0.673099	0.610615	0.748035	0.597663	0.880314	0.480865	0.491258	0.372032	0.378333	0.354671	0.390916	nucleus organization	BP	A process that is carried out at the cellular level which results in the formation, arrangement of constituent parts, or disassembly of the nucleus.
GO:0007004	0.289859	0.276759	0.22269	0.237723	0.15083	0.207683	0.249641	0.296956	0.220584	0.242604	0.151255	0.357865	0.240152	0.208414	0.157123	0.159391	0.113284	0.182794	telomere maintenance via telomerase	BP	The maintenance of proper telomeric length by the addition of telomeric repeats by telomerase.
GO:0007005	0.705186	0.719155	0.648371	0.650586	0.637985	0.810708	0.677947	0.762372	0.811992	0.705637	0.665163	0.810744	0.631738	0.626979	0.531388	0.544839	0.641267	0.51371	mitochondrion organization	BP	A process that is carried out at the cellular level which results in the formation, arrangement of constituent parts, or disassembly of a mitochondrion; includes mitochondrial morphology and distribution, and replication of the mitochondrial genome as well as synthesis of new mitochondrial components.
GO:0007006	0.367539	0.368473	0.290285	0.288893	0.321195	0.505977	0.298725	0.424307	0.471942	0.375514	0.321017	0.573476	0.280504	0.152678	0.214762	0.236235	0.273614	0.219019	mitochondrial membrane organization	BP	A process that is carried out at the cellular level which results in the formation, arrangement of constituent parts, or disassembly of a mitochondrial membrane, either of the lipid bilayer surrounding a mitochondrion.
GO:0007007	0.135328	0.151439	0.105336	0.11696	0.127078	0.322231	0.109809	0.172918	0.121818	0.12122	0.140479	0.260747	0.0866679	0.0865091	0.0358227	0.0443821	0.0472556	0.0357299	inner mitochondrial membrane organization	BP	A process that is carried out at the cellular level which results in the formation, arrangement of constituent parts, or disassembly of the mitochondrial inner membrane.
GO:0007009	0.244229	0.248164	0.208886	0.188995	0.243606	0.332934	0.106884	0.26973	0.310831	0.23908	0.260073	0.245565	0.181172	0.144233	0.104091	0.0991662	0.099565	0.0923322	plasma membrane organization	BP	A process that is carried out at the cellular level which results in the formation, arrangement of constituent parts, or disassembly of the plasma membrane.
GO:0007010	0.942557	0.940137	0.915716	0.917352	0.942158	0.920788	0.900876	0.954635	0.96837	0.93896	0.92131	0.967713	0.912783	0.86365	0.869341	0.874824	0.910452	0.857775	cytoskeleton organization	BP	A process that is carried out at the cellular level which results in the formation, arrangement of constituent parts, or disassembly of cytoskeletal structures.
GO:0007015	0.751139	0.762158	0.715907	0.715267	0.762143	0.75428	0.632863	0.79968	0.891988	0.74579	0.712599	0.807112	0.672161	0.577961	0.588488	0.601026	0.691808	0.587523	actin filament organization	BP	A process that is carried out at the cellular level which results in the formation, arrangement of constituent parts, or disassembly of cytoskeletal structures comprising actin filaments. Includes processes that control the spatial distribution of actin filaments, such as organizing filaments into meshworks, bundles, or other structures, as by cross-linking.
GO:0007016	0.151108	0.12592	0.0875226	0.0890514	0.204152	0.0616133	0.0958788	0.137349	0.0692845	0.148217	0.238288	0.0757214	0.119225	0.031871	0.079032	0.0869978	0.0578648	0.104602	cytoskeletal anchoring at plasma membrane	BP	Process by which cytoskeletal filaments are directly or indirectly linked to the plasma membrane.
GO:0007017	0.879822	0.850719	0.792086	0.80487	0.866533	0.824799	0.781363	0.88416	0.839459	0.893865	0.823633	0.956619	0.845139	0.767723	0.774497	0.778717	0.814276	0.762499	microtubule-based process	BP	Any cellular process that depends upon or alters the microtubule cytoskeleton, that part of the cytoskeleton comprising microtubules and their associated proteins.
GO:0007018	0.785128	0.726638	0.637138	0.650403	0.728108	0.694983	0.652208	0.778322	0.685648	0.779585	0.694103	0.884927	0.744084	0.532904	0.664147	0.675197	0.720168	0.662676	microtubule-based movement	BP	Movement of organelles, other microtubules and other particles along microtubules, mediated by motor proteins.
GO:0007019	0.331882	0.218918	0.154895	0.184088	0.294414	0.107372	0.192795	0.251129	0.281345	0.267997	0.301831	0.377358	0.258006	0.0862637	0.201843	0.202201	0.251821	0.187555	microtubule depolymerization	BP	The removal of tubulin heterodimers from one or both ends of a microtubule.
GO:0007020	0.115516	0.118448	0.0614209	0.0609932	0.064938	0.108701	0.067882	0.154176	0.0759396	0.147787	0.0893423	0.319598	0.109849	0.175283	0.0776971	0.0699632	0.189865	0.0501635	microtubule nucleation	BP	The 'de novo' formation of a microtubule, in which tubulin heterodimers form metastable oligomeric aggregates, some of which go on to support formation of a complete microtubule. Microtubule nucleation usually occurs from a specific site within a cell.
GO:0007026	0.312122	0.196734	0.13113	0.154473	0.253287	0.10704	0.172117	0.225855	0.28062	0.242746	0.301807	0.328152	0.250472	0.0808567	0.196941	0.198595	0.25079	0.183227	negative regulation of microtubule depolymerization	BP	Any process that stops, prevents or reduces the frequency, rate or extent of microtubule depolymerization; prevention of depolymerization of a microtubule can result from binding by 'capping' at the plus end (e.g. by interaction with another cellular protein of structure) or by exposing microtubules to a stabilizing drug such as taxol.
GO:0007030	0.207561	0.186964	0.128464	0.125307	0.102535	0.174866	0.0955891	0.241177	0.385393	0.189506	0.174981	0.364791	0.146138	0.0301318	0.0904552	0.104147	0.136048	0.0812638	Golgi organization	BP	A process that is carried out at the cellular level which results in the formation, arrangement of constituent parts, or disassembly of the Golgi apparatus.
GO:0007031	0.325191	0.362631	0.352347	0.377234	0.376345	0.666087	0.281945	0.360499	0.319419	0.373894	0.336204	0.546337	0.218354	0.249283	0.109767	0.103444	0.194542	0.0742527	peroxisome organization	BP	A process that is carried out at the cellular level which results in the formation, arrangement of constituent parts, or disassembly of a peroxisome. A peroxisome is a small, membrane-bounded organelle that uses dioxygen (O2) to oxidize organic molecules.
GO:0007032	0.143926	0.112301	0.0708608	0.0863429	0.0924459	0.163012	0.114233	0.138951	0.222874	0.134818	0.218869	0.153654	0.115902	0.0857643	0.0781619	0.091144	0.103836	0.0749464	endosome organization	BP	A process that is carried out at the cellular level which results in the formation, arrangement of constituent parts, or disassembly of endosomes.
GO:0007033	0.331642	0.306306	0.261806	0.287053	0.28898	0.39369	0.374972	0.332368	0.295431	0.362444	0.30619	0.452394	0.313945	0.127404	0.225622	0.251674	0.3096	0.197025	vacuole organization	BP	A process that is carried out at the cellular level which results in the formation, arrangement of constituent parts, or disassembly of a vacuole.
GO:0007034	0.357977	0.333598	0.282204	0.288719	0.220934	0.355069	0.342156	0.383983	0.367362	0.310142	0.297794	0.352949	0.325816	0.212425	0.255033	0.275263	0.338282	0.220843	vacuolar transport	BP	The directed movement of substances into, out of or within a vacuole.
GO:0007040	0.299889	0.279075	0.241163	0.266925	0.270039	0.378205	0.341579	0.308654	0.238753	0.344227	0.301744	0.451011	0.283059	0.122545	0.191411	0.21417	0.262301	0.16203	lysosome organization	BP	A process that is carried out at the cellular level which results in the formation, arrangement of constituent parts, or disassembly of a lysosome. A lysosome is a cytoplasmic, membrane-bounded organelle that is found in most animal cells and that contains a variety of hydrolases.
GO:0007041	0.322677	0.304106	0.258448	0.260866	0.201716	0.318277	0.30374	0.349868	0.332034	0.277298	0.281993	0.29142	0.291645	0.173403	0.225353	0.246322	0.302195	0.19425	lysosomal transport	BP	The directed movement of substances into, out of or within a lysosome.
GO:0007043	0.289258	0.257635	0.196694	0.189516	0.291683	0.240182	0.0413353	0.296356	0.231211	0.245741	0.344574	0.177777	0.255088	0.0536467	0.165135	0.179375	0.191299	0.170658	cell-cell junction assembly	BP	The aggregation, arrangement and bonding together of a set of components to form a junction between cells.
GO:0007047	0.126971	0.144172	0.134519	0.12154	0.0193296	0.0817737	0.0723655	0.137449	0.141029	0.157641	0.0914301	0.293592	0.0970952	0.0129212	0.0538391	0.0650876	0.0696798	0.059235	cell wall organization	BP	A process that is carried out at the cellular level which results in the formation, arrangement of constituent parts, or disassembly of the cell wall, the rigid or semi-rigid envelope lying outside the cell membrane of plant, fungal and most prokaryotic cells, maintaining their shape and protecting them from osmotic lysis.
GO:0007049	0.970655	0.970494	0.955587	0.957682	0.957266	0.967764	0.956722	0.977856	0.96731	0.978394	0.958305	0.991865	0.958771	0.937359	0.928369	0.931445	0.949175	0.919481	cell cycle	BP	The progression of biochemical and morphological phases and events that occur in a cell during successive cell replication or nuclear replication events. Canonically, the cell cycle comprises the replication and segregation of genetic material followed by the division of the cell, but in endocycles or syncytial cells nuclear replication or nuclear division may not be followed by cell division.
GO:0007050	0.713143	0.705319	0.627827	0.622247	0.673644	0.618317	0.540282	0.744399	0.64531	0.739956	0.654479	0.83553	0.65444	0.565754	0.569001	0.574755	0.638071	0.549509	cell cycle arrest	BP	The process by which the cell cycle is halted during one of the normal phases (G1, S, G2, M).
GO:0007051	0.491292	0.510043	0.44822	0.459998	0.61797	0.493964	0.414613	0.559495	0.486321	0.641843	0.511823	0.822065	0.406085	0.449807	0.268168	0.270236	0.253832	0.23324	spindle organization	BP	A process that is carried out at the cellular level which results in the formation, arrangement of constituent parts, or disassembly of the spindle, the array of microtubules and associated molecules that forms between opposite poles of a eukaryotic cell during DNA segregation and serves to move the duplicated chromosomes apart.
GO:0007052	0.30206	0.285394	0.217187	0.219845	0.363319	0.208849	0.0945388	0.345168	0.294724	0.397841	0.358151	0.54329	0.249301	0.27241	0.154923	0.15196	0.0707844	0.125585	mitotic spindle organization	BP	A process that is carried out at the cellular level which results in the formation, arrangement of constituent parts, or disassembly of the microtubule spindle during a mitotic cell cycle.
GO:0007059	0.615765	0.638549	0.515335	0.525747	0.557476	0.487553	0.55384	0.734359	0.763021	0.727855	0.486512	0.886758	0.535901	0.469752	0.397531	0.416755	0.433151	0.39786	chromosome segregation	BP	The process by which genetic material, in the form of chromosomes, is organized and then physically separated and apportioned to two or more sets.
GO:0007062	0.0976086	0.111101	0.0587152	0.0491283	0.0537403	0.0427007	0.0412007	0.134044	0.11432	0.14373	0.102396	0.310488	0.0667572	0.0677003	0.0415777	0.0448212	0.0619311	0.026909	sister chromatid cohesion	BP	The cell cycle process by which the sister chromatids of a replicated chromosome are joined along the entire length of the chromosome.
GO:0007067	0.868489	0.874117	0.823876	0.833215	0.812108	0.864003	0.839956	0.904778	0.881077	0.906384	0.811898	0.963846	0.830288	0.757368	0.745236	0.751719	0.786384	0.726244	mitosis	BP	A cell cycle process comprising the steps by which the nucleus of a eukaryotic cell divides; the process involves condensation of chromosomal DNA into a highly compacted form. Canonically, mitosis produces two daughter nuclei whose chromosome complement is identical to that of the mother cell.
GO:0007076	0.327404	0.408403	0.288098	0.29339	0.305874	0.188221	0.332203	0.538515	0.673958	0.539841	0.23441	0.816802	0.199829	0.271419	0.104752	0.104821	0.138583	0.104378	mitotic chromosome condensation	BP	The cell cycle process whereby chromatin structure is compacted prior to mitosis in eukaryotic cells.
GO:0007088	0.582746	0.596123	0.533749	0.55292	0.489837	0.598299	0.479275	0.635517	0.568077	0.620575	0.562093	0.746784	0.524913	0.370937	0.414857	0.436942	0.463603	0.407147	regulation of mitosis	BP	Any process that modulates the frequency, rate or extent of mitosis.
GO:0007090	0.207794	0.215403	0.163258	0.178019	0.103894	0.122844	0.143742	0.274365	0.304563	0.265373	0.244247	0.330358	0.149574	0.0593649	0.085533	0.103728	0.0532833	0.119483	regulation of S phase of mitotic cell cycle	BP	A cell cycle process that modulates the frequency, rate or extent of the progression through the S phase of the mitotic cell cycle.
GO:0007091	0.247969	0.238738	0.163047	0.16494	0.0736547	0.26038	0.0854176	0.299121	0.101306	0.307929	0.174861	0.544082	0.225249	0.14953	0.171761	0.183923	0.224431	0.154895	mitotic metaphase/anaphase transition	BP	The cell cycle process whereby a cell progresses from metaphase to anaphase during mitosis, triggered by the destruction of mitotic cyclins.
GO:0007093	0.47346	0.488137	0.422641	0.438675	0.363943	0.528064	0.554788	0.523487	0.519744	0.503914	0.447108	0.626006	0.415061	0.51516	0.300457	0.292584	0.289771	0.295763	mitotic cell cycle checkpoint	BP	A signal transduction-based surveillance mechanism that ensures accurate chromosome replication and segregation by preventing progression through a mitotic cell cycle until conditions are suitable for the cell to proceed to the next stage.
GO:0007096	0.135779	0.158014	0.112417	0.118094	0.0501948	0.208628	0.124594	0.160267	0.210197	0.132929	0.140528	0.147767	0.0922399	0.0857751	0.0446032	0.0425005	0.0192954	0.0542929	regulation of exit from mitosis	BP	Any process involved in the progression from anaphase/telophase to G1 that is associated with a conversion from high to low mitotic CDK activity.
GO:0007098	0.35664	0.372161	0.275645	0.287104	0.226257	0.432044	0.412146	0.464157	0.346689	0.484522	0.287276	0.694985	0.260095	0.290429	0.150483	0.143745	0.175609	0.073652	centrosome cycle	BP	The cell cycle process whereby centrosome duplication and separation takes place. The centrosome cycle can operate with a considerable degree of independence from other processes of the cell cycle.
GO:0007126	0.629955	0.63052	0.52658	0.516933	0.562031	0.575158	0.555875	0.68345	0.561648	0.690478	0.595707	0.831282	0.602262	0.571624	0.47865	0.499386	0.605157	0.470684	meiosis	BP	A cell cycle process comprising the steps by which a cell progresses through the nuclear division phase of a meiotic cell cycle, the specialized nuclear and cell division in which a single diploid cell undergoes two nuclear divisions following a single round of DNA replication in order to produce four daughter cells that contain half the number of chromosomes as the diploid cell. Meiotic division…
GO:0007127	0.43691	0.443957	0.353892	0.364486	0.444135	0.445736	0.339719	0.496381	0.353063	0.511711	0.457784	0.689894	0.410592	0.418388	0.287724	0.295026	0.317493	0.298382	meiosis I	BP	A cell cycle process comprising the steps by which a cell progresses through the first phase of meiosis, in which cells divide and homologous chromosomes are paired and segregated from each other, producing two daughter cells.
GO:0007129	0.151042	0.166128	0.131253	0.121547	0.153898	0.27041	0.108706	0.190002	0.163253	0.236877	0.166165	0.449424	0.132358	0.154327	0.0858763	0.0778798	0.108832	0.0813064	synapsis	BP	The cell cycle process whereby the side by side pairing and physical juxtaposition of homologous chromosomes is created at the metaphase plate.
GO:0007131	0.318873	0.303779	0.215787	0.220361	0.258864	0.327225	0.253887	0.345965	0.29772	0.308009	0.310949	0.466096	0.31495	0.243969	0.193872	0.208195	0.263956	0.215895	reciprocal meiotic recombination	BP	The cell cycle process whereby double strand breaks are formed and repaired through a double Holliday junction intermediate. This results in the equal exchange of genetic material between non-sister chromatids in a pair of homologous chromosomes. These reciprocal recombinant products ensure the proper segregation of homologous chromosomes during meiosis I and create genetic diversity.
GO:0007140	0.209381	0.199509	0.157659	0.16503	0.237012	0.22063	0.282627	0.238836	0.113361	0.292578	0.146913	0.523327	0.21943	0.0632576	0.174727	0.194884	0.41398	0.16333	male meiosis	BP	A cell cycle process comprising the steps by which a cell progresses through the nuclear division phase of a meiotic cell cycle in the male germline.
GO:0007141	0.104606	0.105115	0.0681217	0.0606814	0.0702376	0.185834	0.0727584	0.134257	0.046356	0.175599	0.0697666	0.344079	0.088083	0.0407485	0.0341843	0.0396035	0.0737801	0.0239741	male meiosis I	BP	A cell cycle process comprising the steps by which a cell progresses through male meiosis I, the first meiotic division in the male germline.
GO:0007154	0.997424	0.997012	0.995802	0.996062	0.996254	0.997778	0.994789	0.997472	0.996946	0.996702	0.996396	0.997999	0.996571	0.99125	0.993529	0.994024	0.996353	0.992798	cell communication	BP	Any process that mediates interactions between a cell and its surroundings. Encompasses interactions such as signaling or attachment between one cell and another cell, between a cell and an extracellular matrix, or between a cell and any other aspect of its environment.
GO:0007155	0.96945	0.96742	0.959441	0.962096	0.965049	0.972032	0.954498	0.970969	0.965391	0.96219	0.967955	0.961798	0.958075	0.92472	0.929388	0.933877	0.95234	0.923633	cell adhesion	BP	The attachment of a cell, either to another cell or to an underlying substrate such as the extracellular matrix, via cell adhesion molecules.
GO:0007156	0.767434	0.752497	0.702621	0.71155	0.752942	0.758635	0.663071	0.770674	0.710576	0.729128	0.785975	0.719273	0.737079	0.675703	0.648055	0.664148	0.741588	0.648645	homophilic cell adhesion	BP	The attachment of an adhesion molecule in one cell to an identical molecule in an adjacent cell.
GO:0007157	0.281834	0.274704	0.238337	0.264684	0.225368	0.440696	0.193945	0.288708	0.263932	0.219249	0.282576	0.263964	0.226332	0.103541	0.146935	0.151453	0.225833	0.126161	heterophilic cell adhesion	BP	The attachment of an adhesion molecule in one cell to a nonidentical adhesion molecule in an adjacent cell.
GO:0007159	0.349471	0.358606	0.29577	0.306429	0.40237	0.343025	0.35332	0.412373	0.355295	0.350702	0.465584	0.341231	0.302304	0.278296	0.189132	0.175112	0.186645	0.167381	leukocyte adhesion	BP	The attachment of a leukocyte to another cell via adhesion molecules.
GO:0007160	0.749726	0.747884	0.724166	0.729375	0.719989	0.790882	0.706545	0.765327	0.798578	0.718799	0.749286	0.684944	0.705754	0.483835	0.61059	0.629815	0.694511	0.588059	cell-matrix adhesion	BP	The binding of a cell to the extracellular matrix via adhesion molecules.
GO:0007162	0.488727	0.510749	0.460986	0.475202	0.458743	0.572943	0.465628	0.558314	0.459017	0.512661	0.645938	0.401837	0.419966	0.310577	0.324951	0.33064	0.426467	0.296736	negative regulation of cell adhesion	BP	Any process that stops, prevents or reduces the frequency, rate or extent of cell adhesion.
GO:0007163	0.518596	0.478016	0.456214	0.464855	0.58842	0.427599	0.357946	0.500105	0.543478	0.457462	0.455796	0.542288	0.507373	0.329879	0.434036	0.436583	0.53569	0.419092	establishment or maintenance of cell polarity	BP	Any cellular process that results in the specification, formation or maintenance of anisotropic intracellular organization or cell growth patterns.
GO:0007165	0.996768	0.996382	0.995015	0.995282	0.995513	0.997213	0.993782	0.996927	0.9963	0.99601	0.995565	0.997609	0.995672	0.989537	0.991763	0.992381	0.99491	0.991224	signal transduction	BP	The cascade of processes by which a signal interacts with a receptor, causing a change in the level or activity of a second messenger or other downstream target, and ultimately effecting a change in the functioning of the cell.
GO:0007166	0.98828	0.98731	0.983855	0.984597	0.985652	0.991216	0.977804	0.988432	0.986867	0.985161	0.986402	0.988328	0.985456	0.969313	0.974558	0.976157	0.982775	0.973223	cell surface receptor linked signal transduction	BP	Any series of molecular signals initiated by the binding of an extracellular ligand to a receptor on the surface of the target cell.
GO:0007167	0.933623	0.932676	0.921488	0.924124	0.932308	0.950992	0.904179	0.937462	0.924319	0.938851	0.940259	0.947707	0.917543	0.855022	0.8803	0.887557	0.912463	0.876511	enzyme linked receptor protein signaling pathway	BP	Any series of molecular signals initiated by the binding of an extracellular ligand to a receptor on the surface of the target cell, where the receptor possesses catalytic activity or is closely associated with an enzyme such as a protein kinase.
GO:0007168	0.121613	0.123062	0.0746233	0.0867809	0.142588	0.115326	0.0149536	0.196954	0.194273	0.136921	0.291719	0.0759315	0.116385	0.087603	0.0683904	0.0705893	0.130904	0.070603	receptor guanylyl cyclase signaling pathway	BP	Any series of molecular signals initiated by the binding of an extracellular ligand to a receptor on the surface of the target cell, where the receptor possesses guanylyl cyclase activity.
GO:0007169	0.898385	0.894402	0.881226	0.887	0.893528	0.931585	0.861424	0.898664	0.882579	0.893114	0.903361	0.908146	0.880347	0.801423	0.833958	0.84351	0.876811	0.830433	transmembrane receptor protein tyrosine kinase signaling pathway	BP	The series of molecular signals generated as a consequence of a transmembrane receptor tyrosine kinase binding to its physiological ligand.
GO:0007172	0.306693	0.262332	0.22561	0.248685	0.429705	0.205189	0.17587	0.301639	0.333438	0.294356	0.361994	0.297633	0.299668	0.106364	0.253169	0.27262	0.337825	0.239853	signal complex assembly	BP	The aggregation, arrangement and bonding together of a set of components to form a complex capable of relaying a signal within a cell. Complex formation involves dimerization of a receptor protein tyrosine kinase followed by the association of several different intracellular signaling molecules with the cytoplasmic tails of the receptors.
GO:0007173	0.541159	0.531242	0.488545	0.505974	0.541656	0.614093	0.438038	0.57272	0.559823	0.554824	0.503075	0.6215	0.509795	0.426863	0.446226	0.455848	0.467094	0.464082	epidermal growth factor receptor signaling pathway	BP	The series of molecular signals generated as a consequence of an epidermal growth factor receptor binding to one of its physiological ligands.
GO:0007176	0.178558	0.181199	0.133361	0.157536	0.270948	0.153633	0.132885	0.222568	0.0956196	0.197792	0.267905	0.170954	0.156707	0.197369	0.100998	0.092629	0.168594	0.0902189	regulation of epidermal growth factor receptor activity	BP	Any process that modulates the frequency, rate or extent of EGF receptor activity.
GO:0007178	0.780445	0.787861	0.759395	0.755411	0.785484	0.782394	0.709615	0.805349	0.767699	0.831939	0.807413	0.852608	0.736699	0.658161	0.658097	0.666207	0.712507	0.641491	transmembrane receptor protein serine/threonine kinase signaling pathway	BP	The series of molecular signals generated as a consequence of a transmembrane receptor serine/threonine kinase binding to its physiological ligand.
GO:0007179	0.769431	0.775071	0.754987	0.750664	0.782667	0.779981	0.707368	0.789354	0.762797	0.809964	0.78649	0.8155	0.727182	0.646212	0.649609	0.65773	0.704649	0.632334	transforming growth factor beta receptor signaling pathway	BP	The series of molecular signals generated as a consequence of a transforming growth factor beta receptor binding to one of its physiological ligands.
GO:0007183	0.059361	0.0552542	0.0503681	0.0535553	0.0288991	0.0492523	0.0739438	0.0697442	0.0663889	0.056065	0.0276405	0.0874676	0.0483809	0.0761632	0.02494	0.0335917	0.0675024	0.0370919	SMAD protein complex assembly	BP	The aggregation, arrangement and bonding together of a set of components to form a protein complex that contains SMAD proteins.
GO:0007184	0.182227	0.210672	0.227676	0.224708	0.316476	0.316043	0.13434	0.201855	0.217733	0.165924	0.150629	0.141251	0.114674	0.0970961	0.0604293	0.0645644	0.0617676	0.0691606	SMAD protein nuclear translocation	BP	The vectorial transfer of a SMAD proteins from the cytoplasm into the nucleus, through the nuclear pore. Pathway-restricted SMAD proteins and common-partner SMAD proteins are involved in the transforming growth factor beta receptor signaling pathways.
GO:0007185	0.176591	0.147287	0.13264	0.148102	0.213771	0.20238	0.268414	0.120724	0.212226	0.122844	0.0819366	0.168148	0.158532	0.0159537	0.125344	0.120495	0.0946675	0.141012	transmembrane receptor protein tyrosine phosphatase signaling pathway	BP	The series of molecular signals generated as a consequence of a transmembrane receptor tyrosine phosphatase binding to its physiological ligand.
GO:0007186	0.966119	0.961956	0.952562	0.954421	0.954805	0.97364	0.933954	0.964974	0.962597	0.952782	0.95918	0.959198	0.962036	0.930242	0.940462	0.943224	0.957646	0.937074	G-protein coupled receptor protein signaling pathway	BP	The series of molecular signals generated as a consequence of a G-protein coupled receptor binding to its physiological ligand.
GO:0007187	0.759246	0.760003	0.737561	0.732962	0.73109	0.783807	0.749081	0.764411	0.752222	0.711511	0.757217	0.690133	0.727012	0.665608	0.617938	0.615819	0.704853	0.591796	G-protein signaling, coupled to cyclic nucleotide second messenger	BP	The series of molecular signals generated as a consequence of a G-protein coupled receptor binding to its physiological ligand, followed by modulation of a nucleotide cyclase activity and a subsequent change in the concentration of a cyclic nucleotide.
GO:0007188	0.647268	0.644862	0.621299	0.601296	0.562109	0.622184	0.660931	0.657189	0.629629	0.598302	0.670188	0.491033	0.604457	0.511701	0.483213	0.480818	0.628375	0.42568	G-protein signaling, coupled to cAMP nucleotide second messenger	BP	The series of molecular signals generated as a consequence of a G-protein coupled receptor binding to its physiological ligand, followed by modulation of adenylyl cyclase activity and a subsequent change in the concentration of cyclic AMP.
GO:0007189	0.413673	0.4327	0.40866	0.351567	0.396419	0.388814	0.252598	0.440799	0.467533	0.315723	0.488713	0.204128	0.348264	0.358329	0.231499	0.219471	0.172284	0.25087	activation of adenylate cyclase activity by G-protein signaling pathway	BP	Any process that initiates the activity of an inactive adenylate cyclase that is an integral part of the series of molecular signals generated as a consequence of a G-protein coupled receptor binding to its physiological ligand, resulting in a subsequent change in the concentration of cyclic AMP.
GO:0007190	0.550745	0.554388	0.520563	0.473995	0.544642	0.522525	0.384397	0.561946	0.599175	0.477397	0.593629	0.388968	0.492735	0.474067	0.38253	0.379231	0.392626	0.396574	activation of adenylate cyclase activity	BP	Any process that initiates the activity of the inactive enzyme adenylate cyclase.
GO:0007193	0.407561	0.398177	0.355289	0.374796	0.319689	0.375669	0.515315	0.42591	0.271678	0.418163	0.459752	0.308715	0.377125	0.248297	0.284097	0.295534	0.5427	0.198202	inhibition of adenylate cyclase activity by G-protein signaling	BP	The series of molecular signals generated as a consequence of a G-protein coupled receptor binding to its physiological ligand, followed by inhibition of adenylyl cyclase and a subsequent decrease in the concentration of cyclic AMP.
GO:0007194	0.555161	0.510868	0.455877	0.469216	0.409615	0.468576	0.572939	0.545103	0.442919	0.505575	0.533022	0.477384	0.534029	0.407837	0.449435	0.461709	0.633889	0.413215	negative regulation of adenylate cyclase activity	BP	Any process that stops, prevents or reduces the frequency, rate or extent of adenylate cyclase activity.
GO:0007200	0.611625	0.595665	0.576701	0.574271	0.551916	0.653698	0.485697	0.599032	0.593469	0.494368	0.614458	0.441289	0.608231	0.485105	0.528413	0.540127	0.576702	0.547775	activation of phospholipase C activity by G-protein coupled receptor protein signaling pathway coupled to IP3 second messenger	BP	The series of molecular signals generated as a consequence of a G-protein coupled receptor binding to its physiological ligand, followed by the activation of phospholipase C and the subsequent release of inositol trisphosphate.
GO:0007202	0.649616	0.640848	0.630361	0.631958	0.60649	0.737932	0.517466	0.634396	0.635335	0.546996	0.646601	0.519287	0.634987	0.510018	0.549019	0.559693	0.595983	0.565814	activation of phospholipase C activity	BP	The initiation of the activity of the inactive enzyme phospolipase C as the result of a series of molecular signals generated as a consequence of a G-protein coupled receptor binding to its physiological ligand.
GO:0007204	0.731326	0.740758	0.743052	0.757942	0.701339	0.830515	0.643885	0.728127	0.743655	0.665388	0.791407	0.577131	0.688202	0.535015	0.598719	0.615148	0.679626	0.581123	elevation of cytosolic calcium ion concentration	BP	Any process that increases the concentration of calcium ions in the cytosol.
GO:0007205	0.484638	0.460908	0.411419	0.424116	0.424022	0.442557	0.417145	0.498039	0.537511	0.470965	0.334016	0.561631	0.473491	0.366763	0.387672	0.411708	0.525208	0.382455	activation of protein kinase C activity by G-protein coupled receptor protein signaling pathway	BP	The initiation of the activity of the inactive enzyme protein kinase C as the result of a series of molecular signals generated as a consequence of a G-protein coupled receptor binding to its physiological ligand.
GO:0007212	0.379898	0.283982	0.25017	0.280059	0.379274	0.233957	0.254513	0.298161	0.284118	0.268901	0.296101	0.355771	0.402081	0.0726815	0.358099	0.381759	0.607699	0.292269	dopamine receptor signaling pathway	BP	The series of molecular signals generated as a consequence of a dopamine receptor binding to one of its physiological ligands.
GO:0007213	0.172507	0.137104	0.125038	0.131514	0.0589404	0.151579	0.179571	0.148901	0.123127	0.12112	0.185814	0.129519	0.176538	0.127198	0.108147	0.113984	0.146002	0.121858	muscarinic acetylcholine receptor signaling pathway	BP	The series of molecular signals generated as a consequence of a muscarinic acetylcholine receptor binding to one of its physiological ligands; muscarinic acetylcholine receptors activate inhibitory G proteins and can be activated by the fungal alkaloid muscarine.
GO:0007214	0.360581	0.249009	0.193087	0.200782	0.167059	0.369788	0.201109	0.285353	0.223684	0.190759	0.197698	0.244799	0.440854	0.189201	0.400213	0.408018	0.510971	0.350047	gamma-aminobutyric acid signaling pathway	BP	The series of molecular signals generated by the binding of gamma-aminobutyric acid (GABA, 4-aminobutyrate), an amino acid which acts as a neurotransmitter in some organisms, to a cell surface receptor.
GO:0007215	0.438618	0.397379	0.351319	0.322823	0.465611	0.371934	0.313487	0.408423	0.465012	0.28513	0.309201	0.318923	0.389299	0.155489	0.339371	0.349925	0.494855	0.282014	glutamate signaling pathway	BP	The series of molecular signals generated as a consequence of glutamate binding to a cell surface receptor.
GO:0007216	0.158477	0.13865	0.134053	0.10433	0.265845	0.0539361	0.0778743	0.118219	0.084709	0.0654752	0.0538438	0.142013	0.155573	0.0511914	0.147553	0.159576	0.210942	0.114521	metabotropic glutamate receptor signaling pathway	BP	The series of molecular signals generated as a consequence of glutamate binding to a cell surface receptor coupled to effectors through GTP-binding proteins.
GO:0007217	0.165247	0.129972	0.116942	0.127453	0.288599	0.0807654	0.12493	0.143374	0.184465	0.0941799	0.0887772	0.100233	0.16545	0.0425648	0.104021	0.121803	0.0736537	0.158263	tachykinin receptor signaling pathway	BP	The series of molecular signals generated as a consequence of a tachykinin, i.e. a short peptide with the terminal sequence (Phe-X-Gly-Leu-Met-NH2), binding to a cell surface receptor.
GO:0007218	0.730871	0.677987	0.624168	0.618293	0.702544	0.690716	0.476736	0.707486	0.692625	0.68949	0.679458	0.746272	0.730363	0.564209	0.69044	0.707228	0.680656	0.717814	neuropeptide signaling pathway	BP	The series of molecular signals generated as a consequence of a peptide neurotransmitter binding to a cell surface receptor.
GO:0007219	0.526277	0.51866	0.449911	0.468055	0.480567	0.476237	0.491472	0.565464	0.534663	0.527397	0.532142	0.612501	0.482571	0.390039	0.36704	0.385295	0.550563	0.32169	Notch signaling pathway	BP	The series of molecular signals initiated by binding of an extracellular ligand to a Notch receptor on the surface of the target cell.
GO:0007223	0.313799	0.342547	0.342721	0.336021	0.469316	0.534511	0.126564	0.34421	0.360584	0.245902	0.360365	0.193069	0.273417	0.215951	0.205716	0.219798	0.243137	0.218802	Wnt receptor signaling pathway, calcium modulating pathway	BP	The series of molecular signals initiated by binding of a Wnt protein to a receptor on the surface of the target cell where activated receptors leads to an increase in intracellular calcium and activation of protein kinase C (PKC).
GO:0007224	0.287908	0.274028	0.232666	0.258975	0.331886	0.0942749	0.227705	0.304558	0.230062	0.314609	0.370775	0.34284	0.255446	0.172739	0.201551	0.20019	0.313996	0.186237	smoothened signaling pathway	BP	The series of molecular signals generated as a consequence of activation of the transmembrane protein Smoothened.
GO:0007229	0.658453	0.631706	0.604242	0.613662	0.629736	0.631648	0.625664	0.658558	0.641878	0.644191	0.637311	0.642521	0.596177	0.422784	0.481613	0.502921	0.51476	0.497946	integrin-mediated signaling pathway	BP	Any series of molecular signals generated as a consequence of an integrin binding to one of its physiological ligands.
GO:0007242	0.987054	0.98585	0.981142	0.982193	0.983755	0.989587	0.978242	0.988132	0.986462	0.98539	0.983015	0.991532	0.983235	0.965527	0.971237	0.973192	0.982216	0.969764	intracellular signaling cascade	BP	A series of reactions within the cell that occur as a result of a single trigger reaction or compound.
GO:0007243	0.934195	0.930679	0.919568	0.925049	0.920657	0.95632	0.911329	0.935993	0.926207	0.926014	0.919238	0.947665	0.922372	0.871663	0.885222	0.890225	0.917432	0.875939	protein kinase cascade	BP	A series of reactions, mediated by protein kinases, which occurs as a result of a single trigger reaction or compound.
GO:0007249	0.772164	0.773104	0.727555	0.738427	0.749434	0.773997	0.751699	0.799895	0.749063	0.794384	0.743051	0.866078	0.743734	0.68438	0.657174	0.659714	0.722825	0.62917	I-kappaB kinase/NF-kappaB cascade	BP	A series of reactions initiated by the activation of the transcription factor NF-kappaB. NF-kappaB is sequestered by the inhibitor I-kappaB, and is released when I-kappaB is phosphorylated by activated I-kappaB kinase.
GO:0007250	0.211588	0.221546	0.178834	0.170365	0.247818	0.202334	0.195623	0.216211	0.222148	0.223322	0.218026	0.371685	0.197034	0.134424	0.117024	0.114744	0.123698	0.1059	activation of NF-kappaB-inducing kinase activity	BP	The stimulation of the activity of NF-kappaB-inducing kinase through phosphorylation at specific residues.
GO:0007254	0.606237	0.599649	0.536222	0.565223	0.528697	0.70582	0.554746	0.63637	0.590125	0.603297	0.638298	0.690042	0.537533	0.424663	0.433905	0.445822	0.55263	0.393713	JNK cascade	BP	A cascade of protein kinase activities, culminating in the phosphorylation and activation of a member of the JUN kinase subfamily of stress-activated protein kinases, which in turn are a subfamily of mitogen-activated protein (MAP) kinases that is activated primarily by cytokines and exposure to environmental stress.
GO:0007257	0.331501	0.313321	0.250134	0.271514	0.287559	0.317743	0.357535	0.3632	0.38846	0.304155	0.333882	0.419034	0.292654	0.223689	0.207527	0.214802	0.339744	0.150131	activation of JUN kinase activity	BP	The initiation of the activity of the inactive enzyme JUN kinase by phosphorylation by a JUN kinase kinase (JNKK).
GO:0007259	0.641337	0.61383	0.583328	0.593482	0.599839	0.767902	0.519017	0.621767	0.590939	0.58543	0.683444	0.538101	0.646356	0.587449	0.551427	0.574882	0.600738	0.544989	JAK-STAT cascade	BP	Any process by which STAT proteins (Signal Transducers and Activators of Transcription) are activated by members of the JAK (janus activated kinase) family of tyrosine kinases, following the binding of cytokines to their cognate receptor. Once activated, STATs dimerize and translocate to the nucleus and modulate the expression of target genes.
GO:0007260	0.481685	0.456315	0.461864	0.470873	0.45219	0.747155	0.367746	0.432693	0.420587	0.368181	0.470679	0.317243	0.489994	0.415425	0.400319	0.4243	0.412642	0.430469	tyrosine phosphorylation of STAT protein	BP	The process of introducing a phosphate group to a tyrosine residue of a STAT (Signal Transducer and Activator of Transcription) protein.
GO:0007263	0.3841	0.361951	0.339531	0.360142	0.32613	0.606457	0.370665	0.380102	0.301462	0.281144	0.404341	0.198367	0.353736	0.111469	0.293352	0.309248	0.439782	0.284728	nitric oxide mediated signal transduction	BP	A series of molecular signals mediated by the detection of nitric oxide (NO).
GO:0007264	0.936709	0.928184	0.909723	0.912421	0.924891	0.944383	0.888324	0.938565	0.92947	0.93005	0.920315	0.955868	0.924291	0.865017	0.889336	0.894251	0.924114	0.887006	small GTPase mediated signal transduction	BP	Any series of molecular signals in which a small monomeric GTPase relays one or more of the signals.
GO:0007265	0.884973	0.875422	0.852757	0.856364	0.874306	0.915996	0.814514	0.889903	0.884184	0.869956	0.866136	0.913203	0.863714	0.780648	0.804734	0.809733	0.858236	0.797787	Ras protein signal transduction	BP	A series of molecular signals within the cell that are mediated by a member of the Ras superfamily of proteins switching to a GTP-bound active state.
GO:0007266	0.770449	0.762576	0.738379	0.74112	0.712352	0.872654	0.681608	0.780844	0.778821	0.763446	0.769956	0.819967	0.724001	0.60205	0.635012	0.643132	0.72953	0.602633	Rho protein signal transduction	BP	A series of molecular signals within the cell that are mediated by a member of the Rho family of proteins switching to a GTP-bound active state.
GO:0007267	0.970116	0.961959	0.950533	0.952539	0.955107	0.972645	0.929748	0.965682	0.96408	0.955	0.961986	0.959917	0.966661	0.919272	0.95207	0.955031	0.970638	0.947726	cell-cell signaling	BP	Any process that mediates the transfer of information from one cell to another.
GO:0007268	0.923883	0.893481	0.856924	0.862223	0.880316	0.914661	0.814754	0.909971	0.920637	0.887298	0.895334	0.907812	0.922476	0.790779	0.907719	0.914306	0.950717	0.898084	synaptic transmission	BP	The process of communication from a neuron to a target (neuron, muscle, or secretory cell) across a synapse.
GO:0007269	0.572587	0.483991	0.40338	0.416909	0.520218	0.507612	0.464971	0.501442	0.512521	0.427918	0.43602	0.531034	0.569728	0.309668	0.549767	0.558497	0.737584	0.493583	neurotransmitter secretion	BP	The regulated release of neurotransmitter into the synaptic cleft. A neurotransmitter is any of a group of substances that are released on excitation from the axon terminal of a presynaptic neuron of the central or peripheral nervous system and travel across the synaptic cleft to either excite or inhibit the target cell. Among the many substances that have the properties of a neurotransmitter are…
GO:0007270	0.554602	0.448511	0.370482	0.363613	0.445298	0.35734	0.322356	0.50204	0.548715	0.410915	0.41357	0.500358	0.545733	0.25441	0.447555	0.467401	0.430573	0.482184	nerve-nerve synaptic transmission	BP	The process of communication from a neuron to another neuron across a synapse.
GO:0007271	0.302635	0.325406	0.313877	0.340603	0.198858	0.550667	0.335873	0.318147	0.368648	0.289084	0.395362	0.317274	0.252941	0.166109	0.168998	0.187392	0.225157	0.193745	synaptic transmission, cholinergic	BP	The process of communication from a neuron to another neuron across a synapse using the neurotransmitter acetylcholine.
GO:0007272	0.597155	0.475826	0.470309	0.508753	0.490436	0.621635	0.508532	0.461863	0.360806	0.494763	0.569603	0.487155	0.569133	0.228056	0.51261	0.515012	0.55653	0.524377	ensheathment of neurons	BP	The process whereby glial cells envelop neuronal cell bodies and/or axons to form an insulating layer. This can take the form of myelinating or non-myelinating ensheathment.
GO:0007274	0.294556	0.260192	0.256337	0.270613	0.271607	0.410566	0.203926	0.222564	0.25288	0.181785	0.316364	0.180528	0.29812	0.154238	0.239328	0.24941	0.374581	0.21043	neuromuscular synaptic transmission	BP	The process of communication from a neuron to a muscle, across a synapse.
GO:0007275	0.995671	0.995299	0.993141	0.993368	0.994445	0.995361	0.991371	0.996278	0.995944	0.995244	0.99493	0.996998	0.99355	0.985494	0.987607	0.9884	0.992178	0.986032	multicellular organismal development	BP	The biological process whose specific outcome is the progression of a multicellular organism over time from an initial condition (e.g. a zygote or a young adult) to a later condition (e.g. a multicellular animal or an aged adult).
GO:0007276	0.883571	0.889016	0.828116	0.835073	0.836661	0.880125	0.808013	0.919509	0.869253	0.936786	0.873207	0.979823	0.847393	0.799553	0.764467	0.771998	0.818184	0.755302	gamete generation	BP	The generation and maintenance of gametes. A gamete is a haploid reproductive cell.
GO:0007281	0.554084	0.572958	0.454855	0.454613	0.401043	0.596072	0.427215	0.649227	0.509641	0.717696	0.538386	0.878838	0.441849	0.427438	0.320339	0.31972	0.435442	0.259336	germ cell development	BP	The process whose specific outcome is the progression of the immature germ cell over time, from its formation to the mature structure (gamete).
GO:0007283	0.849369	0.857171	0.772279	0.780641	0.784832	0.811746	0.758901	0.900871	0.839043	0.921661	0.834093	0.977369	0.806172	0.765328	0.706492	0.714093	0.76781	0.68877	spermatogenesis	BP	The process of formation of spermatozoa, including spermatocytogenesis and spermiogenesis.
GO:0007286	0.355645	0.384824	0.255176	0.26319	0.21195	0.346858	0.306313	0.515904	0.380175	0.602162	0.391213	0.859952	0.236561	0.251236	0.151093	0.152627	0.156976	0.119874	spermatid development	BP	The process whose specific outcome is the progression of a male gamete over time, from initial commitment of the cell to a specific fate, to the fully functional differentiated cell.
GO:0007292	0.541653	0.546765	0.49573	0.512497	0.482356	0.694767	0.43606	0.554861	0.477996	0.560953	0.596993	0.666471	0.494102	0.391403	0.370744	0.381581	0.45639	0.387566	female gamete generation	BP	Generation of the female gamete; specialised haploid cells produced by meiosis and along with a male gamete takes part in sexual reproduction.
GO:0007338	0.630966	0.651075	0.553333	0.574236	0.609224	0.604474	0.473728	0.704401	0.603697	0.772379	0.688392	0.888787	0.55751	0.511157	0.430843	0.446421	0.506844	0.380436	single fertilization	BP	The union of male and female gametes to form a zygote.
GO:0007339	0.332998	0.351644	0.271639	0.267951	0.217022	0.270586	0.335626	0.373553	0.231555	0.427013	0.319491	0.652566	0.288151	0.200298	0.186198	0.20338	0.328754	0.171535	binding of sperm to zona pellucida	BP	The process by which the sperm binds to the zona pellucida glycoprotein layer of the egg. The process begins with the attachment of the sperm plasma membrane to the zona pellucida and includes attachment of the acrosome inner membrane to the zona pellucida after the acrosomal reaction takes place.
GO:0007340	0.275344	0.247346	0.184454	0.186095	0.257624	0.246334	0.177681	0.29299	0.224073	0.357275	0.315852	0.545582	0.225718	0.150077	0.153148	0.167814	0.127127	0.112743	acrosome reaction	BP	The discharge, by sperm, of a single, anterior secretory granule following their attachment to the zona pellucida surrounding the oocyte. The process begins with the fusion of the outer acrosomal membrane with the sperm plasma membrane and ends with the disperasl of the acrosomal contents into the egg.
GO:0007342	0.244763	0.293957	0.201006	0.236553	0.274289	0.223441	0.0764552	0.366685	0.346384	0.443235	0.414408	0.551397	0.172845	0.225169	0.0958291	0.100658	0.193858	0.0733338	fusion of sperm to egg plasma membrane	BP	The binding and fusion of a sperm, having penetrated the zona pellucida, with the plasma membrane of the oocyte. Binding occurs at the posterior (post-acrosomal) region of the sperm head.
GO:0007346	0.766941	0.768865	0.717363	0.73128	0.657596	0.780487	0.72667	0.802984	0.772852	0.795545	0.738981	0.881018	0.723676	0.687343	0.634084	0.635588	0.638552	0.614708	regulation of mitotic cell cycle	BP	Any process that modulates the rate or extent of progress through the mitotic cell cycle.
GO:0007368	0.330668	0.306736	0.200743	0.199382	0.302991	0.177272	0.251822	0.351427	0.246939	0.343169	0.308041	0.340334	0.30077	0.310417	0.205154	0.215502	0.27905	0.182608	determination of left/right symmetry	BP	The establishment of an organism's body plan or part of an organism with respect to the left and right halves. The pattern can either be symmetric, such that the halves are mirror images, or asymmetric where the pattern deviates from this symmetry.
GO:0007369	0.597063	0.620222	0.585112	0.605412	0.564499	0.646638	0.576518	0.654524	0.634794	0.673426	0.740401	0.624595	0.52118	0.504893	0.393151	0.399983	0.510457	0.347274	gastrulation	BP	A complex and coordinated series of cellular movements that occurs at the end of cleavage during embryonic development of most animals. The details of gastrulation vary from species to species, but usually result in the formation of the three primary germ layers, ectoderm, mesoderm and endoderm.
GO:0007379	0.185834	0.168227	0.138618	0.119772	0.0692339	0.297293	0.106981	0.186874	0.189267	0.176147	0.124744	0.173929	0.152098	0.191706	0.0953863	0.0873676	0.077299	0.0859196	segment specification	BP	The process whereby segments assume individual identities; exemplified in insects by the actions of the products of the homeotic genes.
GO:0007389	0.847341	0.846574	0.811792	0.816631	0.829376	0.819224	0.777528	0.857089	0.829336	0.846494	0.844632	0.855126	0.822999	0.749164	0.768745	0.770705	0.794756	0.753823	pattern specification process	BP	Any developmental process that results in the creation of defined areas or spaces within an organism to which cells respond and eventually are instructed to differentiate.
GO:0007398	0.835316	0.850635	0.821034	0.818213	0.828911	0.77222	0.846905	0.869722	0.891393	0.811473	0.824182	0.841069	0.795358	0.719748	0.712787	0.71756	0.805608	0.666936	ectoderm development	BP	The process whose specific outcome is the progression of the ectoderm over time, from its formation to the mature structure. In animal embryos, the ectoderm is the outer germ layer of the embryo, formed during gastrulation.
GO:0007399	0.978002	0.969094	0.959704	0.961355	0.968796	0.973545	0.949714	0.972827	0.967234	0.970222	0.968666	0.978251	0.973767	0.937621	0.95991	0.962658	0.973093	0.955518	nervous system development	BP	The process whose specific outcome is the progression of nervous tissue over time, from its formation to its mature state.
GO:0007405	0.389773	0.35318	0.318508	0.327231	0.470733	0.266498	0.340339	0.400661	0.377575	0.391974	0.308146	0.562319	0.405499	0.271794	0.343927	0.313316	0.231931	0.323691	neuroblast proliferation	BP	The expansion of a neuroblast population by cell division. A neuroblast is any cell that will divide and give rise to a neuron.
GO:0007409	0.847004	0.799156	0.775242	0.783845	0.810767	0.809744	0.730558	0.80577	0.776026	0.795536	0.795814	0.840704	0.828722	0.608316	0.784574	0.786602	0.812012	0.751599	axonogenesis	BP	Generation of a long process of a neuron, that carries efferent (outgoing) action potentials from the cell body towards target cells.
GO:0007411	0.71621	0.675722	0.647883	0.648129	0.67551	0.651115	0.543946	0.691808	0.691994	0.67361	0.635486	0.75482	0.702236	0.473016	0.642719	0.633207	0.665289	0.592263	axon guidance	BP	The process by which the migration of an axon growth cone is directed to a specific target site in response to a combination of attractive and repulsive cues.
GO:0007416	0.356714	0.342279	0.276372	0.301837	0.368201	0.412301	0.273968	0.358092	0.384171	0.329385	0.45209	0.38886	0.298425	0.173562	0.226095	0.245235	0.367674	0.211175	synaptogenesis	BP	The biosynthesis of a synapse.
GO:0007417	0.929904	0.908573	0.889107	0.893982	0.91354	0.91874	0.875705	0.916219	0.902158	0.913923	0.908619	0.928591	0.914009	0.831778	0.882143	0.890231	0.910334	0.877098	central nervous system development	BP	The process whose specific outcome is the progression of the central nervous system over time, from its formation to the mature structure. The central nervous system is the core nervous system that serves an integrating and coordinating function. In vertebrates it consists of the brain, spinal cord and spinal nerves. In those invertebrates with a central nervous system it typically consists of a …
GO:0007420	0.875406	0.859749	0.838252	0.847062	0.872537	0.884392	0.813018	0.867072	0.853449	0.866592	0.848172	0.88814	0.847575	0.755049	0.802102	0.812127	0.831845	0.792131	brain development	BP	The process whose specific outcome is the progression of the brain over time, from its formation to the mature structure. The brain is one of the two components of the central nervous system and is the center of thought and emotion. It is responsible for the coordination and control of bodily activities and the interpretation of information from the senses (sight, hearing, smell, etc.).
GO:0007422	0.583842	0.522098	0.46978	0.495595	0.428467	0.576431	0.534712	0.542506	0.576805	0.529787	0.582411	0.543734	0.570577	0.444129	0.503488	0.522184	0.559424	0.475745	peripheral nervous system development	BP	The process whose specific outcome is the progression of the peripheral nervous system over time, from its formation to the mature structure. The peripheral nervous system is one of the two major divisions of the nervous system. Nerves in the PNS connect the central nervous system (CNS) with sensory organs, other organs, muscles, blood vessels and glands.
GO:0007423	0.832009	0.827993	0.788387	0.794295	0.819958	0.848868	0.744949	0.843344	0.845386	0.817374	0.845256	0.830353	0.812861	0.744563	0.755955	0.751289	0.76149	0.735152	sensory organ development	BP	The process whose specific outcome is the progression of sensory organs over time, from its formation to the mature structure.
GO:0007431	0.0933888	0.091911	0.0540467	0.0609245	0.0554905	0.0897767	0.137768	0.123456	0.0472708	0.0786335	0.181325	0.0318539	0.0638879	0.0187924	0.0233454	0.0250182	0.0273194	0.0315178	salivary gland development	BP	The process whose specific outcome is the progression of the salivary gland over time, from its formation to the mature structure. Salivary glands include any of the saliva-secreting exocrine glands of the oral cavity.
GO:0007492	0.24561	0.232604	0.285567	0.251499	0.214351	0.174872	0.260742	0.176724	0.138161	0.127551	0.199169	0.0667709	0.167381	0.144499	0.0897437	0.0991238	0.10172	0.082966	endoderm development	BP	The process whose specific outcome is the progression of the endoderm over time, from its formation to the mature structure. The endoderm is the innermost germ layer that develops into the gastrointestinal tract, the lungs and associated tissues.
GO:0007498	0.627739	0.649577	0.626382	0.6398	0.664887	0.584849	0.611824	0.673059	0.667079	0.667887	0.639777	0.71941	0.554167	0.477136	0.451618	0.47428	0.554671	0.43963	mesoderm development	BP	The process whose specific outcome is the progression of the mesoderm over time, from its formation to the mature structure. The mesoderm is the middle germ layer that develops into muscle, bone, cartilage, blood and connective tissue.
GO:0007507	0.847169	0.87229	0.824245	0.825069	0.87846	0.846401	0.806733	0.903272	0.940501	0.843804	0.84702	0.867369	0.769732	0.763157	0.685404	0.697015	0.744074	0.678139	heart development	BP	The process whose specific outcome is the progression of the heart over time, from its formation to the mature structure. The heart is a hollow, muscular organ, which, by contracting rhythmically, keeps up the circulation of the blood.
GO:0007512	0.303295	0.366562	0.264695	0.243696	0.33961	0.218256	0.293763	0.489892	0.753448	0.257546	0.0920656	0.437237	0.171027	0.244099	0.107032	0.119776	0.188768	0.102593	adult heart development	BP	The process whose specific outcome is the progression of the adult heart over time, from its formation to the mature structure.
GO:0007517	0.889852	0.900445	0.86033	0.852915	0.897598	0.8847	0.813576	0.92311	0.960743	0.883868	0.897111	0.894252	0.833837	0.773774	0.764985	0.775295	0.823482	0.74473	muscle development	BP	The process whose specific outcome is the progression of the muscle over time, from its formation to the mature structure. The muscle is an organ consisting of a tissue made up of various elongated cells that are specialized to contract and thus to produce movement and mechanical work.
GO:0007519	0.725399	0.744137	0.672469	0.651691	0.724181	0.724454	0.584285	0.789085	0.851819	0.72005	0.747767	0.730257	0.657558	0.593672	0.571953	0.581937	0.640414	0.554907	skeletal muscle development	BP	The developmental sequence of events leading to the formation of adult muscle that occurs in the anima. In vertebrate skeletal muscle the main events are: the fusion of myoblasts to form myotubes that increase in size by further fusion to them of myoblasts, the formation of myofibrils within their cytoplasm and the establishment of functional neuromuscular junctions with motor neurons. At this st…
GO:0007528	0.238869	0.2403	0.154453	0.170835	0.351043	0.284861	0.0887456	0.308458	0.387345	0.258719	0.300403	0.344606	0.195183	0.0879043	0.132825	0.126045	0.132741	0.136482	neuromuscular junction development	BP	The process whose specific outcome is the progression of the neuromuscular junction over time, from its formation to the mature structure.
GO:0007530	0.417261	0.426473	0.351949	0.35842	0.489475	0.330938	0.44774	0.431386	0.292361	0.445596	0.43325	0.549024	0.37727	0.165757	0.309182	0.308673	0.365151	0.33205	sex determination	BP	Any process that establishes and transmits the specification of sexual status of an individual organism.
GO:0007548	0.765671	0.773589	0.740286	0.754937	0.7543	0.883528	0.699392	0.77655	0.627932	0.803671	0.806336	0.872017	0.718644	0.60206	0.654489	0.664733	0.683748	0.663088	sex differentiation	BP	The establishment of the sex of an organism by physical differentiation.
GO:0007565	0.693875	0.685866	0.67181	0.682299	0.607	0.800042	0.618257	0.676151	0.688511	0.625096	0.682035	0.594842	0.679507	0.558702	0.59639	0.622125	0.644186	0.624783	female pregnancy	BP	The set of physiological processes that allow an embryo or foetus to develop within the body of a female animal. It covers the time from fertilization of a female ovum by a male spermatozoon until birth.
GO:0007566	0.327464	0.320783	0.335946	0.32951	0.209692	0.364741	0.188101	0.273294	0.327993	0.261794	0.34815	0.273263	0.304211	0.200978	0.1871	0.186683	0.198693	0.175038	embryo implantation	BP	Attachment of the blastocyst to the uterine lining.
GO:0007567	0.230253	0.218953	0.177913	0.207573	0.164415	0.271546	0.206824	0.268963	0.409219	0.192094	0.222963	0.10556	0.215311	0.115898	0.158082	0.144815	0.09144	0.106732	parturition	BP	The reproductive process in which the parent is separated from its offspring either by giving birth to live young or by laying eggs.
GO:0007568	0.614329	0.625829	0.597831	0.593108	0.612763	0.620499	0.659496	0.639838	0.629484	0.604606	0.674284	0.588725	0.543271	0.507645	0.431182	0.452681	0.395824	0.476224	aging	BP	The inherent decline over time, from the optimal fertility and viability of early maturity, that may precede death and may be preceded by other indications, such as sterility.
GO:0007569	0.409275	0.419057	0.400845	0.410614	0.475967	0.470848	0.428558	0.440488	0.44851	0.415674	0.389509	0.457398	0.331471	0.272109	0.228431	0.241107	0.296354	0.235384	cell aging	BP	Progression of the cell from its inception to the end of its lifespan.
GO:0007584	0.715683	0.735862	0.718684	0.722853	0.519426	0.865436	0.697244	0.738605	0.713082	0.774362	0.822231	0.722931	0.636121	0.477902	0.545018	0.549311	0.607659	0.507871	response to nutrient	BP	A change in state or activity of a cell or an organism (in terms of movement, secretion, enzyme production, gene expression, etc.) as a result of a nutrient stimulus.
GO:0007585	0.452597	0.480395	0.514407	0.527163	0.404317	0.492292	0.745838	0.460496	0.427006	0.436055	0.380951	0.467996	0.370253	0.234298	0.286913	0.305156	0.350379	0.309646	respiratory gaseous exchange	BP	The process of gaseous exchange between an organism and its environment. In plants, microorganisms, and many small animals, air or water makes direct contact with the organism's cells or tissue fluids, and the processes of diffusion supply the organism with dioxygen (O2) and remove carbon dioxide (CO2). In larger animals the efficiency of gaseous exchange is improved by specialized respiratory or…
GO:0007586	0.770841	0.800039	0.852628	0.873084	0.779212	0.95993	0.785106	0.716169	0.682103	0.695864	0.818823	0.649572	0.709007	0.630112	0.604113	0.612487	0.626907	0.585596	digestion	BP	The whole of the physical, chemical, and biochemical processes carried out by multicellular organisms to break down ingested nutrients into components that may be easily absorbed and directed into metabolism.
GO:0007588	0.67607	0.709905	0.664241	0.689374	0.671579	0.802737	0.62567	0.737303	0.634465	0.741265	0.871713	0.669148	0.586154	0.457605	0.451068	0.461571	0.437805	0.467658	excretion	BP	The elimination by an organism of the waste products that arise as a result of metabolic activity. These products include water, carbon dioxide (CO2), and nitrogenous compounds.
GO:0007589	0.504117	0.536758	0.596964	0.634162	0.412569	0.775085	0.66254	0.472535	0.311073	0.461617	0.674528	0.324173	0.450293	0.391935	0.312138	0.350318	0.228158	0.326109	body fluid secretion	BP	The controlled release of a fluid by a cell or group of cells in a multicellular organism.
GO:0007595	0.228293	0.197939	0.159376	0.168877	0.124305	0.300686	0.172833	0.205182	0.35279	0.153516	0.176315	0.120137	0.268015	0.215912	0.208003	0.208346	0.170822	0.267893	lactation	BP	The secretion of milk by the mammary gland.
GO:0007596	0.771546	0.796038	0.803678	0.825426	0.72687	0.953215	0.648075	0.78425	0.742061	0.758574	0.86098	0.666407	0.71646	0.648181	0.610195	0.61609	0.721035	0.57373	blood coagulation	BP	The sequential process by which the multiple coagulation factors of the blood interact, ultimately resulting in the formation of an insoluble fibrin clot; it may be divided into three stages: stage 1, the formation of intrinsic and extrinsic prothrombin converting principle; stage 2, the formation of thrombin; stage 3, the formation of stable fibrin polymers.
GO:0007599	0.780944	0.804301	0.811082	0.831671	0.730621	0.954235	0.654168	0.795014	0.766925	0.766523	0.862846	0.686392	0.72842	0.669841	0.624777	0.632309	0.734276	0.591195	hemostasis	BP	The stopping of bleeding (loss of body fluid) or the arrest of the circulation to an organ or part.
GO:0007600	0.94525	0.941654	0.923829	0.926587	0.920804	0.949234	0.913477	0.947245	0.941229	0.930219	0.948417	0.935102	0.934475	0.875845	0.891379	0.894676	0.933147	0.874576	sensory perception	BP	The series of events required for an organism to receive a sensory stimulus, convert it to a molecular signal, and recognize and characterize the signal.
GO:0007601	0.874932	0.873934	0.847627	0.851654	0.835159	0.894103	0.83636	0.88379	0.887847	0.852836	0.88913	0.870207	0.849338	0.766124	0.773439	0.778066	0.850082	0.742814	visual perception	BP	The series of events required for an organism to receive a visual stimulus, convert it to a molecular signal, and recognize and characterize the signal. Visual stimuli are detected in the form of photons and are processed to form an image.
GO:0007602	0.477803	0.435045	0.345585	0.34095	0.298198	0.44439	0.368048	0.491427	0.614488	0.404508	0.450887	0.545236	0.454573	0.422607	0.334526	0.339789	0.390359	0.366285	phototransduction	BP	The sequence of reactions within a cell required to convert absorbed photons into a molecular signal.
GO:0007605	0.801817	0.785	0.747232	0.749888	0.766107	0.791178	0.726379	0.804243	0.774783	0.771517	0.80923	0.792998	0.763816	0.695731	0.669186	0.667883	0.781473	0.62238	sensory perception of sound	BP	The series of events required for an organism to receive an auditory stimulus, convert it to a molecular signal, and recognize and characterize the signal. Sonic stimuli are detected in the form of vibrations and are processed to form a sound.
GO:0007606	0.730018	0.722092	0.654814	0.663035	0.631388	0.730521	0.601676	0.72994	0.67593	0.653158	0.73886	0.60767	0.727852	0.57533	0.625238	0.634095	0.69188	0.608096	sensory perception of chemical stimulus	BP	The series of events required for an organism to receive a sensory chemical stimulus, convert it to a molecular signal, and recognize and characterize the signal.
GO:0007608	0.665093	0.655754	0.57823	0.583861	0.548991	0.660107	0.52771	0.656333	0.581909	0.575144	0.669696	0.537834	0.666106	0.506139	0.550454	0.554437	0.547822	0.550455	sensory perception of smell	BP	The series of events required for an organism to receive an olfactory stimulus, convert it to a molecular signal, and recognize and characterize the signal. Olfaction involves the detection of chemical composition of an organism's ambient medium by chemoreceptors.
GO:0007610	0.935504	0.928199	0.919579	0.923615	0.912366	0.945772	0.900571	0.93057	0.923932	0.904687	0.919961	0.906917	0.922999	0.863852	0.881896	0.887273	0.908924	0.874934	behavior	BP	The specific actions or reactions of an organism in response to external or internal stimuli. Patterned activity of a whole organism in a manner dependent upon some combination of that organism's internal state and external conditions.
GO:0007611	0.667845	0.618102	0.53781	0.547334	0.571148	0.604575	0.521813	0.66587	0.623393	0.606473	0.589843	0.701252	0.670589	0.43141	0.628075	0.647669	0.662057	0.655041	learning or memory	BP	The acquisition and processing of information and/or the storage and retrieval of this information over time.
GO:0007612	0.533758	0.493352	0.412353	0.422059	0.471872	0.461284	0.415213	0.538469	0.566698	0.492531	0.44442	0.622183	0.512313	0.268314	0.450872	0.484186	0.524383	0.484584	learning	BP	Any process in an organism in which a relatively long-lasting adaptive behavioral change occurs as the result of experience.
GO:0007613	0.335144	0.290129	0.208387	0.219141	0.41475	0.270177	0.110364	0.352852	0.402834	0.26361	0.257078	0.335911	0.343173	0.162107	0.274288	0.289597	0.383598	0.314361	memory	BP	The activities involved in the mental information processing system that receives (registers), modifies, stores, and retrieves informational stimuli. The main stages involved in the formation and retrieval of memory are encoding (processing of received information by acquisition), storage (building a permanent record of received information as a result of consolidation) and retrieval (calling bac…
GO:0007618	0.26903	0.259082	0.230076	0.246217	0.521738	0.135324	0.137126	0.280601	0.190836	0.186903	0.207294	0.205392	0.240728	0.135984	0.179825	0.184449	0.0986941	0.226692	mating	BP	The pairwise union of individuals for the purpose of sexual reproduction, ultimately resulting in the formation of zygotes.
GO:0007622	0.164943	0.142229	0.115709	0.141663	0.230377	0.115305	0.101695	0.157437	0.0442827	0.130947	0.243768	0.187268	0.174087	0.10537	0.157508	0.160204	0.137962	0.147683	rhythmic behavior	BP	The specific actions or reactions of an organism that recur with measured regularity.
GO:0007623	0.470179	0.474131	0.400799	0.393871	0.443696	0.446062	0.324782	0.524471	0.363481	0.485356	0.496906	0.573558	0.43707	0.335321	0.369416	0.38018	0.390122	0.37385	circadian rhythm	BP	Any biological process in an organism that recurs with a regularity of approximately 24 hours.
GO:0007626	0.888283	0.884785	0.877642	0.88245	0.867743	0.912563	0.858244	0.886755	0.886582	0.850106	0.858095	0.836638	0.857087	0.799173	0.786509	0.794136	0.822934	0.785101	locomotory behavior	BP	The specific movement from place to place of an organism in response to external or internal stimuli. Locomotion of a whole organism in a manner dependent upon some combination of that organism's internal state and external conditions.
GO:0007628	0.345237	0.254491	0.205478	0.202361	0.25631	0.252299	0.24976	0.28365	0.227976	0.205429	0.247387	0.284816	0.318371	0.108147	0.24182	0.263627	0.19319	0.287949	adult walking behavior	BP	The actions or reactions of an adult relating to the progression of that organism along the ground by the process of lifting and setting down each leg.
GO:0007631	0.622249	0.595884	0.598468	0.624858	0.62298	0.721084	0.562661	0.579929	0.596962	0.521139	0.596083	0.475233	0.598793	0.398797	0.50191	0.508761	0.476018	0.487717	feeding behavior	BP	Behavior associated with the intake of food.
GO:0007632	0.402643	0.383418	0.305675	0.309083	0.305404	0.24923	0.252584	0.441469	0.441167	0.401252	0.364314	0.510702	0.368679	0.158691	0.301326	0.328694	0.358347	0.347018	visual behavior	BP	The actions or reactions of an organism in response to a visual stimulus.
GO:0007635	0.115012	0.0922112	0.0718134	0.0602684	0.0356147	0.106254	0.0595113	0.104163	0.0286177	0.0726928	0.181248	0.0580611	0.121306	0.0210103	0.0997179	0.101893	0.155396	0.109507	chemosensory behavior	BP	Behavior that is dependent upon the sensation of chemicals.
GO:0007638	0.342286	0.230064	0.22203	0.229531	0.128348	0.108001	0.214575	0.228817	0.143111	0.192846	0.333975	0.172433	0.378444	0.133511	0.287577	0.265999	0.569172	0.179825	mechanosensory behavior	BP	Behavior that is dependent upon the sensation of a mechanical stimulus.
GO:0008015	0.899392	0.910339	0.882374	0.885874	0.884209	0.924091	0.849954	0.929071	0.94748	0.885081	0.914193	0.889254	0.854447	0.793888	0.792157	0.808518	0.808363	0.806664	blood circulation	BP	The flow of blood through the body of an animal, enabling the transport of O2 and nutrients to the tissues and the removal of waste products.
GO:0008016	0.720077	0.742852	0.673335	0.665084	0.760948	0.651008	0.629965	0.794327	0.88817	0.656193	0.710792	0.686632	0.618367	0.517714	0.528524	0.542856	0.641032	0.534298	regulation of heart contraction	BP	Any process that modulates the frequency, rate or extent of heart contraction. Heart contraction is the process by which the heart decreases in volume in a characteristic way to propel blood through the body.
GO:0008033	0.541649	0.536795	0.46576	0.461047	0.512961	0.513586	0.424311	0.583715	0.624471	0.539591	0.476177	0.678917	0.508595	0.423879	0.412676	0.398748	0.459189	0.377136	tRNA processing	BP	The process by which a pre-tRNA molecule is converted to a mature tRNA, ready for addition of an aminoacyl group.
GO:0008037	0.636693	0.606896	0.567399	0.569312	0.547961	0.581902	0.523757	0.620991	0.481483	0.621633	0.551465	0.767845	0.615552	0.429951	0.546289	0.547484	0.679142	0.475191	cell recognition	BP	The process by which a cell in a multicellular organism interprets its surroundings.
GO:0008038	0.407956	0.328225	0.297668	0.306094	0.203972	0.320525	0.316006	0.36113	0.24148	0.31688	0.233177	0.498629	0.405034	0.26311	0.383937	0.373258	0.427342	0.322188	neuron recognition	BP	The process by which a neuronal cell in a multicellular organism interprets its surroundings.
GO:0008045	0.214601	0.157405	0.140499	0.143236	0.146849	0.26654	0.0268925	0.175862	0.272134	0.213266	0.214379	0.195691	0.26008	0.140733	0.244108	0.242389	0.405791	0.173468	motor axon guidance	BP	The process by which the migration of an axon growth cone of a motor neuron is directed to a specific target site in response to a combination of attractive and repulsive cues.
GO:0008064	0.540997	0.528602	0.474416	0.490937	0.538645	0.476075	0.490148	0.571424	0.572598	0.533628	0.526284	0.63129	0.47424	0.324447	0.384075	0.39594	0.515142	0.383631	regulation of actin polymerization or depolymerization	BP	Any process that modulates the frequency, rate or extent of the assembly or disassembly of actin filaments by the addition or removal of actin monomers from a filament.
GO:0008088	0.398014	0.254082	0.158528	0.17252	0.304891	0.252475	0.215193	0.312073	0.153561	0.309312	0.235324	0.458062	0.354046	0.148953	0.282484	0.302242	0.377719	0.222672	axon cargo transport	BP	The directed movement of organelles or molecules along microtubules in nerve cell axons.
GO:0008104	0.96806	0.966904	0.957706	0.96097	0.963774	0.979945	0.952255	0.971333	0.959144	0.970226	0.958243	0.985425	0.954189	0.915094	0.926582	0.929954	0.949546	0.918568	protein localization	BP	Any process by which a protein is transported to, or maintained in, a specific location.
GO:0008105	0.195824	0.160681	0.144836	0.165852	0.21735	0.243064	0.201208	0.192159	0.118487	0.215683	0.275759	0.132934	0.166858	0.154865	0.101482	0.124931	0.202254	0.0956355	asymmetric protein localization	BP	Any process by which a protein is transported to, or maintained in, a specific asymmetric distribution.
GO:0008150	0.999791	0.999787	0.99966	0.999691	0.999656	0.999879	0.99954	0.999838	0.999789	0.9998	0.99978	0.999908	0.999633	0.999021	0.999123	0.999189	0.999544	0.998974	biological_process	BP	Any process specifically pertinent to the functioning of integrated living units: cells, tissues, organs, and organisms. A process is a collection of molecular events with a defined beginning and end.
GO:0008152	0.999283	0.99932	0.998969	0.99907	0.998814	0.999697	0.998588	0.999472	0.999258	0.999416	0.999381	0.999725	0.998747	0.997149	0.997171	0.997357	0.99828	0.996877	metabolic process	BP	The chemical reactions and pathways, including anabolism and catabolism, by which living organisms transform chemical substances. Metabolic processes typically transform small molecules, but also include macromolecular processes such as DNA repair and replication, and protein synthesis and degradation.
GO:0008154	0.61232	0.593223	0.535661	0.551804	0.601006	0.564092	0.541679	0.631943	0.620193	0.605051	0.605991	0.688286	0.555813	0.349421	0.474279	0.487473	0.594467	0.485946	actin polymerization or depolymerization	BP	Assembly or disassembly of actin filaments by the addition or removal of actin monomers from a filament.
GO:0008156	0.386859	0.381334	0.292807	0.308366	0.231496	0.321548	0.245737	0.443589	0.483327	0.455132	0.376215	0.627377	0.331559	0.247345	0.223122	0.209518	0.330924	0.1761	negative regulation of DNA replication	BP	Any process that stops, prevents or reduces the frequency, rate or extent of DNA replication.
GO:0008202	0.882236	0.895234	0.896855	0.909867	0.889634	0.973512	0.841902	0.892425	0.84244	0.895816	0.919191	0.900953	0.842655	0.791097	0.773635	0.783334	0.789475	0.778462	steroid metabolic process	BP	The chemical reactions and pathways involving steroids, compounds with a 1,2,cyclopentanoperhydrophenanthrene nucleus.
GO:0008203	0.770913	0.798013	0.826191	0.845917	0.812932	0.951268	0.729527	0.773824	0.743247	0.77351	0.799489	0.824251	0.696976	0.5923	0.594101	0.614655	0.603224	0.610128	cholesterol metabolic process	BP	The chemical reactions and pathways involving cholesterol, cholest-5-en-3 beta-ol, the principal sterol of vertebrates and the precursor of many steroids, including bile acids and steroid hormones. It is a component of the plasma membrane lipid bilayer and of plasma lipoproteins and can be found in all animal tissues.
GO:0008206	0.341755	0.394177	0.3553	0.391674	0.478584	0.607688	0.352065	0.394159	0.270235	0.473727	0.410592	0.351797	0.253365	0.361855	0.127156	0.130118	0.203247	0.116156	bile acid metabolic process	BP	The chemical reactions and pathways involving bile acids, any of a group of steroid carboxylic acids occurring in bile, where they are present as the sodium salts of their amides with glycine or taurine.
GO:0008207	0.405125	0.430093	0.311733	0.341098	0.374444	0.39319	0.409774	0.496795	0.329352	0.541771	0.630214	0.385997	0.359124	0.278081	0.285733	0.314882	0.339861	0.331429	C21-steroid hormone metabolic process	BP	The chemical reactions and pathways involving C21-steroid hormones, steroid compounds containing 21 carbons which function as hormones.
GO:0008209	0.226655	0.269694	0.31934	0.340091	0.323166	0.665776	0.365078	0.202776	0.105044	0.16867	0.189025	0.225832	0.170414	0.118076	0.133193	0.12397	0.170455	0.142117	androgen metabolic process	BP	The chemical reactions and pathways involving androgens, C19 steroid hormones that can stimulate the development of male sexual characteristics.
GO:0008210	0.248981	0.286675	0.292849	0.319972	0.224483	0.664973	0.267118	0.292565	0.314128	0.217533	0.375412	0.121197	0.210106	0.312443	0.145134	0.12875	0.237169	0.0942149	estrogen metabolic process	BP	The chemical reactions and pathways involving estrogens, C18 steroid hormones that can stimulate the development of female sexual characteristics. Also found in plants.
GO:0008211	0.337889	0.316422	0.178237	0.189367	0.204245	0.344347	0.169621	0.424659	0.21437	0.522831	0.594257	0.25009	0.321465	0.294323	0.244625	0.27626	0.180543	0.272637	glucocorticoid metabolic process	BP	The chemical reactions and pathways involving glucocorticoids, hormonal C21 corticosteroids synthesized from cholesterol. Glucocorticoids act primarily on carbohydrate and protein metabolism, and have anti-inflammatory effects.
GO:0008213	0.338376	0.366168	0.326719	0.345089	0.363663	0.466807	0.345654	0.415219	0.415077	0.449346	0.594414	0.496327	0.261568	0.140791	0.190635	0.210612	0.261897	0.173472	protein amino acid alkylation	BP	The addition of an alkyl group to a protein amino acid. An alkyl group is any group derived from an alkane by removal of one hydrogen atom.
GO:0008214	0.0804134	0.0807307	0.0509138	0.0587505	0.0273281	0.143045	0.0356203	0.122456	0.0714845	0.144265	0.0379385	0.374231	0.0699213	0.0293244	0.0366237	0.0366743	0.0883034	0.0388477	protein amino acid dealkylation	BP	The removal of an alkyl group from a protein amino acid. An alkyl group is any group derived from an alkane by removal of one hydrogen atom.
GO:0008217	0.753079	0.762761	0.712996	0.723509	0.744261	0.776353	0.645744	0.794223	0.788864	0.75345	0.81155	0.715501	0.704209	0.547034	0.611909	0.639576	0.551097	0.636183	regulation of blood pressure	BP	The process that modulates the force with which blood travels through the circulatory system. The process is controlled by a balance of processes that increase pressure and decrease pressure.
GO:0008219	0.976933	0.976272	0.969991	0.971113	0.971427	0.983906	0.959012	0.979489	0.97425	0.97637	0.97474	0.984959	0.967647	0.950868	0.944292	0.947394	0.965947	0.937953	cell death	BP	The specific activation or halting of processes within a cell so that its vital functions markedly cease, rather than simply deteriorating gradually over time, which culminates in cell death.
GO:0008228	0.225649	0.250529	0.245159	0.261164	0.227127	0.511297	0.102336	0.299979	0.277107	0.192258	0.173577	0.126986	0.208846	0.151252	0.151498	0.147062	0.0749339	0.155207	opsonization	BP	The process by which a microorganism (or other particulate material) is rendered more susceptible to phagocytosis by coating with an opsonin, a blood serum protein such as a complement component or antibody.
GO:0008272	0.341402	0.39862	0.390531	0.368387	0.49249	0.461291	0.367899	0.417684	0.239051	0.435866	0.412259	0.40648	0.242494	0.136051	0.154515	0.135347	0.123874	0.153958	sulfate transport	BP	The directed movement of sulfate into, out of, within or between cells.
GO:0008277	0.564682	0.562661	0.5274	0.528635	0.555633	0.566115	0.512625	0.597987	0.594628	0.564088	0.565871	0.620877	0.510019	0.294826	0.403211	0.425881	0.50401	0.387573	regulation of G-protein coupled receptor protein signaling pathway	BP	Any process that modulates the frequency, rate or extent of G-protein coupled receptor protein signaling pathway activity.
GO:0008283	0.977503	0.977954	0.973791	0.975342	0.974124	0.984675	0.964784	0.97958	0.971644	0.977516	0.976824	0.985179	0.968167	0.940372	0.943527	0.945997	0.962751	0.93444	cell proliferation	BP	The multiplication or reproduction of cells, resulting in the expansion of a cell population.
GO:0008284	0.911068	0.912003	0.900943	0.903075	0.898219	0.932759	0.875546	0.91635	0.896855	0.898835	0.906699	0.915355	0.889868	0.852746	0.831902	0.834824	0.849293	0.821465	positive regulation of cell proliferation	BP	Any process that activates or increases the rate or extent of cell proliferation.
GO:0008285	0.906564	0.912403	0.903322	0.909292	0.908754	0.940823	0.867315	0.913456	0.880242	0.909441	0.924092	0.922945	0.872982	0.804549	0.806705	0.809208	0.859759	0.776113	negative regulation of cell proliferation	BP	Any process that stops, prevents or reduces the rate or extent of cell proliferation.
GO:0008286	0.588479	0.604063	0.606461	0.63232	0.499488	0.834066	0.566506	0.590634	0.478586	0.604854	0.594346	0.71359	0.525702	0.28734	0.433994	0.439847	0.594728	0.412074	insulin receptor signaling pathway	BP	The series of molecular signals generated as a consequence of the insulin receptor binding to insulin.
GO:0008299	0.29908	0.305596	0.276509	0.273265	0.367842	0.49681	0.160722	0.328542	0.204665	0.366854	0.428348	0.484118	0.222252	0.15233	0.14409	0.171949	0.0942177	0.193011	isoprenoid biosynthetic process	BP	The chemical reactions and pathways resulting in the formation of any isoprenoid compound, isoprene (2-methylbuta-1,3-diene) or compounds containing or derived from linked isoprene (3-methyl-2-butenylene) residues.
GO:0008306	0.216902	0.171815	0.110876	0.112605	0.13654	0.208914	0.071519	0.229844	0.303579	0.226864	0.221184	0.338332	0.255566	0.108095	0.217047	0.245139	0.277867	0.21851	associative learning	BP	Learning by associating a stimulus (the cause) with a particular outcome (the effect).
GO:0008333	0.121951	0.112391	0.115896	0.113782	0.111875	0.178542	0.113452	0.106476	0.0548756	0.1148	0.063746	0.222221	0.0983184	0.066917	0.0466407	0.0547735	0.0016403	0.0737658	endosome to lysosome transport	BP	The directed movement of substances from endosomes to lysosomes.
GO:0008340	0.167516	0.174006	0.153541	0.166943	0.0870156	0.16813	0.242946	0.187794	0.113582	0.168835	0.199989	0.223576	0.0955343	0.209063	0.0584865	0.0695839	0.0382708	0.0770353	determination of adult life span	BP	The control of viability and duration in the adult phase of the life-cycle.
GO:0008343	0.181165	0.195797	0.182357	0.200325	0.423078	0.287622	0.0550063	0.212949	0.274835	0.172735	0.301787	0.149517	0.152505	0.0430244	0.0789087	0.0823118	0.088099	0.0805601	adult feeding behavior	BP	Feeding behavior in a fully developed and mature organism.
GO:0008344	0.541803	0.481329	0.41404	0.386593	0.425455	0.404625	0.421772	0.526771	0.519912	0.460541	0.451956	0.564274	0.4878	0.329773	0.386677	0.409282	0.388697	0.425817	adult locomotory behavior	BP	Locomotory behavior in a fully developed and mature organism.
GO:0008354	0.158619	0.154956	0.188156	0.199196	0.366501	0.270516	0.226895	0.141668	0.182422	0.108311	0.0497411	0.12105	0.130281	0.0391295	0.0742688	0.0808519	0.0339496	0.0860144	germ cell migration	BP	The orderly movement of a germ cell, a cell specialized to produce haploid gametes, through the embryo from its site of production to the place where the gonads will form.
GO:0008360	0.479108	0.479234	0.42584	0.43909	0.505176	0.544894	0.407781	0.506748	0.577881	0.470902	0.464362	0.502069	0.418795	0.342927	0.313157	0.321755	0.51207	0.234259	regulation of cell shape	BP	Any process that modulates the surface configuration of a cell.
GO:0008361	0.829843	0.8445	0.827719	0.836027	0.802814	0.897145	0.778052	0.8515	0.836613	0.831556	0.817206	0.871534	0.769502	0.665396	0.673974	0.686311	0.778269	0.653174	regulation of cell size	BP	Any process that modulates the size of a cell.
GO:0008366	0.597155	0.475826	0.470309	0.508753	0.490436	0.621635	0.508532	0.461863	0.360806	0.494763	0.569603	0.487155	0.569133	0.228056	0.51261	0.515012	0.55653	0.524377	axon ensheathment	BP	Any process by which the axon of a neuron is insulated, and that insulation maintained, thereby preventing dispersion of the electrical signal.
GO:0008380	0.851303	0.85074	0.796613	0.798196	0.718492	0.859294	0.843792	0.885868	0.85831	0.876634	0.814407	0.944903	0.798683	0.736758	0.715477	0.724831	0.78891	0.691965	RNA splicing	BP	The process of removing sections of the primary RNA transcript to remove sequences not present in the mature form of the RNA and joining the remaining sections to form the mature form of the RNA.
GO:0008406	0.687987	0.696782	0.641351	0.656332	0.646504	0.822599	0.625764	0.714149	0.551374	0.743621	0.692525	0.855296	0.635269	0.532603	0.546822	0.573651	0.589406	0.59068	gonad development	BP	The process whose specific outcome is the progression of the gonad over time, from its formation to the mature structure. The gonad is an animal organ that produces gametes; in some species it also produces hormones.
GO:0008535	0.103048	0.127781	0.0489451	0.0680144	0.0527661	0.273469	0.0718061	0.195524	0.240183	0.20248	0.196699	0.430221	0.0571924	0.0687056	0.0291766	0.0389161	0.0874772	0.0194485	respiratory chain complex IV assembly	BP	The aggregation, arrangement and bonding together of a set of components to form respiratory chain complex IV (also known as cytochrome c oxidase), the terminal member of the respiratory chain of the mitochondrion and some aerobic bacteria. Cytochrome c oxidases are multi-subunit enzymes containing from 13 subunits in the mammalian mitochondrial form to 3-4 subunits in the bacterial forms.
GO:0008542	0.373235	0.351406	0.275123	0.274522	0.301487	0.24222	0.202083	0.414477	0.43867	0.371236	0.330368	0.491732	0.339751	0.154422	0.27799	0.301061	0.34537	0.312431	visual learning	BP	Any process in an organism in which a change in behavior of an individual in response to repeated exposure to a visual cue.
GO:0008543	0.531699	0.506249	0.451636	0.465282	0.548313	0.420047	0.49588	0.539524	0.595843	0.539973	0.661735	0.465407	0.49654	0.44252	0.377904	0.399489	0.549519	0.333429	fibroblast growth factor receptor signaling pathway	BP	The series of molecular signals generated as a consequence of a fibroblast growth factor receptor binding to one of its physiological ligands.
GO:0008544	0.824109	0.84037	0.810489	0.807108	0.814191	0.75891	0.833564	0.859291	0.884687	0.797483	0.811291	0.827419	0.782511	0.708792	0.699441	0.704629	0.788171	0.654725	epidermis development	BP	The process whose specific outcome is the progression of the epidermis over time, from its formation to the mature structure. The epidermis is the outer epithelial layer of a plant or animal, it may be a single layer that produces an extracellular material (e.g. the cuticle of arthropods) or a complex stratified squamous epithelium, as in the case of many vertebrate species.
GO:0008584	0.510723	0.523705	0.472919	0.488588	0.485781	0.700128	0.469675	0.545023	0.295888	0.593065	0.473765	0.767421	0.45189	0.314821	0.359978	0.385983	0.401604	0.401499	male gonad development	BP	The process whose specific outcome is the progression of the male gonad over time, from its formation to the mature structure.
GO:0008585	0.499956	0.52402	0.470434	0.480618	0.461509	0.68087	0.446282	0.521468	0.433555	0.531267	0.577779	0.612523	0.429112	0.407558	0.307956	0.316857	0.459672	0.290839	female gonad development	BP	The process whose specific outcome is the progression of the female gonad over time, from its formation to the mature structure.
GO:0008593	0.13921	0.135737	0.111448	0.12124	0.0885005	0.124351	0.235388	0.150019	0.0688629	0.13155	0.172837	0.0881755	0.10299	0.0615688	0.071998	0.0865126	0.171386	0.0607064	regulation of Notch signaling pathway	BP	Any process that modulates the frequency, rate or extent of the Notch signaling pathway.
GO:0008610	0.914214	0.918541	0.909963	0.918197	0.916656	0.971407	0.876396	0.921704	0.87667	0.92526	0.921921	0.955006	0.877402	0.821737	0.812559	0.821255	0.832228	0.810407	lipid biosynthetic process	BP	The chemical reactions and pathways resulting in the formation of lipids, compounds soluble in an organic solvent but not, or sparingly, in an aqueous solvent.
GO:0008624	0.543279	0.529076	0.460475	0.422339	0.385828	0.511466	0.338639	0.565686	0.567011	0.52312	0.50373	0.677631	0.52404	0.425659	0.427902	0.445478	0.505511	0.412676	induction of apoptosis by extracellular signals	BP	Any process induced by extracellular signals that directly activates any of the steps required for cell death by apoptosis.
GO:0008625	0.190121	0.199322	0.143274	0.119415	0.054652	0.223228	0.159571	0.222853	0.170698	0.187257	0.200261	0.351158	0.178295	0.245267	0.120568	0.129398	0.323453	0.0819194	induction of apoptosis via death domain receptors	BP	NA
GO:0008629	0.513867	0.506911	0.415266	0.414144	0.408436	0.520389	0.47809	0.577803	0.558355	0.511465	0.523533	0.563479	0.446297	0.405855	0.357264	0.353968	0.407632	0.348441	induction of apoptosis by intracellular signals	BP	Any process induced by intracellular signals that directly activates any of the steps required for cell death by apoptosis.
GO:0008630	0.349862	0.376726	0.290422	0.291262	0.300758	0.385644	0.317921	0.442045	0.481948	0.366354	0.384935	0.415402	0.280681	0.198145	0.199433	0.196164	0.233354	0.189685	DNA damage response, signal transduction resulting in induction of apoptosis	BP	A cascade of processes initiated by the detection of DNA damage and resulting in the induction of apoptosis (programmed cell death).
GO:0008632	0.759487	0.761063	0.717578	0.721308	0.714529	0.810339	0.705798	0.789339	0.791946	0.752444	0.707437	0.836337	0.707772	0.680363	0.597533	0.608064	0.670831	0.58059	apoptotic program	BP	The intracellular signaling cascade that results when a cell is triggered to undergo apoptosis.
GO:0008633	0.417686	0.401555	0.317243	0.298298	0.270061	0.448753	0.33681	0.461192	0.327656	0.438472	0.397908	0.481858	0.393328	0.346709	0.288864	0.291427	0.441801	0.254267	activation of pro-apoptotic gene products	BP	The conversion of proteins that induce or sustain apoptosis to an active form.
GO:0008634	0.171378	0.154789	0.132992	0.124793	0.172992	0.191336	0.0654161	0.185977	0.289571	0.153094	0.299796	0.0894555	0.168062	0.228253	0.123214	0.103277	0.0276562	0.143322	negative regulation of survival gene product expression	BP	Any process that stops, prevents or reduces the frequency, rate or extent of survival gene product expression; survival gene products are those that antagonize the apoptotic program. Regulation can be at the transcriptional, translational, or posttranslational level.
GO:0008635	0.100639	0.066578	0.0379293	0.0418967	0.0426452	0.0845653	0.0775513	0.0859961	0.112581	0.0885032	0.0771315	0.198323	0.119548	0.141414	0.0643185	0.0730812	0.098741	0.0760971	activation of caspase activity by cytochrome c	BP	Upregulation of the activity of a caspase, any of a group of cysteine proteases involved in apoptosis, mediated by cytochrome c.
GO:0008637	0.408478	0.419845	0.324015	0.301008	0.320622	0.395137	0.398825	0.4888	0.569339	0.414938	0.333555	0.511548	0.355872	0.402447	0.266318	0.263509	0.3757	0.253244	apoptotic mitochondrial changes	BP	The morphological and physiological alterations undergone by mitochondria during apoptosis.
GO:0008643	0.681158	0.69617	0.686672	0.718133	0.622636	0.858329	0.596991	0.702161	0.613478	0.698453	0.756294	0.686642	0.612654	0.518563	0.529489	0.548601	0.545017	0.568524	carbohydrate transport	BP	The directed movement of carbohydrate into, out of, within or between cells. Carbohydrates are any of a group of organic compounds based of the general formula Cx(H2O)y.
GO:0008645	0.632548	0.650185	0.652722	0.685959	0.559805	0.851066	0.520006	0.641307	0.495111	0.650821	0.743617	0.634967	0.563814	0.453251	0.4763	0.495683	0.47992	0.541954	hexose transport	BP	The directed movement of hexose into, out of, within or between cells. Hexoses are any aldoses with a chain of six carbon atoms in the molecule.
GO:0008652	0.609543	0.627521	0.591737	0.619595	0.572313	0.865192	0.493004	0.657553	0.676654	0.652537	0.821903	0.552918	0.517332	0.428152	0.417555	0.420476	0.521574	0.392317	amino acid biosynthetic process	BP	The chemical reactions and pathways resulting in the formation of amino acids, organic acids containing one or more amino substituents.
GO:0008653	0.130626	0.124485	0.128597	0.128515	0.229928	0.075933	0.225079	0.125552	0.0692303	0.126231	0.0790196	0.299048	0.0972433	0.0503503	0.0553291	0.059456	0.081438	0.0373222	lipopolysaccharide metabolic process	BP	The chemical reactions and pathways involving lipopolysaccharides, any of a group of related, structurally complex components of the outer membrane of Gram-negative bacteria. Lipopolysaccharides consist three covalently linked regions, lipid A, core oligosaccharide, and an O side chain. Lipid A is responsible for the toxicity of the lipopolysaccharide.
GO:0008654	0.66791	0.683963	0.668355	0.694907	0.681414	0.86355	0.592037	0.691131	0.619606	0.695806	0.554145	0.845331	0.575351	0.586039	0.470177	0.483547	0.500826	0.443377	phospholipid biosynthetic process	BP	The chemical reactions and pathways resulting in the formation of phospholipids, any lipid containing phosphoric acid as a mono- or diester.
GO:0009056	0.981045	0.982732	0.978313	0.980235	0.971167	0.994031	0.971388	0.985242	0.982186	0.9857	0.984913	0.991453	0.969179	0.944479	0.948428	0.950761	0.965954	0.942898	catabolic process	BP	The chemical reactions and pathways resulting in the breakdown of substances, including the breakdown of carbon compounds with the liberation of energy for use by the cell or organism.
GO:0009057	0.962499	0.962519	0.945283	0.947578	0.938498	0.972483	0.942153	0.971277	0.968955	0.971437	0.961415	0.986643	0.94539	0.913169	0.911179	0.915013	0.943072	0.899889	macromolecule catabolic process	BP	The chemical reactions and pathways resulting in the breakdown of a macromolecule, any molecule of high relative molecular mass, the structure of which essentially comprises the multiple repetition of units derived, actually or conceptually, from molecules of low relative molecular mass.
GO:0009058	0.997002	0.997079	0.995553	0.995799	0.995047	0.99831	0.99464	0.997729	0.996902	0.997355	0.997035	0.998724	0.995357	0.991933	0.990388	0.99088	0.993739	0.989668	biosynthetic process	BP	The chemical reactions and pathways resulting in the formation of substances; typically the energy-requiring part of metabolism in which simpler substances are transformed into more complex ones.
GO:0009059	0.995218	0.995153	0.992305	0.992605	0.991714	0.995791	0.992061	0.996318	0.995189	0.995487	0.993749	0.99808	0.993101	0.988922	0.986074	0.986759	0.99088	0.984961	macromolecule biosynthetic process	BP	The chemical reactions and pathways resulting in the formation of a macromolecule, any molecule of high relative molecular mass, the structure of which essentially comprises the multiple repetition of units derived, actually or conceptually, from molecules of low relative molecular mass.
GO:0009060	0.506593	0.532759	0.387498	0.407616	0.317347	0.671337	0.398782	0.633999	0.689365	0.640317	0.670699	0.719826	0.390867	0.26385	0.344817	0.344121	0.481934	0.28254	aerobic respiration	BP	The enzymatic release of energy from organic compounds (especially carbohydrates and fats) which requires oxygen as the terminal electron acceptor.
GO:0009062	0.495014	0.553248	0.543432	0.577261	0.422398	0.837853	0.486647	0.569203	0.547791	0.588966	0.645816	0.554633	0.367265	0.435488	0.284215	0.311393	0.35882	0.283998	fatty acid catabolic process	BP	The chemical reactions and pathways resulting in the breakdown of a fatty acid, any of the aliphatic monocarboxylic acids that can be liberated by hydrolysis from naturally occurring fats and oils. Fatty acids are predominantly straight-chain acids of 4 to 24 carbon atoms, which may be saturated or unsaturated; branched fatty acids and hydroxy fatty acids also occur, and very long chain acids of …
GO:0009063	0.683005	0.685401	0.638111	0.665767	0.62247	0.901782	0.460628	0.716778	0.592475	0.76072	0.869494	0.727916	0.618915	0.458521	0.563411	0.572011	0.682327	0.529067	amino acid catabolic process	BP	The chemical reactions and pathways resulting in the breakdown of amino acids, organic acids containing one or more amino substituents.
GO:0009064	0.634943	0.611138	0.573396	0.605618	0.538491	0.825358	0.543418	0.639944	0.644052	0.632032	0.760061	0.608795	0.586563	0.398124	0.50685	0.508005	0.668183	0.47133	glutamine family amino acid metabolic process	BP	The chemical reactions and pathways involving amino acids of the glutamine family, comprising arginine, glutamate, glutamine and proline.
GO:0009065	0.451412	0.436348	0.379192	0.413961	0.340411	0.740099	0.268451	0.480364	0.40034	0.487788	0.664799	0.442299	0.405099	0.223326	0.352441	0.354015	0.589477	0.303346	glutamine family amino acid catabolic process	BP	The chemical reactions and pathways resulting in the breakdown of amino acids of the glutamine family, comprising arginine, glutamate, glutamine and proline.
GO:0009066	0.500469	0.526462	0.511066	0.549202	0.588434	0.714002	0.348731	0.543134	0.474981	0.580656	0.726937	0.498073	0.381413	0.374339	0.307838	0.319456	0.492651	0.264104	aspartate family amino acid metabolic process	BP	The chemical reactions and pathways involving amino acids of the aspartate family, comprising asparagine, aspartate, lysine, methionine and threonine.
GO:0009067	0.397011	0.416838	0.368916	0.388746	0.377346	0.671643	0.307112	0.471834	0.403018	0.500453	0.668162	0.417258	0.297726	0.196189	0.226854	0.232379	0.412962	0.180953	aspartate family amino acid biosynthetic process	BP	The chemical reactions and pathways resulting in the formation of amino acids of the aspartate family, comprising asparagine, aspartate, lysine, methionine and threonine.
GO:0009069	0.402582	0.42443	0.407555	0.451676	0.422855	0.796908	0.290342	0.413233	0.475404	0.41339	0.623587	0.354579	0.307644	0.32075	0.216505	0.223476	0.236967	0.213239	serine family amino acid metabolic process	BP	The chemical reactions and pathways involving amino acids of the serine family, comprising cysteine, glycine, homoserine, selenocysteine and serine.
GO:0009070	0.187623	0.204657	0.211635	0.252222	0.283782	0.627677	0.105004	0.185229	0.290464	0.176879	0.361346	0.158848	0.126389	0.204499	0.070563	0.069724	0.0724345	0.0839635	serine family amino acid biosynthetic process	BP	The chemical reactions and pathways resulting in the formation of amino acids of the serine family, comprising cysteine, glycine, homoserine, selenocysteine and serine.
GO:0009071	0.158776	0.166808	0.156623	0.169386	0.124529	0.533706	0.0797888	0.171997	0.0723586	0.215243	0.464269	0.0659778	0.119856	0.065325	0.0830163	0.0869331	0.0798686	0.0701237	serine family amino acid catabolic process	BP	The chemical reactions and pathways resulting in the breakdown of amino acids of the serine family, comprising cysteine, glycine, homoserine, selenocysteine and serine.
GO:0009072	0.428654	0.465738	0.414541	0.444154	0.510897	0.8113	0.0936983	0.517827	0.435258	0.545513	0.738518	0.479128	0.30946	0.160426	0.21784	0.233324	0.23251	0.254105	aromatic amino acid family metabolic process	BP	The chemical reactions and pathways involving aromatic amino acid family, amino acids with aromatic ring (phenylalanine, tyrosine, tryptophan).
GO:0009074	0.33963	0.369368	0.308038	0.332268	0.351335	0.797375	0.0514744	0.42539	0.290727	0.498187	0.720293	0.449261	0.230159	0.149886	0.155289	0.163041	0.194065	0.150983	aromatic amino acid family catabolic process	BP	The chemical reactions and pathways resulting in the breakdown of aromatic amino acid family, amino acids with aromatic ring (phenylalanine, tyrosine, tryptophan).
GO:0009075	0.222925	0.219029	0.201107	0.217814	0.220166	0.556789	0.12136	0.189374	0.235655	0.202791	0.328068	0.112719	0.212816	0.0705953	0.177242	0.175612	0.0881647	0.215839	histidine family amino acid metabolic process	BP	The chemical reactions and pathways involving amino acids of the histidine family.
GO:0009077	0.151545	0.133861	0.108422	0.120349	0.128371	0.357419	0.0639452	0.127756	0.139306	0.12988	0.148937	0.0981579	0.175805	0.0421908	0.155126	0.150185	0.0796381	0.197385	histidine family amino acid catabolic process	BP	The chemical reactions and pathways resulting in the breakdown of amino acids of the histidine family.
GO:0009081	0.243011	0.290225	0.248221	0.258943	0.302564	0.485225	0.207795	0.31455	0.266877	0.355673	0.421187	0.423966	0.154362	0.0750809	0.10363	0.106713	0.197634	0.0684401	branched chain family amino acid metabolic process	BP	The chemical reactions and pathways involving amino acids containing a branched carbon skeleton, comprising isoleucine, leucine and valine.
GO:0009083	0.132539	0.165852	0.135524	0.143673	0.187308	0.276871	0.125226	0.209997	0.114778	0.298232	0.330619	0.41652	0.0700531	0.0288386	0.0492439	0.0597341	0.126314	0.048941	branched chain family amino acid catabolic process	BP	The chemical reactions and pathways resulting in the breakdown of amino acids containing a branched carbon skeleton, comprising isoleucine, leucine and valine.
GO:0009084	0.311512	0.322564	0.303652	0.328624	0.204521	0.651948	0.242199	0.354716	0.406784	0.346023	0.596976	0.229089	0.25551	0.186149	0.187064	0.175119	0.19515	0.178385	glutamine family amino acid biosynthetic process	BP	The chemical reactions and pathways resulting in the formation of amino acids of the glutamine family, comprising arginine, glutamate, glutamine and proline.
GO:0009086	0.251176	0.277313	0.270087	0.286567	0.347411	0.571243	0.140062	0.288429	0.137971	0.373311	0.616898	0.20423	0.167985	0.114632	0.107769	0.103241	0.0628096	0.12928	methionine biosynthetic process	BP	The chemical reactions and pathways resulting in the formation of methionine (2-amino-4-(methylthio)butanoic acid), a sulfur-containing, essential amino acid found in peptide linkage in proteins.
GO:0009100	0.81034	0.804835	0.793815	0.793386	0.772254	0.886008	0.754609	0.806547	0.75704	0.781761	0.796944	0.824106	0.77056	0.659519	0.695296	0.693042	0.757765	0.662077	glycoprotein metabolic process	BP	The chemical reactions and pathways involving glycoproteins, any protein that contains covalently bound glycose (i.e. monosaccharide) residues other than as a moiety of nucleic acid; the glycose occurs most commonly as oligosaccharide or fairly small polysaccharide but occasionally as monosaccharide.
GO:0009101	0.779213	0.776546	0.759874	0.75651	0.753486	0.85479	0.725003	0.783593	0.718683	0.759297	0.774073	0.801876	0.740222	0.63017	0.657543	0.658965	0.745217	0.619909	glycoprotein biosynthetic process	BP	The chemical reactions and pathways resulting in the formation of glycoproteins, any protein that contains covalently bound glycose (i.e. monosaccharide) residues other than as a moiety of nucleic acid; the glycose occurs most commonly as oligosaccharide or fairly small polysaccharide but occasionally as monosaccharide.
GO:0009108	0.594445	0.606487	0.533042	0.54964	0.541136	0.75682	0.477382	0.660106	0.648685	0.678371	0.746356	0.749453	0.509862	0.522479	0.407945	0.403838	0.542009	0.360189	coenzyme biosynthetic process	BP	The chemical reactions and pathways resulting in the formation of coenzymes, any of various nonprotein organic cofactors that are required, in addition to an enzyme and a substrate, for an enzymatic reaction to proceed.
GO:0009109	0.410712	0.433764	0.312738	0.329851	0.261375	0.579835	0.31583	0.535134	0.596001	0.53722	0.611555	0.576002	0.296188	0.170486	0.264516	0.2704	0.345877	0.242255	coenzyme catabolic process	BP	The chemical reactions and pathways resulting in the breakdown of coenzymes, any of various nonprotein organic cofactors that are required, in addition to an enzyme and a substrate, for an enzymatic reaction to proceed.
GO:0009110	0.381391	0.36279	0.307042	0.322255	0.311774	0.549659	0.299311	0.39271	0.305523	0.418981	0.524641	0.473993	0.305186	0.262007	0.198837	0.197568	0.372485	0.163382	vitamin biosynthetic process	BP	The chemical reactions and pathways resulting in the formation of a vitamin, one of a number of unrelated organic substances that occur in many foods in small amounts and that are necessary in trace amounts for the normal metabolic functioning of the body.
GO:0009112	0.349281	0.369053	0.309532	0.350419	0.225831	0.60911	0.236234	0.434003	0.381841	0.486249	0.59337	0.493639	0.279027	0.143494	0.202988	0.209953	0.274461	0.171876	nucleobase metabolic process	BP	The chemical reactions and pathways involving a nucleobase, a nitrogenous base that is a constituent of a nucleic acid, e.g. the purines: adenine, guanine, hypoxanthine, xanthine and the pyrimidines: cytosine, uracil, thymine.
GO:0009113	0.108321	0.115628	0.098261	0.121609	0.166168	0.30077	0.0886319	0.131073	0.0535096	0.194997	0.315674	0.220618	0.0723427	0.0350106	0.0304818	0.0366334	0.0860902	0.0241339	purine base biosynthetic process	BP	The chemical reactions and pathways resulting in the formation of purine bases, one of the two classes of nitrogen-containing ring compounds found in DNA and RNA, which include adenine and guanine.
GO:0009116	0.434542	0.463631	0.395736	0.430102	0.438042	0.517202	0.390121	0.513166	0.492231	0.548915	0.463184	0.66036	0.369472	0.244833	0.303722	0.311053	0.374998	0.297638	nucleoside metabolic process	BP	The chemical reactions and pathways involving a nucleoside, a nucleobase linked to either beta-D-ribofuranose (ribonucleoside) or 2-deoxy-beta-D-ribofuranose, (a deoxyribonucleotide), e.g. adenosine, guanosine, inosine, cytidine, uridine and deoxyadenosine, deoxyguanosine, deoxycytidine and thymidine (= deoxythymidine).
GO:0009117	0.919933	0.918211	0.892108	0.895892	0.887341	0.937677	0.885634	0.933245	0.932397	0.920875	0.932806	0.938747	0.890193	0.812261	0.838831	0.845927	0.895189	0.827139	nucleotide metabolic process	BP	The chemical reactions and pathways involving a nucleotide, a nucleoside that is esterified with (ortho)phosphate or an oligophosphate at any hydroxyl group on the glycose moiety; may be mono-, di- or triphosphate; this definition includes cyclic nucleotides (nucleoside cyclic phosphates).
GO:0009119	0.278962	0.292852	0.250658	0.286794	0.346721	0.352142	0.250176	0.332902	0.41549	0.33946	0.3754	0.434615	0.244028	0.112608	0.227225	0.238827	0.286133	0.226916	ribonucleoside metabolic process	BP	The chemical reactions and pathways involving any ribonucleoside, a nucleoside in which purine or pyrimidine base is linked to a ribose (beta-D-ribofuranose) molecule.
GO:0009123	0.313496	0.346546	0.274542	0.302862	0.410539	0.361365	0.271975	0.414252	0.410497	0.418613	0.359532	0.536386	0.227224	0.230102	0.148544	0.157952	0.258792	0.117194	nucleoside monophosphate metabolic process	BP	The chemical reactions and pathways involving a nucleoside monophosphate, a glycosamine consisting of a base linked to a deoxyribose or ribose sugar esterified with phosphate on its glycose moiety.
GO:0009124	0.313496	0.346546	0.274542	0.302862	0.410539	0.361365	0.271975	0.414252	0.410497	0.418613	0.359532	0.536386	0.227224	0.230102	0.148544	0.157952	0.258792	0.117194	nucleoside monophosphate biosynthetic process	BP	The chemical reactions and pathways resulting in the formation of a nucleoside monophosphate, a glycosamine consisting of a base linked to a deoxyribose or ribose sugar esterified with phosphate on its glycose moiety.
GO:0009126	0.216949	0.223427	0.16046	0.176048	0.346586	0.11517	0.207431	0.287795	0.361557	0.256566	0.238839	0.382475	0.157874	0.198784	0.102915	0.108418	0.216736	0.0607934	purine nucleoside monophosphate metabolic process	BP	The chemical reactions and pathways involving purine nucleoside monophosphate, a glycosamine consisting of a purine base linked to a ribose or deoxyribose sugar esterified with phosphate on its glycose moiety.
GO:0009127	0.216949	0.223427	0.16046	0.176048	0.346586	0.11517	0.207431	0.287795	0.361557	0.256566	0.238839	0.382475	0.157874	0.198784	0.102915	0.108418	0.216736	0.0607934	purine nucleoside monophosphate biosynthetic process	BP	The chemical reactions and pathways resulting in the formation of purine nucleoside monophosphate, a glycosamine consisting of a purine base linked to a ribose or deoxyribose sugar esterified with phosphate on its glycose moiety.
GO:0009132	0.167226	0.124409	0.139674	0.145254	0.244801	0.128559	0.162291	0.124138	0.261585	0.0910345	0.125399	0.0922276	0.174823	0.0684161	0.120726	0.150925	0.0827831	0.166795	nucleoside diphosphate metabolic process	BP	The chemical reactions and pathways involving a nucleoside diphosphate, a glycosamine consisting of a base linked to a deoxyribose or ribose sugar esterified with diphosphate on its glycose moiety.
GO:0009141	0.78576	0.773157	0.700002	0.714854	0.750341	0.77698	0.704815	0.821978	0.85795	0.780475	0.791133	0.847276	0.723818	0.547668	0.649794	0.660478	0.748419	0.613218	nucleoside triphosphate metabolic process	BP	The chemical reactions and pathways involving a nucleoside triphosphate, a glycosamine consisting of a base linked to a deoxyribose or ribose sugar esterified with triphosphate on its glycose moiety.
GO:0009142	0.757591	0.738375	0.661894	0.675305	0.700851	0.755342	0.672095	0.787086	0.806308	0.754302	0.77402	0.822709	0.696645	0.509744	0.614347	0.62156	0.73585	0.562027	nucleoside triphosphate biosynthetic process	BP	The chemical reactions and pathways resulting in the formation of a nucleoside triphosphate, a glycosamine consisting of a base linked to a deoxyribose or ribose sugar esterified with triphosphate on its glycose moiety.
GO:0009143	0.239421	0.289963	0.202863	0.222263	0.350002	0.20859	0.233129	0.396394	0.554139	0.270437	0.250421	0.328132	0.137023	0.0626402	0.114176	0.127629	0.129579	0.129659	nucleoside triphosphate catabolic process	BP	The chemical reactions and pathways resulting in the breakdown of a nucleoside triphosphate, a glycosamine consisting of a base linked to a deoxyribose or ribose sugar esterified with triphosphate on its glycose moiety.
GO:0009144	0.779317	0.765187	0.688886	0.703535	0.747234	0.772979	0.68697	0.81664	0.857515	0.769758	0.78233	0.840607	0.716501	0.537295	0.642871	0.653655	0.744288	0.603414	purine nucleoside triphosphate metabolic process	BP	The chemical reactions and pathways involving purine nucleoside triphosphate, a glycosamine consisting of a purine base linked to a ribose or deoxyribose sugar esterified with triphosphate on its glycose moiety.
GO:0009145	0.756354	0.737109	0.661205	0.674645	0.700769	0.754496	0.671712	0.786432	0.80624	0.752978	0.773972	0.820404	0.694943	0.509169	0.613265	0.620392	0.733973	0.560717	purine nucleoside triphosphate biosynthetic process	BP	The chemical reactions and pathways resulting in the formation of purine nucleoside triphosphate, a glycosamine consisting of a purine base linked to a ribose or deoxyribose sugar esterified with triphosphate on its glycose moiety.
GO:0009146	0.170457	0.226982	0.144952	0.162139	0.328597	0.161495	0.0948466	0.337735	0.550898	0.191937	0.133704	0.294999	0.0773636	0.0291738	0.0733556	0.0874177	0.0980685	0.0815239	purine nucleoside triphosphate catabolic process	BP	The chemical reactions and pathways resulting in the breakdown of purine nucleoside triphosphate, a glycosamine consisting of a purine base linked to a ribose or deoxyribose sugar esterified with triphosphate on its glycose moiety.
GO:0009147	0.209675	0.238881	0.227701	0.227662	0.345231	0.185781	0.285185	0.231222	0.169194	0.240651	0.138741	0.35821	0.14497	0.188595	0.079523	0.0719498	0.0842848	0.0427526	pyrimidine nucleoside triphosphate metabolic process	BP	The chemical reactions and pathways involving pyrimidine nucleoside triphosphate, a glycosamine consisting of a pyrimidine base linked to a ribose or deoxyribose sugar esterified with triphosphate on its glycose moiety.
GO:0009150	0.792738	0.780079	0.704905	0.719402	0.767839	0.779608	0.709164	0.829942	0.87033	0.786498	0.795659	0.855323	0.732009	0.580407	0.657319	0.668324	0.760169	0.615319	purine ribonucleotide metabolic process	BP	The chemical reactions and pathways involving a purine ribonucleotide, a compound consisting of ribonucleoside (a purine base linked to a ribose sugar) esterified with a phosphate moiety at either the 3' or 5'-hydroxyl group of its glycose moiety.
GO:0009152	0.777171	0.758482	0.688036	0.702797	0.747223	0.766992	0.696395	0.80468	0.831227	0.772164	0.788355	0.838846	0.721419	0.569988	0.645592	0.656173	0.751682	0.600163	purine ribonucleotide biosynthetic process	BP	The chemical reactions and pathways resulting in the formation of a purine ribonucleotide, a compound consisting of ribonucleoside (a purine base linked to a ribose sugar) esterified with a phosphate moiety at either the 3' or 5'-hydroxyl group of its glycose moiety.
GO:0009154	0.186009	0.226806	0.125036	0.133205	0.251142	0.177056	0.0987296	0.361152	0.566976	0.199036	0.1441	0.300536	0.0957697	0.0371302	0.0715547	0.0852362	0.103726	0.0777638	purine ribonucleotide catabolic process	BP	The chemical reactions and pathways resulting in the breakdown of a purine ribonucleotide, a compound consisting of ribonucleoside (a purine base linked to a ribose sugar) esterified with a phosphate moiety at either the 3' or 5'-hydroxyl group of its glycose moiety.
GO:0009156	0.296317	0.321806	0.249789	0.279214	0.36883	0.358554	0.267231	0.386383	0.400308	0.375709	0.357835	0.475529	0.219359	0.229835	0.141986	0.150023	0.256583	0.10588	ribonucleoside monophosphate biosynthetic process	BP	The chemical reactions and pathways resulting in the formation of a ribonucleoside monophosphate, a glycosamine consisting of a base linked to a ribose sugar esterified with phosphate on its glycose moiety.
GO:0009161	0.296317	0.321806	0.249789	0.279214	0.36883	0.358554	0.267231	0.386383	0.400308	0.375709	0.357835	0.475529	0.219359	0.229835	0.141986	0.150023	0.256583	0.10588	ribonucleoside monophosphate metabolic process	BP	The chemical reactions and pathways involving a ribonucleoside monophosphate, a glycosamine consisting of a base linked to a ribose sugar esterified with phosphate on its glycose moiety.
GO:0009164	0.138284	0.160043	0.142887	0.152864	0.195707	0.305771	0.070163	0.1824	0.234484	0.218091	0.19617	0.226454	0.10177	0.0228556	0.0731161	0.0647857	0.0990518	0.0578154	nucleoside catabolic process	BP	The chemical reactions and pathways resulting in the breakdown of any one of a family of organic molecules consisting of a purine or pyrimidine base covalently bonded to a sugar ribose (a ribonucleoside) or deoxyribose (a deoxyribonucleoside).
GO:0009165	0.895715	0.88844	0.855538	0.858194	0.859731	0.903133	0.848776	0.906667	0.898747	0.889333	0.901018	0.912123	0.86422	0.780277	0.805047	0.813535	0.878555	0.786749	nucleotide biosynthetic process	BP	The chemical reactions and pathways resulting in the formation of nucleotides, any nucleoside that is esterified with (ortho)phosphate or an oligophosphate at any hydroxyl group on the glycose moiety; may be mono-, di- or triphosphate; this definition includes cyclic-nucleotides (nucleoside cyclic phosphates).
GO:0009166	0.493221	0.511415	0.435756	0.442172	0.485972	0.483606	0.519828	0.57935	0.657449	0.502448	0.457556	0.564055	0.406606	0.259139	0.351739	0.366139	0.333892	0.394108	nucleotide catabolic process	BP	The chemical reactions and pathways resulting in the breakdown of nucleotides, any nucleoside that is esterified with (ortho)phosphate or an oligophosphate at any hydroxyl group on the glycose moiety; may be mono-, di- or triphosphate; this definition includes cyclic-nucleotides (nucleoside cyclic phosphates).
GO:0009167	0.216949	0.223427	0.16046	0.176048	0.346586	0.11517	0.207431	0.287795	0.361557	0.256566	0.238839	0.382475	0.157874	0.198784	0.102915	0.108418	0.216736	0.0607934	purine ribonucleoside monophosphate metabolic process	BP	The chemical reactions and pathways involving purine ribonucleoside monophosphate, a glycosamine consisting of a purine base linked to a ribose sugar esterified with phosphate on its glycose moiety.
GO:0009168	0.216949	0.223427	0.16046	0.176048	0.346586	0.11517	0.207431	0.287795	0.361557	0.256566	0.238839	0.382475	0.157874	0.198784	0.102915	0.108418	0.216736	0.0607934	purine ribonucleoside monophosphate biosynthetic process	BP	The chemical reactions and pathways resulting in the formation of purine ribonucleoside monophosphate, a glycosamine consisting of a purine base linked to a ribose sugar esterified with phosphate on its glycose moiety.
GO:0009187	0.783213	0.771951	0.742374	0.732433	0.711121	0.791631	0.734294	0.786107	0.751217	0.739758	0.793643	0.721443	0.75082	0.657256	0.669402	0.678924	0.760946	0.666572	cyclic nucleotide metabolic process	BP	The chemical reactions and pathways involving a cyclic nucleotide, a nucleotide in which the phosphate group is in diester linkage to two positions on the sugar residue.
GO:0009190	0.769908	0.760241	0.725118	0.71745	0.688708	0.777141	0.712119	0.777401	0.729503	0.730716	0.784768	0.71129	0.736824	0.644613	0.654457	0.665205	0.757651	0.650752	cyclic nucleotide biosynthetic process	BP	The chemical reactions and pathways resulting in the formation of a cyclic nucleotide, a nucleotide in which the phosphate group is in diester linkage to two positions on the sugar residue.
GO:0009199	0.779226	0.764298	0.684586	0.698359	0.735392	0.773711	0.686562	0.816667	0.857555	0.770148	0.782289	0.84136	0.717373	0.536492	0.642858	0.653537	0.745844	0.603187	ribonucleoside triphosphate metabolic process	BP	The chemical reactions and pathways involving a ribonucleoside triphosphate, a glycosamine consisting of a base linked to a ribose sugar esterified with triphosphate on its glycose moiety.
GO:0009201	0.757591	0.738375	0.661894	0.675305	0.700851	0.755342	0.672095	0.787086	0.806308	0.754302	0.77402	0.822709	0.696645	0.509744	0.614347	0.62156	0.73585	0.562027	ribonucleoside triphosphate biosynthetic process	BP	The chemical reactions and pathways resulting in the formation of a ribonucleoside triphosphate, a glycosamine consisting of a base linked to a ribose sugar esterified with triphosphate on its glycose moiety.
GO:0009203	0.152326	0.202753	0.113329	0.121992	0.230502	0.161481	0.0873104	0.328793	0.550898	0.182782	0.132191	0.272831	0.0696975	0.0230108	0.0654008	0.0774608	0.0953308	0.073669	ribonucleoside triphosphate catabolic process	BP	The chemical reactions and pathways resulting in the breakdown of a ribonucleoside triphosphate, a glycosamine consisting of a base linked to a ribose sugar esterified with triphosphate on its glycose moiety.
GO:0009205	0.778152	0.763211	0.683977	0.697778	0.735327	0.772978	0.686211	0.816145	0.857515	0.768989	0.782244	0.839469	0.715846	0.53598	0.641919	0.652534	0.744098	0.602115	purine ribonucleoside triphosphate metabolic process	BP	The chemical reactions and pathways involving purine ribonucleoside triphosphate, a glycosamine consisting of a purine base linked to a ribose sugar esterified with triphosphate on its glycose moiety.
GO:0009206	0.756354	0.737109	0.661205	0.674645	0.700769	0.754496	0.671712	0.786432	0.80624	0.752978	0.773972	0.820404	0.694943	0.509169	0.613265	0.620392	0.733973	0.560717	purine ribonucleoside triphosphate biosynthetic process	BP	The chemical reactions and pathways resulting in the formation of purine ribonucleoside triphosphate, a glycosamine consisting of a purine base linked to a ribose sugar esterified with triphosphate on its glycose moiety.
GO:0009207	0.152326	0.202753	0.113329	0.121992	0.230502	0.161481	0.0873104	0.328793	0.550898	0.182782	0.132191	0.272831	0.0696975	0.0230108	0.0654008	0.0774608	0.0953308	0.073669	purine ribonucleoside triphosphate catabolic process	BP	The chemical reactions and pathways resulting in the breakdown of purine ribonucleoside triphosphate, a glycosamine consisting of a purine base linked to a ribose sugar esterified with triphosphate on its glycose moiety.
GO:0009208	0.193047	0.213746	0.195326	0.188538	0.344853	0.185768	0.276132	0.211978	0.168642	0.208472	0.116372	0.305124	0.13582	0.177146	0.0717449	0.0639249	0.0819162	0.0356155	pyrimidine ribonucleoside triphosphate metabolic process	BP	The chemical reactions and pathways involving pyrimidine ribonucleoside triphosphate, a glycosamine consisting of a pyrimidine base linked to a ribose sugar esterified with triphosphate on its glycose moiety.
GO:0009209	0.193047	0.213746	0.195326	0.188538	0.344853	0.185768	0.276132	0.211978	0.168642	0.208472	0.116372	0.305124	0.13582	0.177146	0.0717449	0.0639249	0.0819162	0.0356155	pyrimidine ribonucleoside triphosphate biosynthetic process	BP	The chemical reactions and pathways resulting in the formation of pyrimidine ribonucleoside triphosphate, a glycosamine consisting of a pyrimidine base linked to a ribose sugar esterified with triphosphate on its glycose moiety.
GO:0009218	0.326146	0.314291	0.308219	0.317551	0.42717	0.397384	0.409213	0.307929	0.32644	0.305289	0.220513	0.377013	0.279634	0.245007	0.203483	0.21401	0.128521	0.209791	pyrimidine ribonucleotide metabolic process	BP	The chemical reactions and pathways involving a pyrimidine ribonucleotide, a compound consisting of nucleoside (a pyrimidine base linked to a ribose sugar) esterified with a phosphate moiety at either the 3' or 5'-hydroxyl group of its glycose moiety.
GO:0009219	0.190315	0.231649	0.222762	0.242279	0.19673	0.306033	0.186996	0.253803	0.0927579	0.294358	0.136142	0.489442	0.141141	0.152277	0.0970528	0.0963159	0.188964	0.0962405	pyrimidine deoxyribonucleotide metabolic process	BP	The chemical reactions and pathways involving a pyrimidine deoxynucleotide, a compound consisting of nucleoside (a pyrimidine base linked to a deoxyribose sugar) esterified with a phosphate moiety at either the 3' or 5'-hydroxyl group of its glycose moiety.
GO:0009220	0.315292	0.305445	0.300006	0.307879	0.418115	0.395552	0.390108	0.298479	0.325649	0.294995	0.196507	0.370907	0.269974	0.245005	0.191391	0.200386	0.126645	0.193947	pyrimidine ribonucleotide biosynthetic process	BP	The chemical reactions and pathways resulting in the formation of a pyrimidine ribonucleotide, a compound consisting of nucleoside (a pyrimidine base linked to a ribose sugar) esterified with a phosphate moiety at either the 3' or 5'-hydroxyl group of its glycose moiety.
GO:0009223	0.123931	0.139463	0.114096	0.14032	0.100805	0.2907	0.150177	0.172897	0.0572105	0.192871	0.0897009	0.370579	0.106089	0.139193	0.0672594	0.0619154	0.145149	0.062291	pyrimidine deoxyribonucleotide catabolic process	BP	The chemical reactions and pathways resulting in the breakdown of a pyrimidine deoxyribonucleotide, a compound consisting of nucleoside (a pyrimidine base linked to a deoxyribose sugar) esterified with a phosphate moiety at either the 3' or 5'-hydroxyl group of its glycose moiety.
GO:0009225	0.214788	0.233732	0.245267	0.241083	0.341167	0.194666	0.397878	0.224742	0.145481	0.208834	0.122356	0.258788	0.137161	0.179056	0.0915769	0.113717	0.0788966	0.106303	nucleotide-sugar metabolic process	BP	The chemical reactions and pathways involving nucleotide-sugars, any nucleotide in which the distal phosphoric residue of a nucleoside 5'-diphosphate is in glycosidic linkage with a monosaccharide or monosaccharide derivative.
GO:0009247	0.27881	0.250462	0.200869	0.201142	0.190284	0.33695	0.174739	0.28714	0.243129	0.263863	0.28906	0.328455	0.259035	0.346284	0.199136	0.179687	0.281174	0.170419	glycolipid biosynthetic process	BP	The chemical reactions and pathways resulting in the formation of glycolipid, a compound containing (usually) 1-4 linked monosaccharide residues joined by a glycosyl linkage to a lipid.
GO:0009250	0.326533	0.3675	0.313087	0.345832	0.266793	0.559893	0.295913	0.406967	0.522494	0.381276	0.25555	0.48066	0.241757	0.168656	0.18807	0.188566	0.310288	0.119441	glucan biosynthetic process	BP	The chemical reactions and pathways resulting in the formation of glucans, polysaccharides consisting only of glucose residues.
GO:0009251	0.29598	0.389501	0.37447	0.445219	0.34986	0.753839	0.117745	0.425105	0.566655	0.405765	0.614262	0.406366	0.175848	0.308953	0.129588	0.1409	0.0862063	0.163656	glucan catabolic process	BP	The chemical reactions and pathways resulting in the breakdown of glucans, polysaccharides consisting only of glucose residues.
GO:0009259	0.803033	0.792923	0.720194	0.735623	0.77357	0.802729	0.73332	0.839274	0.872579	0.801893	0.806642	0.864032	0.742593	0.593895	0.667903	0.679675	0.766045	0.630245	ribonucleotide metabolic process	BP	The chemical reactions and pathways involving a ribonucleotide, a compound consisting of ribonucleoside (a base linked to a ribose sugar) esterified with a phosphate moiety at either the 3' or 5'-hydroxyl group of its glycose moiety.
GO:0009260	0.787609	0.772334	0.703487	0.719158	0.752258	0.792242	0.718465	0.815526	0.834729	0.7885	0.798587	0.84893	0.731343	0.58415	0.654451	0.665574	0.757817	0.612395	ribonucleotide biosynthetic process	BP	The chemical reactions and pathways resulting in the formation of a ribonucleotide, a compound consisting of ribonucleoside (a base linked to a ribose sugar) esterified with a phosphate moiety at either the 3' or 5'-hydroxyl group of its glycose moiety.
GO:0009261	0.206037	0.24113	0.139228	0.149769	0.267152	0.180814	0.14513	0.37167	0.567279	0.21322	0.171948	0.308309	0.111721	0.0371335	0.0892039	0.104943	0.105712	0.10215	ribonucleotide catabolic process	BP	The chemical reactions and pathways resulting in the breakdown of a ribonucleotide, a compound consisting of ribonucleoside (a base linked to a ribose sugar) esterified with a phosphate moiety at either the 3' or 5'-hydroxyl group of its glycose moiety.
GO:0009262	0.346921	0.359588	0.34035	0.369031	0.419774	0.399593	0.333871	0.387335	0.398686	0.391457	0.229129	0.521457	0.292748	0.242105	0.224902	0.239141	0.250918	0.244618	deoxyribonucleotide metabolic process	BP	The chemical reactions and pathways involving a deoxyribonucleotide, a compound consisting of deoxyribonucleoside (a base linked to a deoxyribose sugar) esterified with a phosphate moiety at either the 3' or 5'-hydroxyl group of its glycose moiety.
GO:0009264	0.2282	0.260064	0.224185	0.259693	0.288923	0.352	0.296867	0.289568	0.268781	0.299686	0.158273	0.409561	0.183788	0.181672	0.120866	0.115938	0.197711	0.103565	deoxyribonucleotide catabolic process	BP	The chemical reactions and pathways resulting in the breakdown of a deoxyribonucleotide, a compound consisting of deoxyribonucleoside (a base linked to a deoxyribose sugar) esterified with a phosphate moiety at either the 3' or 5'-hydroxyl group of its glycose moiety.
GO:0009266	0.668165	0.677547	0.5905	0.602634	0.63869	0.655293	0.509782	0.729885	0.742657	0.679786	0.615256	0.743403	0.594329	0.593219	0.476952	0.496043	0.616562	0.412924	response to temperature stimulus	BP	A change in state or activity of a cell or an organism (in terms of movement, secretion, enzyme production, gene expression, etc.) as a result of a temperature stimulus.
GO:0009267	0.333882	0.336407	0.368515	0.400688	0.294507	0.571858	0.327094	0.304897	0.217734	0.323305	0.348375	0.472656	0.254759	0.271724	0.167155	0.172833	0.238743	0.137758	cellular response to starvation	BP	A change in state or activity of a cell (in terms of movement, secretion, enzyme production, gene expression, etc.) as a result of deprivation of nourishment.
GO:0009299	0.174265	0.181946	0.133556	0.140614	0.15631	0.165741	0.166405	0.197759	0.0755505	0.093453	0.113375	0.0944668	0.113213	0.25476	0.0398437	0.0420845	0.0697099	0.0325632	mRNA transcription	BP	The synthesis of messenger RNA (mRNA) from a DNA template.
GO:0009303	0.229578	0.221239	0.207289	0.220489	0.201527	0.414259	0.206273	0.212481	0.157089	0.180789	0.139834	0.344054	0.222469	0.163231	0.141593	0.147111	0.198339	0.135759	rRNA transcription	BP	The synthesis of ribosomal RNA (rRNA), any RNA that forms part of the ribosomal structure, from a DNA template.
GO:0009304	0.0925481	0.0780535	0.0413135	0.0467416	0.0609184	0.0331436	0.0529383	0.111039	0.0862902	0.11094	0.1038	0.246472	0.102028	0.144232	0.0447766	0.0505556	0.131786	0.0284508	tRNA transcription	BP	The synthesis of transfer RNA (tRNA) from a DNA template.
GO:0009306	0.67866	0.706512	0.743193	0.764681	0.703213	0.907421	0.597647	0.652496	0.56396	0.629039	0.693109	0.634966	0.597223	0.432804	0.501741	0.50949	0.614673	0.403358	protein secretion	BP	The controlled release of proteins from a cell or group of cells.
GO:0009308	0.929637	0.936434	0.928894	0.934929	0.913972	0.980053	0.884686	0.941135	0.933336	0.94519	0.969295	0.946411	0.893147	0.792764	0.84819	0.856938	0.88057	0.849464	cellular amine metabolic process	BP	The chemical reactions and pathways involving any organic compound that is weakly basic in character and contains an amino or a substituted amino group, as carried out by individual cells. Amines are called primary, secondary, or tertiary according to whether one, two, or three carbon atoms are attached to the nitrogen atom.
GO:0009309	0.696703	0.714283	0.67441	0.698553	0.678531	0.881822	0.590828	0.750615	0.732907	0.756252	0.8812	0.675138	0.622149	0.534575	0.527143	0.532272	0.569418	0.540497	amine biosynthetic process	BP	The chemical reactions and pathways resulting in the formation of any organic compound that is weakly basic in character and contains an amino or a substituted amino group. Amines are called primary, secondary, or tertiary according to whether one, two, or three carbon atoms are attached to the nitrogen atom.
GO:0009310	0.711194	0.715486	0.672584	0.695488	0.650842	0.906595	0.550168	0.744293	0.644667	0.779444	0.874088	0.756837	0.648169	0.488696	0.590006	0.599668	0.695197	0.563357	amine catabolic process	BP	The chemical reactions and pathways resulting in the breakdown of any organic compound that is weakly basic in character and contains an amino or a substituted amino group. Amines are called primary, secondary, or tertiary according to whether one, two, or three carbon atoms are attached to the nitrogen atom.
GO:0009311	0.363375	0.328598	0.310673	0.307712	0.279256	0.527156	0.294211	0.341423	0.296779	0.319599	0.380682	0.368283	0.329237	0.352222	0.275783	0.283065	0.355928	0.254416	oligosaccharide metabolic process	BP	The chemical reactions and pathways involving oligosaccharides, molecules with between two and (about) 20 monosaccharide residues connected by glycosidic linkages.
GO:0009312	0.278564	0.240874	0.232321	0.221028	0.171048	0.442231	0.238147	0.253345	0.248268	0.255677	0.348616	0.324636	0.237788	0.218588	0.213587	0.211026	0.333369	0.158353	oligosaccharide biosynthetic process	BP	The chemical reactions and pathways resulting in the formation of oligosaccharides, molecules with between two and (about) 20 monosaccharide residues connected by glycosidic linkages.
GO:0009314	0.798755	0.784958	0.719156	0.714657	0.703363	0.77683	0.704641	0.824992	0.828801	0.796518	0.779386	0.842619	0.762667	0.695462	0.670037	0.678773	0.748318	0.667932	response to radiation	BP	A change in state or activity of a cell or an organism (in terms of movement, secretion, enzyme production, gene expression, etc.) as a result of an electromagnetic radiation stimulus. Electromagnetic radiation is a propagating wave in space with electric and magnetic components. These components oscillate at right angles to each other and to the direction of propagation.
GO:0009395	0.320975	0.346428	0.333241	0.373785	0.375243	0.608822	0.217997	0.365261	0.487583	0.31916	0.272657	0.361408	0.249883	0.208094	0.14918	0.137441	0.230388	0.0958518	phospholipid catabolic process	BP	The chemical reactions and pathways resulting in the breakdown of phospholipids, any lipid containing phosphoric acid as a mono- or diester.
GO:0009396	0.201437	0.227333	0.184666	0.18256	0.139899	0.514153	0.0753808	0.274846	0.279294	0.250635	0.400842	0.238531	0.151264	0.235628	0.0978384	0.104795	0.205779	0.0939864	folic acid and derivative biosynthetic process	BP	The chemical reactions and pathways resulting in the formation of folic acid and its derivatives.
GO:0009405	0.185609	0.235635	0.217686	0.200757	0.219508	0.285883	0.179392	0.246754	0.16205	0.184619	0.0765374	0.188619	0.106901	0.0848787	0.0520505	0.0580287	0.0810351	0.0648299	pathogenesis	BP	The set of specific processes that generate the ability of an organism to cause disease in another.
GO:0009408	0.525393	0.54772	0.427475	0.430073	0.444902	0.474471	0.404278	0.619845	0.639642	0.561573	0.465511	0.613767	0.438601	0.482364	0.324138	0.339109	0.429278	0.27192	response to heat	BP	A change in state or activity of a cell or an organism (in terms of movement, secretion, enzyme production, gene expression, etc.) as a result of a heat stimulus, a temperature stimulus above the optimal temperature for that organism.
GO:0009409	0.392419	0.36635	0.324703	0.344338	0.372827	0.474582	0.175307	0.397617	0.42105	0.320585	0.380443	0.376208	0.340504	0.297971	0.239597	0.254616	0.416555	0.15232	response to cold	BP	A change in state or activity of a cell or an organism (in terms of movement, secretion, enzyme production, gene expression, etc.) as a result of a cold stimulus, a temperature stimulus below the optimal temperature for that organism.
GO:0009410	0.580438	0.619554	0.67185	0.709144	0.601337	0.840649	0.660564	0.575268	0.494464	0.552041	0.743562	0.381312	0.533359	0.425229	0.364557	0.364303	0.451492	0.36255	response to xenobiotic stimulus	BP	A change in state or activity of a cell or an organism (in terms of movement, secretion, enzyme production, gene expression, etc.) as a result of a xenobiotic compound stimulus. Xenobiotic compounds are compounds foreign to living organisms.
GO:0009411	0.5431	0.554787	0.472874	0.467924	0.463451	0.606349	0.50837	0.616202	0.541743	0.57447	0.551652	0.605891	0.483163	0.446142	0.376408	0.386815	0.526765	0.329788	response to UV	BP	A change in state or activity of a cell or an organism (in terms of movement, secretion, enzyme production, gene expression, etc.) as a result of an ultraviolet radiation (UV light) stimulus. Ultraviolet radiation is electromagnetic radiation with a wavelength in the range of 10 to 380 nanometers.
GO:0009416	0.759145	0.741312	0.664952	0.665216	0.654215	0.743302	0.65947	0.787898	0.795488	0.751057	0.733192	0.809931	0.723514	0.62874	0.628377	0.642832	0.70906	0.639588	response to light stimulus	BP	A change in state or activity of a cell or an organism (in terms of movement, secretion, enzyme production, gene expression, etc.) as a result of a light stimulus, electromagnetic radiation of wavelengths classified as infrared, visible or ultraviolet light.
GO:0009451	0.379163	0.388865	0.303181	0.314154	0.373291	0.290794	0.267271	0.459731	0.59049	0.448716	0.353586	0.633411	0.344154	0.185134	0.266427	0.274324	0.419414	0.202755	RNA modification	BP	The covalent alteration of one or more nucleotides within an RNA molecule to produce an RNA molecule with a sequence that differs from that coded genetically.
GO:0009566	0.656653	0.672501	0.582762	0.602507	0.624643	0.646106	0.526326	0.720848	0.616883	0.780033	0.706343	0.88976	0.579976	0.515807	0.454002	0.467238	0.521157	0.407869	fertilization	BP	The union of gametes of opposite sexes during the process of sexual reproduction to form a zygote. It involves the fusion of the gametic nuclei (karyogamy) and cytoplasm (plasmogamy).
GO:0009581	0.645332	0.62101	0.516789	0.521514	0.550365	0.617955	0.498403	0.685413	0.775397	0.599136	0.600101	0.69284	0.608696	0.523576	0.480915	0.482849	0.561264	0.476629	detection of external stimulus	BP	The series of events in which an external stimulus is received by a cell and converted into a molecular signal.
GO:0009582	0.640776	0.606823	0.485737	0.484672	0.54033	0.566148	0.487674	0.682084	0.769707	0.597445	0.608559	0.689533	0.603221	0.520374	0.475414	0.480731	0.546085	0.478798	detection of abiotic stimulus	BP	The series of events in which an (non-living) abiotic stimulus is received by a cell and converted into a molecular signal.
GO:0009583	0.49939	0.451263	0.36005	0.357844	0.329987	0.461619	0.370091	0.505909	0.621195	0.420842	0.466063	0.550636	0.474532	0.424644	0.354883	0.36185	0.444243	0.379792	detection of light stimulus	BP	The series of events in which a light stimulus (in the form of photons) is received and converted into a molecular signal.
GO:0009584	0.496746	0.448223	0.357431	0.354776	0.329735	0.459236	0.369059	0.502483	0.621195	0.414922	0.453973	0.54727	0.471978	0.424514	0.353333	0.360208	0.44043	0.3785	detection of visible light	BP	The series of events in which a visible light stimulus is received by a cell and converted into a molecular signal. A visible light stimulus is electromagnetic radiation that can be perceived visually by an organism; for organisms lacking a visual system, this can be defined as light with a wavelength within the range 380 to 780 nm.
GO:0009593	0.368387	0.324773	0.296596	0.278892	0.252163	0.415164	0.193481	0.322604	0.32206	0.232551	0.325715	0.241063	0.374189	0.182313	0.29137	0.312279	0.404304	0.281091	detection of chemical stimulus	BP	The series of events in which a chemical stimulus is received by a cell and converted into a molecular signal.
GO:0009595	0.222792	0.208619	0.196356	0.218657	0.246857	0.376128	0.0683983	0.213142	0.248493	0.150541	0.161379	0.190298	0.243554	0.0959943	0.174655	0.194326	0.472723	0.119346	detection of biotic stimulus	BP	The series of events in which a biotic stimulus, one caused or produced by a living organism, is received and converted into a molecular signal.
GO:0009605	0.974746	0.977082	0.977178	0.979736	0.966302	0.993148	0.961372	0.975752	0.971766	0.968895	0.977306	0.965036	0.961613	0.937456	0.931315	0.933304	0.954344	0.920754	response to external stimulus	BP	A change in state or activity of a cell or an organism (in terms of movement, secretion, enzyme production, gene expression, etc.) as a result of an external stimulus.
GO:0009607	0.89992	0.906858	0.894375	0.894932	0.873464	0.916277	0.900493	0.908367	0.880888	0.884273	0.867397	0.919145	0.873269	0.823362	0.781804	0.789175	0.855991	0.756063	response to biotic stimulus	BP	A change in state or activity of a cell or an organism (in terms of movement, secretion, enzyme production, gene expression, etc.) as a result of a biotic stimulus, a stimulus caused or produced by a living organism.
GO:0009611	0.954315	0.958711	0.962017	0.965993	0.942366	0.988965	0.935052	0.953811	0.943064	0.938796	0.954616	0.930287	0.93309	0.89688	0.886487	0.889214	0.917771	0.873694	response to wounding	BP	A change in state or activity of a cell or an organism (in terms of movement, secretion, enzyme production, gene expression, etc.) as a result of a stimulus indicating damage to the organism.
GO:0009612	0.591537	0.539587	0.458408	0.435845	0.36807	0.383119	0.375025	0.601898	0.668496	0.526372	0.617924	0.519611	0.574787	0.348888	0.462413	0.450545	0.677544	0.334635	response to mechanical stimulus	BP	A change in state or activity of a cell or an organism (in terms of movement, secretion, enzyme production, gene expression, etc.) as a result of a mechanical stimulus.
GO:0009615	0.716905	0.724521	0.68038	0.672405	0.641159	0.661847	0.735868	0.741581	0.66729	0.675529	0.647168	0.749039	0.675507	0.572546	0.547919	0.563669	0.579122	0.54599	response to virus	BP	A change in state or activity of a cell or an organism (in terms of movement, secretion, enzyme production, gene expression, etc.) as a result of a stimulus from a virus.
GO:0009617	0.76944	0.78736	0.792667	0.794606	0.739418	0.822658	0.805857	0.763754	0.731342	0.714269	0.740831	0.746804	0.732388	0.662979	0.561889	0.569772	0.644722	0.530184	response to bacterium	BP	A change in state or activity of a cell or an organism (in terms of movement, secretion, enzyme production, gene expression, etc.) as a result of a stimulus from a bacterium.
GO:0009620	0.416153	0.427193	0.489401	0.514812	0.562112	0.493219	0.589705	0.369361	0.298767	0.286908	0.318428	0.318228	0.412262	0.31362	0.224128	0.217083	0.229584	0.229657	response to fungus	BP	A change in state or activity of a cell or an organism (in terms of movement, secretion, enzyme production, gene expression, etc.) as a result of a stimulus from a fungus.
GO:0009628	0.896009	0.886884	0.842206	0.841995	0.838959	0.872327	0.813798	0.910465	0.918586	0.887764	0.885427	0.914762	0.873437	0.816986	0.807756	0.81325	0.883285	0.77862	response to abiotic stimulus	BP	A change in state or activity of a cell or an organism (in terms of movement, secretion, enzyme production, gene expression, etc.) as a result of an abiotic (non-living) stimulus.
GO:0009636	0.524579	0.595298	0.603573	0.616981	0.512428	0.789071	0.330286	0.604558	0.536536	0.64272	0.808706	0.529394	0.406954	0.383011	0.285412	0.308673	0.366306	0.320168	response to toxin	BP	A change in state or activity of a cell or an organism (in terms of movement, secretion, enzyme production, gene expression, etc.) as a result of a toxin stimulus.
GO:0009650	0.202286	0.223124	0.175921	0.184486	0.0857348	0.40601	0.255071	0.280281	0.194777	0.276284	0.244389	0.332704	0.135567	0.154278	0.0805387	0.0854625	0.120354	0.0581156	UV protection	BP	Any process by which an organism or cell protects itself from ultraviolet radiation (UV), which may also result in resistance to repeated exposure to UV.
GO:0009651	0.17654	0.158628	0.12892	0.14927	0.0573228	0.451904	0.0810444	0.185075	0.266021	0.156161	0.308192	0.139103	0.156451	0.0422664	0.0825784	0.0926861	0.0979252	0.0867327	response to salt stress	BP	A change in state or activity of a cell or an organism (in terms of movement, secretion, enzyme production, gene expression, etc.) as a result of a stimulus indicating an increase or decrease in the concentration of salt (particularly but not exclusively sodium and chloride ions) in the environment.
GO:0009653	0.986202	0.986229	0.98238	0.983618	0.985123	0.988327	0.977607	0.988071	0.987283	0.98465	0.986105	0.98864	0.979022	0.960648	0.962722	0.964199	0.976877	0.956105	anatomical structure morphogenesis	BP	The process by which anatomical structures are generated and organized. Morphogenesis pertains to the creation of form.
GO:0009719	0.852399	0.856045	0.841793	0.853418	0.796519	0.945608	0.75082	0.854087	0.81805	0.858798	0.872844	0.863812	0.811823	0.624811	0.748996	0.768133	0.803576	0.76772	response to endogenous stimulus	BP	A change in state or activity of a cell or an organism (in terms of movement, secretion, enzyme production, gene expression, etc.) as a result of a stimulus arising within the organism.
GO:0009725	0.841402	0.845352	0.832908	0.845541	0.782349	0.944159	0.737516	0.841442	0.800596	0.849231	0.863695	0.852716	0.797198	0.616098	0.730568	0.750786	0.796244	0.749221	response to hormone stimulus	BP	A change in state or activity of a cell or an organism (in terms of movement, secretion, enzyme production, gene expression, etc.) as a result of a hormone stimulus.
GO:0009743	0.36058	0.349096	0.374349	0.389503	0.265548	0.6269	0.385299	0.31573	0.406791	0.25482	0.422192	0.192943	0.313334	0.285839	0.235581	0.250664	0.430832	0.21992	response to carbohydrate stimulus	BP	A change in state or activity of a cell or an organism (in terms of movement, secretion, enzyme production, gene expression, etc.) as a result of a carbohydrate stimulus.
GO:0009746	0.298268	0.289011	0.337822	0.352805	0.241682	0.623857	0.357369	0.251708	0.361845	0.193812	0.346819	0.130205	0.259797	0.241663	0.203302	0.22049	0.40208	0.198671	response to hexose stimulus	BP	A change in state or activity of a cell or an organism (in terms of movement, secretion, enzyme production, gene expression, etc.) as a result of a hexose stimulus.
GO:0009749	0.298268	0.289011	0.337822	0.352805	0.241682	0.623857	0.357369	0.251708	0.361845	0.193812	0.346819	0.130205	0.259797	0.241663	0.203302	0.22049	0.40208	0.198671	response to glucose stimulus	BP	A change in state or activity of a cell or an organism (in terms of movement, secretion, enzyme production, gene expression, etc.) as a result of a glucose stimulus.
GO:0009755	0.539413	0.520075	0.508996	0.534708	0.40286	0.681003	0.480592	0.533467	0.59292	0.475725	0.435699	0.531319	0.480022	0.202528	0.40589	0.42529	0.583815	0.386573	hormone-mediated signaling	BP	A series of molecular signals mediated by the detection of a hormone.
GO:0009790	0.926687	0.929755	0.911641	0.915832	0.917241	0.938655	0.901073	0.936624	0.929278	0.930848	0.932915	0.945296	0.90561	0.85163	0.864184	0.865883	0.899921	0.851052	embryonic development	BP	The process whose specific outcome is the progression of an embryo from its formation until the end of its embryonic life stage. The end of the embryonic stage is organism-specific. For example, for mammals, the process would begin with zygote formation and end with birth. For insects, the process would begin at zygote formation and end with larval hatching. For plant zygotic embryos, this would …
GO:0009791	0.471136	0.47244	0.450909	0.458367	0.475071	0.650452	0.330761	0.479483	0.539739	0.450881	0.458963	0.449096	0.399937	0.220236	0.32744	0.337055	0.439361	0.298372	post-embryonic development	BP	The process whose specific outcome is the progression of the organism over time, from the completion of embryonic development to the mature structure. See embryonic development.
GO:0009792	0.858865	0.86819	0.844047	0.849331	0.8453	0.894698	0.829219	0.877027	0.87442	0.858881	0.854821	0.895934	0.819204	0.739986	0.751814	0.757674	0.794334	0.738763	embryonic development ending in birth or egg hatching	BP	The process whose specific outcome is the progression of an embryo over time, from zygote formation until the end of the embryonic life stage. The end of the embryonic life stage is organism-specific and may be somewhat arbitrary; for mammals it is usually considered to be birth, for insects the hatching of the first instar larva from the eggshell.
GO:0009798	0.307504	0.293295	0.270033	0.283545	0.462266	0.313368	0.320521	0.26653	0.262463	0.267981	0.36197	0.229664	0.283267	0.232806	0.22235	0.220372	0.167411	0.251473	axis specification	BP	The establishment, maintenance and elaboration of a pattern along a line or a point.
GO:0009799	0.330668	0.306736	0.200743	0.199382	0.302991	0.177272	0.251822	0.351427	0.246939	0.343169	0.308041	0.340334	0.30077	0.310417	0.205154	0.215502	0.27905	0.182608	determination of symmetry	BP	The establishment of an organism's body plan or part of an organism such that a similar arrangement in form and relationship of parts around a common axis, or around each side of a plane is created.
GO:0009855	0.330668	0.306736	0.200743	0.199382	0.302991	0.177272	0.251822	0.351427	0.246939	0.343169	0.308041	0.340334	0.30077	0.310417	0.205154	0.215502	0.27905	0.182608	determination of bilateral symmetry	BP	The establishment of an organism's body plan or part of an organism with respect to a single longitudinal plane. The pattern can either be symmetric, such that the halves are mirror images, or asymmetric where the pattern deviates from this symmetry.
GO:0009880	0.496291	0.49707	0.467483	0.463018	0.525631	0.5275	0.455465	0.503237	0.503927	0.469245	0.475188	0.432153	0.451127	0.388264	0.354907	0.348338	0.398266	0.362326	embryonic pattern specification	BP	The process that results in the patterns of cell differentiation that will arise in an embryo.
GO:0009887	0.960633	0.964356	0.956439	0.958729	0.962249	0.971909	0.94207	0.968552	0.971395	0.956954	0.965442	0.960889	0.939431	0.916094	0.900676	0.903151	0.930439	0.88801	organ morphogenesis	BP	Morphogenesis of an organ. An organ is defined as a tissue or set of tissues that work together to perform a specific function or functions. Morphogenesis is the process by which anatomical structures are generated and organized. Organs are commonly observed as visibly distinct structures, but may also exist as loosely associated clusters of cells that work together to perform a specific function…
GO:0009888	0.93143	0.940632	0.92197	0.921695	0.919758	0.912401	0.933561	0.953618	0.963346	0.918482	0.923061	0.933927	0.899439	0.840933	0.841855	0.847144	0.890842	0.824952	tissue development	BP	The process whose specific outcome is the progression of a tissue over time, from its formation to the mature structure.
GO:0009889	0.993456	0.993359	0.989821	0.990274	0.988985	0.994191	0.989202	0.994707	0.993274	0.993533	0.991616	0.996815	0.990747	0.985383	0.981719	0.982584	0.987687	0.980749	regulation of biosynthetic process	BP	Any process that modulates the frequency, rate or extent of the chemical reactions and pathways resulting in the formation of substances.
GO:0009890	0.929905	0.933605	0.919657	0.923551	0.905042	0.945509	0.920627	0.939742	0.925249	0.935658	0.923447	0.960889	0.903603	0.868579	0.847843	0.855074	0.894772	0.843524	negative regulation of biosynthetic process	BP	Any process that stops, prevents, or reduces the rate of the chemical reactions and pathways resulting in the formation of substances.
GO:0009891	0.944561	0.947951	0.937249	0.938022	0.920431	0.967194	0.917853	0.951696	0.949469	0.940854	0.939064	0.960758	0.924065	0.896342	0.881739	0.885703	0.905747	0.877338	positive regulation of biosynthetic process	BP	Any process that activates or increases the frequency, rate or extent of the chemical reactions and pathways resulting in the formation of substances.
GO:0009892	0.952737	0.953984	0.944961	0.948737	0.93415	0.969353	0.936578	0.958115	0.950541	0.955853	0.949887	0.974299	0.933328	0.895852	0.892315	0.898268	0.926216	0.89175	negative regulation of metabolic process	BP	Any process that stops, prevents or reduces the frequency, rate or extent of the chemical reactions and pathways within a cell or an organism.
GO:0009893	0.956905	0.959323	0.951627	0.953132	0.945088	0.976278	0.932954	0.962063	0.95822	0.954856	0.952747	0.969922	0.940612	0.914826	0.907818	0.911778	0.922752	0.907723	positive regulation of metabolic process	BP	Any process that activates or increases the frequency, rate or extent of the chemical reactions and pathways within a cell or an organism.
GO:0009894	0.641045	0.67672	0.693331	0.729505	0.646	0.898972	0.569213	0.654285	0.549642	0.662674	0.623433	0.752991	0.544852	0.389324	0.442412	0.458826	0.498877	0.45547	regulation of catabolic process	BP	Any process that modulates the frequency, rate, or extent of the chemical reactions and pathways resulting in the breakdown of substances.
GO:0009895	0.458624	0.502556	0.587651	0.633918	0.537548	0.874814	0.312593	0.425483	0.370346	0.389436	0.402786	0.475608	0.347578	0.153178	0.269638	0.283673	0.186947	0.340952	negative regulation of catabolic process	BP	Any process that stops, prevents or reduces the frequency, rate or extent of the chemical reactions and pathways resulting in the breakdown of substances.
GO:0009896	0.418792	0.482312	0.474907	0.520587	0.330839	0.747005	0.42206	0.475265	0.368388	0.490938	0.449322	0.562286	0.305408	0.180271	0.219967	0.23142	0.368724	0.176843	positive regulation of catabolic process	BP	Any process that activates or increases the frequency, rate or extent of the chemical reactions and pathways resulting in the breakdown of substances.
GO:0009913	0.475828	0.48373	0.439079	0.454082	0.397252	0.483425	0.463188	0.514169	0.58995	0.412216	0.395737	0.509551	0.448635	0.359963	0.344083	0.34694	0.401914	0.311316	epidermal cell differentiation	BP	The process whereby a relatively unspecialized cell acquires specialized features of an epidermal cell, any of the cells making up the epidermis.
GO:0009914	0.693183	0.681428	0.665297	0.689112	0.635132	0.810992	0.563422	0.672008	0.616268	0.644057	0.708683	0.684506	0.666626	0.53207	0.620304	0.634635	0.709454	0.588234	hormone transport	BP	The directed movement of hormones into, out of, within or between cells.
GO:0009948	0.17336	0.165175	0.176485	0.199089	0.399659	0.201327	0.257087	0.126914	0.195899	0.121345	0.0940705	0.067794	0.16045	0.146358	0.11942	0.12199	0.0905164	0.16295	anterior/posterior axis specification	BP	The establishment, maintenance and elaboration of the anterior/posterior axis. The anterior-posterior axis is defined by a line that runs from the head or mouth of an organism to the tail or opposite end of the organism.
GO:0009952	0.720118	0.728607	0.66757	0.674998	0.737827	0.716678	0.627691	0.743875	0.740934	0.6953	0.66677	0.693424	0.690459	0.609305	0.615008	0.615564	0.629368	0.596065	anterior/posterior pattern formation	BP	The regionalization process by which specific areas of cell differentiation are determined along the anterior-posterior axis. The anterior-posterior axis is defined by a line that runs from the head or mouth of an organism to the tail or opposite end of the organism.
GO:0009953	0.528082	0.532586	0.521677	0.533851	0.523509	0.427336	0.437221	0.54661	0.440168	0.565319	0.563591	0.60546	0.478263	0.389759	0.445565	0.441632	0.371424	0.444507	dorsal/ventral pattern formation	BP	The regionalization process by which the areas along the dorsal/ventral axis are established that will lead to differences in cell differentiation. The dorsal/ventral axis is defined by a line that runs orthogonal to both the anterior/posterior and left/right axes. The dorsal end is defined by the upper or back side of an organism. The ventral end is defined by the lower or front side of an organ…
GO:0009954	0.269529	0.262915	0.20375	0.219736	0.352939	0.266183	0.25543	0.286468	0.218096	0.277265	0.221882	0.411998	0.269541	0.180902	0.224269	0.247934	0.422161	0.221291	proximal/distal pattern formation	BP	The regionalization process by which specific areas of cell differentiation are determined along a proximal/distal axis. The proximal/distal axis is defined by a line that runs from main body (proximal end) of an organism outward (distal end).
GO:0009966	0.958452	0.955017	0.945285	0.947508	0.950029	0.96663	0.933275	0.959927	0.950899	0.954599	0.954195	0.967167	0.94875	0.89606	0.92183	0.925785	0.947144	0.917011	regulation of signal transduction	BP	Any process that modulates the frequency, rate or extent of signal transduction.
GO:0009967	0.868465	0.870565	0.854129	0.860884	0.871687	0.914284	0.820736	0.880961	0.84707	0.868964	0.865362	0.889695	0.841272	0.743875	0.780864	0.788255	0.796275	0.781782	positive regulation of signal transduction	BP	Any process that activates or increases the frequency, rate or extent of signal transduction.
GO:0009968	0.828644	0.825149	0.811103	0.815191	0.815414	0.882009	0.76173	0.828931	0.817748	0.828746	0.823045	0.879569	0.798224	0.651067	0.735923	0.753426	0.837379	0.717681	negative regulation of signal transduction	BP	Any process that stops, prevents or reduces the frequency, rate or extent of signal transduction.
GO:0009987	0.999711	0.9997	0.999516	0.999559	0.999523	0.999821	0.999356	0.999776	0.999702	0.999726	0.999678	0.99988	0.999505	0.998717	0.998848	0.998938	0.999395	0.998668	cellular process	BP	Any process that is carried out at the cellular level, but not necessarily restricted to a single cell. For example, cell communication occurs among more than one cell, but occurs at the cellular level.
GO:0009988	0.377084	0.404061	0.346418	0.345202	0.404077	0.364862	0.363597	0.408178	0.294223	0.440578	0.348986	0.654297	0.32494	0.209562	0.221561	0.2313	0.350606	0.199209	cell-cell recognition	BP	Cell recognition between cells, usually involving the formation of specialized cell junctions.
GO:0009991	0.807578	0.825511	0.817617	0.819561	0.749332	0.919706	0.7614	0.826259	0.805792	0.847343	0.888257	0.820421	0.74124	0.651274	0.663436	0.670512	0.722665	0.638153	response to extracellular stimulus	BP	A change in state or activity of a cell or an organism (in terms of movement, secretion, enzyme production, gene expression, etc.) as a result of an extracellular stimulus.
GO:0009994	0.187012	0.217251	0.220379	0.198778	0.199531	0.451393	0.151355	0.178668	0.0940097	0.182334	0.275452	0.193444	0.13451	0.0322094	0.0646843	0.0647518	0.140773	0.0337956	oocyte differentiation	BP	The process whereby a relatively unspecialized immature germ cell acquires the specialized features of a mature female gamete.
GO:0010001	0.630002	0.559218	0.529833	0.539847	0.580117	0.632656	0.502112	0.573671	0.570279	0.550451	0.592058	0.627811	0.583541	0.435322	0.499018	0.505498	0.554378	0.477735	glial cell differentiation	BP	The process whereby a relatively unspecialized cell acquires the specialized features of a glial cell.
GO:0010033	0.784185	0.796603	0.782572	0.789399	0.746327	0.907172	0.735292	0.800086	0.820753	0.791193	0.822523	0.789475	0.730042	0.57609	0.659837	0.676918	0.726394	0.655647	response to organic substance	BP	A change in state or activity of a cell or an organism (in terms of movement, secretion, enzyme production, gene expression, etc.) as a result of an organic substance stimulus.
GO:0010035	0.730377	0.721792	0.688271	0.691125	0.672693	0.850332	0.580939	0.739708	0.707722	0.740477	0.752077	0.74281	0.652596	0.406982	0.545722	0.560676	0.648594	0.532412	response to inorganic substance	BP	A change in state or activity of a cell or an organism (in terms of movement, secretion, enzyme production, gene expression, etc.) as a result of an inorganic substance stimulus.
GO:0010038	0.71958	0.708868	0.67447	0.684597	0.664998	0.848665	0.565882	0.725685	0.689577	0.721525	0.724742	0.722661	0.643163	0.394916	0.535337	0.549552	0.624677	0.527009	response to metal ion	BP	A change in state or activity of a cell or an organism (in terms of movement, secretion, enzyme production, gene expression, etc.) as a result of a metal ion stimulus.
GO:0010092	0.292991	0.257679	0.26734	0.279267	0.394332	0.225783	0.342035	0.249167	0.300331	0.217192	0.401123	0.117029	0.252823	0.173835	0.147388	0.154071	0.142967	0.201485	specification of organ identity	BP	The regionalization process by which the identity of an organ primordium is specified. Identity is considered to be the aggregate of characteristics by which a structure is recognized.
GO:0010149	0.160871	0.164847	0.121763	0.0888488	0.110603	0.11729	0.187975	0.185556	0.293277	0.114092	0.264337	0.13472	0.153489	0.226836	0.104631	0.116528	0.0772859	0.135805	senescence	BP	A preprogrammed process that occurs in an organism that is associated with the dismantling of an anatomical structure and an overall decline in metabolism. This may include the breakdown of organelles, membranes and other cellular components.
GO:0010165	0.217038	0.201426	0.187155	0.195265	0.24425	0.205124	0.247777	0.218796	0.224587	0.147267	0.126602	0.180016	0.152018	0.280981	0.0578053	0.0479555	0.0753741	0.0331183	response to X-ray	BP	A change in state or activity of a cell or an organism (in terms of movement, secretion, enzyme production, gene expression, etc.) as a result of X-ray radiation. An X-ray is a form of electromagnetic radiation with a wavelength in the range of 10 nanometers to 100 picometers (corresponding to frequencies in the range 30 PHz to 3 EHz).
GO:0010212	0.395671	0.389383	0.334643	0.33853	0.335703	0.401418	0.38294	0.439033	0.464014	0.378328	0.324905	0.498058	0.34035	0.347645	0.223445	0.217691	0.345439	0.175932	response to ionizing radiation	BP	A change in state or activity of a cell or an organism (in terms of movement, secretion, enzyme production, gene expression, etc.) as a result of a ionizing radiation stimulus. Ionizing radiation is radiation with sufficient energy to remove electrons from atoms and may arise from spontaneous decay of unstable isotopes, resulting in alpha and beta particles and gamma rays. Ionizing radiation also…
GO:0010224	0.11611	0.106876	0.0737423	0.0571386	0.0488923	0.123217	0.0505015	0.138266	0.103679	0.0862015	0.0818625	0.0576891	0.0999287	0.19327	0.0432053	0.0509449	0.116278	0.0304896	response to UV-B	BP	A change in state or activity of a cell or an organism (in terms of movement, secretion, enzyme production, gene expression, etc.) as a result of a UV-B radiation stimulus. UV-B radiation (UV-B light) spans the wavelengths 290 to 320 nm.
GO:0010243	0.253467	0.256484	0.195372	0.20251	0.189324	0.23176	0.175803	0.295198	0.32302	0.257254	0.28444	0.319982	0.228157	0.0373457	0.170096	0.187754	0.147888	0.19977	response to organic nitrogen	BP	A change in state or activity of a cell or an organism (in terms of movement, secretion, enzyme production, gene expression, etc.) as a result of an organic nitrogen stimulus. An organic nitrogen compound is formally a compound containing at least one carbon-nitrogen bond.
GO:0010257	0.0998136	0.110673	0.0598441	0.065336	0.0498687	0.246237	0.0535878	0.172606	0.312886	0.101086	0.170051	0.208309	0.0589559	0.106869	0.0292449	0.0350526	0.0568781	0.0229209	NADH dehydrogenase complex assembly	BP	The aggregation, arrangement and bonding together of a set of components to form an NADH dehydrogenase complex.
GO:0010259	0.23433	0.241169	0.221108	0.218445	0.16551	0.200372	0.278945	0.251422	0.271213	0.210173	0.261148	0.268758	0.156505	0.215059	0.117661	0.133156	0.066003	0.166874	multicellular organismal aging	BP	The inherent decline of a multicellular organism over time, from the optimal fertility and viability of early maturity, that may precede death and may be preceded by other indications, such as sterility.
GO:0010324	0.885835	0.87653	0.870833	0.883262	0.845095	0.954152	0.869309	0.875907	0.852278	0.860377	0.867403	0.888297	0.844802	0.720083	0.779575	0.789947	0.839993	0.764828	membrane invagination	BP	The infolding of a membrane, resulting in formation of a vesicle.
GO:0010332	0.18837	0.204334	0.178482	0.173422	0.172138	0.292835	0.22876	0.242955	0.346253	0.141181	0.102065	0.184465	0.152694	0.119797	0.0759578	0.0734078	0.175995	0.0537323	response to gamma radiation	BP	A change in state or activity of a cell or an organism (in terms of movement, secretion, enzyme production, gene expression, etc.) as a result of a gamma radiation stimulus. Gamma radiation is a form of electromagnetic radiation (EMR) or light emission of a specific frequency produced from sub-atomic particle interaction, such as electron-positron annihilation and radioactive decay. Gamma rays ar…
GO:0010458	0.143506	0.168005	0.121951	0.125059	0.0506221	0.232303	0.124942	0.172241	0.220086	0.140629	0.141078	0.16551	0.096936	0.0857778	0.0495577	0.04825	0.02636	0.0620407	exit from mitosis	BP	The cell cycle process where a cell leaves M phase. M phase is the part of the mitotic cell cycle during which mitosis and cytokinesis take place.
GO:0010460	0.227625	0.27316	0.280258	0.308845	0.424472	0.225383	0.200053	0.290895	0.456636	0.220382	0.204699	0.3056	0.137603	0.217363	0.111833	0.120093	0.130855	0.13135	positive regulation of heart rate	BP	Any process that activates or increases the frequency or rate of heart contraction.
GO:0010463	0.231214	0.218785	0.226441	0.218446	0.300766	0.0947927	0.0986358	0.222879	0.197335	0.291287	0.306267	0.279139	0.178008	0.135316	0.144765	0.140774	0.254948	0.120173	mesenchymal cell proliferation	BP	The multiplication or reproduction of cells, resulting in the expansion of a mesenchymal cell population. A mesenchymal cell is a cell that normally gives rise to other cells that are organized as three-dimensional masses, rather than sheets.
GO:0010464	0.231214	0.218785	0.226441	0.218446	0.300766	0.0947927	0.0986358	0.222879	0.197335	0.291287	0.306267	0.279139	0.178008	0.135316	0.144765	0.140774	0.254948	0.120173	regulation of mesenchymal cell proliferation	BP	Any process that modulates the frequency, rate or extent of mesenchymal cell proliferation. A mesenchymal cell is a cell that normally gives rise to other cells that are organized as three-dimensional masses, rather than sheets.
GO:0010466	0.327352	0.377162	0.316183	0.285062	0.312491	0.367433	0.263033	0.426473	0.374371	0.349419	0.300708	0.481707	0.203474	0.155439	0.137819	0.13971	0.144158	0.184218	negative regulation of peptidase activity	BP	Any process that stops or reduces the rate of peptidase activity, the hydrolysis of peptide bonds within proteins.
GO:0010467	0.995265	0.995197	0.992214	0.992489	0.991239	0.995821	0.991906	0.996418	0.995395	0.995634	0.993752	0.998212	0.993101	0.988562	0.986207	0.986929	0.991056	0.985112	gene expression	BP	The process by which a gene's coding sequence is converted into a mature gene product or products (proteins or RNA). This includes the production of an RNA transcript as well as any processing to produce a mature RNA product or an mRNA (for protein-coding genes) and the translation of that mRNA into protein. Some protein processing events may be included when they are required to form an active f…
GO:0010468	0.992938	0.992789	0.988836	0.989312	0.98828	0.993474	0.987847	0.994314	0.992788	0.993116	0.991126	0.996672	0.990102	0.984205	0.980614	0.981544	0.986759	0.979519	regulation of gene expression	BP	Any process that modulates the frequency, rate or extent of gene expression. Gene expression is the process in which a gene's coding sequence is converted into a mature gene product or products (proteins or RNA). This includes the production of an RNA transcript as well as any processing to produce a mature RNA product or an mRNA (for protein-coding genes) and the translation of that mRNA into pr…
GO:0010469	0.178558	0.181199	0.133361	0.157536	0.270948	0.153633	0.132885	0.222568	0.0956196	0.197792	0.267905	0.170954	0.156707	0.197369	0.100998	0.092629	0.168594	0.0902189	regulation of receptor activity	BP	Any process that modulates the frequency, rate or extent of receptor activity. Receptor activity is when a molecule combines with an extracellular or intracellular messenger to initiate a change in cell activity.
GO:0010498	0.665723	0.677528	0.607645	0.610446	0.557429	0.749489	0.678204	0.73318	0.715537	0.736948	0.539007	0.88048	0.582975	0.444877	0.464717	0.451359	0.552099	0.40773	proteasomal protein catabolic process	BP	The chemical reactions and pathways resulting in the breakdown of a protein or peptide by hydrolysis of its peptide bonds that is mediated by the proteasome.
GO:0010517	0.667725	0.668385	0.675886	0.684253	0.632386	0.797883	0.558312	0.648422	0.657764	0.564876	0.651498	0.524586	0.642754	0.528132	0.555454	0.566856	0.597661	0.57287	regulation of phospholipase activity	BP	Any process that modulates the frequency, rate or extent of phospholipase activity, the hydrolysis of a phospholipid.
GO:0010518	0.66147	0.659943	0.668788	0.676224	0.608174	0.795954	0.542348	0.637464	0.64522	0.549037	0.650884	0.51929	0.639137	0.51889	0.553	0.564336	0.597649	0.569368	positive regulation of phospholipase activity	BP	Any process that increases the frequency, rate or extent of phospholipase activity, the hydrolysis of a phospholipid.
GO:0010522	0.261341	0.293467	0.331979	0.349455	0.189061	0.558546	0.292635	0.240136	0.217011	0.126236	0.299046	0.0450515	0.218492	0.180491	0.187433	0.213826	0.200704	0.210274	regulation of calcium ion transport into cytosol	BP	Any process that modulates the rate of the directed movement of calcium ions into the cytosol of a cell. The cytosol is that part of the cytoplasm that does not contain membranous or particulate subcellular components.
[truncated: 3,170 more rows]
