# Supplementary material for: Association of tissue lineage and gene expression: conservatively and differentially expressed genes define common and special functions of tissues
Source: BMC Bioinformatics. 2010 Dec 14;11(Suppl 11):S1. doi: 10.1186/1471-2105-11-S11-S1 (PMC3024865; doi:10.1186/1471-2105-11-S11-S1)
Supplement: Additional file 10 — Human GO modules tissue expression correlation [file 1471-2105-11-S11-S1-S10.xlsx]

## Sheet: Sheet1
Table S10. Mouse GO modules tissue expression correlation
GO	Zygote	Mesendoderm	Endoderm	PrimitiveGut	PrimitiveGut3	PrimitiveGut2	PrimitiveGut1	Mesoderm	ParaxialMesoderm	IntermediateMesoderm	KU	Gonad	Ectoderm	NeuralCrest	NeuralTube	Brain	Brain2	Brain1	GO_Term	GO_Category	GO_Annotation
GO:0000003	0.77212	0.735723	0.774655	0.763712	0.802738	0.680717	0.914405	0.699828	0.873694	0.563051	0.873967	0.199414	0.868272	0.936886	0.909197	0.903356	0.945	0.895609	reproduction	BP	The production by an organism of new individuals that contain some portion of their genetic material inherited from that organism.
GO:0000041	0.833601	0.819361	0.813518	0.834083	0.925364	0.789628	0.850936	0.844343	0.852251	0.829331	0.804507	0.845364	0.91259	0.926404	0.941984	0.946005	0.976296	0.964999	transition metal ion transport	BP	The directed movement of transition metal ions into, out of, within or between cells. A transition metal is an element whose atom has an incomplete d-subshell of extranuclear electrons, or which gives rise to a cation or cations with an incomplete d-subshell. Transition metals often have more than one valency state. Biologically relevant transition metals include vanadium, manganese, iron, copper…
GO:0000050	0.516622	0.368305	0.287299	0.372295	0.750576	-0.0716888	0.559265	0.380221	0.525137	0.284833	-0.184759	0.456513	0.830931	0.951746	0.949203	0.942164	0.973177	0.926077	urea cycle	BP	A cyclic metabolic pathway that converts waste nitrogen in the form of ammonium to urea.
GO:0000059	0.900225	0.873947	0.825599	0.826132	0.896698	0.695219	0.995464	0.931409	0.924123	0.919354	0.860984	0.947642	0.939304	0.982246	0.975836	0.972238	0.987127	0.979061	protein import into nucleus, docking	BP	The aggregation, arrangement and bonding together of the nuclear localization signal of a protein with nuclear envelope proteins such as importins.
GO:0000070	0.726776	0.611954	0.525586	0.501708	0.256861	0.277004	0.822233	0.663005	0.813876	0.575989	0.658771	0.306231	0.934448	0.889564	0.954941	0.949096	0.958704	0.935414	mitotic sister chromatid segregation	BP	The cell cycle process whereby replicated homologous chromosomes are organized and then physically separated and apportioned to two sets during the mitotic cell cycle. Each replicated chromosome, composed of two sister chromatids, aligns at the cell equator, paired with its homologous partner. One homolog of each morphologic type goes into each of the resulting chromosome sets.
GO:0000075	0.840283	0.83487	0.764536	0.774149	0.947116	0.559055	0.967857	0.899944	0.917228	0.884036	0.890885	0.823734	0.910641	0.934108	0.919886	0.915729	0.79606	0.944609	cell cycle checkpoint	BP	The cell cycle regulatory process by which progression through the cycle can be halted until conditions are suitable for the cell to proceed to the next stage.
GO:0000082	0.802895	0.828098	0.796956	0.810516	0.938728	0.513968	0.94529	0.846505	0.888515	0.914312	0.818057	0.968287	0.889308	0.995505	0.920919	0.924907	0.920506	0.941248	G1/S transition of mitotic cell cycle	BP	Progression from G1 phase to S phase of the mitotic cell cycle.
GO:0000087	0.822346	0.78227	0.802446	0.797854	0.694131	0.717145	0.950985	0.758856	0.891834	0.676547	0.888299	0.459524	0.923279	0.960548	0.937984	0.935376	0.949072	0.931056	M phase of mitotic cell cycle	BP	A cell cycle process comprising the steps by which a cell progresses through M phase, the part of the mitotic cell cycle during which mitosis takes place.
GO:0000096	0.500866	0.481944	0.367444	0.361382	0.479856	0.716953	0.610603	0.581549	0.46998	0.494723	0.686595	0.30318	0.606839	0.707313	0.896671	0.89686	0.866998	0.912556	sulfur amino acid metabolic process	BP	The chemical reactions and pathways involving amino acids containing sulfur, comprising cysteine, homocysteine, methionine and selenocysteine.
GO:0000122	0.761421	0.718247	0.715723	0.705826	0.805276	0.547213	0.912087	0.753977	0.865357	0.712406	0.858671	0.553326	0.867942	0.899912	0.906911	0.922652	0.920274	0.926304	negative regulation of transcription from RNA polymerase II promoter	BP	Any process that stops, prevents or reduces the frequency, rate or extent of transcription from an RNA polymerase II promoter.
GO:0000160	0.798027	0.75988	0.654944	0.66028	0.750667	0.252974	0.836956	0.854001	0.796318	0.915306	0.922909	0.901899	0.863979	0.961152	0.828423	0.824927	0.843716	0.813905	two-component signal transduction system (phosphorelay)	BP	A conserved series of molecular signals found in prokaryotes and eukaryotes; involves autophosphorylation of a histidine kinase and the transfer of the phosphate group to an aspartate that then acts as a phospho-donor to response regulator proteins.
GO:0000165	0.790688	0.788978	0.752272	0.751028	0.752799	0.646592	0.919913	0.823088	0.744216	0.855072	0.926265	0.803818	0.865464	0.967698	0.911905	0.904391	0.884862	0.905414	MAPKKK cascade	BP	Cascade of at least three protein kinase activities culminating in the phosphorylation and activation of a MAP kinase. MAPKKK cascades lie downstream of numerous signaling pathways.
GO:0000184	0.864713	0.813626	0.721025	0.686769	0.821081	0.755323	0.936839	0.890075	0.963931	0.902596	0.847423	0.887079	0.944383	0.958451	0.96124	0.966576	0.961362	0.967908	nuclear-transcribed mRNA catabolic process, nonsense-mediated decay	BP	The nonsense-mediated decay pathway for nuclear-transcribed mRNAs degrades mRNAs in which an amino-acid codon has changed to a nonsense codon; this prevents the translation of such mRNAs into truncated, and potentially harmful, proteins.
GO:0000187	0.899838	0.887247	0.863789	0.845813	0.890084	0.756714	0.940363	0.907827	0.909349	0.907881	0.934373	0.90733	0.931901	0.972089	0.961409	0.957042	0.944037	0.970982	activation of MAPK activity	BP	The initiation of the activity of the inactive enzyme MAP kinase by phosphorylation by a MAPKK.
GO:0000209	0.932849	0.915004	0.922586	0.915628	0.964132	0.869275	0.978249	0.908263	0.973004	0.884691	0.955704	0.777906	0.959238	0.962879	0.981453	0.978717	0.988849	0.97047	protein polyubiquitination	BP	Addition of multiple ubiquitin moieties to a protein, forming a ubiquitin chain.
GO:0000226	0.770983	0.796847	0.781775	0.795389	0.779013	0.775984	0.93828	0.799985	0.845388	0.765566	0.908099	0.611995	0.879226	0.969729	0.918652	0.921557	0.906388	0.919231	microtubule cytoskeleton organization	BP	A process that is carried out at the cellular level which results in the formation, arrangement of constituent parts, or disassembly of cytoskeletal structures comprising microtubules and their associated proteins.
GO:0000271	0.514617	0.466153	0.505069	0.509552	0.362986	0.470652	0.330578	0.483628	0.873999	0.849766	0.860549	0.808864	0.583889	0.94749	0.726602	0.72384	0.890495	0.621785	polysaccharide biosynthetic process	BP	The chemical reactions and pathways resulting in the formation of polysaccharides, polymers of more than 10 monosaccharide residues joined by glycosidic linkages.
GO:0000278	0.820974	0.782872	0.806396	0.802681	0.720622	0.713891	0.950345	0.753855	0.868884	0.688126	0.867329	0.491254	0.91888	0.953394	0.93909	0.936182	0.944425	0.933419	mitotic cell cycle	BP	Progression through the phases of the mitotic cell cycle, the most common eukaryotic cell cycle, which canonically comprises four successive phases called G1, S, G2, and M and includes replication of the genome and the subsequent segregation of chromosomes into daughter cells. In some variant cell cycles nuclear replication or nuclear division may not be followed by cell division, or G1 and G2 ph…
GO:0000279	0.798323	0.758456	0.798079	0.792712	0.705261	0.711385	0.938069	0.719654	0.869493	0.621085	0.868878	0.334795	0.906088	0.943446	0.932455	0.930826	0.947109	0.923633	M phase	BP	A cell cycle process comprising the steps by which a cell progresses through M phase, the part of the cell cycle comprising nuclear division.
GO:0000280	0.822346	0.78227	0.802446	0.797854	0.694131	0.717145	0.950985	0.758856	0.891834	0.676547	0.888299	0.459524	0.923279	0.960548	0.937984	0.935376	0.949072	0.931056	nuclear division	BP	A process by which a cell nucleus is divided into two nuclei, with DNA and other nuclear contents distributed between the daughter nuclei.
GO:0000302	0.903364	0.899335	0.902689	0.890305	0.956412	0.809987	0.953793	0.886411	0.944337	0.892448	0.940099	0.860921	0.922627	0.981574	0.952398	0.946596	0.979112	0.932253	response to reactive oxygen species	BP	A change in state or activity of a cell or an organism (in terms of movement, secretion, enzyme production, gene expression, etc.) as a result of a reactive oxygen species stimulus. Reactive oxygen species include singlet oxygen, superoxide, and oxygen free radicals.
GO:0000375	0.793809	0.838997	0.871679	0.855386	0.850945	0.938343	0.917765	0.816504	0.769764	0.864053	0.773457	0.923056	0.844064	0.980204	0.864748	0.849199	0.957788	0.783817	RNA splicing, via transesterification reactions	BP	Splicing of RNA via a series of two transesterification reactions.
GO:0000377	0.793809	0.838997	0.871679	0.855386	0.850945	0.938343	0.917765	0.816504	0.769764	0.864053	0.773457	0.923056	0.844064	0.980204	0.864748	0.849199	0.957788	0.783817	RNA splicing, via transesterification reactions with bulged adenosine as nucleophile	BP	Splicing of RNA via a series of two transesterification reactions with a bulged adenosine residue from the intron branch point as the initiating nucleophile. When the initial RNA for the splicing reaction is a single molecule (cis splicing), the excised intron is released in a lariat structure.
GO:0000398	0.793809	0.838997	0.871679	0.855386	0.850945	0.938343	0.917765	0.816504	0.769764	0.864053	0.773457	0.923056	0.844064	0.980204	0.864748	0.849199	0.957788	0.783817	nuclear mRNA splicing, via spliceosome	BP	The joining together of exons from one or more primary transcripts of nuclear messenger RNA (mRNA) and the excision of intron sequences, via a spliceosomal mechanism, so that mRNA consisting only of the joined exons is produced.
GO:0000819	0.726776	0.611954	0.525586	0.501708	0.256861	0.277004	0.822233	0.663005	0.813876	0.575989	0.658771	0.306231	0.934448	0.889564	0.954941	0.949096	0.958704	0.935414	sister chromatid segregation	BP	The process by which sister chromatids are organized and then physically separated and apportioned to two or more sets.
GO:0000902	0.740602	0.754557	0.73562	0.737944	0.819105	0.612258	0.864448	0.775636	0.861721	0.710238	0.779438	0.63214	0.837355	0.954451	0.897181	0.889248	0.911095	0.885205	cell morphogenesis	BP	The developmental process by which the size or shape of a cell is generated and organized. Morphogenesis pertains to the creation of form.
GO:0000904	0.738621	0.794544	0.758061	0.775197	0.820309	0.638119	0.907548	0.835989	0.834874	0.829268	0.824519	0.780798	0.785122	0.956191	0.852383	0.837513	0.870126	0.841019	cell morphogenesis involved in differentiation	BP	The change in form (cell shape and size) that occurs when relatively unspecialized cells, e.g. embryonic or regenerative cells, acquire specialized structural and/or functional features that characterize the cells, tissues, or organs of the mature organism or some other relatively stable phase of the organism's life history.
GO:0000910	0.828668	0.797572	0.758457	0.801978	0.835422	0.707493	0.947486	0.837766	0.684924	0.829922	0.810512	0.773952	0.881209	0.963897	0.85632	0.854765	0.786301	0.857177	cytokinesis	BP	A cellular process resulting in the division of the cytoplasm of a cell and its separation into two daughter cells. Cytokinesis usually occurs after growth, replication, and segregation of cellular components.
GO:0000956	0.864713	0.813626	0.721025	0.686769	0.821081	0.755323	0.936839	0.890075	0.963931	0.902596	0.847423	0.887079	0.944383	0.958451	0.96124	0.966576	0.961362	0.967908	nuclear-transcribed mRNA catabolic process	BP	The chemical reactions and pathways resulting in the breakdown of nuclear-transcribed mRNAs in eukaryotic cells.
GO:0001501	0.756274	0.755153	0.760246	0.763689	0.826695	0.659029	0.892057	0.800539	0.887307	0.793974	0.874514	0.664823	0.810378	0.925212	0.8479	0.882276	0.891705	0.88739	skeletal system development	BP	The process whose specific outcome is the progression of the skeleton over time, from its formation to the mature structure. The skeleton is the bony framework of the body in vertebrates (endoskeleton) or the hard outer envelope of insects (exoskeleton or dermoskeleton).
GO:0001503	0.81636	0.807177	0.777301	0.787631	0.866285	0.626316	0.899092	0.861477	0.913932	0.846428	0.912237	0.754301	0.853641	0.964368	0.891502	0.889718	0.858137	0.88112	ossification	BP	The formation of bone or of a bony substance, or the conversion of fibrous tissue or of cartilage into bone or a bony substance.
GO:0001505	0.550389	0.73349	0.759725	0.775708	0.761699	0.58333	0.902906	0.729588	0.882883	0.67006	0.675501	0.527306	0.755736	0.957736	0.869081	0.861613	0.94037	0.881167	regulation of neurotransmitter levels	BP	Any process that modulates levels of neurotransmitter.
GO:0001508	0.845722	0.851856	0.839662	0.847493	0.917118	0.572481	0.948203	0.872249	0.868769	0.872692	0.757164	0.914622	0.929671	0.942748	0.945528	0.956014	0.979178	0.956461	regulation of action potential	BP	Any process that modulates the frequency, rate or extent of action potential creation, propagation or termination. An action potential is a spike of membrane depolarization and repolarization that travels along the membrane of a cell.
GO:0001522	0.899937	0.889371	0.892188	0.932386	0.952115	0.964195	0.958953	0.880858	0.881827	0.850571	0.795396	0.782693	0.945118	0.990564	0.950428	0.94725	0.853065	0.966521	pseudouridine synthesis	BP	The intramolecular conversion of uridine to pseudouridine within an RNA molecule. This posttranscriptional base modification occurs in tRNA, rRNA, and snRNAs.
GO:0001525	0.828612	0.806653	0.757297	0.767042	0.792175	0.675734	0.936474	0.856933	0.897644	0.844976	0.864503	0.782108	0.889412	0.963704	0.937267	0.930469	0.949195	0.920759	angiogenesis	BP	Blood vessel formation when new vessels emerge from the proliferation of pre-existing blood vessels.
GO:0001541	0.86186	0.936817	0.90745	0.897363	0.960511	0.814894	0.973743	0.962338	0.969254	0.974483	0.956451	0.987644	0.833745	0.985541	0.896552	0.904466	0.712349	0.95395	ovarian follicle development	BP	The process whose specific outcome is the progression of the ovarian follicle over time, from its formation to the mature structure.
GO:0001558	0.638183	0.700398	0.650849	0.649068	0.91864	0.563144	0.746707	0.742007	0.9159	0.621516	0.752449	0.507203	0.79765	0.956352	0.857075	0.832798	0.918944	0.767542	regulation of cell growth	BP	Any process that modulates the frequency, rate or extent of cell growth.
GO:0001568	0.80773	0.789583	0.729378	0.727183	0.80339	0.540034	0.935401	0.853779	0.875362	0.847686	0.862026	0.795051	0.870456	0.952934	0.909165	0.904725	0.912419	0.895639	blood vessel development	BP	The process whose specific outcome is the progression of the blood vessel over time, from its formation to the mature structure. The blood vessel is the vasculature carrying blood.
GO:0001569	0.76914	0.70344	0.598335	0.597359	0.448344	0.381624	0.962033	0.802279	0.990609	0.834118	0.946619	0.708125	0.923844	0.972549	0.937266	0.927962	0.977534	0.892173	patterning of blood vessels	BP	The process that regulates the coordinated growth and sprouting of blood vessels giving rise to the organized vascular system.
GO:0001570	0.868029	0.851773	0.824122	0.832019	0.871257	0.808707	0.931381	0.880446	0.916456	0.861722	0.897513	0.819529	0.901659	0.894962	0.948387	0.945645	0.956074	0.94286	vasculogenesis	BP	The differentiation of endothelial cells from progenitor cells during blood vessel development, and the de novo formation of blood vessels and tubes.
GO:0001578	0.887273	0.870214	0.808422	0.797151	0.898221	0.946169	0.935176	0.924981	0.954531	0.940598	0.979401	0.912202	0.930246	0.994511	0.942805	0.935502	0.942052	0.938257	microtubule bundle formation	BP	A process that results in a parallel arrangement of microtubules.
GO:0001649	0.804012	0.771009	0.734113	0.761093	0.959845	0.452497	0.919709	0.848245	0.907842	0.823079	0.914506	0.704839	0.868346	0.948984	0.883903	0.874381	0.838497	0.860507	osteoblast differentiation	BP	The process whereby a relatively unspecialized cell acquires the specialized features of an osteoblast, the mesodermal cell that gives rise to bone.
GO:0001654	0.747644	0.755204	0.716053	0.715451	0.828558	0.512535	0.889326	0.795264	0.79717	0.830978	0.851493	0.838481	0.831986	0.931349	0.873766	0.863815	0.843399	0.88278	eye development	BP	The process whose specific outcome is the progression of the eye over time, from its formation to the mature structure. The eye is the organ of sight.
GO:0001655	0.718806	0.692678	0.60766	0.616524	0.610161	0.500998	0.852326	0.766836	0.864928	0.693922	0.722367	0.574241	0.844676	0.891575	0.875308	0.866125	0.82625	0.886766	urogenital system development	BP	The process whose specific outcome is the progression of the urogenital system over time, from its formation to the mature structure.
GO:0001656	0.734856	0.745546	0.706093	0.699115	0.718998	0.667414	0.777549	0.775331	0.929846	0.689912	0.623941	0.660174	0.860077	0.918234	0.907257	0.899611	0.860095	0.922893	metanephros development	BP	The process whose specific outcome is the progression of the metanephros over time, from its formation to the mature structure. The metanephros is the excretory organ of the fetus which develops into the kidney and is formed from the rear portion of the nephrogenic cord.
GO:0001657	0.833534	0.798386	0.748831	0.722965	0.750559	0.424263	0.84679	0.841596	0.941817	0.778748	0.778904	0.754054	0.9348	0.937016	0.971006	0.974594	0.967933	0.981985	ureteric bud development	BP	The process whose specific outcome is the progression of the ureteric bud over time, from its formation to the mature structure.
GO:0001658	0.871117	0.830093	0.780763	0.757639	0.854138	0.32484	0.879577	0.871197	0.98392	0.794417	0.788564	0.797717	0.969216	0.931502	0.980395	0.984023	0.975895	0.991458	ureteric bud branching	BP	Branching of the ureteric bud.
GO:0001666	0.841767	0.848396	0.819222	0.839639	0.876261	0.800782	0.874817	0.88725	0.969337	0.866883	0.731175	0.932003	0.923249	0.989046	0.937037	0.931772	0.966413	0.910845	response to hypoxia	BP	A change in state or activity of a cell or an organism (in terms of movement, secretion, enzyme production, gene expression, etc.) as a result of a stimulus indicating lowered oxygen tension. Hypoxia, defined as a decline in O2 levels below normoxic levels of 20.8 - 20.95%, results in metabolic adaptation at both the cellular and organismal level.
GO:0001676	0.776507	0.745765	0.66744	0.763261	0.922297	0.678179	0.766355	0.810548	0.94772	0.734598	0.633306	0.950194	0.850586	0.967189	0.961593	0.956889	0.960972	0.95644	long-chain fatty acid metabolic process	BP	The chemical reactions and pathways involving long-chain fatty acids, aliphatic compounds having a terminal carboxyl group and with a chain length of C12-18.
GO:0001701	0.760688	0.710428	0.634366	0.637863	0.662674	0.399459	0.954401	0.778692	0.798608	0.782376	0.863778	0.675762	0.876152	0.966402	0.908453	0.902925	0.938503	0.898042	in utero embryonic development	BP	The process whose specific outcome is the progression of the embryo in the uterus over time, from formation of the zygote in the oviduct, to birth.
GO:0001702	0.787259	0.699397	0.663493	0.61509	0.758287	0.710566	0.938398	0.702938	0.933002	0.540612	0.200287	0.987619	0.936054	0.994706	0.944775	0.934925	0.982803	0.917492	gastrulation with mouth forming second	BP	A complex and coordinated series of cellular movements that occurs at the end of cleavage during embryonic development of most animals. In Deuterostomes the initial blastopore becomes the anus and the mouth forms second.
GO:0001704	0.915726	0.8889	0.845969	0.821874	0.905551	0.614045	0.937105	0.929498	0.907362	0.919263	0.905504	0.880866	0.958777	0.986219	0.977198	0.97359	0.992193	0.96491	formation of primary germ layer	BP	The formation of the ectoderm, mesoderm and endoderm during gastrulation.
GO:0001707	0.883662	0.851743	0.811512	0.781982	0.882456	0.596221	0.893363	0.88416	0.837127	0.878963	0.933485	0.772774	0.933422	0.977975	0.964716	0.958959	0.98777	0.944528	mesoderm formation	BP	The process that gives rise to the mesoderm. This process pertains to the initial formation of the structure from unspecified parts.
GO:0001708	0.706288	0.684275	0.760505	0.766196	0.742758	0.555419	0.890303	0.631789	0.790599	0.709026	0.854349	0.496091	0.773966	0.934354	0.770869	0.905911	0.959477	0.880405	cell fate specification	BP	The process involved in the specification of cell identity. Once specification has taken place, a cell will be committed to differentiate down a specific pathway if left in its normal environment.
GO:0001709	0.545091	0.585233	0.461128	0.476173	0.641983	-0.182596	0.782961	0.691398	0.828813	0.739608	0.838053	0.739965	0.512974	0.924083	0.452611	0.434153	0.598417	0.3022	cell fate determination	BP	Process involved in cell fate commitment. Once determination has taken place, a cell becomes committed to differentiate down a particular pathway regardless of its environment.
GO:0001754	0.83751	0.833655	0.753299	0.725958	0.881936	0.683356	0.823852	0.894497	0.874463	0.951745	0.968977	0.973222	0.905637	0.970899	0.946422	0.947823	0.98876	0.963145	eye photoreceptor cell differentiation	BP	The process whereby a relatively unspecialized cell acquires the specialized features of a photoreceptor cell, as found in the eye, the primary visual organ of most organisms.
GO:0001755	0.848103	0.819072	0.765553	0.752844	0.528033	0.716597	0.923333	0.867978	0.96914	0.843983	0.792041	0.955631	0.912238	0.924286	0.94172	0.942632	0.964564	0.942007	neural crest cell migration	BP	The characteristic movement of cells from the dorsal ridge of the neural tube to a variety of locations in a vertebrate embryo.
GO:0001756	0.891347	0.85092	0.908412	0.914901	0.975768	0.853607	0.977256	0.792861	0.757926	0.780537	0.928729	0.563265	0.949815	0.966873	0.96301	0.961515	0.965378	0.965307	somitogenesis	BP	The formation of mesodermal clusters that are arranged segmentally along the anterior posterior axis of an embryo.
GO:0001763	0.82016	0.783274	0.706953	0.691016	0.756536	0.289055	0.912295	0.850129	0.948365	0.822018	0.856642	0.752004	0.929436	0.925529	0.949382	0.951989	0.929255	0.960857	morphogenesis of a branching structure	BP	The process by which the anatomical structures of branches are generated and organized. Morphogenesis pertains to the creation of form. A branch is a division or offshoot from a main stem. Examples in animals would include blood vessels, nerves, lymphatics and other endothelial or epithelial tubes.
GO:0001764	0.733598	0.78847	0.718435	0.763829	0.788353	0.630415	0.912962	0.861073	0.869599	0.85422	0.811481	0.85563	0.773628	0.964972	0.806	0.783743	0.856075	0.752571	neuron migration	BP	The characteristic movement of immature neurons from germinal zones to specific positions where they will reside as they mature.
GO:0001775	0.789109	0.775292	0.711096	0.706475	0.665427	0.643708	0.884536	0.844867	0.867301	0.836995	0.88688	0.766114	0.87928	0.956898	0.935438	0.929032	0.917162	0.923604	cell activation	BP	A change in the morphology or behavior of a cell resulting from exposure to an activating factor such as a cellular or soluble ligand.
GO:0001776	0.875919	0.839295	0.855062	0.866988	0.919617	0.787764	0.958323	0.818987	0.821079	0.806634	0.805612	0.678259	0.954582	0.963627	0.973489	0.970682	0.95256	0.98462	leukocyte homeostasis	BP	The process of regulating the proliferation and elimination of cells of the immune system such that the total number of cells of a particular cell type within a whole or part of an organism is stable over time in the absence of an outside stimulus.
GO:0001782	0.893908	0.869071	0.886991	0.912869	0.946342	0.912565	0.954068	0.836206	0.860123	0.787529	0.793488	0.634174	0.959184	0.951128	0.98224	0.982436	0.974084	0.990788	B cell homeostasis	BP	The process of regulating the proliferation and elimination of B cells such that the total number of B cells within a whole or part of an organism is stable over time in the absence of an outside stimulus.
GO:0001816	0.810022	0.794913	0.765206	0.76042	0.699213	0.793066	0.871753	0.82164	0.896344	0.794184	0.896212	0.653931	0.901517	0.962041	0.927806	0.934797	0.95244	0.936813	cytokine production	BP	The appearance of a cytokine due to biosynthesis or secretion following a cellular stimulus, resulting in an increase in its intracellular or extracellular levels.
GO:0001817	0.812419	0.759491	0.715242	0.689185	0.560091	0.750305	0.833207	0.795407	0.817855	0.800126	0.859774	0.747259	0.918789	0.981025	0.944819	0.938754	0.919663	0.943563	regulation of cytokine production	BP	Any process that modulates the frequency, rate, or extent of production of a cytokine.
GO:0001819	0.907346	0.88487	0.862239	0.875063	0.82406	0.940001	0.956641	0.89934	0.941581	0.878665	0.975772	0.829483	0.93889	0.983204	0.976659	0.973245	0.960017	0.974638	positive regulation of cytokine production	BP	Any process that activates or increases the frequency, rate or extent of production of a cytokine.
GO:0001822	0.713448	0.688195	0.602599	0.614223	0.601678	0.493553	0.849526	0.763516	0.869908	0.688529	0.714592	0.567099	0.841206	0.88742	0.872174	0.862424	0.821114	0.883938	kidney development	BP	The process whose specific outcome is the progression of the kidney over time, from its formation to the mature structure. The kidney is an organ that filters the blood and excretes the end products of body metabolism in the form of urine.
GO:0001824	0.742282	0.671008	0.566451	0.531086	0.440229	0.230535	0.946485	0.750469	0.784947	0.710379	0.776615	0.59975	0.870328	0.973506	0.913652	0.916912	0.919792	0.934351	blastocyst development	BP	The process whose specific outcome is the progression of the blastocyst over time, from its formation to the mature structure. The mammalian blastocyst is a hollow ball of cells containing two cell types, the inner cell mass and the trophectoderm.
GO:0001825	0.632007	0.54938	0.413568	0.339023	0.591876	-0.591117	0.922562	0.698334	0.50303	0.778216	0.682977	0.676243	0.778653	0.980997	0.847531	0.897	0.801006	0.930553	blastocyst formation	BP	The initial formation of a blastocyst from a solid ball of cells known as a morula.
GO:0001829	0.632007	0.54938	0.413568	0.339023	0.591876	-0.591117	0.922562	0.698334	0.50303	0.778216	0.682977	0.676243	0.778653	0.980997	0.847531	0.897	0.801006	0.930553	trophectodermal cell differentiation	BP	The process whereby a relatively unspecialized cell acquires the specialized features of a trophectoderm cell.
GO:0001832	0.709691	0.609515	0.504364	0.440778	0.116743	0.282463	0.815659	0.660997	0.788927	0.548766	0.737763	0.204341	0.892352	0.96533	0.967448	0.972096	0.960644	0.968912	blastocyst growth	BP	An increase in size of a blastocyst due to expansion of the blastocoelic cavity cell shape changes and cell proliferation.
GO:0001838	0.780847	0.761121	0.752692	0.778106	0.845333	0.587071	0.936412	0.770302	0.936455	0.660433	0.853715	0.41277	0.865804	0.925505	0.905519	0.89643	0.926191	0.917743	embryonic epithelial tube formation	BP	The morphogenesis of an embryonic epithelium into a tube-shaped structure.
GO:0001841	0.780847	0.761121	0.752692	0.778106	0.845333	0.587071	0.936412	0.770302	0.936455	0.660433	0.853715	0.41277	0.865804	0.925505	0.905519	0.89643	0.926191	0.917743	neural tube formation	BP	The formation of a tube from the flat layer of ectodermal cells known as the neural plate. This will give rise to the central nervous system.
GO:0001843	0.784503	0.777262	0.788407	0.810512	0.903571	0.56574	0.931683	0.758232	0.93847	0.643842	0.88205	0.379086	0.860818	0.923798	0.900796	0.889569	0.91402	0.914065	neural tube closure	BP	The last step in the formation of the neural tube, where the paired neural folds are brought together and fuse at the dorsal midline.
GO:0001889	0.651048	0.606865	0.531796	0.563885	0.740782	-0.0648864	0.915576	0.657595	0.640928	0.606722	0.538617	0.470546	0.800049	0.895368	0.838423	0.832215	0.922377	0.801615	liver development	BP	The process whose specific outcome is the progression of the liver over time, from its formation to the mature structure. The liver is an exocrine gland which secretes bile and functions in metabolism of protein and carbohydrate and fat, synthesizes substances involved in the clotting of the blood, synthesizes vitamin A, detoxifies poisonous substances, stores glycogen, and breaks down worn-out e…
GO:0001890	0.762398	0.711456	0.672311	0.699692	0.808792	0.303148	0.860474	0.746438	0.699681	0.751245	0.825472	0.645852	0.874999	0.822272	0.917048	0.916022	0.983679	0.881676	placenta development	BP	The process whose specific outcome is the progression of the placenta over time, from its formation to the mature structure. The placenta is an organ of metabolic interchange between fetus and mother, partly of embryonic origin and partly of maternal origin.
GO:0001892	0.729762	0.681742	0.6416	0.69803	0.933257	0.0569955	0.952916	0.736318	0.752035	0.783702	0.905178	0.632445	0.870224	0.918626	0.92146	0.92637	0.990934	0.88554	embryonic placenta development	BP	The embryonically driven process whose specific outcome is the progression of the placenta over time, from its formation to the mature structure. The placenta is an organ of metabolic interchange between fetus and mother, partly of embryonic origin and partly of maternal origin.
GO:0001894	0.778814	0.719644	0.744538	0.717324	0.885734	0.42522	0.812366	0.740616	0.920632	0.617757	0.373435	0.885034	0.940727	0.98038	0.956859	0.955191	0.982655	0.939915	tissue homeostasis	BP	A homeostatic process involved in the maintenance of an internal equilibrium within a defined tissue of an organism, including control of cellular proliferation and death and control of metabolic function.
GO:0001906	0.843465	0.872876	0.83286	0.808767	0.959232	0.460468	0.927975	0.924287	0.859	0.948389	0.977638	0.905861	0.922252	0.993912	0.972212	0.970555	0.989637	0.958185	cell killing	BP	Any process in an organism that results in the killing of its own cells or those of another organism, including in some cases the death of the other organism. Killing here refers to the induction of death in one cell by another cell, not cell-autonomous death due to internal or other environmental conditions.
GO:0001909	0.843465	0.872876	0.83286	0.808767	0.959232	0.460468	0.927975	0.924287	0.859	0.948389	0.977638	0.905861	0.922252	0.993912	0.972212	0.970555	0.989637	0.958185	leukocyte mediated cytotoxicity	BP	The directed killing of a target cell by a leukocyte.
GO:0001932	0.690485	0.68896	0.614857	0.602819	0.55778	0.638833	0.800894	0.763391	0.687519	0.783969	0.880576	0.629396	0.815988	0.972455	0.900711	0.891713	0.870257	0.901006	regulation of protein amino acid phosphorylation	BP	Any process that modulates the frequency, rate or extent of addition of phosphate groups into an amino acid in a protein.
GO:0001934	0.749111	0.771182	0.731657	0.712808	0.609174	0.78226	0.865132	0.82772	0.681	0.86166	0.907555	0.733333	0.827128	0.964853	0.897497	0.883568	0.780857	0.912481	positive regulation of protein amino acid phosphorylation	BP	Any process that activates or increases the frequency, rate or extent of addition of phosphate groups to amino acids within a protein.
GO:0001942	0.720578	0.667056	0.645593	0.713491	0.90171	0.29405	0.871997	0.659099	0.529298	0.747325	0.805764	0.657727	0.838816	0.959808	0.862253	0.851604	0.670593	0.892988	hair follicle development	BP	The process whose specific outcome is the progression of the hair follicle over time, from its formation to the mature structure. A hair follicle is a tube-like opening in the epidermis where the hair shaft develops and into which the sebaceous glands open.
GO:0001944	0.799142	0.780033	0.717208	0.716437	0.801919	0.532968	0.923563	0.846116	0.859896	0.837275	0.858715	0.774142	0.862628	0.952555	0.908538	0.904854	0.912597	0.895936	vasculature development	BP	The process whose specific outcome is the progression of the vasculature over time, from its formation to the mature structure.
GO:0001976	0.647952	0.616113	0.586207	0.610521	0.617512	0.147181	0.85823	0.651818	0.83341	0.62672	0.832467	0.153455	0.742843	0.995189	0.780122	0.786216	0.624571	0.825585	neurological system process involved in regulation of systemic arterial blood pressure	BP	The regulation of blood pressure mediated by detection of stimuli and a neurological response.
GO:0002009	0.8143	0.795702	0.793886	0.799721	0.82363	0.673995	0.93278	0.795892	0.847261	0.728921	0.875391	0.531524	0.881701	0.927988	0.910529	0.901091	0.884086	0.921935	morphogenesis of an epithelium	BP	The process by which the anatomical structures of epithelia are generated and organized. Morphogenesis pertains to the creation of form. An epithelium consists of closely packed cells arranged in one or more layers, that covers the outer surfaces of the body or lines any internal cavity or tube.
GO:0002026	0.656693	0.675432	0.693333	0.644684	0.891065	0.697211	0.937343	0.640465	0.742181	0.893521	0.927971	0.842676	0.838793	0.99132	0.862946	0.846324	0.740435	0.862594	regulation of the force of heart contraction	BP	Any process that modulates the extent of heart contraction, changing the force with which blood is propelled.
GO:0002062	0.571987	0.61184	0.679857	0.736976	0.842726	0.834908	0.796191	0.677469	0.813138	0.750193	0.83008	0.622527	0.690091	0.932361	0.816184	0.79876	0.651801	0.833731	chondrocyte differentiation	BP	The process whereby a chondroblast acquires specialized structural and/or functional features of a chondrocyte. A chondrocyte is a polymorphic cell that forms cartilage.
GO:0002088	0.73713	0.737159	0.677081	0.662688	0.934128	0.314054	0.76493	0.79452	0.915699	0.815849	0.896462	0.774198	0.819539	0.964506	0.879208	0.868692	0.838067	0.869493	lens development in camera-type eye	BP	The process whose specific outcome is the progression of the lens over time, from its formation to the mature structure. The lens is a transparent structure in the eye through which light is focused onto the retina.
GO:0002200	0.851383	0.826995	0.789489	0.803568	0.68356	0.775285	0.977979	0.849595	0.851201	0.820803	0.822577	0.68921	0.94043	0.992413	0.931022	0.924409	0.907816	0.914546	somatic diversification of immune receptors	BP	The somatic process allowing for the production of immune receptors whose specificity is not encoded in the germline genomic sequences.
GO:0002204	0.914916	0.910819	0.872124	0.856393	0.847237	0.749633	0.987651	0.943329	0.987376	0.929303	0.924504	0.909521	0.978322	0.994516	0.984129	0.983709	0.969612	0.994529	somatic recombination of immunoglobulin genes during immune response	BP	The process by which immunoglobulin genes are formed through recombination of the germline genetic elements, also known as immunoglobulin gene segments, within a single locus following the induction of an immune response.
GO:0002208	0.914916	0.910819	0.872124	0.856393	0.847237	0.749633	0.987651	0.943329	0.987376	0.929303	0.924504	0.909521	0.978322	0.994516	0.984129	0.983709	0.969612	0.994529	somatic diversification of immunoglobulins during immune response	BP	The somatic process by means of which sequence diversity of immunoglobulins is generated after the induction of an immune response.
GO:0002237	0.859069	0.829435	0.766254	0.73667	0.800852	0.743193	0.981006	0.871519	0.966023	0.860572	0.982461	0.782277	0.914478	0.976367	0.933863	0.922829	0.972354	0.937431	response to molecule of bacterial origin	BP	A change in state or activity of an organism (in terms of movement, secretion, enzyme production, gene expression, etc.) as a result of a stimulus by molecules of bacterial origin such as peptides derived from bacterial flagellin.
GO:0002250	0.814404	0.780462	0.73441	0.697349	0.869907	0.421176	0.933806	0.824843	0.938336	0.787519	0.810428	0.684445	0.92629	0.96464	0.951608	0.94689	0.910521	0.95547	adaptive immune response	BP	An immune response based on directed amplification of specific receptors for antigen produced through a somatic diversification process, and allowing for enhanced response to subsequent exposures to the same antigen (immunological memory).
GO:0002252	0.816838	0.78508	0.743977	0.722975	0.739856	0.509304	0.920349	0.816267	0.891864	0.778525	0.836023	0.62366	0.923705	0.973937	0.942587	0.93549	0.919094	0.942552	immune effector process	BP	Any process of the immune system that occurs as part of an immune response.
GO:0002253	0.703269	0.631663	0.522832	0.505764	0.65084	0.249763	0.78941	0.726211	0.8918	0.651381	0.680957	0.409686	0.896353	0.956775	0.925689	0.913688	0.876588	0.94922	activation of immune response	BP	Any process that initiates an immune response.
GO:0002260	0.874728	0.837378	0.879714	0.902288	0.936227	0.907263	0.954557	0.775626	0.824964	0.723695	0.796287	0.473702	0.955388	0.952467	0.978833	0.978181	0.97513	0.982667	lymphocyte homeostasis	BP	The process of regulating the proliferation and elimination of lymphocytes such that the total number of lymphocytes within a whole or part of an organism is stable over time in the absence of an outside stimulus.
GO:0002263	0.704535	0.668195	0.499208	0.469978	0.680785	0.00636081	0.907546	0.814781	0.933284	0.702617	0.673616	0.471355	0.836638	0.979374	0.875807	0.868072	0.961082	0.811734	cell activation during immune response	BP	A change in the morphology or behavior of a cell resulting from exposure to an activating factor such as a cellular or soluble ligand, leading to the initiation or perpetuation of an immune response.
GO:0002274	0.730666	0.637323	0.624085	0.625821	0.525033	0.754764	0.85387	0.619046	0.786826	0.533826	0.620484	0.243143	0.907545	0.914573	0.935983	0.934916	0.891849	0.935055	myeloid leukocyte activation	BP	A change in the morphology or behavior of a myeloid leukocyte resulting from exposure to an activating factor such as a cellular or soluble ligand.
GO:0002366	0.704535	0.668195	0.499208	0.469978	0.680785	0.00636081	0.907546	0.814781	0.933284	0.702617	0.673616	0.471355	0.836638	0.979374	0.875807	0.868072	0.961082	0.811734	leukocyte activation during immune response	BP	A change in morphology and behavior of a leukocyte resulting from exposure to a specific antigen, mitogen, cytokine, cellular ligand, or soluble factor, leading to the initiation or perpetuation of an immune response.
GO:0002376	0.76921	0.742103	0.688143	0.69021	0.670602	0.578264	0.879451	0.798885	0.865792	0.760366	0.823954	0.659024	0.888101	0.954124	0.92267	0.915282	0.914404	0.914458	immune system process	BP	Any process involved in the development or functioning of the immune system, an organismal system for calibrated responses to potential internal or invasive threats.
GO:0002377	0.86048	0.837044	0.785311	0.777443	0.561509	0.8093	0.915137	0.877385	0.940239	0.849866	0.838634	0.767521	0.941167	0.989137	0.933966	0.927808	0.925372	0.921425	immunoglobulin production	BP	The appearance of immunoglobulin due to biosynthesis or secretion following a cellular stimulus, resulting in an increase in its intracellular or extracellular levels.
GO:0002381	0.914916	0.910819	0.872124	0.856393	0.847237	0.749633	0.987651	0.943329	0.987376	0.929303	0.924504	0.909521	0.978322	0.994516	0.984129	0.983709	0.969612	0.994529	immunoglobulin production during immune response	BP	The appearance of immunoglobulin due to biosynthesis or secretion following a cellular stimulus during an immune response, resulting in an increase in its intracellular or extracellular levels.
GO:0002429	0.72411	0.741519	0.675359	0.682415	0.58776	0.751109	0.830993	0.806113	0.852716	0.799477	0.877277	0.6366	0.858756	0.957705	0.922497	0.911461	0.885703	0.923829	immune response-activating cell surface receptor signaling pathway	BP	A series of molecular signals initiated by the binding of an extracellular ligand to a receptor on the surface of a cell capable of activating or perpetuating an immune response.
GO:0002440	0.855791	0.831187	0.779626	0.776902	0.553806	0.818612	0.9257	0.869597	0.932428	0.846949	0.840128	0.765254	0.940323	0.988404	0.933503	0.927074	0.919942	0.921895	production of molecular mediator of immune response	BP	The synthesis or release of any molecular mediator of the immune response following an immunological stimulus, resulting in an increase in its intracellular or extracellular levels.
GO:0002443	0.817468	0.790146	0.750881	0.71772	0.858391	0.385136	0.928168	0.825181	0.919549	0.785395	0.842682	0.652051	0.929977	0.972795	0.959736	0.955433	0.929052	0.95988	leukocyte mediated immunity	BP	Any process involved in the carrying out of an immune response by a leukocyte.
GO:0002449	0.825081	0.800565	0.754327	0.721085	0.860909	0.392074	0.927912	0.844492	0.923781	0.82141	0.844773	0.733149	0.931362	0.971916	0.96027	0.956108	0.932203	0.96015	lymphocyte mediated immunity	BP	Any process involved in the carrying out of an immune response by a lymphocyte.
GO:0002455	0.734263	0.622241	0.531859	0.462576	0.747957	-0.0217643	0.826948	0.726717	0.925746	0.733675	0.6679	0.677387	0.91848	0.935883	0.93447	0.93092	0.816589	0.971795	humoral immune response mediated by circulating immunoglobulin	BP	An immune response dependent upon secreted immunoglobulin.
GO:0002460	0.814404	0.780462	0.73441	0.697349	0.869907	0.421176	0.933806	0.824843	0.938336	0.787519	0.810428	0.684445	0.92629	0.96464	0.951608	0.94689	0.910521	0.95547	adaptive immune response based on somatic recombination of immune receptors built from immunoglobulin superfamily domains	BP	An immune response based on directed amplification of specific receptors for antigen produced through a somatic diversification process that includes somatic recombination of germline gene segments encoding immunoglobulin superfamily domains, and allowing for enhanced responses upon subsequent exposures to the same antigen (immunological memory). Recombined receptors for antigen encoded by immuno…
GO:0002478	0.584492	0.779257	0.81829	0.812921	0.706064	0.907254	0.981889	0.73548	0.972929	0.612895	0.917504	0.34306	0.500772	0.96409	0.587253	0.552544	0.474901	0.505393	antigen processing and presentation of exogenous peptide antigen	BP	The process by which an antigen-presenting cell expresses a peptide antigen of exogenous origin on its cell surface in association with an MHC protein complex. The peptide is typically a fragment of a larger exogenous protein which has been degraded within the cell.
GO:0002520	0.773619	0.757867	0.721204	0.722941	0.69078	0.62297	0.91536	0.802761	0.846008	0.781786	0.851936	0.71904	0.875948	0.950883	0.925587	0.920875	0.932361	0.911798	immune system development	BP	The process whose specific outcome is the progression of an organismal system whose objective is to provide calibrated responses by an organism to a potential internal or invasive threat, over time, from its formation to the mature structure. A system is a regularly interacting or interdependent group of organs or tissues that work together to carry out a given biological process.
GO:0002521	0.783996	0.78538	0.735375	0.734938	0.716208	0.613827	0.916234	0.837799	0.869125	0.828779	0.894522	0.745698	0.866777	0.952716	0.933929	0.928826	0.927952	0.918964	leukocyte differentiation	BP	The process whereby a relatively unspecialized hemopoietic precursor cell acquires the specialized features of a plasmacytoid dendritic cell or any cell of the myeloid leukocyte or lymphocyte lineages.
GO:0002526	0.770835	0.70109	0.624756	0.615371	0.871549	0.215951	0.887746	0.751983	0.947232	0.633938	0.679647	0.386321	0.891272	0.905262	0.92805	0.916468	0.872256	0.956781	acute inflammatory response	BP	Inflammation which comprises a rapid, short-lived, relatively uniform response to acute injury or antigenic challenge and is characterized by accumulations of fluid, plasma proteins, and granulocytic leukocytes. An acute inflammatory response occurs within a matter of minutes or hours, and either resolves within a few days or becomes a chronic inflammatory response.
GO:0002541	0.609102	0.436952	0.298234	0.300958	0.761881	-0.173829	0.729308	0.520191	0.912569	0.332144	0.25426	-0.108309	0.88665	0.917218	0.883883	0.863598	0.814271	0.963118	activation of plasma proteins during acute inflammatory response	BP	Any process activating plasma proteins via proteolysis during an acute inflammatory response.
GO:0002562	0.851383	0.826995	0.789489	0.803568	0.68356	0.775285	0.977979	0.849595	0.851201	0.820803	0.822577	0.68921	0.94043	0.992413	0.931022	0.924409	0.907816	0.914546	somatic diversification of immune receptors via germline recombination within a single locus	BP	The process by which immune receptor genes are diversified through recombination of the germline genetic elements within a single genetic locus.
GO:0002573	0.839835	0.81923	0.795444	0.813344	0.955755	0.593776	0.955143	0.849745	0.878819	0.820935	0.851233	0.725384	0.918732	0.949801	0.936725	0.93622	0.887289	0.944941	myeloid leukocyte differentiation	BP	The process whereby a relatively unspecialized myeloid precursor cell acquires the specialized features of any cell of the myeloid leukocyte lineage.
GO:0002682	0.801044	0.777605	0.714313	0.704335	0.701915	0.560694	0.904001	0.841898	0.892124	0.827267	0.875859	0.733166	0.907204	0.962953	0.934196	0.927101	0.904154	0.935648	regulation of immune system process	BP	Any process that modulates the frequency, rate, or extent of an immune system process.
GO:0002683	0.857414	0.861862	0.818244	0.80765	0.840558	0.801718	0.954151	0.898549	0.931238	0.876118	0.948432	0.827227	0.918091	0.979079	0.938766	0.929523	0.901416	0.936581	negative regulation of immune system process	BP	Any process that stops, prevents, or reduces the frequency, rate, or extent of an immune system process.
GO:0002684	0.749674	0.721727	0.643214	0.625299	0.628396	0.46376	0.887682	0.800132	0.908327	0.771696	0.864179	0.614508	0.89673	0.962651	0.941687	0.933844	0.930796	0.940744	positive regulation of immune system process	BP	Any process that activates or increases the frequency, rate, or extent of an immune system process.
GO:0002694	0.798002	0.771607	0.717436	0.713655	0.599185	0.694473	0.920014	0.834014	0.888902	0.8342	0.929179	0.740708	0.908383	0.95941	0.954401	0.949414	0.943202	0.944469	regulation of leukocyte activation	BP	Any process that modulates the frequency, rate, or extent of leukocyte activation.
GO:0002695	0.868391	0.876383	0.854415	0.839817	0.88435	0.802044	0.954633	0.896094	0.935324	0.874233	0.948261	0.831092	0.929821	0.983834	0.957201	0.951197	0.960229	0.94158	negative regulation of leukocyte activation	BP	Any process that stops, prevents, or reduces the frequency, rate, or extent of leukocyte activation.
GO:0002696	0.752446	0.733684	0.680477	0.677979	0.507314	0.667423	0.924757	0.802422	0.900211	0.803275	0.939425	0.654137	0.883748	0.949199	0.951652	0.945646	0.954578	0.934132	positive regulation of leukocyte activation	BP	Any process that activates or increases the frequency, rate, or extent of leukocyte activation.
GO:0002697	0.784796	0.778777	0.766844	0.751493	0.706623	0.670383	0.858904	0.772948	0.911583	0.702314	0.871479	0.503575	0.920054	0.982981	0.946183	0.939592	0.889074	0.957483	regulation of immune effector process	BP	Any process that modulates the frequency, rate, or extent of an immune effector process.
GO:0002699	0.595429	0.641601	0.697917	0.683411	0.557051	0.60791	0.751296	0.546222	0.861975	0.416579	0.951302	-0.289039	0.844847	0.986549	0.946528	0.937026	0.905475	0.961702	positive regulation of immune effector process	BP	Any process that activates or increases the frequency, rate, or extent of an immune effector process.
GO:0002700	0.825537	0.784594	0.714337	0.720067	0.554048	0.583265	0.834158	0.840415	0.86345	0.851342	0.76362	0.879788	0.967193	0.994973	0.970726	0.965941	0.965993	0.977755	regulation of production of molecular mediator of immune response	BP	Any process that modulates the frequency, rate, or extent of the production of molecular mediator of immune response.
GO:0002703	0.774179	0.766719	0.774352	0.759463	0.785708	0.593953	0.86366	0.743647	0.911215	0.649288	0.872534	0.409606	0.930578	0.986644	0.971562	0.970022	0.964969	0.966666	regulation of leukocyte mediated immunity	BP	Any process that modulates the frequency, rate, or extent of leukocyte mediated immunity.
GO:0002706	0.783925	0.793059	0.763443	0.74469	0.759734	0.582746	0.839048	0.814775	0.895797	0.794423	0.85884	0.786825	0.931375	0.985642	0.972055	0.970814	0.966103	0.967899	regulation of lymphocyte mediated immunity	BP	Any process that modulates the frequency, rate, or extent of lymphocyte mediated immunity.
GO:0002757	0.724452	0.742325	0.672292	0.676448	0.534934	0.761494	0.833374	0.810209	0.855096	0.808858	0.881117	0.654275	0.856035	0.95872	0.921096	0.909733	0.885707	0.921371	immune response-activating signal transduction	BP	The cascade of processes by which a signal interacts with a receptor, causing a change in the level or activity of a second messenger or other downstream target, and ultimately leading to activation or perpetuation of an immune response.
GO:0002761	0.927642	0.93285	0.911405	0.91981	0.987381	0.83187	0.987847	0.960419	0.969671	0.948764	0.977	0.931391	0.942449	0.962207	0.937366	0.937033	0.875465	0.949492	regulation of myeloid leukocyte differentiation	BP	Any process that modulates the frequency, rate, or extent of myeloid leukocyte differentiation.
GO:0002764	0.725452	0.738537	0.663789	0.673293	0.539029	0.763871	0.824283	0.809131	0.842046	0.810062	0.882862	0.655765	0.85761	0.95964	0.921492	0.910133	0.886984	0.923407	immune response-regulating signal transduction	BP	The cascade of processes by which a signal interacts with a receptor, causing a change in the level or activity of a second messenger or other downstream target, and ultimately leading to the activation, perpetuation, or inhibition of an immune response.
GO:0002768	0.726382	0.739052	0.668488	0.680844	0.592046	0.754851	0.824077	0.806016	0.839674	0.80167	0.879695	0.639966	0.86095	0.958798	0.92278	0.911705	0.887094	0.925769	immune response-regulating cell surface receptor signaling pathway	BP	A series of molecular signals initiated by the binding of an extracellular ligand to a receptor on the surface of the target cell capable of activating, perpetuating, or inhibiting an immune response.
GO:0002790	0.644783	0.782619	0.734019	0.745175	0.755066	0.675138	0.943424	0.827274	0.903089	0.800988	0.892577	0.710784	0.825204	0.961232	0.933631	0.929383	0.979456	0.913514	peptide secretion	BP	The controlled release of a peptide from a cell or group of cells.
GO:0002791	0.764082	0.717456	0.626553	0.641235	0.944071	0.318201	0.898618	0.778501	0.76125	0.763753	0.898337	0.628856	0.850397	0.918351	0.915405	0.914494	0.930731	0.910009	regulation of peptide secretion	BP	Any process that modulates the frequency, rate, or extent of peptide secretion.
GO:0002792	0.805998	0.766865	0.6575	0.677953	0.963743	0.332943	0.954262	0.855144	0.930455	0.801726	0.907438	0.61588	0.884249	0.951125	0.932288	0.931604	0.985774	0.910728	negative regulation of peptide secretion	BP	Any process that stops, prevents, or reduces the frequency, rate, or extent of peptide secretion.
GO:0002819	0.75325	0.757563	0.795078	0.787351	0.768196	0.701084	0.885892	0.727647	0.910511	0.684751	0.818582	0.692906	0.945965	0.981742	0.972944	0.972217	0.973027	0.968755	regulation of adaptive immune response	BP	Any process that modulates the frequency, rate, or extent of an adaptive immune response.
GO:0002822	0.75325	0.757563	0.795078	0.787351	0.768196	0.701084	0.885892	0.727647	0.910511	0.684751	0.818582	0.692906	0.945965	0.981742	0.972944	0.972217	0.973027	0.968755	regulation of adaptive immune response based on somatic recombination of immune receptors built from immunoglobulin superfamily domains	BP	Any process that modulates the frequency, rate, or extent of an adaptive immune response based on somatic recombination of immune receptors built from immunoglobulin superfamily domains.
GO:0003001	0.656047	0.746229	0.731741	0.741757	0.68969	0.589346	0.929699	0.761648	0.878434	0.691638	0.748599	0.540871	0.821104	0.949677	0.897485	0.890165	0.950818	0.897893	generation of a signal involved in cell-cell signaling	BP	The cellular process by which a physical entity or change in state, a signal, is created that originates in one cell and is used to transfer information to another cell. This process begins with the initial formation of the signal and ends with the mature form and placement of the signal.
GO:0003002	0.804598	0.782504	0.808628	0.803006	0.887607	0.610571	0.916022	0.79373	0.853211	0.793998	0.867646	0.663322	0.856566	0.90246	0.875928	0.914628	0.922634	0.927734	regionalization	BP	The pattern specification process by which an axis or axes is subdivided in space to define an area or volume in which specific patterns of cell differentiation will take place or in which cells interpret a specific environment.
GO:0003006	0.779803	0.787761	0.801072	0.785851	0.767327	0.712863	0.917146	0.756374	0.85985	0.701155	0.841458	0.397351	0.82633	0.894939	0.834003	0.82038	0.93119	0.801408	reproductive developmental process	BP	A developmental process by which a progressive change in the state of some part of an organism specifically contributes to its ability to form offspring.
GO:0003007	0.750868	0.750609	0.786673	0.771977	0.809021	0.739302	0.923186	0.765107	0.761922	0.820349	0.854297	0.721881	0.825781	0.924902	0.911978	0.901579	0.911018	0.889728	heart morphogenesis	BP	The developmental process by which the heart is generated and organized. The heart is a hollow, muscular organ, which, by contracting rhythmically, keeps up the circulation of the blood.
GO:0003008	0.767284	0.803706	0.784485	0.785335	0.81766	0.69639	0.905419	0.822263	0.861557	0.847529	0.843793	0.817592	0.850097	0.943405	0.904369	0.90588	0.932802	0.899592	system process	BP	A multicellular organismal process carried out by any of the organs or tissues in an organ system. An organ system is a regularly interacting or interdependent group of organs or tissues that work together to carry out a biological objective.
GO:0003012	0.721603	0.734092	0.730747	0.718653	0.711608	0.668996	0.923544	0.732123	0.840856	0.867397	0.816715	0.857692	0.832486	0.957844	0.890306	0.927989	0.932637	0.925912	muscle system process	BP	A organ system process carried out at the level of a muscle. Muscle tissue is composed of contractile cells or fibers.
GO:0003013	0.693332	0.68296	0.600756	0.585903	0.714031	0.371389	0.874798	0.753796	0.81089	0.814314	0.825354	0.710193	0.826165	0.971936	0.874921	0.876488	0.852773	0.878136	circulatory system process	BP	A organ system process carried out by any of the organs or tissues of the circulatory system. The circulatory system is an organ system that moves extracellular fluids to and from tissue within a multicellular organism.
GO:0003014	0.872678	0.886511	0.856092	0.87516	0.835329	0.781013	0.970858	0.919698	0.944438	0.933843	0.90253	0.990984	0.923898	0.940096	0.948841	0.944951	0.986717	0.930872	renal system process	BP	A organ system process carried out by any of the organs or tissues of the renal system. The renal system is responsible for fluid volume regulation and detoxification in an organism.
GO:0003015	0.624275	0.622327	0.553166	0.527137	0.759633	0.19828	0.908778	0.663471	0.545267	0.804303	0.891963	0.628154	0.740331	0.982979	0.797208	0.798698	0.647717	0.846548	heart process	BP	A circulatory system process carried out by the heart. The heart is a hollow, muscular organ, which, by contracting rhythmically, keeps up the circulation of the blood. The heart is a hollow, muscular organ, which, by contracting rhythmically, keeps up the circulation of the blood.
GO:0003016	0.812077	0.804208	0.805108	0.816387	0.75064	0.805397	0.975521	0.794417	0.659108	0.874336	0.975036	0.902476	0.867414	0.937762	0.834964	0.838085	0.744052	0.835062	respiratory system process	BP	A organ system process carried out by any of the organs or tissues of the respiratory system. The respiratory system is an organ system responsible for respiratory gaseous exchange.
GO:0003018	0.752061	0.767344	0.676121	0.677692	0.81823	0.650917	0.911262	0.851109	0.954636	0.809508	0.811359	0.681177	0.851201	0.971545	0.937169	0.954084	0.981902	0.935563	vascular process in circulatory system	BP	A circulatory process that occurs at the level of the vasculature.
GO:0003044	0.645223	0.587288	0.541744	0.576835	0.725971	0.187245	0.945868	0.631597	0.836479	0.621589	0.843193	0.215612	0.741717	0.960023	0.755493	0.726074	0.501841	0.742498	regulation of systemic arterial blood pressure mediated by a chemical signal	BP	The regulation of blood pressure mediated by biochemical signaling: hormonal, autocrine or paracrine.
GO:0003073	0.573925	0.545377	0.491197	0.522282	0.634787	0.13274	0.925505	0.592302	0.866664	0.57308	0.738723	0.17483	0.698628	0.987579	0.742503	0.737695	0.631439	0.742176	regulation of systemic arterial blood pressure	BP	The process that modulates the force with which blood travels through the systemic arterial circulatory system. The process is controlled by a balance of processes that increase pressure and decrease pressure.
GO:0005975	0.774438	0.744489	0.73664	0.733906	0.850371	0.569285	0.849684	0.754085	0.877526	0.704614	0.740024	0.599438	0.877114	0.942014	0.922433	0.917318	0.950337	0.900296	carbohydrate metabolic process	BP	The chemical reactions and pathways involving carbohydrates, any of a group of organic compounds based of the general formula Cx(H2O)y. Includes the formation of carbohydrate derivatives by the addition of a carbohydrate residue to another molecule.
GO:0005976	0.683847	0.603254	0.635768	0.635604	0.631014	0.391467	0.712755	0.622954	0.818648	0.656155	0.803676	0.417344	0.805099	0.957091	0.875329	0.874197	0.953784	0.839643	polysaccharide metabolic process	BP	The chemical reactions and pathways involving polysaccharides, a polymer of more than 10 monosaccharide residues joined by glycosidic linkages.
GO:0005977	0.687851	0.675314	0.654825	0.647581	0.353827	0.738267	0.742599	0.688775	0.894787	0.859258	0.81309	0.836128	0.717376	0.981145	0.834986	0.832328	0.919446	0.770426	glycogen metabolic process	BP	The chemical reactions and pathways involving glycogen, a polydisperse, highly branched glucan composed of chains of D-glucose residues in alpha(1->4) glycosidic linkage, joined together by alpha(1->6) glycosidic linkages.
GO:0005996	0.815183	0.773536	0.75042	0.728481	0.91914	0.487116	0.887772	0.786158	0.918993	0.703038	0.766868	0.596722	0.906429	0.968262	0.938575	0.934616	0.967116	0.913532	monosaccharide metabolic process	BP	The chemical reactions and pathways involving monosaccharides, the simplest carbohydrates. They are polyhydric alcohols containing either an aldehyde or a keto group and between three to ten or more carbon atoms. They form the constitutional repeating units of oligo- and polysaccharides.
GO:0006006	0.820027	0.780178	0.75507	0.729767	0.916594	0.542711	0.88904	0.794818	0.933352	0.700289	0.838016	0.503307	0.906264	0.9634	0.938922	0.935216	0.958007	0.917887	glucose metabolic process	BP	The chemical reactions and pathways involving glucose, the aldohexose gluco-hexose. D-glucose is dextrorotatory and is sometimes known as dextrose; it is an important source of energy for living organisms and is found free as well as combined in homo- and hetero-oligosaccharides and polysaccharides.
GO:0006007	0.827222	0.776277	0.773856	0.74767	0.941403	0.519533	0.903506	0.768669	0.951612	0.647125	0.815513	0.39607	0.915249	0.964985	0.94798	0.945907	0.968758	0.931854	glucose catabolic process	BP	The chemical reactions and pathways resulting in the breakdown of glucose, the aldohexose gluco-hexose.
GO:0006020	0.851087	0.869367	0.850804	0.862623	0.955052	0.704506	0.959616	0.910407	0.962335	0.936358	0.985528	0.955517	0.850442	0.967665	0.863157	0.843824	0.966035	0.772662	inositol metabolic process	BP	The chemical reactions and pathways involving inositol, 1,2,3,4,5,6-cyclohexanehexol, a growth factor for animals and microorganisms.
GO:0006022	0.690586	0.812706	0.752137	0.795343	0.861679	0.804715	0.736067	0.860649	0.898698	0.835346	0.910221	0.741007	0.818328	0.947624	0.92339	0.917706	0.904557	0.914101	aminoglycan metabolic process	BP	The chemical reactions and pathways involving aminoglycans, any polymer containing amino groups that consists of more than about 10 monosaccharide residues joined to each other by glycosidic linkages.
GO:0006029	0.64283	0.812309	0.761225	0.804877	0.879661	0.765758	0.80539	0.850249	0.874332	0.840297	0.893797	0.756125	0.793381	0.949884	0.930154	0.923757	0.897454	0.923498	proteoglycan metabolic process	BP	The chemical reactions and pathways involving proteoglycans, any glycoprotein in which the carbohydrate units are glycosaminoglycans.
GO:0006040	0.665793	0.521493	0.569184	0.556389	0.666687	-0.0198048	0.615581	0.594188	0.668952	0.520592	0.783877	0.0915634	0.885198	0.972234	0.931818	0.926814	0.989233	0.910448	amino sugar metabolic process	BP	The chemical reactions and pathways involving any amino sugar, sugars containing an amino group in place of a hydroxyl group.
GO:0006041	0.674248	0.528713	0.578423	0.56601	0.69815	-0.0228564	0.632683	0.602567	0.663665	0.525626	0.795573	0.0859873	0.896661	0.981929	0.945413	0.943037	0.989318	0.93602	glucosamine metabolic process	BP	The chemical reactions and pathways involving glucosamine (2-amino-2-deoxyglucopyranose), an aminodeoxysugar that occurs in combined form in chitin.
GO:0006044	0.674248	0.528713	0.578423	0.56601	0.69815	-0.0228564	0.632683	0.602567	0.663665	0.525626	0.795573	0.0859873	0.896661	0.981929	0.945413	0.943037	0.989318	0.93602	N-acetylglucosamine metabolic process	BP	The chemical reactions and pathways involving N-acetylglucosamine. The D isomer is a common structural unit of glycoproteins in plants, bacteria and animals; it is often the terminal sugar of an oligosaccharide moiety of a glycoprotein.
GO:0006066	0.800467	0.759372	0.719209	0.705204	0.861075	0.53905	0.881019	0.794519	0.810523	0.757653	0.802806	0.672399	0.893142	0.960473	0.925924	0.921594	0.954792	0.90357	cellular alcohol metabolic process	BP	The chemical reactions and pathways involving alcohols, any of a class of compounds containing one or more hydroxyl groups attached to a saturated carbon atom, as carried out by individual cells.
GO:0006071	0.767723	0.708559	0.727256	0.715712	0.726859	0.718586	0.863935	0.68139	0.433762	0.673861	0.866899	0.597777	0.895516	0.853561	0.892866	0.881518	0.958288	0.875554	glycerol metabolic process	BP	The chemical reactions and pathways involving glycerol, 1,2,3-propanetriol, a sweet, hygroscopic, viscous liquid, widely distributed in nature as a constituent of many lipids.
GO:0006073	0.687851	0.675314	0.654825	0.647581	0.353827	0.738267	0.742599	0.688775	0.894787	0.859258	0.81309	0.836128	0.717376	0.981145	0.834986	0.832328	0.919446	0.770426	cellular glucan metabolic process	BP	The chemical reactions and pathways involving glucans, polysaccharides consisting only of glucose residues.
GO:0006082	0.747227	0.702976	0.679643	0.671889	0.862065	0.33845	0.869706	0.725572	0.815871	0.670632	0.553568	0.684523	0.873006	0.958052	0.923203	0.92107	0.94263	0.913468	organic acid metabolic process	BP	The chemical reactions and pathways involving organic acids, any acidic compound containing carbon in covalent linkage.
GO:0006084	0.843498	0.788341	0.794036	0.785936	0.944775	0.411885	0.98597	0.764417	0.955926	0.630815	0.746066	0.469416	0.935504	0.989726	0.951522	0.944126	0.992842	0.92263	acetyl-CoA metabolic process	BP	The chemical reactions and pathways involving acetyl-CoA, a derivative of coenzyme A in which the sulfhydryl group is acetylated; it is a metabolite derived from several pathways (e.g. glycolysis, fatty acid oxidation, amino-acid catabolism) and is further metabolized by the tricarboxylic acid cycle. It is a key intermediate in lipid and terpenoid biosynthesis.
GO:0006090	0.842037	0.787381	0.678952	0.64777	0.929341	0.282458	0.891462	0.88222	0.928291	0.865584	0.924375	0.805413	0.943667	0.990036	0.968845	0.969437	0.96113	0.967186	pyruvate metabolic process	BP	The chemical reactions and pathways involving pyruvate, 2-oxopropanoate.
GO:0006091	0.884067	0.86465	0.853108	0.848988	0.903312	0.757454	0.923273	0.876159	0.918238	0.8575	0.915404	0.771363	0.931863	0.970279	0.954098	0.953256	0.979769	0.949622	generation of precursor metabolites and energy	BP	The chemical reactions and pathways resulting in the formation of precursor metabolites, substances from which energy is derived, and any process involved in the liberation of energy from these substances.
GO:0006094	0.84902	0.797905	0.681325	0.650941	0.924214	0.286812	0.901674	0.901479	0.976931	0.866925	0.922691	0.815442	0.946015	0.991681	0.971284	0.972509	0.960452	0.969314	gluconeogenesis	BP	The formation of glucose from noncarbohydrate precursors, such as pyruvate, amino acids and glycerol.
GO:0006096	0.835133	0.774282	0.767392	0.738552	0.939259	0.496565	0.934727	0.763658	0.96504	0.623792	0.788699	0.366121	0.940499	0.979992	0.960006	0.961371	0.976403	0.956169	glycolysis	BP	The chemical reactions and pathways resulting in the breakdown of a monosaccharide (generally glucose) into pyruvate, with the concomitant production of a small amount of ATP. Pyruvate may be converted to ethanol, lactate, or other small molecules, or fed into the TCA cycle.
GO:0006099	0.865823	0.800936	0.859441	0.881836	0.957577	0.780135	0.986506	0.731548	0.95067	0.58711	0.941118	0.227469	0.962525	0.981044	0.968046	0.962268	0.993887	0.957922	tricarboxylic acid cycle	BP	A nearly universal metabolic pathway in which the acetyl group of acetyl coenzyme A is effectively oxidized to two CO2 and four pairs of electrons are transferred to coenzymes. The acetyl group combines with oxaloacetate to form citrate, which undergoes successive transformations to isocitrate, 2-oxoglutarate, succinyl-CoA, succinate, fumarate, malate, and oxaloacetate again, thus completing the …
GO:0006112	0.738815	0.751917	0.734633	0.725217	0.588217	0.743306	0.809771	0.766876	0.917874	0.87997	0.844675	0.895789	0.739442	0.983081	0.837154	0.832702	0.931784	0.762833	energy reserve metabolic process	BP	NA
GO:0006119	0.919548	0.913926	0.901504	0.895785	0.885664	0.859848	0.950192	0.937239	0.904084	0.946084	0.957413	0.931835	0.966577	0.986685	0.981582	0.980018	0.994073	0.975082	oxidative phosphorylation	BP	The phosphorylation of ADP to ATP that accompanies the oxidation of a metabolite through the operation of the respiratory chain. Oxidation of compounds establishes a proton gradient across the membrane, providing the energy for ATP synthesis.
GO:0006139	0.800282	0.777287	0.752614	0.756548	0.816132	0.679413	0.921401	0.807391	0.85375	0.792345	0.86176	0.701291	0.885431	0.945185	0.919848	0.918313	0.933443	0.913078	nucleobase, nucleoside, nucleotide and nucleic acid metabolic process	BP	The chemical reactions and pathways involving nucleobases, nucleosides, nucleotides and nucleic acids.
GO:0006140	0.748305	0.755877	0.807605	0.810352	0.805758	0.763781	0.943818	0.751736	0.803891	0.732	0.764005	0.731661	0.854358	0.972838	0.912387	0.922195	0.95459	0.912893	regulation of nucleotide metabolic process	BP	Any process that modulates the frequency, rate or extent of the chemical reactions and pathways involving nucleotides.
GO:0006144	0.377953	0.535081	0.436719	0.492791	0.272629	0.141953	0.597444	0.644476	0.328378	0.703118	0.62424	0.627865	0.683632	0.954919	0.943379	0.936261	0.904094	0.949839	purine base metabolic process	BP	The chemical reactions and pathways involving purine bases, one of the two classes of nitrogen-containing ring compounds found in DNA and RNA, which include adenine and guanine.
GO:0006163	0.832364	0.83913	0.852412	0.85966	0.855584	0.838721	0.914341	0.83124	0.923446	0.820982	0.894376	0.752498	0.910299	0.980503	0.935361	0.936091	0.936695	0.938673	purine nucleotide metabolic process	BP	The chemical reactions and pathways involving a purine nucleotide, a compound consisting of nucleoside (a purine base linked to a deoxyribose or ribose sugar) esterified with a phosphate moiety at either the 3' or 5'-hydroxyl group of its glycose moiety.
GO:0006164	0.824486	0.820122	0.829872	0.83482	0.831598	0.812188	0.905285	0.813158	0.915014	0.803759	0.888132	0.711959	0.916495	0.978367	0.94735	0.95216	0.946155	0.960967	purine nucleotide biosynthetic process	BP	The chemical reactions and pathways resulting in the formation of a purine nucleotide, a compound consisting of nucleoside (a purine base linked to a deoxyribose or ribose sugar) esterified with a phosphate moiety at either the 3' or 5'-hydroxyl group of its glycose moiety.
GO:0006171	0.656913	0.65896	0.727736	0.75982	0.845152	0.68286	0.918605	0.66064	0.810054	0.608853	0.686314	0.594499	0.804583	0.974586	0.891595	0.903291	0.971257	0.878733	cAMP biosynthetic process	BP	The chemical reactions and pathways resulting in the formation of the nucleotide cAMP (cyclic AMP, adenosine 3',5'-cyclophosphate).
GO:0006220	0.862202	0.82757	0.862704	0.861364	0.938723	0.734358	0.982476	0.781083	0.94784	0.707937	0.95806	0.460437	0.931099	0.990109	0.957397	0.955946	0.992469	0.947656	pyrimidine nucleotide metabolic process	BP	The chemical reactions and pathways involving a pyrimidine nucleotide, a compound consisting of nucleoside (a pyrimidine base linked to a deoxyribose or ribose sugar) esterified with a phosphate moiety at either the 3' or 5'-hydroxyl group of its glycose moiety.
GO:0006221	0.862202	0.82757	0.862704	0.861364	0.938723	0.734358	0.982476	0.781083	0.94784	0.707937	0.95806	0.460437	0.931099	0.990109	0.957397	0.955946	0.992469	0.947656	pyrimidine nucleotide biosynthetic process	BP	The chemical reactions and pathways resulting in the formation of a pyrimidine nucleotide, a compound consisting of nucleoside (a pyrimidine base linked to a deoxyribose or ribose sugar) esterified with a phosphate moiety at either the 3' or 5'-hydroxyl group of its glycose moiety.
GO:0006259	0.819918	0.774702	0.740173	0.757457	0.792861	0.667829	0.911354	0.813173	0.844969	0.792278	0.863966	0.697948	0.907321	0.956162	0.927905	0.920831	0.93145	0.9159	DNA metabolic process	BP	The chemical reactions and pathways involving DNA, deoxyribonucleic acid, one of the two main types of nucleic acid, consisting of a long, unbranched macromolecule formed from one, or more commonly, two, strands of linked deoxyribonucleotides.
GO:0006260	0.779491	0.739247	0.708265	0.729273	0.717514	0.698557	0.848416	0.770791	0.822718	0.734611	0.809172	0.678478	0.873446	0.938792	0.911928	0.903502	0.91466	0.89267	DNA replication	BP	The process whereby new strands of DNA are synthesized. The template for replication can either be an existing DNA molecule or RNA.
GO:0006261	0.76225	0.75214	0.703284	0.687736	0.857407	0.245439	0.719461	0.811958	0.714415	0.84216	0.749049	0.904714	0.818815	0.837934	0.87487	0.85547	0.885135	0.817904	DNA-dependent DNA replication	BP	The process whereby new strands of DNA are synthesized, using parental DNA as a template for the DNA-dependent DNA polymerases that synthesize the new strands.
GO:0006281	0.838406	0.799291	0.748973	0.767057	0.84263	0.652556	0.928273	0.848657	0.855593	0.846195	0.850035	0.800887	0.915658	0.967016	0.931622	0.925407	0.944499	0.920516	DNA repair	BP	The process of restoring DNA after damage. Genomes are subject to damage by chemical and physical agents in the environment (e.g. UV and ionizing radiations, chemical mutagens, fungal and bacterial toxins, etc.) and by free radicals or alkylating agents endogenously generated in metabolism. DNA is also damaged because of errors during its replication. A variety of different DNA repair pathways ha…
GO:0006284	0.573466	0.489791	0.460505	0.490119	-0.0644743	0.945464	0.653354	0.470336	0.285628	0.353827	0.149702	0.0188863	0.760998	0.963121	0.785224	0.762105	0.870602	0.676299	base-excision repair	BP	In base excision repair, an altered base is removed by a DNA glycosylase enzyme, followed by excision of the resulting sugar phosphate. The small gap left in the DNA helix is filled in by the sequential action of DNA polymerase and DNA ligase.
GO:0006289	0.892119	0.858743	0.776843	0.792855	0.703896	0.729798	0.97785	0.942014	0.901523	0.939394	0.969385	0.904629	0.957743	0.994259	0.963906	0.95994	0.967043	0.958334	nucleotide-excision repair	BP	In nucleotide excision repair a small region of the strand surrounding the damage is removed from the DNA helix as an oligonucleotide. The small gap left in the DNA helix is filled in by the sequential action of DNA polymerase and DNA ligase. Nucleotide excision repair recognizes a wide range of substrates, including damage caused by UV irradiation (pyrimidine dimers and 6-4 photoproducts) and ch…
GO:0006302	0.848711	0.783646	0.658852	0.684644	0.810068	0.19367	0.983732	0.926094	0.931217	0.927054	0.921092	0.913413	0.953024	0.986313	0.955317	0.947078	0.976951	0.944845	double-strand break repair	BP	The repair of double-strand breaks in DNA via homologous and nonhomologous mechanisms to reform a continuous DNA helix.
GO:0006304	0.785234	0.674946	0.791925	0.784903	0.973877	0.713181	0.813166	0.604203	0.813164	0.360373	0.799152	-0.208651	0.933655	0.919784	0.940132	0.936047	0.969349	0.92174	DNA modification	BP	The covalent alteration of one or more nucleotide sites in DNA, resulting in a change in its properties.
GO:0006308	0.837303	0.782641	0.730371	0.704032	0.576914	0.66539	0.923619	0.832056	0.800877	0.836775	0.974097	0.681391	0.918967	0.977391	0.914061	0.901564	0.948024	0.892652	DNA catabolic process	BP	The chemical reactions and pathways resulting in the breakdown of DNA, deoxyribonucleic acid, one of the two main types of nucleic acid, consisting of a long unbranched macromolecule formed from one or two strands of linked deoxyribonucleotides, the 3'-phosphate group of each constituent deoxyribonucleotide being joined in 3',5'-phosphodiester linkage to the 5'-hydroxyl group of the deoxyribose m…
GO:0006310	0.803582	0.757894	0.701014	0.712712	0.711834	0.491519	0.931742	0.818496	0.835035	0.820256	0.846943	0.718092	0.910293	0.976845	0.922624	0.912759	0.886375	0.90439	DNA recombination	BP	Any process by which a new genotype is formed by reassortment of genes resulting in gene combinations different from those that were present in the parents. In eukaryotes genetic recombination can occur by chromosome assortment, intrachromosomal recombination, or nonreciprocal interchromosomal recombination. Intrachromosomal recombination occurs by crossing over. In bacteria it may occur by genet…
GO:0006323	0.814106	0.806187	0.791359	0.806938	0.762808	0.789689	0.933967	0.81593	0.872835	0.782305	0.882849	0.662584	0.914953	0.961136	0.943394	0.939278	0.925044	0.942693	DNA packaging	BP	Any process by which DNA and associated proteins are formed into a compact, orderly structure.
GO:0006325	0.827974	0.811376	0.790105	0.786728	0.834769	0.710701	0.934358	0.840163	0.875978	0.836731	0.877183	0.768339	0.904495	0.951857	0.932936	0.927826	0.941242	0.926704	establishment or maintenance of chromatin architecture	BP	Any process that results in the specification, formation or maintenance of the physical structure of eukaryotic chromatin.
GO:0006333	0.836199	0.827889	0.812894	0.817528	0.849733	0.780183	0.945176	0.842306	0.89068	0.816929	0.898481	0.721862	0.918573	0.97213	0.946015	0.942034	0.936918	0.942743	chromatin assembly or disassembly	BP	The formation or destruction of chromatin structures.
GO:0006334	0.82423	0.823991	0.818418	0.83258	0.832486	0.792577	0.940569	0.82891	0.872667	0.80636	0.894917	0.712115	0.916059	0.966873	0.945531	0.941085	0.925047	0.945443	nucleosome assembly	BP	The aggregation, arrangement and bonding together of a nucleosome, the beadlike structural units of eukaryotic chromatin composed of histones and DNA.
GO:0006338	0.877841	0.835507	0.806474	0.803433	0.87709	0.685361	0.964408	0.860563	0.886037	0.832163	0.876309	0.824324	0.931118	0.956344	0.938547	0.933235	0.957758	0.934253	chromatin remodeling	BP	Dynamic structural changes to eukaryotic chromatin occurring throughout the cell division cycle. These changes range from the local changes necessary for transcriptional regulation to global changes necessary for chromosome segregation.
GO:0006342	0.864162	0.814371	0.748858	0.708433	0.915184	0.586992	0.962291	0.902774	0.978987	0.932642	0.88101	0.963772	0.932229	0.913145	0.950667	0.944542	0.988767	0.949366	chromatin silencing	BP	Repression of transcription by altering the structure of chromatin, e.g. by conversion of large regions of DNA into an inaccessible state often called heterochromatin.
GO:0006350	0.7912	0.766805	0.743096	0.746151	0.810713	0.670368	0.922772	0.796249	0.855982	0.777457	0.868114	0.65726	0.87758	0.931553	0.914184	0.914215	0.928726	0.909929	transcription	BP	The synthesis of either RNA on a template of DNA or DNA on a template of RNA.
GO:0006351	0.79475	0.769856	0.745675	0.746743	0.813467	0.666804	0.926683	0.798244	0.853141	0.781252	0.86814	0.661079	0.878597	0.930909	0.915207	0.914554	0.926504	0.911398	transcription, DNA-dependent	BP	The synthesis of RNA on a template of DNA.
GO:0006352	0.704261	0.632796	0.525034	0.600995	0.791299	0.671627	0.966499	0.781693	0.826494	0.763155	0.877156	0.565402	0.905454	0.978479	0.947932	0.955767	0.968903	0.962506	transcription initiation	BP	Any process involved in the assembly of the RNA polymerase complex at the promoter region of a DNA template, resulting in the subsequent synthesis of RNA from that promoter.
GO:0006355	0.794539	0.769774	0.745133	0.74617	0.813284	0.665072	0.928503	0.798609	0.854249	0.780927	0.869122	0.659749	0.87856	0.930099	0.915358	0.914714	0.927014	0.911537	regulation of transcription, DNA-dependent	BP	Any process that modulates the frequency, rate or extent of DNA-dependent transcription.
GO:0006357	0.781939	0.742974	0.740183	0.738718	0.78947	0.632846	0.920707	0.765801	0.873087	0.755801	0.870873	0.628326	0.872335	0.922097	0.905213	0.915375	0.910864	0.919518	regulation of transcription from RNA polymerase II promoter	BP	Any process that modulates the frequency, rate or extent of transcription from an RNA polymerase II promoter.
GO:0006364	0.881725	0.86079	0.835479	0.84562	0.911889	0.784658	0.923166	0.886544	0.877915	0.875222	0.911397	0.79875	0.927554	0.94723	0.94783	0.946521	0.959315	0.959153	rRNA processing	BP	Any process involved in the conversion of a primary ribosomal RNA (rRNA) transcript into one or more mature rRNA molecules.
GO:0006366	0.786601	0.74553	0.737499	0.73632	0.785449	0.64591	0.925647	0.773647	0.879145	0.762936	0.873666	0.641482	0.878396	0.926162	0.908862	0.918131	0.915535	0.92261	transcription from RNA polymerase II promoter	BP	The synthesis of RNA from a DNA template by RNA polymerase II (Pol II), originating at a Pol II-specific promoter. Includes transcription of messenger RNA (mRNA) and certain small nuclear RNAs (snRNAs).
GO:0006396	0.819882	0.801437	0.763026	0.772832	0.863513	0.737851	0.934213	0.844969	0.834858	0.841277	0.867071	0.769797	0.891892	0.950777	0.922351	0.916374	0.946294	0.904884	RNA processing	BP	Any process involved in the conversion of one or more primary RNA transcripts into one or more mature RNA molecules.
GO:0006397	0.801544	0.789173	0.752696	0.755428	0.859913	0.735422	0.947461	0.83456	0.826149	0.83445	0.862753	0.761892	0.882542	0.947935	0.920833	0.914252	0.956915	0.89256	mRNA processing	BP	Any process involved in the conversion of a primary mRNA transcript into one or more mature mRNA(s) prior to translation into polypeptide.
GO:0006399	0.807553	0.779085	0.74768	0.769396	0.795824	0.691373	0.885078	0.806646	0.820695	0.794806	0.786251	0.761838	0.869646	0.954477	0.904342	0.894894	0.878085	0.896444	tRNA metabolic process	BP	The chemical reactions and pathways involving tRNA, transfer RNA, a class of relatively small RNA molecules responsible for mediating the insertion of amino acids into the sequence of nascent polypeptide chains during protein synthesis. Transfer RNA is characterized by the presence of many unusual minor bases, the function of which has not been completely established.
GO:0006400	0.883213	0.867365	0.852296	0.859606	0.89018	0.922169	0.825274	0.867975	0.917942	0.808496	0.841339	0.615612	0.914489	0.993112	0.905634	0.89494	0.861963	0.896428	tRNA modification	BP	The covalent alteration of one or more nucleotides within a tRNA molecule to produce a tRNA molecule with a sequence that differs from that coded genetically.
GO:0006401	0.86223	0.824335	0.757526	0.731861	0.823173	0.802985	0.946809	0.87692	0.949887	0.885115	0.865691	0.822404	0.932535	0.96005	0.967605	0.971832	0.967672	0.972755	RNA catabolic process	BP	The chemical reactions and pathways resulting in the breakdown of RNA, ribonucleic acid, one of the two main type of nucleic acid, consisting of a long, unbranched macromolecule formed from ribonucleotides joined in 3',5'-phosphodiester linkage.
GO:0006402	0.86223	0.824335	0.757526	0.731861	0.823173	0.802985	0.946809	0.87692	0.949887	0.885115	0.865691	0.822404	0.932535	0.96005	0.967605	0.971832	0.967672	0.972755	mRNA catabolic process	BP	The chemical reactions and pathways resulting in the breakdown of mRNA, messenger RNA, which is responsible for carrying the coded genetic 'message', transcribed from DNA, to sites of protein assembly at the ribosomes.
GO:0006403	0.824255	0.787285	0.793074	0.791647	0.862096	0.713798	0.940195	0.782784	0.901593	0.76338	0.865314	0.71984	0.905297	0.932482	0.93175	0.924505	0.908072	0.929151	RNA localization	BP	A process by which RNA is transported to, or maintained in, a specific location.
GO:0006412	0.901267	0.895703	0.897399	0.897518	0.927222	0.843921	0.966463	0.892433	0.941294	0.880293	0.936438	0.815694	0.940748	0.97305	0.959002	0.955418	0.980515	0.947954	translation	BP	The chemical reactions and pathways resulting in the formation of a protein. This is a ribosome-mediated process in which the information in messenger RNA (mRNA) is used to specify the sequence of amino acids in the protein.
GO:0006413	0.895118	0.867639	0.911803	0.925662	0.974787	0.919005	0.974444	0.816057	0.969615	0.716099	0.943336	0.498616	0.962611	0.996735	0.981207	0.981984	0.996634	0.991743	translational initiation	BP	The process preceding formation of the peptide bond between the first two amino acids of a protein. This includes the formation of a complex of the ribosome, mRNA, and an initiation complex that contains the first aminoacyl-tRNA.
GO:0006417	0.897861	0.870512	0.888045	0.879429	0.948128	0.817351	0.951288	0.849258	0.962235	0.768312	0.947326	0.600544	0.962694	0.983541	0.977913	0.976895	0.982982	0.972103	regulation of translation	BP	Any process that modulates the frequency, rate or extent of the chemical reactions and pathways resulting in the formation of proteins by the translation of mRNA.
GO:0006418	0.847358	0.806043	0.771289	0.784216	0.794502	0.710849	0.902494	0.836182	0.859439	0.818477	0.740459	0.874987	0.909505	0.970335	0.940893	0.935634	0.919642	0.943683	tRNA aminoacylation for protein translation	BP	The synthesis of aminoacyl tRNA by the formation of an ester bond between the 3'-hydroxyl group of the most 3' adenosine of the tRNA, to be used in ribosome-mediated polypeptide synthesis.
GO:0006446	0.91382	0.872088	0.946987	0.948509	0.981918	0.963147	0.972856	0.784584	0.974595	0.648748	0.962071	0.38815	0.984204	0.998389	0.99654	0.996004	0.995946	0.995975	regulation of translational initiation	BP	Any process that modulates the frequency, rate or extent of translational initiation.
GO:0006457	0.794358	0.774506	0.775001	0.775704	0.847099	0.722213	0.929316	0.794894	0.840803	0.759571	0.852865	0.632104	0.881869	0.964875	0.924521	0.920423	0.950659	0.901537	protein folding	BP	The process of assisting in the covalent and noncovalent assembly of single chain polypeptides or multisubunit complexes into the correct tertiary structure.
GO:0006461	0.774971	0.785707	0.782827	0.778235	0.854751	0.67778	0.908123	0.799845	0.860965	0.739889	0.838356	0.64235	0.844351	0.910751	0.914511	0.907074	0.912788	0.901564	protein complex assembly	BP	The aggregation, arrangement and bonding together of a set of components to form a protein complex.
GO:0006464	0.781442	0.771049	0.761197	0.763001	0.829342	0.692331	0.898459	0.781729	0.817752	0.775129	0.848858	0.678165	0.873751	0.949887	0.920677	0.91571	0.927769	0.912281	protein modification process	BP	The covalent alteration of one or more amino acids occurring in proteins, peptides and nascent polypeptides (co-translational, post-translational modifications). Includes the modification of charged tRNAs that are destined to occur in a protein (pre-translation modification).
GO:0006468	0.79198	0.777634	0.756691	0.756782	0.807074	0.722233	0.900664	0.796435	0.837798	0.785172	0.866905	0.689877	0.871983	0.953508	0.922798	0.915933	0.922728	0.911968	protein amino acid phosphorylation	BP	The process of introducing a phosphate group on to a protein.
GO:0006469	0.484872	0.561109	0.531808	0.631966	0.843108	0.566264	0.845366	0.604837	0.864735	0.542632	0.793345	0.0655378	0.684134	0.89548	0.759146	0.781287	0.836742	0.732966	negative regulation of protein kinase activity	BP	Any process that stops, prevents or reduces the frequency, rate or extent of protein kinase activity.
GO:0006470	0.757463	0.749694	0.779172	0.764472	0.847306	0.70524	0.885829	0.716891	0.682162	0.714829	0.758168	0.529432	0.870314	0.953785	0.927631	0.922478	0.940939	0.922266	protein amino acid dephosphorylation	BP	The process of removing one or more phosphoric residues from a protein.
GO:0006473	0.824817	0.786506	0.733258	0.703153	0.955471	0.313003	0.905218	0.884447	0.759814	0.922594	0.951472	0.830124	0.893817	0.872092	0.942419	0.952472	0.933378	0.961361	protein amino acid acetylation	BP	The addition of an acetyl group to a protein amino acid. An acetyl group is CH3CO-, derived from acetic [ethanoic] acid.
GO:0006479	0.83051	0.811292	0.712101	0.686235	0.953628	0.573181	0.958354	0.908925	0.948101	0.881641	0.870607	0.848764	0.893053	0.942204	0.898415	0.900389	0.928363	0.885228	protein amino acid methylation	BP	The addition of a methyl group to a protein amino acid. A methyl group is derived from methane by the removal of a hydrogen atom.
GO:0006486	0.687101	0.688269	0.684586	0.690558	0.836361	0.432021	0.815073	0.699514	0.831961	0.637012	0.692221	0.56186	0.791928	0.933223	0.84956	0.831748	0.937497	0.780684	protein amino acid glycosylation	BP	The addition of a sugar unit to a protein amino acid, e.g. the addition of glycan chains to proteins.
GO:0006487	0.629553	0.725896	0.724833	0.74194	0.872035	0.804506	0.660744	0.701879	0.86193	0.655143	0.649251	0.633975	0.765894	0.92251	0.814713	0.786436	0.991666	0.721791	protein amino acid N-linked glycosylation	BP	The posttranslational glycosylation of protein via the N4 atom of peptidyl-asparagine or the N1' atom peptidyl-tryptophan.
GO:0006497	0.765988	0.764344	0.740526	0.773672	0.811237	0.690488	0.810415	0.792099	0.768465	0.841409	0.78941	0.838933	0.821618	0.93173	0.858548	0.859641	0.917302	0.871194	protein amino acid lipidation	BP	The covalent or non-covalent attachment of lipid moieties to an amino acid in a protein.
GO:0006505	0.804407	0.782814	0.690542	0.733786	0.849623	0.553557	0.745067	0.878557	0.774006	0.902706	0.842321	0.915159	0.881453	0.937126	0.949916	0.959591	0.967456	0.957764	GPI anchor metabolic process	BP	The chemical reactions and pathways involving glycosylphosphatidylinositol anchors, molecular mechanisms for attaching membrane proteins to the lipid bilayer of cell membranes. Structurally they consist of a molecule of phosphatidylinositol to which is linked, via the C-6 hydroxyl of the inositol, a carbohydrate chain. This chain is in turn linked to the protein through an ethanolamine phosphate …
GO:0006506	0.812692	0.790435	0.701029	0.745323	0.850135	0.627283	0.745476	0.883271	0.773296	0.907712	0.853534	0.918369	0.884647	0.93905	0.951048	0.960697	0.96782	0.958941	GPI anchor biosynthetic process	BP	The chemical reactions and pathways resulting in the formation of a glycosylphosphatidylinositol (GPI) anchor that attaches some membrane proteins to the lipid bilayer of the cell membrane. The phosphatidylinositol moiety is linked via the C-6 hydroxyl residue of inositol to a carbohydrate chain which is itself linked to the protein via an ethanolamine phosphate moiety, its amino group forming an…
GO:0006508	0.793883	0.752246	0.713576	0.732286	0.835513	0.551949	0.903971	0.786611	0.855188	0.747603	0.838221	0.627327	0.908878	0.950553	0.940152	0.934268	0.942591	0.933381	proteolysis	BP	The hydrolysis of a peptide bond or bonds within a protein.
GO:0006511	0.840987	0.814053	0.802677	0.805395	0.855569	0.696103	0.949507	0.823717	0.886813	0.794503	0.898208	0.68082	0.922039	0.960034	0.948782	0.943822	0.957572	0.94081	ubiquitin-dependent protein catabolic process	BP	The chemical reactions and pathways resulting in the breakdown of a protein or peptide by hydrolysis of its peptide bonds, initiated by the covalent attachment of a ubiquitin moiety, or multiple ubiquitin moieties, to the protein.
GO:0006519	0.748973	0.699995	0.634789	0.610466	0.82986	0.188158	0.869503	0.756838	0.777147	0.726378	0.661824	0.698958	0.87546	0.957723	0.921736	0.91883	0.926184	0.914999	cellular amino acid and derivative metabolic process	BP	The chemical reactions and pathways involving amino acids, organic acids containing one or more amino substituents, and compounds derived from amino acids, as carried out by individual cells.
GO:0006520	0.732969	0.662532	0.570812	0.543423	0.7893	0.065843	0.86358	0.736237	0.779538	0.703499	0.64879	0.665251	0.874624	0.958957	0.924166	0.920721	0.935091	0.91548	amino acid metabolic process	BP	The chemical reactions and pathways involving amino acids, organic acids containing one or more amino substituents.
GO:0006541	0.795395	0.728112	0.555487	0.492386	0.919438	-0.256165	0.977328	0.904303	0.96722	0.870283	0.903653	0.869908	0.919248	0.994161	0.969738	0.965077	0.994297	0.952892	glutamine metabolic process	BP	The chemical reactions and pathways involving glutamine, 2-amino-4-carbamoylbutanoic acid.
GO:0006575	0.781389	0.74852	0.678206	0.64159	0.908073	0.183442	0.898239	0.825454	0.832629	0.799167	0.741442	0.796105	0.899457	0.9678	0.930727	0.929834	0.94583	0.925688	amino acid derivative metabolic process	BP	The chemical reactions and pathways involving compounds derived from amino acids, organic acids containing one or more amino substituents.
GO:0006576	0.805581	0.764867	0.691998	0.654631	0.958097	0.237785	0.886642	0.849114	0.838818	0.817903	0.76022	0.810659	0.921083	0.968315	0.939239	0.93676	0.929261	0.940742	biogenic amine metabolic process	BP	The chemical reactions and pathways involving any of a group of naturally occurring, biologically active amines, such as norepinephrine, histamine, and serotonin, many of which act as neurotransmitters.
GO:0006586	0.737097	0.610346	0.391112	0.324116	0.893072	-0.579509	0.808839	0.863495	0.96679	0.805217	0.691123	0.919861	0.96628	0.991435	0.977426	0.978184	0.994572	0.98273	indolalkylamine metabolic process	BP	The chemical reactions and pathways involving indolalkylamines, indole or indole derivatives containing a primary, secondary, or tertiary amine group.
GO:0006605	0.846656	0.814136	0.798064	0.791291	0.863574	0.624324	0.957292	0.82471	0.915061	0.822819	0.88838	0.712772	0.926184	0.967193	0.957318	0.952386	0.980952	0.939559	protein targeting	BP	The process of targeting specific proteins to particular membrane-bounded subcellular organelles. Usually requires an organelle specific protein sequence motif.
GO:0006606	0.87853	0.845814	0.772443	0.754134	0.915288	0.522576	0.980831	0.921601	0.940116	0.917911	0.906571	0.892166	0.939593	0.954147	0.958801	0.952223	0.971253	0.949372	protein import into nucleus	BP	The directed movement of a protein from the cytoplasm to the nucleus.
GO:0006612	0.856995	0.816389	0.815389	0.841918	0.895687	0.82764	0.989277	0.805485	0.861863	0.753773	0.888038	0.551568	0.916754	0.988692	0.954933	0.949055	0.996423	0.929615	protein targeting to membrane	BP	The process of directing proteins towards a membrane using signals contained within the protein.
GO:0006629	0.767034	0.733206	0.707309	0.705897	0.844667	0.50866	0.862556	0.760557	0.786137	0.730975	0.662083	0.738111	0.87881	0.93498	0.926749	0.926034	0.9437	0.922218	lipid metabolic process	BP	The chemical reactions and pathways involving lipids, compounds soluble in an organic solvent but not, or sparingly, in an aqueous solvent. Includes fatty acids; neutral fats, other fatty-acid esters, and soaps; long-chain (fatty) alcohols and waxes; sphingoids and other long-chain bases; glycolipids, phospholipids and sphingolipids; and carotenes, polyprenols, sterols, terpenes and other isopren…
GO:0006631	0.757734	0.733305	0.767459	0.771832	0.915208	0.538835	0.873179	0.698116	0.853146	0.612682	0.410232	0.706836	0.879739	0.952625	0.935556	0.934675	0.965013	0.926983	fatty acid metabolic process	BP	The chemical reactions and pathways involving fatty acids, aliphatic monocarboxylic acids liberated from naturally occurring fats and oils by hydrolysis.
GO:0006633	0.782378	0.751494	0.729624	0.773755	0.873537	0.580967	0.916973	0.756276	0.87407	0.702545	0.542124	0.736805	0.89643	0.946237	0.9372	0.937055	0.963092	0.933756	fatty acid biosynthetic process	BP	The chemical reactions and pathways resulting in the formation of a fatty acid, any of the aliphatic monocarboxylic acids that can be liberated by hydrolysis from naturally occurring fats and oils. Fatty acids are predominantly straight-chain acids of 4 to 24 carbon atoms, which may be saturated or unsaturated; branched fatty acids and hydroxy fatty acids also occur, and very long chain acids of …
GO:0006635	0.771622	0.726277	0.712039	0.688069	0.83446	0.170251	0.59007	0.720669	0.890403	0.578494	0.156945	0.818101	0.903689	0.971161	0.929134	0.921113	0.980589	0.880622	fatty acid beta-oxidation	BP	The metabolic oxidation of a long-chain fatty acid by successive cycles of reactions during each of which the fatty acid is shortened by a two-carbon fragment removed as acetyl coenzyme A.
GO:0006637	0.82086	0.763638	0.76578	0.743511	0.993745	0.216735	0.786344	0.741472	0.943092	0.542684	0.256998	0.750125	0.954329	0.978415	0.968573	0.964804	0.977911	0.952769	acyl-CoA metabolic process	BP	The chemical reactions and pathways involving acyl-CoA, any derivative of coenzyme A in which the sulfhydryl group is in thiolester linkage with a fatty-acyl group.
GO:0006638	0.744931	0.68722	0.602483	0.589538	0.937618	0.216887	0.874046	0.785747	0.620099	0.800624	0.852425	0.72829	0.865636	0.9381	0.880549	0.875861	0.892133	0.893571	neutral lipid metabolic process	BP	The chemical reactions and pathways involving neutral lipids, lipids only soluble in solvents of very low polarity.
GO:0006639	0.744931	0.68722	0.602483	0.589538	0.937618	0.216887	0.874046	0.785747	0.620099	0.800624	0.852425	0.72829	0.865636	0.9381	0.880549	0.875861	0.892133	0.893571	acylglycerol metabolic process	BP	The chemical reactions and pathways involving acylglycerol, any mono-, di- or triester of glycerol with (one or more) fatty acids.
GO:0006641	0.744807	0.661507	0.573178	0.563844	0.955459	0.000178016	0.841776	0.784976	0.748918	0.774329	0.777842	0.720496	0.869297	0.902166	0.880561	0.880539	0.870126	0.895605	triglyceride metabolic process	BP	The chemical reactions and pathways involving triglyceride, any triester of glycerol. The three fatty acid residues may all be the same or differ in any permutation. Triglycerides are important components of plant oils, animal fats and animal plasma lipoproteins.
GO:0006643	0.742891	0.73505	0.684843	0.695929	0.803744	0.614487	0.871925	0.793737	0.719085	0.79535	0.809448	0.726541	0.836033	0.929285	0.900062	0.900961	0.957168	0.88855	membrane lipid metabolic process	BP	The chemical reactions and pathways involving membrane lipids, any lipid found in or associated with a biological membrane.
GO:0006644	0.763778	0.753606	0.680063	0.69937	0.812644	0.616348	0.885601	0.828685	0.761529	0.829921	0.872635	0.764899	0.84816	0.947338	0.905231	0.905735	0.954692	0.89485	phospholipid metabolic process	BP	The chemical reactions and pathways involving phospholipids, any lipid containing phosphoric acid as a mono- or diester.
GO:0006650	0.792176	0.763016	0.685707	0.713268	0.782421	0.627992	0.844481	0.833633	0.818872	0.826617	0.868592	0.736295	0.876986	0.944695	0.938863	0.948529	0.974905	0.941698	glycerophospholipid metabolic process	BP	The chemical reactions and pathways involving glycerophospholipids, any derivative of glycerophosphate that contains at least one O-acyl, O-alkyl, or O-alkenyl group attached to the glycerol residue.
GO:0006662	0.744931	0.68722	0.602483	0.589538	0.937618	0.216887	0.874046	0.785747	0.620099	0.800624	0.852425	0.72829	0.865636	0.9381	0.880549	0.875861	0.892133	0.893571	glycerol ether metabolic process	BP	The chemical reactions and pathways involving glycerol ethers, any anhydride formed between two organic hydroxy compounds, one of which is glycerol.
GO:0006664	0.214193	0.468978	0.609522	0.666835	0.757736	0.657527	0.568803	0.44576	0.578416	0.334197	-0.0207399	0.47961	0.412252	0.806606	0.616701	0.625406	0.731854	0.568922	glycolipid metabolic process	BP	The chemical reactions and pathways involving glycolipids, compounds containing (usually) 1-4 linked monosaccharide residues joined by a glycosyl linkage to a lipid.
GO:0006665	0.664127	0.627001	0.612228	0.580527	0.686769	0.575851	0.8067	0.689199	0.623547	0.695118	0.789059	0.506311	0.775963	0.932705	0.870529	0.861821	0.964021	0.837033	sphingolipid metabolic process	BP	The chemical reactions and pathways involving sphingolipids, any of a class of lipids containing the long-chain amine diol sphingosine or a closely related base (a sphingoid).
GO:0006672	0.664432	0.659086	0.648772	0.614179	0.593289	0.636303	0.842744	0.751856	0.678388	0.742467	0.789922	0.602554	0.754992	0.929034	0.858603	0.845676	0.978231	0.809663	ceramide metabolic process	BP	The chemical reactions and pathways involving ceramides, any N-acylated sphingoid.
GO:0006690	0.846164	0.861157	0.810783	0.832355	0.916612	0.558292	0.943364	0.915594	0.933701	0.939334	0.973318	0.882911	0.924619	0.897906	0.926857	0.92039	0.972925	0.905417	icosanoid metabolic process	BP	The chemical reactions and pathways involving icosanoids, any of a group of C20 polyunsaturated fatty acids.
GO:0006691	0.866823	0.852301	0.807572	0.860449	0.833631	0.735963	0.95543	0.89392	0.954093	0.897779	0.967279	0.817069	0.909457	0.85069	0.915407	0.907078	0.972594	0.884303	leukotriene metabolic process	BP	The chemical reactions and pathways involving leukotriene, a pharmacologically active substance derived from a polyunsaturated fatty acid, such as arachidonic acid.
GO:0006694	0.75384	0.698766	0.660066	0.636461	0.798146	0.490478	0.805109	0.722353	0.490421	0.749931	0.801665	0.68891	0.861316	0.982143	0.925547	0.930441	0.937771	0.924694	steroid biosynthetic process	BP	The chemical reactions and pathways resulting in the formation of steroids, compounds with a 1,2,cyclopentanoperhydrophenanthrene nucleus; includes de novo formation and steroid interconversion by modification.
GO:0006695	0.824428	0.800967	0.813017	0.805996	0.896478	0.755298	0.963747	0.797123	0.572328	0.822427	0.94258	0.71659	0.868656	0.986024	0.946105	0.944606	0.966239	0.933142	cholesterol biosynthetic process	BP	The chemical reactions and pathways resulting in the formation of cholesterol, cholest-5-en-3 beta-ol, the principal sterol of vertebrates and the precursor of many steroids, including bile acids and steroid hormones.
GO:0006720	0.823341	0.772341	0.700454	0.688958	0.865609	0.678075	0.816391	0.851917	0.843831	0.867526	0.911876	0.890818	0.936444	0.962336	0.956463	0.958192	0.961392	0.954535	isoprenoid metabolic process	BP	The chemical reactions and pathways involving isoprenoid compounds, isoprene (2-methylbuta-1,3-diene) or compounds containing or derived from linked isoprene (3-methyl-2-butenylene) residues.
GO:0006725	0.695101	0.642215	0.544035	0.516647	0.806016	0.0468221	0.893882	0.745812	0.709567	0.701364	0.636907	0.67195	0.882516	0.966012	0.93582	0.930908	0.967597	0.921971	cellular aromatic compound metabolic process	BP	The chemical reactions and pathways involving aromatic compounds, any organic compound characterized by one or more planar rings, each of which contains conjugated double bonds and delocalized pi electrons, as carried out by individual cells.
GO:0006730	0.77358	0.692342	0.739592	0.712634	0.866194	0.581947	0.935695	0.643681	0.933184	0.430546	0.759035	0.0661412	0.910026	0.921538	0.930195	0.928184	0.945753	0.926406	one-carbon compound metabolic process	BP	The chemical reactions and pathways involving compounds containing a single carbon atom.
GO:0006732	0.818823	0.776746	0.769259	0.75403	0.852296	0.437339	0.881547	0.78466	0.878657	0.737938	0.6777	0.732515	0.911204	0.97254	0.945136	0.939941	0.958864	0.925612	coenzyme metabolic process	BP	The chemical reactions and pathways involving coenzymes, any of various nonprotein organic cofactors that are required, in addition to an enzyme and a substrate, for an enzymatic reaction to proceed.
GO:0006733	0.783792	0.728596	0.750705	0.727761	0.828479	0.538907	0.814159	0.747199	0.704168	0.812305	0.901183	0.670602	0.891931	0.966089	0.907981	0.903213	0.827852	0.909383	oxidoreduction coenzyme metabolic process	BP	NA
GO:0006749	0.873371	0.876625	0.851001	0.859794	0.787024	0.65092	0.973665	0.891963	0.904597	0.956419	0.948909	0.936283	0.93609	0.984522	0.960933	0.957832	0.98261	0.944388	glutathione metabolic process	BP	The chemical reactions and pathways involving glutathione, the tripeptide glutamylcysteinylglycine, which acts as a coenzyme for some enzymes and as an antioxidant in the protection of sulfhydryl groups in enzymes and other proteins; it has a specific role in the reduction of hydrogen peroxide (H2O2) and oxidized ascorbate, and it participates in the gamma-glutamyl cycle.
GO:0006752	0.705798	0.678169	0.638411	0.607283	0.626784	0.395723	0.790842	0.717314	0.842827	0.696518	0.549605	0.620131	0.809673	0.942093	0.87623	0.865383	0.976509	0.809084	group transfer coenzyme metabolic process	BP	NA
GO:0006753	0.815074	0.80871	0.80473	0.803687	0.867201	0.69685	0.919767	0.821306	0.891353	0.817883	0.870346	0.767016	0.901751	0.972981	0.933001	0.932681	0.944595	0.925233	nucleoside phosphate metabolic process	BP	The chemical reactions and pathways involving any phosphorylated nucleoside.
GO:0006754	0.816832	0.819388	0.819276	0.825295	0.789827	0.782306	0.915412	0.829087	0.892209	0.87385	0.899904	0.884818	0.908417	0.97403	0.942619	0.9522	0.943068	0.954878	ATP biosynthetic process	BP	The chemical reactions and pathways resulting in the formation of ATP, adenosine 5'-triphosphate, a universally important coenzyme and enzyme regulator.
GO:0006760	0.671985	0.678224	0.579828	0.536614	0.475922	0.392524	0.806169	0.744817	0.767393	0.826224	0.77087	0.859991	0.734363	0.957964	0.865891	0.848644	0.991909	0.807785	folic acid and derivative metabolic process	BP	The chemical reactions and pathways involving folic acid and its derivatives.
GO:0006766	0.749916	0.678821	0.632335	0.599769	0.925685	0.267037	0.828287	0.737209	0.676769	0.757228	0.707455	0.735042	0.885981	0.968714	0.884215	0.878947	0.840614	0.872282	vitamin metabolic process	BP	The chemical reactions and pathways involving vitamins. Vitamin is a general term for a number of unrelated organic substances that occur in many foods in small amounts and that are necessary in trace amounts for the normal metabolic functioning of the body. Vitamins may be water-soluble or fat-soluble and usually serve as components of coenzyme systems.
GO:0006767	0.754644	0.712711	0.741879	0.71667	0.934672	0.365502	0.824582	0.695376	0.618861	0.724225	0.744112	0.557142	0.854678	0.979746	0.839014	0.831188	0.761636	0.826715	water-soluble vitamin metabolic process	BP	The chemical reactions and pathways involving any of a diverse group of vitamins that are soluble in water.
GO:0006769	0.854062	0.82394	0.791379	0.768849	0.939725	0.630152	0.864731	0.860028	0.874284	0.867708	0.93598	0.758669	0.91369	0.956443	0.932954	0.922321	0.917968	0.90681	nicotinamide metabolic process	BP	The chemical reactions and pathways involving nicotinamide, pyridine-3-carboxamide, the amide of nicotinic acid. It is a member of the B complex of vitamins and occurs widely in living organisms.
GO:0006775	0.732339	0.626101	0.470977	0.426121	0.90019	0.135305	0.841269	0.775533	0.809319	0.758037	0.579245	0.894728	0.918622	0.943998	0.936511	0.936664	0.940746	0.935013	fat-soluble vitamin metabolic process	BP	The chemical reactions and pathways involving of any of a diverse group of vitamins that are soluble in organic solvents and relatively insoluble in water.
GO:0006776	0.787627	0.731995	0.624492	0.613577	0.839998	0.628875	0.820662	0.812052	0.733239	0.875152	0.90041	0.889699	0.910405	0.94563	0.943419	0.944831	0.919369	0.967506	vitamin A metabolic process	BP	The chemical reactions and pathways involving any of the vitamin A compounds, retinol, retinal (retinaldehyde) and retinoic acid, all of which are derivatives of beta-carotene.
GO:0006778	0.533135	0.436706	0.334729	0.336674	0.424818	0.365755	0.895252	0.669461	0.244558	0.777365	0.698653	0.716254	0.662692	0.367189	0.696033	0.71195	0.509721	0.796819	porphyrin metabolic process	BP	The chemical reactions and pathways involving any member of a large group of derivatives or analogs of porphyrin. Porphyrins consists of a ring of four pyrrole nuclei linked each to the next at their alpha positions through a methine group.
GO:0006790	0.701467	0.732228	0.684056	0.687482	0.758064	0.621126	0.862701	0.782244	0.725157	0.776772	0.762074	0.71931	0.843678	0.953627	0.922403	0.91932	0.895911	0.925972	sulfur metabolic process	BP	The chemical reactions and pathways involving the nonmetallic element sulfur or compounds that contain sulfur, such as the amino acids methionine and cysteine or the tripeptide glutathione.
GO:0006793	0.815092	0.802766	0.785885	0.783553	0.826034	0.747128	0.905078	0.820391	0.832638	0.813164	0.871649	0.728678	0.890881	0.959518	0.933725	0.927689	0.936111	0.923869	phosphorus metabolic process	BP	The chemical reactions and pathways involving the nonmetallic element phosphorus or compounds that contain phosphorus, usually in the form of a phosphate group (PO4).
GO:0006796	0.815092	0.802766	0.785885	0.783553	0.826034	0.747128	0.905078	0.820391	0.832638	0.813164	0.871649	0.728678	0.890881	0.959518	0.933725	0.927689	0.936111	0.923869	phosphate metabolic process	BP	The chemical reactions and pathways involving the phosphate group, the anion or salt of any phosphoric acid.
GO:0006800	0.871065	0.81636	0.781001	0.748011	0.986547	0.559328	0.826278	0.848133	0.973208	0.744754	0.577208	0.919456	0.970788	0.981826	0.976137	0.976751	0.978429	0.976838	oxygen and reactive oxygen species metabolic process	BP	The chemical reactions and pathways involving dioxygen (O2), or any of the reactive oxygen species, e.g. superoxide anions (O2-), hydrogen peroxide (H2O2), and hydroxyl radicals (-OH).
GO:0006801	0.871002	0.806902	0.767032	0.734693	0.997504	0.41206	0.750792	0.825242	0.982422	0.685328	0.404858	0.951327	0.973158	0.983925	0.979623	0.982135	0.981264	0.984029	superoxide metabolic process	BP	The chemical reactions and pathways involving superoxide, the superoxide anion O2- (superoxide free radical), or any compound containing this species.
GO:0006807	0.727439	0.687159	0.613036	0.595342	0.825519	0.231997	0.858769	0.749324	0.792964	0.717018	0.658674	0.680528	0.866721	0.956418	0.917703	0.913842	0.908209	0.913086	nitrogen compound metabolic process	BP	The chemical reactions and pathways involving various organic and inorganic nitrogenous compounds; includes nitrogen fixation, nitrification, denitrification, assimilatory/dissimilatory nitrate reduction and the interconversion of nitrogenous organic matter and ammonium.
GO:0006810	0.773799	0.774554	0.750813	0.753458	0.824647	0.592193	0.911225	0.799866	0.839617	0.772604	0.797531	0.726028	0.873053	0.95558	0.921259	0.917119	0.932446	0.913534	transport	BP	The directed movement of substances (such as macromolecules, small molecules, ions) into, out of, within or between cells, or within a multicellular organism.
GO:0006811	0.756687	0.76072	0.749729	0.751965	0.783166	0.679917	0.879856	0.778462	0.840565	0.759778	0.733993	0.774934	0.859047	0.94927	0.909802	0.906849	0.907766	0.911364	ion transport	BP	The directed movement of charged atoms or small charged molecules into, out of, within or between cells.
GO:0006812	0.78226	0.784331	0.773143	0.776461	0.797505	0.69123	0.879875	0.803556	0.870775	0.792562	0.779167	0.808137	0.877846	0.955732	0.919114	0.91848	0.903681	0.925937	cation transport	BP	The directed movement of cations, atoms or small molecules with a net positive charge, into, out of, within or between cells.
GO:0006813	0.742691	0.75599	0.777007	0.808369	0.789392	0.71967	0.929496	0.739664	0.805391	0.73201	0.689405	0.778643	0.847617	0.947857	0.887473	0.88681	0.871137	0.902882	potassium ion transport	BP	The directed movement of potassium ions (K+) into, out of, within or between cells.
GO:0006814	0.750364	0.724518	0.697326	0.693038	0.833265	0.467437	0.872582	0.745191	0.853387	0.677779	0.663076	0.698869	0.872621	0.964349	0.921323	0.915759	0.909092	0.917202	sodium ion transport	BP	The directed movement of sodium ions (Na+) into, out of, within or between cells.
GO:0006816	0.669289	0.697845	0.668649	0.694312	0.540072	0.755029	0.810519	0.73585	0.904786	0.777649	0.876857	0.674133	0.817549	0.941799	0.886033	0.892168	0.868478	0.893889	calcium ion transport	BP	The directed movement of calcium (Ca) ions into, out of, within or between cells.
GO:0006818	0.894157	0.894528	0.860759	0.854662	0.832409	0.835556	0.848089	0.941646	0.88435	0.957177	0.978481	0.944985	0.951381	0.984782	0.975474	0.972693	0.98651	0.96437	hydrogen transport	BP	The directed movement of hydrogen (H2 or H+), into, out of, within or between cells.
GO:0006820	0.631964	0.610851	0.615305	0.603502	0.658731	0.478024	0.885517	0.57466	0.617803	0.505514	0.335427	0.576991	0.784681	0.920821	0.855037	0.839033	0.862621	0.876238	anion transport	BP	The directed movement of anions, atoms or small molecules with a net negative charge, into, out of, within or between cells.
GO:0006821	0.577159	0.618203	0.594267	0.591625	0.569177	0.632632	0.892955	0.618632	0.507976	0.664929	0.433667	0.792145	0.698652	0.904056	0.789864	0.768023	0.858586	0.828695	chloride transport	BP	The directed movement of chloride into, out of, within or between cells.
GO:0006826	0.861918	0.846113	0.844857	0.867172	0.961544	0.789907	0.803956	0.867407	0.868114	0.836948	0.794144	0.882789	0.930987	0.927188	0.945741	0.951288	0.987252	0.981423	iron ion transport	BP	The directed movement of iron (Fe) ions into, out of, within or between cells.
GO:0006829	0.728088	0.695721	0.670919	0.666432	0.85724	0.676898	0.964881	0.69616	0.608937	0.683579	0.710388	0.633106	0.822441	0.944426	0.882026	0.867934	0.91591	0.838489	zinc ion transport	BP	The directed movement of zinc (Zn) ions into, out of, within or between cells.
GO:0006836	0.605563	0.796737	0.809284	0.80913	0.792418	0.655985	0.920469	0.799262	0.912065	0.735272	0.713208	0.713704	0.744584	0.923057	0.864521	0.872992	0.930884	0.87666	neurotransmitter transport	BP	The directed movement of a neurotransmitter into, out of, within or between cells. Neurotransmitters are any chemical substance that is capable of transmitting (or inhibiting the transmission of) a nerve impulse from a neuron to another cell.
GO:0006839	0.689397	0.603041	0.658141	0.652116	0.691984	0.504566	0.882898	0.521635	0.820016	0.288644	0.450457	-0.190047	0.847844	0.938023	0.895224	0.882683	0.949619	0.868218	mitochondrial transport	BP	Transport of substances into, out of or within a mitochondrion.
GO:0006865	0.7256	0.753339	0.74561	0.741904	0.899936	0.409523	0.946622	0.741194	0.723419	0.715944	0.691167	0.743745	0.801765	0.941208	0.885043	0.874986	0.971598	0.840121	amino acid transport	BP	The directed movement of amino acids, organic acids containing one or more amino substituents, into, out of, within or between cells.
GO:0006869	0.806975	0.738991	0.703535	0.687091	0.771055	0.244343	0.956344	0.764912	0.874316	0.656324	0.883254	0.44208	0.914651	0.977839	0.936468	0.933139	0.898041	0.935361	lipid transport	BP	The directed movement of lipids into, out of, within or between cells. Lipids are compounds soluble in an organic solvent but not, or sparingly, in an aqueous solvent.
GO:0006873	0.749889	0.76629	0.777053	0.786222	0.797678	0.739548	0.890085	0.771086	0.801633	0.799759	0.759357	0.797628	0.875002	0.93993	0.936206	0.938326	0.958882	0.932092	cellular ion homeostasis	BP	Any process involved in the maintenance of an internal equilibrium of ions at the level of a cell.
GO:0006874	0.521406	0.670571	0.759128	0.760383	0.718185	0.872956	0.853689	0.645517	0.874115	0.700081	0.749699	0.636746	0.725223	0.964225	0.882234	0.879258	0.879374	0.88102	cellular calcium ion homeostasis	BP	Any process involved in the maintenance of an internal equilibrium of calcium ions at the level of a cell.
GO:0006875	0.648182	0.725474	0.773101	0.797248	0.720307	0.916008	0.907225	0.71013	0.856415	0.745103	0.692987	0.788799	0.793918	0.949193	0.919322	0.916106	0.922761	0.911253	cellular metal ion homeostasis	BP	Any process involved in the maintenance of an internal equilibrium of metal ions at the level of a cell.
GO:0006879	0.811823	0.752432	0.704657	0.709894	0.841851	0.731693	0.779951	0.828935	0.636265	0.865004	0.755646	0.949241	0.941682	0.927927	0.961528	0.962788	0.982718	0.953689	cellular iron ion homeostasis	BP	Any process involved in the maintenance of an internal equilibrium of iron ions at the level of a cell.
GO:0006885	0.698207	0.655443	0.517169	0.511318	0.273489	0.176175	0.93264	0.766361	0.869664	0.715613	0.710215	0.638279	0.793502	0.897767	0.90096	0.8882	0.861504	0.875302	regulation of pH	BP	Any process involved in the maintenance of an internal equilibrium of hydrogen ions, thereby modulating the internal pH, within an organism or cell.
GO:0006886	0.82583	0.806313	0.795296	0.795362	0.859091	0.669752	0.954555	0.821072	0.891897	0.797566	0.910998	0.667305	0.905027	0.953628	0.946685	0.940575	0.967619	0.926162	intracellular protein transport	BP	The directed movement of proteins in a cell, including the movement of proteins between specific compartments or structures within a cell, such as organelles of a eukaryotic cell.
GO:0006887	0.78486	0.836147	0.777117	0.776235	0.892449	0.485437	0.949034	0.89403	0.877457	0.889093	0.940782	0.798498	0.883227	0.977776	0.923265	0.918348	0.903863	0.925073	exocytosis	BP	A process of secretion by a cell that results in the release of intracellular molecules (e.g. hormones, matrix proteins) contained within a membrane-bounded vesicle by fusion of the vesicle with the plasma membrane of a cell. This is the process whereby most molecules are secreted from eukaryotic cells.
GO:0006888	0.759496	0.730539	0.717534	0.694316	0.814442	0.309856	0.950982	0.779198	0.529557	0.808633	0.9071	0.764885	0.840751	0.966832	0.90541	0.895574	0.970139	0.864041	ER to Golgi vesicle-mediated transport	BP	The directed movement of substances from the endoplasmic reticulum (ER) to the Golgi, mediated by COP II vesicles. Small COP II coated vesicles form from the ER and then fuse directly with the cis-Golgi. Larger structures are transported along microtubules to the cis-Golgi.
GO:0006897	0.729893	0.784894	0.775198	0.780634	0.836486	0.670249	0.889247	0.799159	0.819153	0.787081	0.845165	0.722455	0.851037	0.923324	0.925666	0.924465	0.953236	0.911238	endocytosis	BP	A type of vesicle-mediated transport in which cells take up external materials or membrane constituents by the invagination of small region of the plasma membrane to form a new membrane-bounded vesicle.
GO:0006898	0.521071	0.743815	0.64438	0.670207	0.763491	0.485366	0.987212	0.850142	0.86623	0.826683	0.93869	0.721827	0.553073	0.968538	0.766889	0.772251	0.896758	0.727967	receptor-mediated endocytosis	BP	The uptake of external materials by cells, utilizing receptors to ensure specificity of transport. A specific receptor on the cell surface binds tightly to the extracellular macromolecule (the ligand) that it recognizes; the plasma-membrane region containing the receptor-ligand complex then undergoes endocytosis, forming a transport vesicle containing the receptor-ligand complex and excluding mos…
GO:0006904	0.94511	0.92766	0.947331	0.961164	0.993439	0.909401	0.987975	0.91371	0.856626	0.977828	0.974929	0.984334	0.981385	0.993813	0.984722	0.982986	0.984772	0.98607	vesicle docking during exocytosis	BP	The initial attachment of a vesicle membrane to a target membrane, mediated by proteins protruding from the membrane of the vesicle and the target membrane, during exocytosis.
GO:0006909	0.810785	0.795856	0.795849	0.801879	0.943226	0.643958	0.966214	0.784113	0.78542	0.75078	0.874558	0.510525	0.893236	0.947124	0.921927	0.920283	0.944707	0.908345	phagocytosis	BP	The process whereby phagocytes engulf external particulate material. The particles are initially contained within phagocytic vacuoles (phagosomes), which then fuse with primary lysosomes to effect digestion of the particles.
GO:0006913	0.866978	0.831804	0.774435	0.761009	0.92125	0.552088	0.977001	0.889518	0.931894	0.876574	0.907365	0.829098	0.934962	0.953592	0.956806	0.950577	0.970123	0.946539	nucleocytoplasmic transport	BP	The directed movement of molecules between the nucleus and the cytoplasm.
GO:0006914	0.793735	0.771136	0.72881	0.802182	0.868644	0.788858	0.93478	0.801089	0.863659	0.752189	0.910323	0.606199	0.910332	0.939711	0.944996	0.936789	0.94538	0.941948	autophagy	BP	The process by which cells digest parts of their own cytoplasm; allows for both recycling of macromolecular constituents under conditions of cellular stress and remodeling the intracellular structure for cell differentiation.
GO:0006915	0.759507	0.750522	0.724299	0.729125	0.752073	0.607595	0.88505	0.7798	0.818685	0.768382	0.86361	0.653805	0.859923	0.938214	0.916592	0.909041	0.928064	0.903837	apoptosis	BP	A form of programmed cell death characterized by rounding-up of the cell, retraction of pseudopodes, reduction of cellular volume (pyknosis), chromatin condensation, nuclear fragmentation (karyorrhexis), classically little or no ultrastructural modifications of cytoplasmic organelles, plasma membrane blebbing (but maintenance of its integrity until the final stages of the process) and engulfment …
GO:0006916	0.765612	0.7285	0.698765	0.68156	0.594869	0.690905	0.856248	0.745246	0.867795	0.82098	0.884052	0.744848	0.877735	0.971342	0.937986	0.933938	0.937837	0.940689	anti-apoptosis	BP	A process which directly inhibits any of the steps required for cell death by apoptosis.
GO:0006917	0.78309	0.773757	0.746872	0.741528	0.745305	0.664599	0.910787	0.788965	0.862735	0.752864	0.824945	0.616876	0.889967	0.957623	0.936121	0.927532	0.940851	0.916352	induction of apoptosis	BP	A process that directly activates any of the steps required for cell death by apoptosis.
GO:0006919	0.859599	0.804612	0.721877	0.724212	0.802001	0.465042	0.972933	0.905178	0.863952	0.884612	0.92887	0.791611	0.946548	0.97448	0.961563	0.958909	0.966831	0.961671	activation of caspase activity	BP	Upregulation of the activity of a caspase, any of a group of cysteine proteases involved in apoptosis.
GO:0006928	0.781939	0.787543	0.74943	0.754967	0.844185	0.639567	0.910498	0.829063	0.872847	0.796595	0.871111	0.675686	0.843594	0.93426	0.893673	0.884405	0.874053	0.884629	cell motion	BP	Any process involved in the controlled movement of a cell.
GO:0006935	0.543026	0.560506	0.566565	0.564218	0.236921	0.748886	0.899372	0.548993	0.715726	0.45495	0.407724	0.238874	0.762967	0.902477	0.848436	0.83527	0.801913	0.861401	chemotaxis	BP	The directed movement of a motile cell or organism, or the directed growth of a cell guided by a specific chemical concentration gradient. Movement may be towards a higher concentration (positive chemotaxis) or towards a lower concentration (negative chemotaxis).
GO:0006936	0.721603	0.734092	0.730747	0.718653	0.711608	0.668996	0.923544	0.732123	0.840856	0.867397	0.816715	0.857692	0.832486	0.957844	0.890306	0.927989	0.932637	0.925912	muscle contraction	BP	A process whereby force is generated within muscle tissue, resulting in a change in muscle geometry. Force generation involves a chemo-mechanical energy conversion step that is carried out by the actin/myosin complex activity, which generates force through ATP hydrolysis.
GO:0006937	0.750869	0.785736	0.791823	0.777913	0.777337	0.821155	0.913887	0.765493	0.956954	0.891526	0.905557	0.854406	0.833996	0.96427	0.886183	0.926598	0.900274	0.938554	regulation of muscle contraction	BP	Any process that modulates the frequency, rate or extent of muscle contraction.
GO:0006939	0.811127	0.847039	0.774988	0.769403	0.805074	0.757233	0.952997	0.914418	0.981986	0.8815	0.815245	0.857626	0.875567	0.982432	0.95213	0.965034	0.989318	0.961012	smooth muscle contraction	BP	A process whereby force is generated within smooth muscle tissue, resulting in a change in muscle geometry. Force generation involves a chemo-mechanical energy conversion step that is carried out by the actin/myosin complex activity, which generates force through ATP hydrolysis. Smooth muscle differs from striated muscle in the much higher actin/myosin ratio, the absence of conspicuous sarcomeres…
GO:0006940	0.869666	0.920762	0.90529	0.901702	0.922685	0.824787	0.966858	0.931453	0.977899	0.921042	0.903408	0.896617	0.880906	0.989813	0.952263	0.968972	0.994727	0.963247	regulation of smooth muscle contraction	BP	Any process that modulates the frequency, rate or extent of smooth muscle contraction.
GO:0006941	0.676791	0.617316	0.662097	0.641289	0.604193	0.444996	0.916308	0.554455	0.577176	0.844359	0.768842	0.906681	0.852961	0.958843	0.879611	0.932559	0.957224	0.916945	striated muscle contraction	BP	A process whereby force is generated within striated muscle tissue, resulting in a change in muscle geometry. Force generation involves a chemo-mechanical energy conversion step that is carried out by the actin/myosin complex activity, which generates force through ATP hydrolysis. Striated muscle is a type of muscle in which the repeating units (sarcomeres) of the contractile myofibrils are arran…
GO:0006944	0.888086	0.862676	0.842238	0.820453	0.945554	0.637773	0.970001	0.876593	0.943623	0.818774	0.935164	0.645104	0.948654	0.969573	0.955161	0.949244	0.946219	0.963219	membrane fusion	BP	The joining of two lipid bilayers to form a single membrane.
GO:0006950	0.777239	0.760482	0.72947	0.739876	0.818632	0.604771	0.895403	0.793147	0.858723	0.75663	0.834971	0.634258	0.875893	0.957847	0.919261	0.914732	0.937041	0.907471	response to stress	BP	A change in state or activity of a cell or an organism (in terms of movement, secretion, enzyme production, gene expression, etc.) as a result of a disturbance in organismal or cellular homeostasis, usually, but not necessarily, exogenous (e.g. temperature, humidity, ionizing radiation).
GO:0006952	0.760504	0.769331	0.720049	0.746364	0.833386	0.573392	0.904467	0.818025	0.890048	0.775224	0.837378	0.642629	0.850187	0.950074	0.910168	0.906191	0.926839	0.904352	defense response	BP	Reactions, triggered in response to the presence of a foreign body or the occurrence of an injury, which result in restriction of damage to the organism attacked or prevention/recovery from the infection caused by the attack.
GO:0006953	0.82101	0.792189	0.760954	0.762248	0.874027	0.513664	0.963848	0.808549	0.950094	0.718349	0.706285	0.662846	0.851793	0.899225	0.954954	0.948474	0.871777	0.964653	acute-phase response	BP	Process involving non-antibody proteins whose concentrations in the plasma increase in response to infection or injury of homeothermic animals.
GO:0006954	0.736706	0.720482	0.654744	0.658455	0.832652	0.36054	0.85364	0.781394	0.897803	0.719907	0.808805	0.471664	0.862077	0.944492	0.917223	0.921501	0.911699	0.934545	inflammatory response	BP	The immediate defensive reaction (by vertebrate tissue) to infection or injury caused by chemical or physical agents. The process is characterized by local vasodilation, extravasation of plasma into intercellular spaces and accumulation of white blood cells and macrophages.
GO:0006955	0.764423	0.728993	0.679611	0.674454	0.63285	0.556778	0.86935	0.776156	0.864369	0.718243	0.77077	0.568889	0.899381	0.959536	0.924425	0.915547	0.91813	0.91383	immune response	BP	Any immune system process that functions in the calibrated response of an organism to a potential internal or invasive threat.
GO:0006956	0.609102	0.436952	0.298234	0.300958	0.761881	-0.173829	0.729308	0.520191	0.912569	0.332144	0.25426	-0.108309	0.88665	0.917218	0.883883	0.863598	0.814271	0.963118	complement activation	BP	Any process involved in the activation of any of the steps of the complement cascade, which allows for the direct killing of microbes, the disposal of immune complexes, and the regulation of other immune processes; the initial steps of complement activation involve one of three pathways, the classical pathway, the alternative pathway, and the lectin pathway, all of which lead to the terminal comp…
GO:0006958	0.693903	0.537705	0.404196	0.334183	0.824838	-0.17906	0.694465	0.64055	0.95246	0.510762	0.476654	0.208882	0.93496	0.947905	0.935846	0.924877	0.821558	0.9685	complement activation, classical pathway	BP	Any process involved in the activation of any of the steps of the classical pathway of the complement cascade which allows for the direct killing of microbes, the disposal of immune complexes, and the regulation of other immune processes.
GO:0006959	0.658528	0.539253	0.44566	0.415865	0.682219	0.0352072	0.836666	0.647756	0.852236	0.618483	0.495449	0.500667	0.871448	0.906337	0.889299	0.880192	0.767457	0.967384	humoral immune response	BP	An immune response mediated through a body fluid.
GO:0006970	0.90834	0.876236	0.928595	0.930457	0.949989	0.825574	0.990578	0.809428	0.927787	0.70258	0.849328	0.460966	0.975168	0.987509	0.980148	0.97828	0.994876	0.974127	response to osmotic stress	BP	A change in state or activity of a cell or an organism (in terms of movement, secretion, enzyme production, gene expression, etc.) as a result of a stimulus indicating an increase or decrease in the concentration of solutes outside the organism or cell.
GO:0006974	0.824533	0.778272	0.753994	0.767752	0.820483	0.643829	0.912281	0.806914	0.866647	0.772267	0.849651	0.679307	0.90831	0.958943	0.92846	0.921327	0.930928	0.919054	response to DNA damage stimulus	BP	A change in state or activity of a cell or an organism (in terms of movement, secretion, enzyme production, gene expression, etc.) as a result of a stimulus indicating damage to its DNA from environmental insults or errors during metabolism.
GO:0006979	0.857932	0.848984	0.874404	0.872141	0.941346	0.725786	0.921315	0.834093	0.920537	0.796879	0.875639	0.695403	0.915637	0.973005	0.939937	0.933637	0.978343	0.9152	response to oxidative stress	BP	A change in state or activity of a cell or an organism (in terms of movement, secretion, enzyme production, gene expression, etc.) as a result of oxidative stress, a state often resulting from exposure to high levels of reactive oxygen species, e.g. superoxide anions, hydrogen peroxide (H2O2), and hydroxyl radicals.
GO:0006984	0.813916	0.76612	0.711049	0.683618	0.90248	0.308351	0.963703	0.820788	0.831763	0.789703	0.695426	0.741051	0.93743	0.988911	0.944263	0.939216	0.849378	0.964867	ER-nuclear signaling pathway	BP	Any series of molecular signals that conveys information from the endoplasmic reticulum to the nucleus, usually resulting in a change in transcriptional regulation.
GO:0006986	0.766308	0.709719	0.631741	0.703403	0.916147	0.320311	0.934438	0.803858	0.650827	0.901177	0.893346	0.90467	0.872003	0.964846	0.92495	0.918385	0.95475	0.917331	response to unfolded protein	BP	A change in state or activity of a cell or an organism (in terms of movement, secretion, enzyme production, gene expression, etc.) as a result of an unfolded protein stimulus.
GO:0006996	0.800417	0.785941	0.789249	0.786089	0.786706	0.697403	0.934159	0.785297	0.831206	0.76778	0.871011	0.633307	0.892515	0.948719	0.925018	0.921017	0.925903	0.919257	organelle organization	BP	A process that is carried out at the cellular level which results in the formation, arrangement of constituent parts, or disassembly of an organelle within a cell. An organelle is an organized structure of distinctive morphology and function. Includes the nucleus, mitochondria, plastids, vacuoles, vesicles, ribosomes and the cytoskeleton. Excludes the plasma membrane.
GO:0006997	0.8799	0.840501	0.875198	0.87799	0.895671	0.722114	0.95131	0.794428	0.767269	0.770408	0.889366	0.634196	0.9562	0.961742	0.963123	0.960064	0.957715	0.955308	nucleus organization	BP	A process that is carried out at the cellular level which results in the formation, arrangement of constituent parts, or disassembly of the nucleus.
GO:0007005	0.756729	0.717477	0.703882	0.696963	0.745095	0.474427	0.920191	0.721073	0.726234	0.684671	0.791964	0.563648	0.859054	0.862957	0.884372	0.867965	0.910425	0.850272	mitochondrion organization	BP	A process that is carried out at the cellular level which results in the formation, arrangement of constituent parts, or disassembly of a mitochondrion; includes mitochondrial morphology and distribution, and replication of the mitochondrial genome as well as synthesis of new mitochondrial components.
GO:0007006	0.716184	0.623616	0.602429	0.638732	0.784413	0.52244	0.867791	0.634257	0.741554	0.66723	0.506837	0.673838	0.909659	0.934868	0.902786	0.889184	0.923873	0.858125	mitochondrial membrane organization	BP	A process that is carried out at the cellular level which results in the formation, arrangement of constituent parts, or disassembly of a mitochondrial membrane, either of the lipid bilayer surrounding a mitochondrion.
GO:0007010	0.764339	0.764373	0.792435	0.794086	0.826688	0.717079	0.92993	0.743462	0.71619	0.775254	0.85732	0.663274	0.858606	0.961086	0.907979	0.90525	0.863236	0.910263	cytoskeleton organization	BP	A process that is carried out at the cellular level which results in the formation, arrangement of constituent parts, or disassembly of cytoskeletal structures.
GO:0007015	0.730694	0.750217	0.773322	0.757087	0.830406	0.630761	0.909417	0.741977	0.848418	0.684686	0.765834	0.524765	0.822965	0.953033	0.901828	0.899482	0.819091	0.916623	actin filament organization	BP	A process that is carried out at the cellular level which results in the formation, arrangement of constituent parts, or disassembly of cytoskeletal structures comprising actin filaments. Includes processes that control the spatial distribution of actin filaments, such as organizing filaments into meshworks, bundles, or other structures, as by cross-linking.
GO:0007017	0.799581	0.795766	0.796083	0.81337	0.83079	0.71753	0.946525	0.797747	0.895146	0.727619	0.881247	0.538222	0.896869	0.975999	0.93253	0.932258	0.928073	0.931269	microtubule-based process	BP	Any cellular process that depends upon or alters the microtubule cytoskeleton, that part of the cytoskeleton comprising microtubules and their associated proteins.
GO:0007018	0.834244	0.789932	0.806201	0.834288	0.942099	0.627911	0.980365	0.787571	0.930711	0.691876	0.858903	0.470081	0.918371	0.984018	0.942564	0.938323	0.954944	0.937903	microtubule-based movement	BP	Movement of organelles, other microtubules and other particles along microtubules, mediated by motor proteins.
GO:0007031	0.784951	0.732919	0.684634	0.703481	0.93177	0.481753	0.937957	0.768668	0.944808	0.671123	0.897161	0.357899	0.873834	0.982549	0.913714	0.897566	0.888937	0.874839	peroxisome organization	BP	A process that is carried out at the cellular level which results in the formation, arrangement of constituent parts, or disassembly of a peroxisome. A peroxisome is a small, membrane-bounded organelle that uses dioxygen (O2) to oxidize organic molecules.
GO:0007034	0.930516	0.958581	0.949236	0.95396	0.99072	0.915683	0.988299	0.971672	0.982482	0.955918	0.981208	0.950834	0.950004	0.997005	0.984819	0.983278	0.9947	0.977961	vacuolar transport	BP	The directed movement of substances into, out of or within a vacuole.
GO:0007047	0.784559	0.778851	0.905214	0.933157	0.939274	0.908329	0.972894	0.638338	0.97986	0.385415	0.84671	-0.196312	0.909701	0.993211	0.974244	0.972317	0.983317	0.969098	cell wall organization	BP	A process that is carried out at the cellular level which results in the formation, arrangement of constituent parts, or disassembly of the cell wall, the rigid or semi-rigid envelope lying outside the cell membrane of plant, fungal and most prokaryotic cells, maintaining their shape and protecting them from osmotic lysis.
GO:0007049	0.792422	0.761411	0.779337	0.778306	0.719946	0.710047	0.929533	0.740031	0.855437	0.665301	0.863098	0.478934	0.891607	0.945807	0.922335	0.919702	0.933048	0.915026	cell cycle	BP	The progression of biochemical and morphological phases and events that occur in a cell during successive cell replication or nuclear replication events. Canonically, the cell cycle comprises the replication and segregation of genetic material followed by the division of the cell, but in endocycles or syncytial cells nuclear replication or nuclear division may not be followed by cell division.
GO:0007050	0.828317	0.798625	0.761728	0.802271	0.729055	0.630309	0.97284	0.82643	0.872332	0.804499	0.905608	0.80817	0.888672	0.919816	0.936412	0.941184	0.947028	0.942378	cell cycle arrest	BP	The process by which the cell cycle is halted during one of the normal phases (G1, S, G2, M).
GO:0007059	0.705708	0.699752	0.653956	0.670951	0.550079	0.449979	0.867325	0.728586	0.717006	0.691412	0.804603	0.510384	0.854441	0.896364	0.852911	0.838694	0.805908	0.813111	chromosome segregation	BP	The process by which genetic material, in the form of chromosomes, is organized and then physically separated and apportioned to two or more sets.
GO:0007067	0.822346	0.78227	0.802446	0.797854	0.694131	0.717145	0.950985	0.758856	0.891834	0.676547	0.888299	0.459524	0.923279	0.960548	0.937984	0.935376	0.949072	0.931056	mitosis	BP	A cell cycle process comprising the steps by which the nucleus of a eukaryotic cell divides; the process involves condensation of chromosomal DNA into a highly compacted form. Canonically, mitosis produces two daughter nuclei whose chromosome complement is identical to that of the mother cell.
GO:0007076	0.697643	0.56611	0.501083	0.48027	0.147221	0.472903	0.815731	0.605634	0.940908	0.389436	0.546638	-0.0505711	0.913062	0.761099	0.927394	0.916627	0.915294	0.901076	mitotic chromosome condensation	BP	The cell cycle process whereby chromatin structure is compacted prior to mitosis in eukaryotic cells.
GO:0007088	0.927331	0.913731	0.909256	0.911731	0.969713	0.71615	0.97405	0.921463	0.966621	0.901406	0.869499	0.896482	0.952691	0.9748	0.966801	0.962154	0.988849	0.95405	regulation of mitosis	BP	Any process that modulates the frequency, rate or extent of mitosis.
GO:0007091	0.895806	0.877912	0.848813	0.860052	0.966007	0.544173	0.992465	0.903306	0.932955	0.88401	0.899124	0.836008	0.927183	0.945605	0.9394	0.934111	0.8334	0.958855	mitotic metaphase/anaphase transition	BP	The cell cycle process whereby a cell progresses from metaphase to anaphase during mitosis, triggered by the destruction of mitotic cyclins.
GO:0007093	0.811241	0.816703	0.724502	0.742653	0.946498	0.608873	0.974898	0.904658	0.926889	0.891109	0.861313	0.845732	0.890724	0.914249	0.88988	0.88471	0.675523	0.929304	mitotic cell cycle checkpoint	BP	A signal transduction-based surveillance mechanism that ensures accurate chromosome replication and segregation by preventing progression through a mitotic cell cycle until conditions are suitable for the cell to proceed to the next stage.
GO:0007098	0.776322	0.710528	0.588565	0.637493	0.513431	0.757235	0.933898	0.801888	0.961674	0.752699	0.747146	0.617754	0.889857	0.96711	0.910545	0.906236	0.931752	0.878812	centrosome cycle	BP	The cell cycle process whereby centrosome duplication and separation takes place. The centrosome cycle can operate with a considerable degree of independence from other processes of the cell cycle.
GO:0007126	0.763581	0.727446	0.790855	0.784457	0.739411	0.712021	0.909951	0.661246	0.821637	0.545176	0.834525	0.172306	0.881047	0.910465	0.933192	0.933407	0.945067	0.923886	meiosis	BP	A cell cycle process comprising the steps by which a cell progresses through the nuclear division phase of a meiotic cell cycle, the specialized nuclear and cell division in which a single diploid cell undergoes two nuclear divisions following a single round of DNA replication in order to produce four daughter cells that contain half the number of chromosomes as the diploid cell. Meiotic division…
GO:0007127	0.484741	0.470241	0.534351	0.518474	0.509465	0.588868	0.841265	0.358629	0.218766	0.462399	0.892611	-0.0333982	0.692595	0.85254	0.782512	0.75337	0.871191	0.711839	meiosis I	BP	A cell cycle process comprising the steps by which a cell progresses through the first phase of meiosis, in which cells divide and homologous chromosomes are paired and segregated from each other, producing two daughter cells.
GO:0007140	0.781823	0.703089	0.888832	0.903534	0.911082	0.879566	0.835276	0.542413	0.924617	0.234736	0.970471	-0.4235	0.899366	0.69787	0.91855	0.907904	0.919467	0.892861	male meiosis	BP	A cell cycle process comprising the steps by which a cell progresses through the nuclear division phase of a meiotic cell cycle in the male germline.
GO:0007154	0.769533	0.777786	0.740086	0.741178	0.768185	0.656566	0.893713	0.817221	0.836688	0.813841	0.852463	0.746761	0.853177	0.937788	0.903783	0.897017	0.902299	0.897561	cell communication	BP	Any process that mediates interactions between a cell and its surroundings. Encompasses interactions such as signaling or attachment between one cell and another cell, between a cell and an extracellular matrix, or between a cell and any other aspect of its environment.
GO:0007155	0.72415	0.735832	0.71804	0.724248	0.725476	0.686359	0.863813	0.760669	0.840868	0.732796	0.765824	0.636528	0.83313	0.95699	0.891124	0.883985	0.898272	0.875926	cell adhesion	BP	The attachment of a cell, either to another cell or to an underlying substrate such as the extracellular matrix, via cell adhesion molecules.
GO:0007156	0.807925	0.836085	0.795617	0.788952	0.830643	0.81826	0.932016	0.872377	0.823309	0.868203	0.868733	0.860077	0.875037	0.959897	0.895734	0.880922	0.929218	0.866568	homophilic cell adhesion	BP	The attachment of an adhesion molecule in one cell to an identical molecule in an adjacent cell.
GO:0007157	0.668578	0.592291	0.356353	0.39755	0.595025	-0.246459	0.911465	0.81761	0.838451	0.860635	0.927415	0.932177	0.832279	0.963501	0.892672	0.892756	0.888282	0.879112	heterophilic cell adhesion	BP	The attachment of an adhesion molecule in one cell to a nonidentical adhesion molecule in an adjacent cell.
GO:0007160	0.6942	0.698707	0.587595	0.592027	0.873924	0.469131	0.913291	0.818596	0.911358	0.804132	0.923135	0.630134	0.771752	0.979432	0.799195	0.785496	0.714777	0.814846	cell-matrix adhesion	BP	The binding of a cell to the extracellular matrix via adhesion molecules.
GO:0007162	0.771524	0.687218	0.625799	0.585522	0.7632	0.768065	0.917723	0.728164	0.956688	0.565383	0.19473	0.939335	0.917078	0.987457	0.909705	0.894197	0.984588	0.858858	negative regulation of cell adhesion	BP	Any process that stops, prevents or reduces the frequency, rate or extent of cell adhesion.
GO:0007163	0.644986	0.673844	0.588218	0.525511	0.707221	0.426071	0.944863	0.734357	0.757831	0.607914	0.762114	0.547265	0.780704	0.957926	0.883008	0.871336	0.803258	0.884268	establishment or maintenance of cell polarity	BP	Any cellular process that results in the specification, formation or maintenance of anisotropic intracellular organization or cell growth patterns.
GO:0007165	0.781429	0.779093	0.738371	0.739979	0.766772	0.661916	0.896936	0.820904	0.841829	0.819429	0.855404	0.755361	0.858721	0.941254	0.904831	0.897471	0.900544	0.899471	signal transduction	BP	The cascade of processes by which a signal interacts with a receptor, causing a change in the level or activity of a second messenger or other downstream target, and ultimately effecting a change in the functioning of the cell.
GO:0007166	0.77543	0.779819	0.737795	0.741802	0.773492	0.647674	0.906687	0.823435	0.835123	0.819352	0.850702	0.755037	0.843697	0.937238	0.897799	0.88964	0.88723	0.896201	cell surface receptor linked signal transduction	BP	Any series of molecular signals initiated by the binding of an extracellular ligand to a receptor on the surface of the target cell.
GO:0007167	0.746343	0.738653	0.698181	0.70195	0.775982	0.577789	0.889778	0.776574	0.775331	0.767212	0.76554	0.705362	0.817338	0.948276	0.899178	0.8893	0.889384	0.900067	enzyme linked receptor protein signaling pathway	BP	Any series of molecular signals initiated by the binding of an extracellular ligand to a receptor on the surface of the target cell, where the receptor possesses catalytic activity or is closely associated with an enzyme such as a protein kinase.
GO:0007169	0.746126	0.747019	0.695382	0.698772	0.819391	0.559147	0.857205	0.797471	0.800045	0.794881	0.878012	0.660456	0.797624	0.951833	0.908564	0.898157	0.90008	0.898935	transmembrane receptor protein tyrosine kinase signaling pathway	BP	The series of molecular signals generated as a consequence of a transmembrane receptor tyrosine kinase binding to its physiological ligand.
GO:0007178	0.774292	0.747552	0.728357	0.723243	0.71115	0.649066	0.912169	0.759943	0.749407	0.741758	0.62655	0.803545	0.864895	0.954465	0.906849	0.900829	0.888727	0.919786	transmembrane receptor protein serine/threonine kinase signaling pathway	BP	The series of molecular signals generated as a consequence of a transmembrane receptor serine/threonine kinase binding to its physiological ligand.
GO:0007179	0.785147	0.755689	0.726755	0.718275	0.708622	0.646608	0.908204	0.775907	0.832372	0.744142	0.618092	0.803703	0.869701	0.95528	0.907883	0.90178	0.888731	0.92078	transforming growth factor beta receptor signaling pathway	BP	The series of molecular signals generated as a consequence of a transforming growth factor beta receptor binding to one of its physiological ligands.
GO:0007186	0.792048	0.810629	0.771011	0.77441	0.787665	0.713942	0.904532	0.853215	0.844541	0.856843	0.868717	0.821885	0.850753	0.936264	0.898221	0.889854	0.894517	0.892336	G-protein coupled receptor protein signaling pathway	BP	The series of molecular signals generated as a consequence of a G-protein coupled receptor binding to its physiological ligand.
GO:0007187	0.700371	0.723353	0.789601	0.783561	0.907653	0.642815	0.926114	0.760204	0.865508	0.749358	0.775996	0.719419	0.800606	0.964588	0.919996	0.928936	0.95012	0.917932	G-protein signaling, coupled to cyclic nucleotide second messenger	BP	The series of molecular signals generated as a consequence of a G-protein coupled receptor binding to its physiological ligand, followed by modulation of a nucleotide cyclase activity and a subsequent change in the concentration of a cyclic nucleotide.
GO:0007188	0.701615	0.736543	0.823472	0.825516	0.908884	0.677111	0.923096	0.7614	0.884041	0.744243	0.772677	0.71176	0.781985	0.984815	0.9085	0.919265	0.948203	0.902407	G-protein signaling, coupled to cAMP nucleotide second messenger	BP	The series of molecular signals generated as a consequence of a G-protein coupled receptor binding to its physiological ligand, followed by modulation of adenylyl cyclase activity and a subsequent change in the concentration of cyclic AMP.
GO:0007189	0.752317	0.759362	0.895091	0.906377	0.908938	0.893828	0.935173	0.743066	0.988363	0.675116	0.672382	0.638604	0.82248	0.984807	0.921593	0.941219	0.994318	0.920183	activation of adenylate cyclase activity by G-protein signaling pathway	BP	Any process that initiates the activity of an inactive adenylate cyclase that is an integral part of the series of molecular signals generated as a consequence of a G-protein coupled receptor binding to its physiological ligand, resulting in a subsequent change in the concentration of cyclic AMP.
GO:0007190	0.685721	0.705207	0.816241	0.816654	0.866257	0.902919	0.932431	0.688511	0.802692	0.64991	0.690915	0.641999	0.812153	0.979871	0.911949	0.930568	0.970289	0.912721	activation of adenylate cyclase activity	BP	Any process that initiates the activity of the inactive enzyme adenylate cyclase.
GO:0007200	0.823687	0.805296	0.910238	0.925	0.958288	0.871867	0.983476	0.779285	0.982787	0.714381	0.677655	0.858292	0.924914	0.90913	0.944379	0.937002	0.953119	0.926453	activation of phospholipase C activity by G-protein coupled receptor protein signaling pathway coupled to IP3 second messenger	BP	The series of molecular signals generated as a consequence of a G-protein coupled receptor binding to its physiological ligand, followed by the activation of phospholipase C and the subsequent release of inositol trisphosphate.
GO:0007202	0.823687	0.805296	0.910238	0.925	0.958288	0.871867	0.983476	0.779285	0.982787	0.714381	0.677655	0.858292	0.924914	0.90913	0.944379	0.937002	0.953119	0.926453	activation of phospholipase C activity	BP	The initiation of the activity of the inactive enzyme phospolipase C as the result of a series of molecular signals generated as a consequence of a G-protein coupled receptor binding to its physiological ligand.
GO:0007204	0.807683	0.752442	0.762891	0.79265	0.62446	0.912383	0.855085	0.751731	0.906227	0.816331	0.724695	0.88996	0.919568	0.896982	0.962354	0.964998	0.983161	0.96816	elevation of cytosolic calcium ion concentration	BP	Any process that increases the concentration of calcium ions in the cytosol.
GO:0007205	0.605208	0.714752	0.562204	0.503445	0.224813	0.669671	0.785049	0.876351	0.918616	0.896409	0.864686	0.870623	0.671753	0.968759	0.756203	0.721585	0.964398	0.718269	activation of protein kinase C activity by G-protein coupled receptor protein signaling pathway	BP	The initiation of the activity of the inactive enzyme protein kinase C as the result of a series of molecular signals generated as a consequence of a G-protein coupled receptor binding to its physiological ligand.
GO:0007212	0.893772	0.927081	0.917199	0.91312	0.968483	0.883638	0.930157	0.930969	0.972127	0.902894	0.855389	0.900136	0.884041	0.984776	0.917564	0.911009	0.902228	0.924827	dopamine receptor signaling pathway	BP	The series of molecular signals generated as a consequence of a dopamine receptor binding to one of its physiological ligands.
GO:0007215	0.677103	0.657799	0.619065	0.583646	0.30298	0.932	0.581829	0.681408	0.547371	0.753605	0.866209	0.439477	0.796397	0.980274	0.845713	0.820471	0.596969	0.946861	glutamate signaling pathway	BP	The series of molecular signals generated as a consequence of glutamate binding to a cell surface receptor.
GO:0007218	0.83992	0.849904	0.869951	0.866565	0.904782	0.837733	0.898903	0.830276	0.744918	0.864791	0.854378	0.876799	0.861245	0.980335	0.924124	0.921549	0.933778	0.921243	neuropeptide signaling pathway	BP	The series of molecular signals generated as a consequence of a peptide neurotransmitter binding to a cell surface receptor.
GO:0007219	0.600463	0.601194	0.542294	0.548403	0.523456	0.565713	0.739278	0.659297	0.686055	0.537921	0.850646	0.308909	0.693365	0.914435	0.817189	0.819617	0.936982	0.758229	Notch signaling pathway	BP	The series of molecular signals initiated by binding of an extracellular ligand to a Notch receptor on the surface of the target cell.
GO:0007224	0.86792	0.833004	0.794919	0.83033	0.872973	0.714315	0.92266	0.871988	0.979085	0.839644	0.930587	0.711327	0.91478	0.94893	0.95839	0.954183	0.933017	0.976419	smoothened signaling pathway	BP	The series of molecular signals generated as a consequence of activation of the transmembrane protein Smoothened.
GO:0007229	0.714345	0.696761	0.653448	0.667634	0.790987	0.344218	0.880742	0.761066	0.799543	0.782868	0.889565	0.662037	0.807755	0.939596	0.82132	0.818015	0.61767	0.863181	integrin-mediated signaling pathway	BP	Any series of molecular signals generated as a consequence of an integrin binding to one of its physiological ligands.
GO:0007242	0.77123	0.765265	0.731848	0.731684	0.743001	0.658878	0.892545	0.804238	0.838313	0.809015	0.870148	0.742654	0.861256	0.944509	0.909701	0.904066	0.907079	0.902668	intracellular signaling cascade	BP	A series of reactions within the cell that occur as a result of a single trigger reaction or compound.
GO:0007243	0.799795	0.787988	0.743614	0.745719	0.768285	0.662046	0.912153	0.827664	0.799046	0.840061	0.930966	0.745681	0.881228	0.96841	0.920132	0.912107	0.915235	0.908002	protein kinase cascade	BP	A series of reactions, mediated by protein kinases, which occurs as a result of a single trigger reaction or compound.
GO:0007249	0.856225	0.826435	0.78118	0.836422	0.724478	0.877272	0.962091	0.851002	0.851274	0.873674	0.952162	0.806074	0.945115	0.985448	0.961783	0.956384	0.956625	0.965904	I-kappaB kinase/NF-kappaB cascade	BP	A series of reactions initiated by the activation of the transcription factor NF-kappaB. NF-kappaB is sequestered by the inhibitor I-kappaB, and is released when I-kappaB is phosphorylated by activated I-kappaB kinase.
GO:0007254	0.810099	0.776754	0.688285	0.675383	0.405598	0.713749	0.854396	0.848569	0.771202	0.897598	0.926135	0.8662	0.910775	0.977836	0.92526	0.914853	0.95252	0.910534	JNK cascade	BP	A cascade of protein kinase activities, culminating in the phosphorylation and activation of a member of the JUN kinase subfamily of stress-activated protein kinases, which in turn are a subfamily of mitogen-activated protein (MAP) kinases that is activated primarily by cytokines and exposure to environmental stress.
GO:0007264	0.758354	0.746213	0.691403	0.686711	0.713786	0.61975	0.836319	0.805437	0.82718	0.821109	0.85972	0.761817	0.853029	0.942886	0.906754	0.900211	0.902167	0.902686	small GTPase mediated signal transduction	BP	Any series of molecular signals in which a small monomeric GTPase relays one or more of the signals.
GO:0007265	0.73333	0.688396	0.638774	0.633383	0.641288	0.570263	0.777367	0.744739	0.851954	0.785995	0.819592	0.734479	0.85466	0.936923	0.909393	0.904174	0.911832	0.908308	Ras protein signal transduction	BP	A series of molecular signals within the cell that are mediated by a member of the Ras superfamily of proteins switching to a GTP-bound active state.
GO:0007266	0.723305	0.661027	0.616437	0.612387	0.718486	0.371767	0.853783	0.711995	0.833413	0.787264	0.80365	0.734697	0.872052	0.945329	0.930884	0.926985	0.906814	0.937385	Rho protein signal transduction	BP	A series of molecular signals within the cell that are mediated by a member of the Rho family of proteins switching to a GTP-bound active state.
GO:0007267	0.737083	0.828448	0.817665	0.817598	0.827125	0.672741	0.938169	0.846754	0.886692	0.828876	0.833071	0.766223	0.817157	0.93545	0.889566	0.884595	0.914702	0.877658	cell-cell signaling	BP	Any process that mediates the transfer of information from one cell to another.
GO:0007268	0.717061	0.863723	0.869336	0.871883	0.870321	0.807613	0.946265	0.866786	0.898904	0.858084	0.87104	0.790063	0.786906	0.963307	0.861658	0.855937	0.90934	0.844495	synaptic transmission	BP	The process of communication from a neuron to a target (neuron, muscle, or secretory cell) across a synapse.
GO:0007269	0.543314	0.722939	0.749811	0.767027	0.761136	0.542237	0.899895	0.720574	0.885444	0.664364	0.661058	0.505405	0.771291	0.961598	0.870933	0.865329	0.940059	0.89221	neurotransmitter secretion	BP	The regulated release of neurotransmitter into the synaptic cleft. A neurotransmitter is any of a group of substances that are released on excitation from the axon terminal of a presynaptic neuron of the central or peripheral nervous system and travel across the synaptic cleft to either excite or inhibit the target cell. Among the many substances that have the properties of a neurotransmitter are…
GO:0007270	0.889075	0.943579	0.937776	0.938732	0.965263	0.836031	0.983044	0.948519	0.918313	0.944324	0.973635	0.879506	0.885539	0.987893	0.903435	0.893181	0.98055	0.851312	nerve-nerve synaptic transmission	BP	The process of communication from a neuron to another neuron across a synapse.
GO:0007272	0.847988	0.854498	0.845271	0.856334	0.934365	0.551895	0.955812	0.8702	0.849791	0.873906	0.733736	0.926705	0.930079	0.940696	0.952396	0.960258	0.973552	0.962608	ensheathment of neurons	BP	The process whereby glial cells envelop neuronal cell bodies and/or axons to form an insulating layer. This can take the form of myelinating or non-myelinating ensheathment.
GO:0007275	0.757602	0.746827	0.741884	0.741465	0.785324	0.648063	0.898389	0.757678	0.814351	0.725914	0.816644	0.594771	0.854373	0.943964	0.904013	0.901212	0.914203	0.897886	multicellular organismal development	BP	The biological process whose specific outcome is the progression of a multicellular organism over time from an initial condition (e.g. a zygote or a young adult) to a later condition (e.g. a multicellular animal or an aged adult).
GO:0007276	0.7907	0.749721	0.791532	0.782684	0.842268	0.713698	0.91929	0.715397	0.900568	0.577745	0.91056	0.217297	0.886692	0.946621	0.936344	0.933596	0.951731	0.929277	gamete generation	BP	The generation and maintenance of gametes. A gamete is a haploid reproductive cell.
GO:0007281	0.780125	0.743572	0.718686	0.705938	0.715412	0.753298	0.900791	0.745569	0.909951	0.679964	0.906445	0.396524	0.865244	0.973565	0.927794	0.93191	0.953292	0.937015	germ cell development	BP	The process whose specific outcome is the progression of the immature germ cell over time, from its formation to the mature structure (gamete).
GO:0007283	0.794773	0.7565	0.807465	0.799725	0.859146	0.724527	0.926139	0.717507	0.908759	0.580631	0.914706	0.245511	0.885724	0.94433	0.938302	0.936119	0.951522	0.931622	spermatogenesis	BP	The process of formation of spermatozoa, including spermatocytogenesis and spermiogenesis.
GO:0007286	0.788836	0.772118	0.718024	0.716507	0.759542	0.747909	0.956302	0.800217	0.905445	0.786789	0.891935	0.628249	0.836225	0.967147	0.922014	0.933767	0.945039	0.939658	spermatid development	BP	The process whose specific outcome is the progression of a male gamete over time, from initial commitment of the cell to a specific fate, to the fully functional differentiated cell.
GO:0007292	0.791083	0.714646	0.815102	0.799033	0.894858	0.714659	0.907979	0.590516	0.873776	0.354763	0.900989	-0.271507	0.923005	0.942763	0.941339	0.933075	0.98981	0.945789	female gamete generation	BP	Generation of the female gamete; specialised haploid cells produced by meiosis and along with a male gamete takes part in sexual reproduction.
GO:0007338	0.802736	0.726367	0.844112	0.837279	0.94765	0.5535	0.973138	0.623504	0.848691	0.389129	0.856913	-0.0545165	0.924749	0.975466	0.958712	0.965225	0.984512	0.971765	single fertilization	BP	The union of male and female gametes to form a zygote.
GO:0007346	0.87698	0.863206	0.878532	0.881707	0.936916	0.734618	0.969001	0.846246	0.884841	0.818103	0.859818	0.791523	0.922946	0.937815	0.944946	0.938976	0.897428	0.943862	regulation of mitotic cell cycle	BP	Any process that modulates the rate or extent of progress through the mitotic cell cycle.
GO:0007368	0.851927	0.850114	0.833324	0.840041	0.904997	0.722449	0.943606	0.873072	0.915117	0.866345	0.937094	0.768566	0.881932	0.948373	0.952741	0.951171	0.96274	0.960488	determination of left/right symmetry	BP	The establishment of an organism's body plan or part of an organism with respect to the left and right halves. The pattern can either be symmetric, such that the halves are mirror images, or asymmetric where the pattern deviates from this symmetry.
GO:0007369	0.832972	0.785086	0.745149	0.721599	0.827249	0.689253	0.939263	0.806614	0.92048	0.714897	0.558489	0.82906	0.935539	0.975428	0.954119	0.94645	0.966624	0.936405	gastrulation	BP	A complex and coordinated series of cellular movements that occurs at the end of cleavage during embryonic development of most animals. The details of gastrulation vary from species to species, but usually result in the formation of the three primary germ layers, ectoderm, mesoderm and endoderm.
GO:0007389	0.788607	0.763713	0.778662	0.773861	0.849299	0.579184	0.923142	0.774653	0.817659	0.772544	0.809227	0.679085	0.846617	0.914275	0.874859	0.90619	0.915165	0.912915	pattern specification process	BP	Any developmental process that results in the creation of defined areas or spaces within an organism to which cells respond and eventually are instructed to differentiate.
GO:0007398	0.752008	0.709044	0.695713	0.705589	0.873387	0.481192	0.703236	0.702972	0.452049	0.825081	0.822602	0.791603	0.86513	0.970259	0.883355	0.875535	0.813738	0.930095	ectoderm development	BP	The process whose specific outcome is the progression of the ectoderm over time, from its formation to the mature structure. In animal embryos, the ectoderm is the outer germ layer of the embryo, formed during gastrulation.
GO:0007399	0.750384	0.7821	0.752209	0.7603	0.810464	0.636076	0.895686	0.814546	0.82933	0.798386	0.837	0.723455	0.828808	0.932118	0.897049	0.897484	0.920937	0.900417	nervous system development	BP	The process whose specific outcome is the progression of nervous tissue over time, from its formation to its mature state.
GO:0007405	0.67107	0.750618	0.737618	0.741754	0.756537	0.644915	0.815424	0.778102	0.784655	0.775858	0.893102	0.671509	0.813278	0.897072	0.918593	0.913626	0.969905	0.881487	neuroblast proliferation	BP	The expansion of a neuroblast population by cell division. A neuroblast is any cell that will divide and give rise to a neuron.
GO:0007409	0.727309	0.782569	0.742381	0.757437	0.801965	0.615976	0.897434	0.826594	0.823436	0.822835	0.818979	0.768958	0.77017	0.961721	0.836324	0.819124	0.839924	0.832044	axonogenesis	BP	Generation of a long process of a neuron, that carries efferent (outgoing) action potentials from the cell body towards target cells.
GO:0007411	0.741556	0.769542	0.711178	0.741407	0.798294	0.65557	0.884324	0.833122	0.789875	0.828121	0.817359	0.781026	0.771204	0.94141	0.855054	0.836997	0.805387	0.850517	axon guidance	BP	The process by which the migration of an axon growth cone is directed to a specific target site in response to a combination of attractive and repulsive cues.
GO:0007416	0.675086	0.704537	0.790385	0.765636	0.83673	0.539099	0.934156	0.639106	0.927172	0.62648	0.370336	0.662672	0.788768	0.950627	0.817308	0.80876	0.962134	0.891128	synaptogenesis	BP	The biosynthesis of a synapse.
GO:0007417	0.817472	0.819486	0.785519	0.799465	0.840194	0.725003	0.928326	0.856228	0.893163	0.847452	0.873399	0.759567	0.864349	0.924329	0.90193	0.909425	0.941068	0.918292	central nervous system development	BP	The process whose specific outcome is the progression of the central nervous system over time, from its formation to the mature structure. The central nervous system is the core nervous system that serves an integrating and coordinating function. In vertebrates it consists of the brain, spinal cord and spinal nerves. In those invertebrates with a central nervous system it typically consists of a …
GO:0007420	0.83504	0.834664	0.797001	0.811267	0.874991	0.726014	0.935433	0.872539	0.896858	0.860675	0.888403	0.765936	0.886221	0.918108	0.921505	0.913447	0.947683	0.918825	brain development	BP	The process whose specific outcome is the progression of the brain over time, from its formation to the mature structure. The brain is one of the two components of the central nervous system and is the center of thought and emotion. It is responsible for the coordination and control of bodily activities and the interpretation of information from the senses (sight, hearing, smell, etc.).
GO:0007422	0.847507	0.846317	0.886656	0.883178	0.851681	0.773104	0.974901	0.841241	0.878116	0.82394	0.92369	0.693041	0.86643	0.888074	0.908977	0.973655	0.976504	0.981957	peripheral nervous system development	BP	The process whose specific outcome is the progression of the peripheral nervous system over time, from its formation to the mature structure. The peripheral nervous system is one of the two major divisions of the nervous system. Nerves in the PNS connect the central nervous system (CNS) with sensory organs, other organs, muscles, blood vessels and glands.
GO:0007423	0.777086	0.788269	0.746978	0.742814	0.822635	0.591353	0.855746	0.829126	0.819149	0.852493	0.851143	0.851396	0.850726	0.938063	0.895537	0.886765	0.872429	0.893291	sensory organ development	BP	The process whose specific outcome is the progression of sensory organs over time, from its formation to the mature structure.
GO:0007498	0.794228	0.726564	0.686272	0.705845	0.765273	0.758822	0.826161	0.758335	0.843705	0.684651	0.588841	0.600062	0.933595	0.968959	0.956259	0.950456	0.98527	0.933068	mesoderm development	BP	The process whose specific outcome is the progression of the mesoderm over time, from its formation to the mature structure. The mesoderm is the middle germ layer that develops into muscle, bone, cartilage, blood and connective tissue.
GO:0007507	0.758024	0.717519	0.712939	0.693938	0.769813	0.541764	0.87579	0.727169	0.75046	0.715381	0.641057	0.727977	0.869168	0.948004	0.898773	0.893199	0.898635	0.895577	heart development	BP	The process whose specific outcome is the progression of the heart over time, from its formation to the mature structure. The heart is a hollow, muscular organ, which, by contracting rhythmically, keeps up the circulation of the blood.
GO:0007517	0.75821	0.740953	0.759782	0.748979	0.777766	0.647067	0.911707	0.73959	0.797899	0.769795	0.809542	0.678771	0.843997	0.939489	0.885912	0.900936	0.900247	0.900807	muscle development	BP	The process whose specific outcome is the progression of the muscle over time, from its formation to the mature structure. The muscle is an organ consisting of a tissue made up of various elongated cells that are specialized to contract and thus to produce movement and mechanical work.
GO:0007519	0.747699	0.762201	0.787753	0.774675	0.862072	0.765108	0.883626	0.786582	0.779394	0.819382	0.866558	0.730694	0.799251	0.924865	0.848762	0.890023	0.90235	0.878179	skeletal muscle development	BP	The developmental sequence of events leading to the formation of adult muscle that occurs in the anima. In vertebrate skeletal muscle the main events are: the fusion of myoblasts to form myotubes that increase in size by further fusion to them of myoblasts, the formation of myofibrils within their cytoplasm and the establishment of functional neuromuscular junctions with motor neurons. At this st…
GO:0007528	0.501832	0.724639	0.711774	0.735698	0.826697	0.805618	0.689056	0.78103	0.620617	0.878131	0.890083	0.845891	0.534655	0.972577	0.770054	0.819575	0.938425	0.763618	neuromuscular junction development	BP	The process whose specific outcome is the progression of the neuromuscular junction over time, from its formation to the mature structure.
GO:0007530	0.753662	0.664913	0.686267	0.653107	0.607851	0.482474	0.972658	0.633734	0.835917	0.559433	0.88379	0.0997958	0.902333	0.943381	0.924284	0.923074	0.955446	0.944337	sex determination	BP	Any process that establishes and transmits the specification of sexual status of an individual organism.
GO:0007548	0.76575	0.767035	0.765856	0.749903	0.731674	0.691211	0.895109	0.746188	0.830858	0.694708	0.882891	0.355317	0.826959	0.880753	0.830823	0.812874	0.92505	0.762176	sex differentiation	BP	The establishment of the sex of an organism by physical differentiation.
GO:0007565	0.815838	0.759864	0.700194	0.661652	0.716953	0.591874	0.910007	0.826277	0.82382	0.807057	0.888374	0.719008	0.899257	0.971178	0.91216	0.906399	0.898687	0.946626	female pregnancy	BP	The set of physiological processes that allow an embryo or foetus to develop within the body of a female animal. It covers the time from fertilization of a female ovum by a male spermatozoon until birth.
GO:0007566	0.841909	0.781631	0.725458	0.695765	0.903797	0.361163	0.902873	0.872157	0.907252	0.807201	0.900625	0.728668	0.929281	0.975888	0.930445	0.920454	0.911579	0.930568	embryo implantation	BP	Attachment of the blastocyst to the uterine lining.
GO:0007568	0.685805	0.641374	0.622286	0.591694	0.90946	0.325674	0.730261	0.625261	0.955117	0.407338	0.192962	0.493407	0.867065	0.959998	0.936487	0.931163	0.93924	0.919474	aging	BP	The inherent decline over time, from the optimal fertility and viability of early maturity, that may precede death and may be preceded by other indications, such as sterility.
GO:0007569	0.726141	0.60575	0.595587	0.560184	0.908962	0.201458	0.629293	0.58528	0.974982	0.327621	-0.159717	0.840797	0.942692	0.948352	0.96077	0.960958	0.961495	0.95862	cell aging	BP	Progression of the cell from its inception to the end of its lifespan.
GO:0007584	0.890044	0.88602	0.847689	0.866442	0.956304	0.9165	0.94324	0.917658	0.935637	0.900196	0.895326	0.884268	0.929887	0.987554	0.938286	0.928762	0.929682	0.9159	response to nutrient	BP	A change in state or activity of a cell or an organism (in terms of movement, secretion, enzyme production, gene expression, etc.) as a result of a nutrient stimulus.
GO:0007585	0.779116	0.774874	0.738626	0.761445	0.772514	0.614935	0.858666	0.801407	0.869773	0.834302	0.963505	0.775952	0.862027	0.955204	0.878206	0.890549	0.916198	0.88818	respiratory gaseous exchange	BP	The process of gaseous exchange between an organism and its environment. In plants, microorganisms, and many small animals, air or water makes direct contact with the organism's cells or tissue fluids, and the processes of diffusion supply the organism with dioxygen (O2) and remove carbon dioxide (CO2). In larger animals the efficiency of gaseous exchange is improved by specialized respiratory or…
GO:0007586	0.754986	0.74531	0.675269	0.637949	0.78973	0.0389091	0.942979	0.820983	0.77135	0.83427	0.950758	0.846783	0.897494	0.980609	0.907901	0.904266	0.987988	0.857015	digestion	BP	The whole of the physical, chemical, and biochemical processes carried out by multicellular organisms to break down ingested nutrients into components that may be easily absorbed and directed into metabolism.
GO:0007588	0.888991	0.905876	0.921381	0.940706	0.968927	0.94536	0.989733	0.906569	0.973627	0.888971	0.871164	0.93585	0.952609	0.986067	0.97413	0.976613	0.981099	0.974264	excretion	BP	The elimination by an organism of the waste products that arise as a result of metabolic activity. These products include water, carbon dioxide (CO2), and nitrogenous compounds.
GO:0007589	0.881796	0.90486	0.949333	0.960597	0.984235	0.95727	0.981087	0.866571	0.988911	0.789053	0.920853	0.668652	0.934731	0.990904	0.963052	0.968118	0.988582	0.957861	body fluid secretion	BP	The controlled release of a fluid by a cell or group of cells in a multicellular organism.
GO:0007596	0.786072	0.764969	0.687561	0.670505	0.944402	0.535015	0.943656	0.848824	0.814578	0.841787	0.834752	0.77088	0.879589	0.983328	0.944894	0.938726	0.974001	0.920311	blood coagulation	BP	The sequential process by which the multiple coagulation factors of the blood interact, ultimately resulting in the formation of an insoluble fibrin clot; it may be divided into three stages: stage 1, the formation of intrinsic and extrinsic prothrombin converting principle; stage 2, the formation of thrombin; stage 3, the formation of stable fibrin polymers.
GO:0007599	0.786072	0.764969	0.687561	0.670505	0.944402	0.535015	0.943656	0.848824	0.814578	0.841787	0.834752	0.77088	0.879589	0.983328	0.944894	0.938726	0.974001	0.920311	hemostasis	BP	The stopping of bleeding (loss of body fluid) or the arrest of the circulation to an organ or part.
GO:0007600	0.829119	0.844622	0.806924	0.813097	0.841501	0.755259	0.911132	0.880141	0.897532	0.87683	0.868927	0.880637	0.873471	0.939406	0.92059	0.914551	0.942598	0.906463	sensory perception	BP	The series of events required for an organism to receive a sensory stimulus, convert it to a molecular signal, and recognize and characterize the signal.
GO:0007601	0.792832	0.798655	0.755303	0.759554	0.829861	0.774078	0.885722	0.843893	0.862439	0.853825	0.821436	0.905932	0.869232	0.9408	0.906073	0.900802	0.935094	0.886586	visual perception	BP	The series of events required for an organism to receive a visual stimulus, convert it to a molecular signal, and recognize and characterize the signal. Visual stimuli are detected in the form of photons and are processed to form an image.
GO:0007602	0.718651	0.762968	0.726896	0.729025	0.781474	0.626183	0.926038	0.806104	0.800598	0.809699	0.752937	0.905426	0.82195	0.969161	0.888798	0.877417	0.915967	0.860794	phototransduction	BP	The sequence of reactions within a cell required to convert absorbed photons into a molecular signal.
GO:0007605	0.765173	0.791359	0.755551	0.758928	0.764245	0.732835	0.874758	0.819663	0.929551	0.767679	0.757311	0.794292	0.860773	0.958388	0.937552	0.932089	0.942373	0.932098	sensory perception of sound	BP	The series of events required for an organism to receive an auditory stimulus, convert it to a molecular signal, and recognize and characterize the signal. Sonic stimuli are detected in the form of vibrations and are processed to form a sound.
GO:0007606	0.870046	0.870536	0.829368	0.838	0.868178	0.773453	0.927187	0.909033	0.89107	0.921792	0.904979	0.919703	0.909134	0.93366	0.928317	0.921575	0.945367	0.921802	sensory perception of chemical stimulus	BP	The series of events required for an organism to receive a sensory chemical stimulus, convert it to a molecular signal, and recognize and characterize the signal.
GO:0007608	0.873611	0.872473	0.830481	0.840125	0.862569	0.775434	0.926345	0.912216	0.893897	0.925536	0.917573	0.919395	0.914634	0.933996	0.930463	0.924313	0.948849	0.922596	sensory perception of smell	BP	The series of events required for an organism to receive an olfactory stimulus, convert it to a molecular signal, and recognize and characterize the signal. Olfaction involves the detection of chemical composition of an organism's ambient medium by chemoreceptors.
GO:0007610	0.722544	0.78378	0.778665	0.790156	0.738972	0.770716	0.935037	0.795268	0.873884	0.754956	0.800064	0.65139	0.817679	0.944182	0.901878	0.906845	0.940547	0.896915	behavior	BP	The specific actions or reactions of an organism in response to external or internal stimuli. Patterned activity of a whole organism in a manner dependent upon some combination of that organism's internal state and external conditions.
GO:0007611	0.626747	0.784577	0.769204	0.77991	0.809969	0.71158	0.878778	0.792206	0.826954	0.784534	0.929023	0.617551	0.767312	0.959868	0.885477	0.872311	0.9244	0.858144	learning or memory	BP	The acquisition and processing of information and/or the storage and retrieval of this information over time.
GO:0007612	0.585009	0.802297	0.80779	0.809943	0.872013	0.715526	0.867589	0.792167	0.88625	0.753491	0.926815	0.549644	0.745761	0.958105	0.878757	0.862958	0.934591	0.838104	learning	BP	Any process in an organism in which a relatively long-lasting adaptive behavioral change occurs as the result of experience.
GO:0007613	0.433803	0.798234	0.736052	0.709481	0.552552	0.79933	0.950707	0.85247	0.928375	0.839185	0.851094	0.744185	0.656792	0.981658	0.851755	0.837734	0.928439	0.777019	memory	BP	The activities involved in the mental information processing system that receives (registers), modifies, stores, and retrieves informational stimuli. The main stages involved in the formation and retrieval of memory are encoding (processing of received information by acquisition), storage (building a permanent record of received information as a result of consolidation) and retrieval (calling bac…
GO:0007623	0.756923	0.685674	0.63818	0.628661	0.861705	0.440965	0.959167	0.711523	0.910585	0.575909	0.742449	0.531531	0.91729	0.980285	0.923087	0.927747	0.869714	0.957238	circadian rhythm	BP	Any biological process in an organism that recurs with a regularity of approximately 24 hours.
GO:0007626	0.686591	0.728677	0.744602	0.759515	0.650855	0.765858	0.940622	0.728541	0.840938	0.665165	0.67803	0.531414	0.818108	0.933329	0.889548	0.902492	0.923933	0.902228	locomotory behavior	BP	The specific movement from place to place of an organism in response to external or internal stimuli. Locomotion of a whole organism in a manner dependent upon some combination of that organism's internal state and external conditions.
GO:0007628	0.69799	0.802209	0.821327	0.863221	0.818665	0.881207	0.968004	0.795763	0.936791	0.714113	0.894882	0.506406	0.779285	0.926024	0.864599	0.87465	0.947879	0.843592	adult walking behavior	BP	The actions or reactions of an adult relating to the progression of that organism along the ground by the process of lifting and setting down each leg.
GO:0007631	0.786276	0.904563	0.898591	0.908969	0.84431	0.90121	0.966896	0.914416	0.940645	0.908956	0.888078	0.895926	0.795831	0.949128	0.894276	0.893952	0.967457	0.851205	feeding behavior	BP	Behavior associated with the intake of food.
GO:0007632	0.750049	0.807143	0.81795	0.821623	0.99009	0.723229	0.956017	0.788787	0.85425	0.767527	0.920567	0.589774	0.848221	0.974487	0.944745	0.936924	0.98081	0.935281	visual behavior	BP	The actions or reactions of an organism in response to a visual stimulus.
GO:0008015	0.693332	0.68296	0.600756	0.585903	0.714031	0.371389	0.874798	0.753796	0.81089	0.814314	0.825354	0.710193	0.826165	0.971936	0.874921	0.876488	0.852773	0.878136	blood circulation	BP	The flow of blood through the body of an animal, enabling the transport of O2 and nutrients to the tissues and the removal of waste products.
GO:0008016	0.595257	0.590995	0.535085	0.490094	0.777476	0.137618	0.905201	0.61397	0.491251	0.764867	0.884391	0.521838	0.727513	0.985165	0.778652	0.779961	0.616792	0.820229	regulation of heart contraction	BP	Any process that modulates the frequency, rate or extent of heart contraction. Heart contraction is the process by which the heart decreases in volume in a characteristic way to propel blood through the body.
GO:0008033	0.765421	0.741264	0.703269	0.73788	0.770829	0.657214	0.847535	0.773246	0.771118	0.773334	0.820661	0.663164	0.833508	0.9676	0.873747	0.861474	0.843162	0.85699	tRNA processing	BP	The process by which a pre-tRNA molecule is converted to a mature tRNA, ready for addition of an aminoacyl group.
GO:0008037	0.820995	0.763839	0.853728	0.836939	0.93644	0.777347	0.962107	0.670844	0.96121	0.449398	0.911325	-0.0953233	0.94407	0.97385	0.966121	0.963607	0.987557	0.962469	cell recognition	BP	The process by which a cell in a multicellular organism interprets its surroundings.
GO:0008064	0.802959	0.845272	0.862505	0.84264	0.86681	0.759506	0.955135	0.83013	0.875049	0.794813	0.821015	0.692423	0.871214	0.947965	0.936261	0.939529	0.940079	0.94051	regulation of actin polymerization or depolymerization	BP	Any process that modulates the frequency, rate or extent of the assembly or disassembly of actin filaments by the addition or removal of actin monomers from a filament.
GO:0008104	0.815663	0.803647	0.788933	0.800758	0.83787	0.677482	0.93339	0.821187	0.850293	0.801947	0.905177	0.679487	0.899487	0.960273	0.930486	0.922935	0.936761	0.913517	protein localization	BP	Any process by which a protein is transported to, or maintained in, a specific location.
GO:0008150	0.77616	0.758186	0.739536	0.74175	0.809918	0.627083	0.89475	0.777771	0.830487	0.748006	0.799374	0.66559	0.876063	0.948969	0.917203	0.912294	0.927215	0.907073	biological_process	BP	Any process specifically pertinent to the functioning of integrated living units: cells, tissues, organs, and organisms. A process is a collection of molecular events with a defined beginning and end.
GO:0008152	0.790681	0.762507	0.736555	0.736812	0.83397	0.597247	0.906931	0.788984	0.844964	0.757666	0.79023	0.688213	0.889286	0.950045	0.925822	0.922637	0.940457	0.916597	metabolic process	BP	The chemical reactions and pathways, including anabolism and catabolism, by which living organisms transform chemical substances. Metabolic processes typically transform small molecules, but also include macromolecular processes such as DNA repair and replication, and protein synthesis and degradation.
GO:0008154	0.774546	0.803102	0.810098	0.804825	0.818066	0.703925	0.952224	0.800089	0.865106	0.740441	0.800384	0.628936	0.853074	0.948713	0.920506	0.920952	0.901654	0.923294	actin polymerization or depolymerization	BP	Assembly or disassembly of actin filaments by the addition or removal of actin monomers from a filament.
GO:0008202	0.782245	0.725043	0.650233	0.634915	0.761981	0.484217	0.898466	0.793015	0.724785	0.79843	0.810983	0.770623	0.894774	0.970902	0.933332	0.934981	0.91947	0.934879	steroid metabolic process	BP	The chemical reactions and pathways involving steroids, compounds with a 1,2,cyclopentanoperhydrophenanthrene nucleus.
GO:0008203	0.812069	0.757933	0.656793	0.638956	0.772398	0.539252	0.938913	0.855127	0.7772	0.850565	0.877448	0.791768	0.909272	0.969208	0.954063	0.953496	0.947606	0.955342	cholesterol metabolic process	BP	The chemical reactions and pathways involving cholesterol, cholest-5-en-3 beta-ol, the principal sterol of vertebrates and the precursor of many steroids, including bile acids and steroid hormones. It is a component of the plasma membrane lipid bilayer and of plasma lipoproteins and can be found in all animal tissues.
GO:0008207	0.590322	0.474138	0.505947	0.476415	0.629405	0.508516	0.77409	0.437473	0.390232	0.456152	0.387958	0.292525	0.801731	0.938033	0.884647	0.870892	0.841601	0.851531	C21-steroid hormone metabolic process	BP	The chemical reactions and pathways involving C21-steroid hormones, steroid compounds containing 21 carbons which function as hormones.
GO:0008213	0.83051	0.811292	0.712101	0.686235	0.953628	0.573181	0.958354	0.908925	0.948101	0.881641	0.870607	0.848764	0.893053	0.942204	0.898415	0.900389	0.928363	0.885228	protein amino acid alkylation	BP	The addition of an alkyl group to a protein amino acid. An alkyl group is any group derived from an alkane by removal of one hydrogen atom.
GO:0008217	0.749467	0.730288	0.667055	0.670988	0.716124	0.63954	0.820151	0.791459	0.939425	0.743909	0.747921	0.630827	0.856814	0.977499	0.909311	0.921688	0.948264	0.905004	regulation of blood pressure	BP	The process that modulates the force with which blood travels through the circulatory system. The process is controlled by a balance of processes that increase pressure and decrease pressure.
GO:0008219	0.754256	0.745144	0.715483	0.71876	0.758493	0.582209	0.890473	0.776936	0.825759	0.760926	0.853171	0.645621	0.860303	0.939557	0.916169	0.908437	0.928275	0.902238	cell death	BP	The specific activation or halting of processes within a cell so that its vital functions markedly cease, rather than simply deteriorating gradually over time, which culminates in cell death.
GO:0008283	0.772058	0.753949	0.714701	0.709321	0.737909	0.594922	0.880021	0.791604	0.841392	0.774355	0.790292	0.746517	0.873604	0.948067	0.908932	0.901917	0.916198	0.892853	cell proliferation	BP	The multiplication or reproduction of cells, resulting in the expansion of a cell population.
GO:0008284	0.798859	0.761925	0.746046	0.7594	0.84503	0.681579	0.896294	0.797853	0.874821	0.775592	0.791033	0.709502	0.895894	0.949943	0.936745	0.931875	0.922124	0.937329	positive regulation of cell proliferation	BP	Any process that activates or increases the rate or extent of cell proliferation.
GO:0008285	0.756628	0.736556	0.714759	0.708114	0.84889	0.547824	0.881531	0.761194	0.82985	0.726257	0.665181	0.777351	0.87411	0.942843	0.900498	0.893311	0.863744	0.897004	negative regulation of cell proliferation	BP	Any process that stops, prevents or reduces the rate or extent of cell proliferation.
GO:0008286	0.393725	0.530601	0.426395	0.44254	0.338491	0.312949	0.962526	0.644018	0.738147	0.709919	0.881185	0.379919	0.602907	0.963258	0.652961	0.612887	0.607105	0.578107	insulin receptor signaling pathway	BP	The series of molecular signals generated as a consequence of the insulin receptor binding to insulin.
GO:0008299	0.853756	0.813046	0.757304	0.771781	0.856831	0.770669	0.848754	0.890452	0.944323	0.843512	0.954042	0.837102	0.922446	0.973585	0.958607	0.95493	0.979001	0.950272	isoprenoid biosynthetic process	BP	The chemical reactions and pathways resulting in the formation of any isoprenoid compound, isoprene (2-methylbuta-1,3-diene) or compounds containing or derived from linked isoprene (3-methyl-2-butenylene) residues.
GO:0008344	0.775527	0.800768	0.865527	0.886698	0.870548	0.852576	0.952464	0.789543	0.9531	0.740269	0.852684	0.595433	0.874933	0.953934	0.913679	0.952159	0.978043	0.944547	adult locomotory behavior	BP	Locomotory behavior in a fully developed and mature organism.
GO:0008360	0.863049	0.816451	0.7646	0.779113	0.74178	0.772585	0.808556	0.871008	0.893635	0.868815	0.937745	0.857383	0.948816	0.974375	0.965096	0.960805	0.964949	0.957814	regulation of cell shape	BP	Any process that modulates the surface configuration of a cell.
GO:0008361	0.650078	0.680322	0.611539	0.599784	0.804765	0.48796	0.811344	0.754935	0.911775	0.638107	0.691321	0.551432	0.825175	0.955403	0.866808	0.849519	0.9283	0.799768	regulation of cell size	BP	Any process that modulates the size of a cell.
GO:0008366	0.847988	0.854498	0.845271	0.856334	0.934365	0.551895	0.955812	0.8702	0.849791	0.873906	0.733736	0.926705	0.930079	0.940696	0.952396	0.960258	0.973552	0.962608	axon ensheathment	BP	Any process by which the axon of a neuron is insulated, and that insulation maintained, thereby preventing dispersion of the electrical signal.
GO:0008380	0.800508	0.787202	0.744294	0.753471	0.859968	0.713317	0.939721	0.838143	0.83787	0.834854	0.851938	0.776947	0.883304	0.953243	0.924383	0.918026	0.963467	0.894178	RNA splicing	BP	The process of removing sections of the primary RNA transcript to remove sequences not present in the mature form of the RNA and joining the remaining sections to form the mature form of the RNA.
GO:0008406	0.820304	0.868132	0.841584	0.830511	0.870226	0.788399	0.932779	0.887187	0.937772	0.881302	0.855794	0.841216	0.831463	0.953351	0.81968	0.79624	0.923863	0.74288	gonad development	BP	The process whose specific outcome is the progression of the gonad over time, from its formation to the mature structure. The gonad is an animal organ that produces gametes; in some species it also produces hormones.
GO:0008542	0.750049	0.807143	0.81795	0.821623	0.99009	0.723229	0.956017	0.788787	0.85425	0.767527	0.920567	0.589774	0.848221	0.974487	0.944745	0.936924	0.98081	0.935281	visual learning	BP	Any process in an organism in which a change in behavior of an individual in response to repeated exposure to a visual cue.
GO:0008543	0.752313	0.728247	0.6098	0.73055	0.670685	0.800926	0.891512	0.877425	0.848795	0.900531	0.863656	0.905408	0.768465	0.976116	0.887253	0.871917	0.782903	0.920085	fibroblast growth factor receptor signaling pathway	BP	The series of molecular signals generated as a consequence of a fibroblast growth factor receptor binding to one of its physiological ligands.
GO:0008544	0.746732	0.702055	0.68788	0.698888	0.881489	0.472776	0.692887	0.696844	0.439733	0.822138	0.819646	0.788843	0.863116	0.97104	0.881552	0.87362	0.811065	0.928777	epidermis development	BP	The process whose specific outcome is the progression of the epidermis over time, from its formation to the mature structure. The epidermis is the outer epithelial layer of a plant or animal, it may be a single layer that produces an extracellular material (e.g. the cuticle of arthropods) or a complex stratified squamous epithelium, as in the case of many vertebrate species.
GO:0008584	0.868845	0.915475	0.906657	0.907116	0.874112	0.910179	0.976193	0.928221	0.981116	0.953106	0.963347	0.933788	0.823062	0.979945	0.767668	0.731083	0.963497	0.62632	male gonad development	BP	The process whose specific outcome is the progression of the male gonad over time, from its formation to the mature structure.
GO:0008585	0.793458	0.849527	0.810143	0.798431	0.916282	0.636093	0.963627	0.874005	0.913199	0.882712	0.918538	0.817243	0.829313	0.933738	0.849345	0.84423	0.794348	0.880285	female gonad development	BP	The process whose specific outcome is the progression of the female gonad over time, from its formation to the mature structure.
GO:0008589	0.844516	0.806008	0.799449	0.908965	0.918384	0.866174	0.986772	0.855934	0.992101	0.801203	0.968382	0.47081	0.898151	0.972479	0.948	0.939619	0.836592	0.98833	regulation of smoothened signaling pathway	BP	Any process that modulates the frequency, rate or extent of smoothened signaling.
GO:0008610	0.752854	0.730966	0.695465	0.722198	0.826657	0.607927	0.880117	0.770174	0.744979	0.746692	0.723207	0.702879	0.860215	0.946847	0.916229	0.918406	0.94911	0.914004	lipid biosynthetic process	BP	The chemical reactions and pathways resulting in the formation of lipids, compounds soluble in an organic solvent but not, or sparingly, in an aqueous solvent.
GO:0008629	0.638104	0.684041	0.631922	0.609204	0.478669	0.72144	0.907221	0.742798	0.822955	0.713428	0.657714	0.625067	0.83894	0.973179	0.893784	0.882772	0.827186	0.903266	induction of apoptosis by intracellular signals	BP	Any process induced by intracellular signals that directly activates any of the steps required for cell death by apoptosis.
GO:0008630	0.807582	0.760719	0.733876	0.732244	0.674868	0.724437	0.937787	0.756423	0.928845	0.633948	0.77784	0.438424	0.947642	0.988861	0.957192	0.956248	0.953272	0.966207	DNA damage response, signal transduction resulting in induction of apoptosis	BP	A cascade of processes initiated by the detection of DNA damage and resulting in the induction of apoptosis (programmed cell death).
GO:0008632	0.827307	0.785862	0.750051	0.751338	0.844306	0.474539	0.938554	0.824635	0.855567	0.795475	0.814025	0.744369	0.925264	0.933286	0.9526	0.948574	0.943274	0.958348	apoptotic program	BP	The intracellular signaling cascade that results when a cell is triggered to undergo apoptosis.
GO:0008637	0.803331	0.76741	0.758099	0.727804	0.814017	0.539988	0.886128	0.767946	0.831055	0.731437	0.797605	0.776068	0.933986	0.916293	0.954716	0.947388	0.938716	0.965756	apoptotic mitochondrial changes	BP	The morphological and physiological alterations undergone by mitochondria during apoptosis.
GO:0008643	0.688266	0.663295	0.665872	0.6442	0.701513	0.53632	0.877467	0.663645	0.901222	0.643393	0.64236	0.657784	0.862797	0.923953	0.910023	0.900748	0.906491	0.894123	carbohydrate transport	BP	The directed movement of carbohydrate into, out of, within or between cells. Carbohydrates are any of a group of organic compounds based of the general formula Cx(H2O)y.
GO:0008645	0.486826	0.60819	0.652918	0.619061	0.598413	0.706884	0.75753	0.559742	0.841219	0.617578	0.790481	0.489951	0.646179	0.888046	0.699614	0.666448	0.696153	0.614288	hexose transport	BP	The directed movement of hexose into, out of, within or between cells. Hexoses are any aldoses with a chain of six carbon atoms in the molecule.
GO:0008652	0.551369	0.466762	0.408865	0.405901	0.387068	0.213126	0.65316	0.486046	0.687429	0.400612	0.6173	0.0435039	0.788349	0.941486	0.860452	0.859058	0.909275	0.84847	amino acid biosynthetic process	BP	The chemical reactions and pathways resulting in the formation of amino acids, organic acids containing one or more amino substituents.
GO:0008654	0.738565	0.751911	0.669223	0.694322	0.805708	0.716181	0.864468	0.838817	0.752956	0.831223	0.867176	0.737542	0.829337	0.96561	0.901969	0.909271	0.925412	0.916086	phospholipid biosynthetic process	BP	The chemical reactions and pathways resulting in the formation of phospholipids, any lipid containing phosphoric acid as a mono- or diester.
GO:0009056	0.818072	0.779235	0.744416	0.739063	0.860145	0.537178	0.900556	0.809275	0.863232	0.770917	0.843917	0.669508	0.91383	0.95152	0.944058	0.939917	0.956621	0.934129	catabolic process	BP	The chemical reactions and pathways resulting in the breakdown of substances, including the breakdown of carbon compounds with the liberation of energy for use by the cell or organism.
GO:0009057	0.832644	0.799912	0.78294	0.782639	0.852243	0.644263	0.944222	0.814232	0.867238	0.780635	0.884275	0.662104	0.917958	0.957281	0.944663	0.940243	0.952333	0.936681	macromolecule catabolic process	BP	The chemical reactions and pathways resulting in the breakdown of a macromolecule, any molecule of high relative molecular mass, the structure of which essentially comprises the multiple repetition of units derived, actually or conceptually, from molecules of low relative molecular mass.
GO:0009058	0.795806	0.771689	0.744431	0.746172	0.817145	0.642017	0.918522	0.801112	0.85278	0.782838	0.840601	0.693766	0.883141	0.945294	0.919728	0.918583	0.939243	0.911842	biosynthetic process	BP	The chemical reactions and pathways resulting in the formation of substances; typically the energy-requiring part of metabolism in which simpler substances are transformed into more complex ones.
GO:0009059	0.810733	0.789716	0.770851	0.774609	0.822274	0.704012	0.922823	0.812546	0.870283	0.797174	0.875094	0.694886	0.887448	0.941965	0.921063	0.91966	0.938939	0.913664	macromolecule biosynthetic process	BP	The chemical reactions and pathways resulting in the formation of a macromolecule, any molecule of high relative molecular mass, the structure of which essentially comprises the multiple repetition of units derived, actually or conceptually, from molecules of low relative molecular mass.
GO:0009060	0.877403	0.833305	0.878242	0.894642	0.963339	0.813526	0.959717	0.776397	0.905746	0.673591	0.948643	0.363834	0.940961	0.939239	0.942488	0.93163	0.972376	0.932166	aerobic respiration	BP	The enzymatic release of energy from organic compounds (especially carbohydrates and fats) which requires oxygen as the terminal electron acceptor.
GO:0009062	0.753918	0.720634	0.704348	0.679675	0.819096	0.159734	0.589212	0.717183	0.884524	0.575097	0.158083	0.803227	0.887177	0.9704	0.926638	0.917463	0.982303	0.874355	fatty acid catabolic process	BP	The chemical reactions and pathways resulting in the breakdown of a fatty acid, any of the aliphatic monocarboxylic acids that can be liberated by hydrolysis from naturally occurring fats and oils. Fatty acids are predominantly straight-chain acids of 4 to 24 carbon atoms, which may be saturated or unsaturated; branched fatty acids and hydroxy fatty acids also occur, and very long chain acids of …
GO:0009063	0.795848	0.715873	0.583766	0.548037	0.971969	-0.228688	0.904909	0.84574	0.854364	0.845464	0.761825	0.864826	0.927697	0.973039	0.954285	0.953039	0.984368	0.947571	amino acid catabolic process	BP	The chemical reactions and pathways resulting in the breakdown of amino acids, organic acids containing one or more amino substituents.
GO:0009064	0.681845	0.609403	0.523598	0.501922	0.729637	-0.232625	0.83324	0.660057	0.777355	0.563273	0.509806	0.460034	0.853351	0.962385	0.924425	0.918536	0.946988	0.914576	glutamine family amino acid metabolic process	BP	The chemical reactions and pathways involving amino acids of the glutamine family, comprising arginine, glutamate, glutamine and proline.
GO:0009069	0.55594	0.501174	0.336605	0.292067	0.376971	0.0441932	0.28654	0.61164	0.345125	0.688947	0.663266	0.598043	0.779725	0.837675	0.874637	0.895066	0.929416	0.869596	serine family amino acid metabolic process	BP	The chemical reactions and pathways involving amino acids of the serine family, comprising cysteine, glycine, homoserine, selenocysteine and serine.
GO:0009070	0.108525	0.0596787	-0.0117386	-0.086101	-0.419841	0.386077	-0.669578	-0.00868652	-0.475174	-0.0209138	0.000788575	-0.191995	0.652878	0.836734	0.778804	0.805078	0.699035	0.783245	serine family amino acid biosynthetic process	BP	The chemical reactions and pathways resulting in the formation of amino acids of the serine family, comprising cysteine, glycine, homoserine, selenocysteine and serine.
GO:0009081	0.490274	0.429621	0.562191	0.564317	0.63492	0.124323	0.714334	0.297031	0.551866	0.432837	0.21162	0.372398	0.698115	0.971892	0.82512	0.799383	0.675824	0.824418	branched chain family amino acid metabolic process	BP	The chemical reactions and pathways involving amino acids containing a branched carbon skeleton, comprising isoleucine, leucine and valine.
GO:0009084	0.674886	0.59278	0.566436	0.609334	0.582247	0.166702	0.939191	0.587401	0.973894	0.418851	0.788388	-0.128905	0.836465	0.958818	0.882578	0.870651	0.911069	0.872811	glutamine family amino acid biosynthetic process	BP	The chemical reactions and pathways resulting in the formation of amino acids of the glutamine family, comprising arginine, glutamate, glutamine and proline.
GO:0009100	0.633379	0.705027	0.695426	0.711993	0.790706	0.49741	0.857649	0.711702	0.667734	0.705271	0.788722	0.64152	0.769706	0.94169	0.8466	0.831589	0.93932	0.781352	glycoprotein metabolic process	BP	The chemical reactions and pathways involving glycoproteins, any protein that contains covalently bound glycose (i.e. monosaccharide) residues other than as a moiety of nucleic acid; the glycose occurs most commonly as oligosaccharide or fairly small polysaccharide but occasionally as monosaccharide.
GO:0009101	0.67484	0.677823	0.665572	0.670926	0.750871	0.425699	0.816762	0.69516	0.811956	0.63409	0.692618	0.54898	0.782918	0.93902	0.854588	0.836973	0.941685	0.785732	glycoprotein biosynthetic process	BP	The chemical reactions and pathways resulting in the formation of glycoproteins, any protein that contains covalently bound glycose (i.e. monosaccharide) residues other than as a moiety of nucleic acid; the glycose occurs most commonly as oligosaccharide or fairly small polysaccharide but occasionally as monosaccharide.
GO:0009108	0.812658	0.767729	0.773339	0.75969	0.764763	0.657515	0.89519	0.793068	0.745104	0.841781	0.767794	0.86958	0.913086	0.965536	0.938041	0.935599	0.923307	0.927629	coenzyme biosynthetic process	BP	The chemical reactions and pathways resulting in the formation of coenzymes, any of various nonprotein organic cofactors that are required, in addition to an enzyme and a substrate, for an enzymatic reaction to proceed.
GO:0009109	0.821387	0.761213	0.761464	0.754865	0.953226	0.493414	0.971496	0.750161	0.945034	0.658817	0.899257	0.343435	0.907556	0.980967	0.942143	0.934554	0.989372	0.914387	coenzyme catabolic process	BP	The chemical reactions and pathways resulting in the breakdown of coenzymes, any of various nonprotein organic cofactors that are required, in addition to an enzyme and a substrate, for an enzymatic reaction to proceed.
GO:0009110	0.779397	0.691663	0.662844	0.623905	0.850856	0.0410268	0.948893	0.720605	0.674143	0.803813	0.78415	0.789935	0.907097	0.988145	0.887397	0.887865	0.912458	0.851472	vitamin biosynthetic process	BP	The chemical reactions and pathways resulting in the formation of a vitamin, one of a number of unrelated organic substances that occur in many foods in small amounts and that are necessary in trace amounts for the normal metabolic functioning of the body.
GO:0009112	0.405357	0.487672	0.36833	0.413237	0.240753	-0.305204	0.645644	0.61687	0.306241	0.622872	0.362029	0.618839	0.673771	0.956437	0.901407	0.900823	0.88386	0.903706	nucleobase metabolic process	BP	The chemical reactions and pathways involving a nucleobase, a nitrogenous base that is a constituent of a nucleic acid, e.g. the purines: adenine, guanine, hypoxanthine, xanthine and the pyrimidines: cytosine, uracil, thymine.
GO:0009116	0.79406	0.718775	0.688364	0.71846	0.915742	0.373556	0.958915	0.766572	0.947672	0.667875	0.511369	0.914793	0.911657	0.987652	0.976604	0.978576	0.985141	0.97526	nucleoside metabolic process	BP	The chemical reactions and pathways involving a nucleoside, a nucleobase linked to either beta-D-ribofuranose (ribonucleoside) or 2-deoxy-beta-D-ribofuranose, (a deoxyribonucleotide), e.g. adenosine, guanosine, inosine, cytidine, uridine and deoxyadenosine, deoxyguanosine, deoxycytidine and thymidine (= deoxythymidine).
GO:0009117	0.815074	0.80871	0.80473	0.803687	0.867201	0.69685	0.919767	0.821306	0.891353	0.817883	0.870346	0.767016	0.901751	0.972981	0.933001	0.932681	0.944595	0.925233	nucleotide metabolic process	BP	The chemical reactions and pathways involving a nucleotide, a nucleoside that is esterified with (ortho)phosphate or an oligophosphate at any hydroxyl group on the glycose moiety; may be mono-, di- or triphosphate; this definition includes cyclic nucleotides (nucleoside cyclic phosphates).
GO:0009123	0.696935	0.701095	0.626016	0.699087	0.68827	0.775207	0.903217	0.765276	0.830305	0.723077	0.784856	0.543889	0.855171	0.980119	0.922143	0.910744	0.960903	0.914227	nucleoside monophosphate metabolic process	BP	The chemical reactions and pathways involving a nucleoside monophosphate, a glycosamine consisting of a base linked to a deoxyribose or ribose sugar esterified with phosphate on its glycose moiety.
GO:0009124	0.623105	0.647904	0.563813	0.597904	0.559288	0.735847	0.888897	0.717571	0.795159	0.666687	0.690401	0.481839	0.815696	0.970254	0.897586	0.883369	0.939816	0.887143	nucleoside monophosphate biosynthetic process	BP	The chemical reactions and pathways resulting in the formation of a nucleoside monophosphate, a glycosamine consisting of a base linked to a deoxyribose or ribose sugar esterified with phosphate on its glycose moiety.
GO:0009126	0.740206	0.765225	0.742529	0.825164	0.657764	0.903315	0.89773	0.788227	0.864517	0.75408	0.824492	0.547952	0.876907	0.979178	0.943155	0.935533	0.963953	0.960879	purine nucleoside monophosphate metabolic process	BP	The chemical reactions and pathways involving purine nucleoside monophosphate, a glycosamine consisting of a purine base linked to a ribose or deoxyribose sugar esterified with phosphate on its glycose moiety.
GO:0009132	0.721255	0.766152	0.696935	0.679658	0.931269	0.340253	0.88069	0.80707	0.803215	0.814648	0.937702	0.657257	0.678473	0.940616	0.783942	0.76513	0.92008	0.678384	nucleoside diphosphate metabolic process	BP	The chemical reactions and pathways involving a nucleoside diphosphate, a glycosamine consisting of a base linked to a deoxyribose or ribose sugar esterified with diphosphate on its glycose moiety.
GO:0009141	0.839865	0.847403	0.856242	0.862666	0.871688	0.826158	0.923903	0.843545	0.926242	0.845606	0.916408	0.804321	0.90625	0.976942	0.933619	0.934659	0.947666	0.925749	nucleoside triphosphate metabolic process	BP	The chemical reactions and pathways involving a nucleoside triphosphate, a glycosamine consisting of a base linked to a deoxyribose or ribose sugar esterified with triphosphate on its glycose moiety.
GO:0009142	0.829424	0.820364	0.828948	0.836012	0.844238	0.796923	0.924611	0.816852	0.912563	0.825198	0.916818	0.755892	0.921303	0.978738	0.951575	0.957942	0.95437	0.961543	nucleoside triphosphate biosynthetic process	BP	The chemical reactions and pathways resulting in the formation of a nucleoside triphosphate, a glycosamine consisting of a base linked to a deoxyribose or ribose sugar esterified with triphosphate on its glycose moiety.
GO:0009144	0.823185	0.832503	0.851038	0.855917	0.858297	0.828015	0.920472	0.821509	0.917765	0.818505	0.903775	0.763548	0.90461	0.978067	0.931977	0.934998	0.93963	0.932273	purine nucleoside triphosphate metabolic process	BP	The chemical reactions and pathways involving purine nucleoside triphosphate, a glycosamine consisting of a purine base linked to a ribose or deoxyribose sugar esterified with triphosphate on its glycose moiety.
GO:0009145	0.821701	0.815802	0.830544	0.834518	0.838649	0.800629	0.922904	0.807253	0.90946	0.811541	0.910195	0.735496	0.914992	0.976817	0.947794	0.95489	0.951866	0.958806	purine nucleoside triphosphate biosynthetic process	BP	The chemical reactions and pathways resulting in the formation of purine nucleoside triphosphate, a glycosamine consisting of a purine base linked to a ribose or deoxyribose sugar esterified with triphosphate on its glycose moiety.
GO:0009150	0.833078	0.839864	0.853771	0.860867	0.85783	0.836425	0.92068	0.831109	0.923897	0.823279	0.890642	0.751675	0.911909	0.980595	0.937824	0.938869	0.935786	0.943548	purine ribonucleotide metabolic process	BP	The chemical reactions and pathways involving a purine ribonucleotide, a compound consisting of ribonucleoside (a purine base linked to a ribose sugar) esterified with a phosphate moiety at either the 3' or 5'-hydroxyl group of its glycose moiety.
GO:0009152	0.826461	0.822653	0.834595	0.837948	0.833434	0.816156	0.90638	0.813364	0.915185	0.803918	0.888458	0.71205	0.917527	0.978833	0.947693	0.952535	0.946876	0.9611	purine ribonucleotide biosynthetic process	BP	The chemical reactions and pathways resulting in the formation of a purine ribonucleotide, a compound consisting of ribonucleoside (a purine base linked to a ribose sugar) esterified with a phosphate moiety at either the 3' or 5'-hydroxyl group of its glycose moiety.
GO:0009161	0.740206	0.765225	0.742529	0.825164	0.657764	0.903315	0.89773	0.788227	0.864517	0.75408	0.824492	0.547952	0.876907	0.979178	0.943155	0.935533	0.963953	0.960879	ribonucleoside monophosphate metabolic process	BP	The chemical reactions and pathways involving a ribonucleoside monophosphate, a glycosamine consisting of a base linked to a ribose sugar esterified with phosphate on its glycose moiety.
GO:0009165	0.818003	0.806835	0.814984	0.819104	0.85105	0.76467	0.921321	0.807719	0.888464	0.803426	0.87738	0.733063	0.909166	0.973361	0.941788	0.945549	0.948354	0.946908	nucleotide biosynthetic process	BP	The chemical reactions and pathways resulting in the formation of nucleotides, any nucleoside that is esterified with (ortho)phosphate or an oligophosphate at any hydroxyl group on the glycose moiety; may be mono-, di- or triphosphate; this definition includes cyclic-nucleotides (nucleoside cyclic phosphates).
GO:0009166	0.806019	0.767869	0.685111	0.675958	0.928418	0.515125	0.936928	0.856352	0.932734	0.817939	0.779718	0.901006	0.888073	0.958614	0.919393	0.911989	0.968915	0.874312	nucleotide catabolic process	BP	The chemical reactions and pathways resulting in the breakdown of nucleotides, any nucleoside that is esterified with (ortho)phosphate or an oligophosphate at any hydroxyl group on the glycose moiety; may be mono-, di- or triphosphate; this definition includes cyclic-nucleotides (nucleoside cyclic phosphates).
GO:0009167	0.740206	0.765225	0.742529	0.825164	0.657764	0.903315	0.89773	0.788227	0.864517	0.75408	0.824492	0.547952	0.876907	0.979178	0.943155	0.935533	0.963953	0.960879	purine ribonucleoside monophosphate metabolic process	BP	The chemical reactions and pathways involving purine ribonucleoside monophosphate, a glycosamine consisting of a purine base linked to a ribose sugar esterified with phosphate on its glycose moiety.
GO:0009187	0.685447	0.702168	0.741754	0.76157	0.790545	0.6479	0.936478	0.700456	0.799507	0.670801	0.735073	0.653925	0.836166	0.966546	0.905201	0.909657	0.959248	0.899575	cyclic nucleotide metabolic process	BP	The chemical reactions and pathways involving a cyclic nucleotide, a nucleotide in which the phosphate group is in diester linkage to two positions on the sugar residue.
GO:0009190	0.695771	0.686389	0.729494	0.744798	0.796244	0.64459	0.923387	0.689835	0.798316	0.63903	0.726321	0.615181	0.836902	0.963029	0.902356	0.915047	0.953609	0.909756	cyclic nucleotide biosynthetic process	BP	The chemical reactions and pathways resulting in the formation of a cyclic nucleotide, a nucleotide in which the phosphate group is in diester linkage to two positions on the sugar residue.
GO:0009199	0.821494	0.830859	0.849887	0.854091	0.857646	0.814308	0.931803	0.819745	0.916167	0.81992	0.898313	0.762067	0.904254	0.978186	0.932865	0.935961	0.938418	0.93428	ribonucleoside triphosphate metabolic process	BP	The chemical reactions and pathways involving a ribonucleoside triphosphate, a glycosamine consisting of a base linked to a ribose sugar esterified with triphosphate on its glycose moiety.
GO:0009201	0.82429	0.819189	0.836885	0.83845	0.840736	0.8052	0.924083	0.807615	0.909776	0.811803	0.910381	0.735873	0.916267	0.977388	0.94827	0.955431	0.952771	0.958986	ribonucleoside triphosphate biosynthetic process	BP	The chemical reactions and pathways resulting in the formation of a ribonucleoside triphosphate, a glycosamine consisting of a base linked to a ribose sugar esterified with triphosphate on its glycose moiety.
GO:0009205	0.821986	0.831627	0.851775	0.85627	0.858898	0.822085	0.932544	0.819149	0.917124	0.819305	0.898728	0.760825	0.90506	0.978016	0.933288	0.936592	0.9381	0.93556	purine ribonucleoside triphosphate metabolic process	BP	The chemical reactions and pathways involving purine ribonucleoside triphosphate, a glycosamine consisting of a purine base linked to a ribose sugar esterified with triphosphate on its glycose moiety.
GO:0009206	0.82429	0.819189	0.836885	0.83845	0.840736	0.8052	0.924083	0.807615	0.909776	0.811803	0.910381	0.735873	0.916267	0.977388	0.94827	0.955431	0.952771	0.958986	purine ribonucleoside triphosphate biosynthetic process	BP	The chemical reactions and pathways resulting in the formation of purine ribonucleoside triphosphate, a glycosamine consisting of a purine base linked to a ribose sugar esterified with triphosphate on its glycose moiety.
GO:0009259	0.832381	0.839061	0.852342	0.859244	0.856991	0.830149	0.920418	0.831128	0.92271	0.82342	0.89042	0.752131	0.911128	0.980658	0.937417	0.938344	0.935946	0.94255	ribonucleotide metabolic process	BP	The chemical reactions and pathways involving a ribonucleotide, a compound consisting of ribonucleoside (a base linked to a ribose sugar) esterified with a phosphate moiety at either the 3' or 5'-hydroxyl group of its glycose moiety.
GO:0009260	0.826461	0.822653	0.834595	0.837948	0.833434	0.816156	0.90638	0.813364	0.915185	0.803918	0.888458	0.71205	0.917527	0.978833	0.947693	0.952535	0.946876	0.9611	ribonucleotide biosynthetic process	BP	The chemical reactions and pathways resulting in the formation of a ribonucleotide, a compound consisting of ribonucleoside (a base linked to a ribose sugar) esterified with a phosphate moiety at either the 3' or 5'-hydroxyl group of its glycose moiety.
GO:0009262	0.788451	0.763274	0.689851	0.772907	0.760294	0.764153	0.893274	0.828863	0.863597	0.838339	0.946205	0.93319	0.852764	0.948531	0.833105	0.807784	0.960559	0.714462	deoxyribonucleotide metabolic process	BP	The chemical reactions and pathways involving a deoxyribonucleotide, a compound consisting of deoxyribonucleoside (a base linked to a deoxyribose sugar) esterified with a phosphate moiety at either the 3' or 5'-hydroxyl group of its glycose moiety.
GO:0009266	0.668078	0.68925	0.674475	0.645741	0.622661	0.316139	0.80832	0.732247	0.8116	0.729903	0.681013	0.67829	0.743268	0.961123	0.811966	0.822684	0.831044	0.802499	response to temperature stimulus	BP	A change in state or activity of a cell or an organism (in terms of movement, secretion, enzyme production, gene expression, etc.) as a result of a temperature stimulus.
GO:0009267	0.78932	0.711313	0.639743	0.679343	0.974161	0.00812028	0.923682	0.754607	0.89826	0.715642	0.722591	0.602642	0.914895	0.88621	0.927329	0.9197	0.957985	0.92179	cellular response to starvation	BP	A change in state or activity of a cell (in terms of movement, secretion, enzyme production, gene expression, etc.) as a result of deprivation of nourishment.
GO:0009306	0.833704	0.783014	0.685568	0.660315	0.271179	0.793163	0.782563	0.882366	0.887141	0.911254	0.855085	0.938424	0.930666	0.981653	0.939331	0.933954	0.928411	0.927882	protein secretion	BP	The controlled release of proteins from a cell or group of cells.
GO:0009308	0.737077	0.700745	0.633759	0.614418	0.836012	0.258612	0.844996	0.757624	0.790711	0.725746	0.669591	0.682398	0.869681	0.956762	0.920931	0.917823	0.925027	0.914827	cellular amine metabolic process	BP	The chemical reactions and pathways involving any organic compound that is weakly basic in character and contains an amino or a substituted amino group, as carried out by individual cells. Amines are called primary, secondary, or tertiary according to whether one, two, or three carbon atoms are attached to the nitrogen atom.
GO:0009309	0.602424	0.530244	0.501506	0.485369	0.482963	0.210686	0.741123	0.530188	0.699921	0.443164	0.614129	0.147969	0.81253	0.949664	0.871426	0.86931	0.921531	0.855381	amine biosynthetic process	BP	The chemical reactions and pathways resulting in the formation of any organic compound that is weakly basic in character and contains an amino or a substituted amino group. Amines are called primary, secondary, or tertiary according to whether one, two, or three carbon atoms are attached to the nitrogen atom.
GO:0009310	0.82467	0.762164	0.659082	0.632441	0.975907	-0.0250652	0.922606	0.863939	0.879595	0.86188	0.778748	0.884864	0.930378	0.950069	0.959516	0.958499	0.985039	0.955405	amine catabolic process	BP	The chemical reactions and pathways resulting in the breakdown of any organic compound that is weakly basic in character and contains an amino or a substituted amino group. Amines are called primary, secondary, or tertiary according to whether one, two, or three carbon atoms are attached to the nitrogen atom.
GO:0009314	0.764169	0.771566	0.74136	0.767387	0.815514	0.589149	0.948812	0.799933	0.877611	0.757695	0.836962	0.676007	0.868348	0.959026	0.918355	0.910979	0.955495	0.894516	response to radiation	BP	A change in state or activity of a cell or an organism (in terms of movement, secretion, enzyme production, gene expression, etc.) as a result of an electromagnetic radiation stimulus. Electromagnetic radiation is a propagating wave in space with electric and magnetic components. These components oscillate at right angles to each other and to the direction of propagation.
GO:0009408	0.733473	0.780435	0.757174	0.728746	0.621927	0.657311	0.828346	0.834456	0.862671	0.902023	0.847301	0.926426	0.760203	0.963497	0.82139	0.832043	0.897581	0.800676	response to heat	BP	A change in state or activity of a cell or an organism (in terms of movement, secretion, enzyme production, gene expression, etc.) as a result of a heat stimulus, a temperature stimulus above the optimal temperature for that organism.
GO:0009411	0.845152	0.806659	0.765451	0.848826	0.896809	0.84978	0.915438	0.849162	0.895804	0.786102	0.825069	0.676553	0.96372	0.987468	0.968572	0.964084	0.978261	0.959978	response to UV	BP	A change in state or activity of a cell or an organism (in terms of movement, secretion, enzyme production, gene expression, etc.) as a result of an ultraviolet radiation (UV light) stimulus. Ultraviolet radiation is electromagnetic radiation with a wavelength in the range of 10 to 380 nanometers.
GO:0009416	0.782335	0.802403	0.793331	0.818409	0.884689	0.696678	0.951421	0.812811	0.885013	0.765234	0.830052	0.700811	0.879378	0.95862	0.927788	0.922887	0.954744	0.912768	response to light stimulus	BP	A change in state or activity of a cell or an organism (in terms of movement, secretion, enzyme production, gene expression, etc.) as a result of a light stimulus, electromagnetic radiation of wavelengths classified as infrared, visible or ultraviolet light.
GO:0009451	0.856682	0.83337	0.859501	0.873752	0.862942	0.935079	0.852548	0.789352	0.871799	0.687186	0.83572	0.395	0.899865	0.988057	0.892897	0.879763	0.838776	0.880617	RNA modification	BP	The covalent alteration of one or more nucleotides within an RNA molecule to produce an RNA molecule with a sequence that differs from that coded genetically.
GO:0009566	0.762603	0.710134	0.849532	0.842405	0.892781	0.650381	0.923205	0.60389	0.892428	0.383848	0.900219	-0.109587	0.890724	0.866995	0.943653	0.94534	0.979234	0.944684	fertilization	BP	The union of gametes of opposite sexes during the process of sexual reproduction to form a zygote. It involves the fusion of the gametic nuclei (karyogamy) and cytoplasm (plasmogamy).
GO:0009581	0.704049	0.73608	0.693353	0.696256	0.729794	0.529612	0.846702	0.77849	0.864041	0.759511	0.794135	0.747975	0.800621	0.979806	0.890042	0.889644	0.8621	0.889716	detection of external stimulus	BP	The series of events in which an external stimulus is received by a cell and converted into a molecular signal.
GO:0009582	0.704049	0.73608	0.693353	0.696256	0.729794	0.529612	0.846702	0.77849	0.864041	0.759511	0.794135	0.747975	0.800621	0.979806	0.890042	0.889644	0.8621	0.889716	detection of abiotic stimulus	BP	The series of events in which an (non-living) abiotic stimulus is received by a cell and converted into a molecular signal.
GO:0009583	0.722428	0.763663	0.73712	0.740052	0.785052	0.629347	0.929905	0.80507	0.806785	0.809858	0.751267	0.906824	0.824623	0.966755	0.888952	0.877981	0.916629	0.862715	detection of light stimulus	BP	The series of events in which a light stimulus (in the form of photons) is received and converted into a molecular signal.
GO:0009584	0.722428	0.763663	0.73712	0.740052	0.785052	0.629347	0.929905	0.80507	0.806785	0.809858	0.751267	0.906824	0.824623	0.966755	0.888952	0.877981	0.916629	0.862715	detection of visible light	BP	The series of events in which a visible light stimulus is received by a cell and converted into a molecular signal. A visible light stimulus is electromagnetic radiation that can be perceived visually by an organism; for organisms lacking a visual system, this can be defined as light with a wavelength within the range 380 to 780 nm.
GO:0009605	0.732942	0.73309	0.685236	0.687648	0.794259	0.509644	0.89774	0.779005	0.836848	0.743648	0.774943	0.61868	0.850489	0.955676	0.910178	0.90774	0.91042	0.909058	response to external stimulus	BP	A change in state or activity of a cell or an organism (in terms of movement, secretion, enzyme production, gene expression, etc.) as a result of an external stimulus.
GO:0009607	0.745747	0.736093	0.683587	0.737534	0.838278	0.679917	0.915274	0.781564	0.827619	0.760908	0.815187	0.644094	0.823037	0.947932	0.906776	0.900006	0.896112	0.908443	response to biotic stimulus	BP	A change in state or activity of a cell or an organism (in terms of movement, secretion, enzyme production, gene expression, etc.) as a result of a biotic stimulus, a stimulus caused or produced by a living organism.
GO:0009611	0.733763	0.738344	0.674646	0.667258	0.862106	0.430041	0.901473	0.799932	0.848778	0.772084	0.819632	0.615807	0.853662	0.96108	0.92091	0.920607	0.934218	0.923644	response to wounding	BP	A change in state or activity of a cell or an organism (in terms of movement, secretion, enzyme production, gene expression, etc.) as a result of a stimulus indicating damage to the organism.
GO:0009612	0.714182	0.702158	0.620184	0.582705	0.578831	0.632179	0.721839	0.767804	0.966152	0.801767	0.819185	0.793101	0.845951	0.979851	0.940121	0.934536	0.865116	0.95159	response to mechanical stimulus	BP	A change in state or activity of a cell or an organism (in terms of movement, secretion, enzyme production, gene expression, etc.) as a result of a mechanical stimulus.
GO:0009615	0.53341	0.563117	0.535144	0.545964	0.764679	0.425389	0.858463	0.548557	0.893993	0.342786	0.591982	-0.186178	0.739284	0.964199	0.847818	0.82766	0.860252	0.793538	response to virus	BP	A change in state or activity of a cell or an organism (in terms of movement, secretion, enzyme production, gene expression, etc.) as a result of a stimulus from a virus.
GO:0009617	0.798157	0.775358	0.717112	0.786998	0.809009	0.820757	0.929082	0.833962	0.865929	0.816954	0.797395	0.811934	0.842433	0.944618	0.898143	0.892442	0.897394	0.913407	response to bacterium	BP	A change in state or activity of a cell or an organism (in terms of movement, secretion, enzyme production, gene expression, etc.) as a result of a stimulus from a bacterium.
GO:0009628	0.754781	0.762959	0.731802	0.734934	0.756064	0.563	0.853534	0.803705	0.871747	0.788923	0.817944	0.725685	0.848953	0.963778	0.907933	0.904759	0.932434	0.891018	response to abiotic stimulus	BP	A change in state or activity of a cell or an organism (in terms of movement, secretion, enzyme production, gene expression, etc.) as a result of an abiotic (non-living) stimulus.
GO:0009636	0.85484	0.788983	0.744558	0.719407	0.729686	0.603303	0.955999	0.842815	0.743614	0.866508	0.928428	0.779129	0.952968	0.930656	0.981955	0.979765	0.942387	0.988374	response to toxin	BP	A change in state or activity of a cell or an organism (in terms of movement, secretion, enzyme production, gene expression, etc.) as a result of a toxin stimulus.
GO:0009653	0.751735	0.739065	0.719247	0.720844	0.803144	0.586956	0.86067	0.765029	0.795958	0.738826	0.779014	0.660877	0.850038	0.944092	0.900004	0.899805	0.906581	0.900325	anatomical structure morphogenesis	BP	The process by which anatomical structures are generated and organized. Morphogenesis pertains to the creation of form.
GO:0009719	0.746547	0.706198	0.630635	0.654954	0.760059	0.412278	0.925786	0.769745	0.870161	0.710315	0.789491	0.562001	0.848849	0.892648	0.903938	0.8976	0.973283	0.883451	response to endogenous stimulus	BP	A change in state or activity of a cell or an organism (in terms of movement, secretion, enzyme production, gene expression, etc.) as a result of a stimulus arising within the organism.
GO:0009725	0.780071	0.732551	0.663139	0.692589	0.783361	0.649406	0.923798	0.797728	0.858781	0.753972	0.881193	0.585733	0.862379	0.900988	0.914476	0.906212	0.960189	0.912714	response to hormone stimulus	BP	A change in state or activity of a cell or an organism (in terms of movement, secretion, enzyme production, gene expression, etc.) as a result of a hormone stimulus.
GO:0009790	0.78743	0.757457	0.727252	0.71955	0.740411	0.595767	0.905968	0.787441	0.847316	0.763745	0.797382	0.690643	0.876123	0.947874	0.905008	0.90799	0.926474	0.912184	embryonic development	BP	The process whose specific outcome is the progression of an embryo from its formation until the end of its embryonic life stage. The end of the embryonic stage is organism-specific. For example, for mammals, the process would begin with zygote formation and end with birth. For insects, the process would begin at zygote formation and end with larval hatching. For plant zygotic embryos, this would …
GO:0009791	0.781154	0.750285	0.69914	0.687479	0.831916	0.525844	0.937658	0.795719	0.803789	0.774782	0.760424	0.68144	0.88716	0.943262	0.924131	0.92244	0.896268	0.917633	post-embryonic development	BP	The process whose specific outcome is the progression of the organism over time, from the completion of embryonic development to the mature structure. See embryonic development.
GO:0009792	0.797899	0.759626	0.722532	0.725637	0.755547	0.545911	0.940973	0.798597	0.848481	0.777227	0.8695	0.652497	0.882019	0.934369	0.908415	0.917557	0.942301	0.919572	embryonic development ending in birth or egg hatching	BP	The process whose specific outcome is the progression of an embryo over time, from zygote formation until the end of the embryonic life stage. The end of the embryonic life stage is organism-specific and may be somewhat arbitrary; for mammals it is usually considered to be birth, for insects the hatching of the first instar larva from the eggshell.
GO:0009798	0.885617	0.890032	0.836896	0.828969	0.97869	0.542123	0.95472	0.942787	0.94363	0.939878	0.981452	0.871687	0.905321	0.974069	0.898501	0.888643	0.761336	0.905052	axis specification	BP	The establishment, maintenance and elaboration of a pattern along a line or a point.
GO:0009799	0.851927	0.850114	0.833324	0.840041	0.904997	0.722449	0.943606	0.873072	0.915117	0.866345	0.937094	0.768566	0.881932	0.948373	0.952741	0.951171	0.96274	0.960488	determination of symmetry	BP	The establishment of an organism's body plan or part of an organism such that a similar arrangement in form and relationship of parts around a common axis, or around each side of a plane is created.
GO:0009855	0.851927	0.850114	0.833324	0.840041	0.904997	0.722449	0.943606	0.873072	0.915117	0.866345	0.937094	0.768566	0.881932	0.948373	0.952741	0.951171	0.96274	0.960488	determination of bilateral symmetry	BP	The establishment of an organism's body plan or part of an organism with respect to a single longitudinal plane. The pattern can either be symmetric, such that the halves are mirror images, or asymmetric where the pattern deviates from this symmetry.
GO:0009880	0.856962	0.819657	0.75031	0.735262	0.784047	0.521551	0.927569	0.874453	0.935502	0.87938	0.927444	0.8478	0.930516	0.98123	0.950857	0.944883	0.971404	0.926246	embryonic pattern specification	BP	The process that results in the patterns of cell differentiation that will arise in an embryo.
GO:0009887	0.757053	0.734018	0.703825	0.70545	0.785986	0.53577	0.87271	0.780152	0.801839	0.776955	0.791389	0.691308	0.845574	0.926775	0.893298	0.901513	0.901032	0.904724	organ morphogenesis	BP	Morphogenesis of an organ. An organ is defined as a tissue or set of tissues that work together to perform a specific function or functions. Morphogenesis is the process by which anatomical structures are generated and organized. Organs are commonly observed as visibly distinct structures, but may also exist as loosely associated clusters of cells that work together to perform a specific function…
GO:0009888	0.746021	0.715632	0.704667	0.705509	0.847245	0.508795	0.823568	0.730801	0.592314	0.804071	0.80192	0.758751	0.852842	0.966189	0.882846	0.873073	0.85024	0.890261	tissue development	BP	The process whose specific outcome is the progression of a tissue over time, from its formation to the mature structure.
GO:0009889	0.79691	0.773864	0.754554	0.756478	0.816718	0.685319	0.926026	0.798256	0.860797	0.777522	0.871153	0.653442	0.881577	0.936934	0.918016	0.91819	0.933755	0.91427	regulation of biosynthetic process	BP	Any process that modulates the frequency, rate or extent of the chemical reactions and pathways resulting in the formation of substances.
GO:0009890	0.767299	0.726941	0.705488	0.694632	0.837625	0.573187	0.9161	0.768533	0.871467	0.73768	0.856552	0.592817	0.878324	0.933627	0.916862	0.928261	0.940883	0.931752	negative regulation of biosynthetic process	BP	Any process that stops, prevents, or reduces the rate of the chemical reactions and pathways resulting in the formation of substances.
GO:0009891	0.774064	0.744394	0.744685	0.744565	0.749701	0.696745	0.897565	0.757223	0.868859	0.732577	0.845782	0.594183	0.860934	0.936691	0.906348	0.911368	0.909406	0.909027	positive regulation of biosynthetic process	BP	Any process that activates or increases the frequency, rate or extent of the chemical reactions and pathways resulting in the formation of substances.
GO:0009892	0.76722	0.73404	0.711938	0.69908	0.783235	0.607119	0.911147	0.772619	0.849736	0.751928	0.861256	0.610088	0.880865	0.940488	0.915571	0.923094	0.919182	0.929111	negative regulation of metabolic process	BP	Any process that stops, prevents or reduces the frequency, rate or extent of the chemical reactions and pathways within a cell or an organism.
GO:0009893	0.7883	0.764322	0.759691	0.757492	0.770361	0.701895	0.902045	0.779995	0.856449	0.761773	0.845562	0.648509	0.870689	0.941868	0.911133	0.913463	0.900236	0.913957	positive regulation of metabolic process	BP	Any process that activates or increases the frequency, rate or extent of the chemical reactions and pathways within a cell or an organism.
GO:0009894	0.786115	0.720457	0.604525	0.605348	0.878059	0.108114	0.978435	0.846493	0.919406	0.816651	0.898896	0.76273	0.92809	0.975828	0.923001	0.921562	0.848623	0.945333	regulation of catabolic process	BP	Any process that modulates the frequency, rate, or extent of the chemical reactions and pathways resulting in the breakdown of substances.
GO:0009896	0.80418	0.771373	0.726706	0.707578	0.839303	0.470067	0.980978	0.811518	0.919783	0.767405	0.882765	0.624298	0.92027	0.970591	0.914575	0.913879	0.754436	0.951447	positive regulation of catabolic process	BP	Any process that activates or increases the frequency, rate or extent of the chemical reactions and pathways resulting in the breakdown of substances.
GO:0009913	0.725521	0.59365	0.540472	0.487353	0.960432	0.510776	-0.129065	0.615317	-0.175044	0.95394	0.972672	0.928727	0.978256	0.990021	0.976753	0.975429	0.983196	0.965651	epidermal cell differentiation	BP	The process whereby a relatively unspecialized cell acquires specialized features of an epidermal cell, any of the cells making up the epidermis.
GO:0009914	0.615578	0.740305	0.700947	0.70302	0.603856	0.664478	0.937168	0.76719	0.842718	0.703742	0.80248	0.534646	0.8094	0.948738	0.926122	0.920804	0.956171	0.914395	hormone transport	BP	The directed movement of hormones into, out of, within or between cells.
GO:0009952	0.806288	0.773299	0.814741	0.80857	0.885691	0.686801	0.912223	0.783006	0.810645	0.785066	0.90077	0.616023	0.866387	0.896693	0.880779	0.936399	0.927938	0.938252	anterior/posterior pattern formation	BP	The regionalization process by which specific areas of cell differentiation are determined along the anterior-posterior axis. The anterior-posterior axis is defined by a line that runs from the head or mouth of an organism to the tail or opposite end of the organism.
GO:0009953	0.810452	0.819289	0.82139	0.818982	0.919384	0.539098	0.946934	0.827177	0.893899	0.83123	0.83091	0.758241	0.832456	0.935602	0.863477	0.853322	0.866283	0.905164	dorsal/ventral pattern formation	BP	The regionalization process by which the areas along the dorsal/ventral axis are established that will lead to differences in cell differentiation. The dorsal/ventral axis is defined by a line that runs orthogonal to both the anterior/posterior and left/right axes. The dorsal end is defined by the upper or back side of an organism. The ventral end is defined by the lower or front side of an organ…
GO:0009954	0.741273	0.707592	0.752083	0.757117	0.885942	0.428024	0.882627	0.718041	0.792826	0.701405	0.899195	0.474694	0.792137	0.865851	0.785789	0.911671	0.851931	0.913671	proximal/distal pattern formation	BP	The regionalization process by which specific areas of cell differentiation are determined along a proximal/distal axis. The proximal/distal axis is defined by a line that runs from main body (proximal end) of an organism outward (distal end).
GO:0009966	0.755908	0.733202	0.675612	0.675884	0.650112	0.678709	0.835724	0.793549	0.840113	0.789553	0.806709	0.720844	0.851864	0.956208	0.901085	0.892805	0.889015	0.898881	regulation of signal transduction	BP	Any process that modulates the frequency, rate or extent of signal transduction.
GO:0009967	0.777276	0.739915	0.666862	0.656476	0.525525	0.728582	0.820566	0.818965	0.824736	0.810881	0.868014	0.721906	0.864062	0.966564	0.903286	0.89874	0.933367	0.88716	positive regulation of signal transduction	BP	Any process that activates or increases the frequency, rate or extent of signal transduction.
GO:0009968	0.725736	0.710705	0.678542	0.691366	0.879221	0.683915	0.849405	0.735307	0.74959	0.732525	0.686274	0.690455	0.832975	0.96153	0.890429	0.879963	0.839013	0.899527	negative regulation of signal transduction	BP	Any process that stops, prevents or reduces the frequency, rate or extent of signal transduction.
GO:0009987	0.785663	0.76914	0.74829	0.750783	0.812192	0.644818	0.90093	0.791234	0.836329	0.766612	0.824167	0.678823	0.881161	0.950775	0.919498	0.914789	0.930255	0.909243	cellular process	BP	Any process that is carried out at the cellular level, but not necessarily restricted to a single cell. For example, cell communication occurs among more than one cell, but occurs at the cellular level.
GO:0009991	0.804588	0.778759	0.727765	0.745976	0.94725	0.558933	0.929285	0.815401	0.866694	0.769507	0.736633	0.724094	0.890422	0.944064	0.913377	0.909883	0.923677	0.905065	response to extracellular stimulus	BP	A change in state or activity of a cell or an organism (in terms of movement, secretion, enzyme production, gene expression, etc.) as a result of an extracellular stimulus.
GO:0010001	0.733279	0.717609	0.64555	0.674651	0.738384	0.202327	0.960437	0.767453	0.666877	0.779128	0.892019	0.658062	0.786278	0.950907	0.810964	0.807706	0.845398	0.800637	glial cell differentiation	BP	The process whereby a relatively unspecialized cell acquires the specialized features of a glial cell.
GO:0010033	0.806653	0.875253	0.842808	0.847722	0.899296	0.681776	0.941546	0.899154	0.936723	0.889806	0.869332	0.853022	0.838352	0.917197	0.906941	0.903779	0.969749	0.878695	response to organic substance	BP	A change in state or activity of a cell or an organism (in terms of movement, secretion, enzyme production, gene expression, etc.) as a result of an organic substance stimulus.
GO:0010035	0.874762	0.836619	0.833534	0.817927	0.773145	0.860986	0.832092	0.870098	0.875888	0.872912	0.87504	0.834034	0.969002	0.977879	0.978374	0.978423	0.995149	0.976561	response to inorganic substance	BP	A change in state or activity of a cell or an organism (in terms of movement, secretion, enzyme production, gene expression, etc.) as a result of an inorganic substance stimulus.
GO:0010038	0.894959	0.84673	0.837446	0.821706	0.766383	0.917725	0.811845	0.889182	0.873415	0.892401	0.876962	0.852003	0.984239	0.977809	0.990429	0.989335	0.994223	0.988775	response to metal ion	BP	A change in state or activity of a cell or an organism (in terms of movement, secretion, enzyme production, gene expression, etc.) as a result of a metal ion stimulus.
GO:0010171	0.754079	0.716397	0.620142	0.641944	0.56187	0.640516	0.977518	0.837257	0.71157	0.895397	0.98895	0.796613	0.816749	0.983106	0.864207	0.845105	0.894399	0.839728	body morphogenesis	BP	The process by which the anatomical structures of the soma are generated and organized. Morphogenesis pertains to the creation of form.
GO:0010212	0.784896	0.718342	0.610999	0.653571	0.565404	0.492934	0.94673	0.805483	0.8828	0.73253	0.901329	0.479571	0.888391	0.982083	0.921324	0.907384	0.977193	0.880718	response to ionizing radiation	BP	A change in state or activity of a cell or an organism (in terms of movement, secretion, enzyme production, gene expression, etc.) as a result of a ionizing radiation stimulus. Ionizing radiation is radiation with sufficient energy to remove electrons from atoms and may arise from spontaneous decay of unstable isotopes, resulting in alpha and beta particles and gamma rays. Ionizing radiation also…
GO:0010324	0.729893	0.784894	0.775198	0.780634	0.836486	0.670249	0.889247	0.799159	0.819153	0.787081	0.845165	0.722455	0.851037	0.923324	0.925666	0.924465	0.953236	0.911238	membrane invagination	BP	The infolding of a membrane, resulting in formation of a vesicle.
GO:0010332	0.81585	0.761164	0.691545	0.68567	0.687797	0.572985	0.925109	0.79516	0.890846	0.693126	0.817071	0.349551	0.916997	0.979278	0.913589	0.89876	0.964739	0.887781	response to gamma radiation	BP	A change in state or activity of a cell or an organism (in terms of movement, secretion, enzyme production, gene expression, etc.) as a result of a gamma radiation stimulus. Gamma radiation is a form of electromagnetic radiation (EMR) or light emission of a specific frequency produced from sub-atomic particle interaction, such as electron-positron annihilation and radioactive decay. Gamma rays ar…
GO:0010467	0.813866	0.795639	0.773385	0.77654	0.832489	0.711171	0.930982	0.821889	0.871725	0.805824	0.881668	0.702646	0.890351	0.943508	0.923645	0.922054	0.94119	0.91607	gene expression	BP	The process by which a gene's coding sequence is converted into a mature gene product or products (proteins or RNA). This includes the production of an RNA transcript as well as any processing to produce a mature RNA product or an mRNA (for protein-coding genes) and the translation of that mRNA into protein. Some protein processing events may be included when they are required to form an active f…
GO:0010468	0.798441	0.774786	0.75234	0.753767	0.810918	0.680366	0.92657	0.801391	0.864922	0.775847	0.872885	0.644605	0.883414	0.934394	0.918905	0.918625	0.933683	0.913925	regulation of gene expression	BP	Any process that modulates the frequency, rate or extent of gene expression. Gene expression is the process in which a gene's coding sequence is converted into a mature gene product or products (proteins or RNA). This includes the production of an RNA transcript as well as any processing to produce a mature RNA product or an mRNA (for protein-coding genes) and the translation of that mRNA into pr…
GO:0010498	0.820523	0.830395	0.809099	0.792233	0.897677	0.63457	0.963166	0.85259	0.870863	0.8586	0.900777	0.770213	0.912436	0.945291	0.967835	0.971175	0.975506	0.974802	proteasomal protein catabolic process	BP	The chemical reactions and pathways resulting in the breakdown of a protein or peptide by hydrolysis of its peptide bonds that is mediated by the proteasome.
GO:0010517	0.81562	0.793577	0.893747	0.90425	0.948202	0.867277	0.981289	0.772212	0.981758	0.705953	0.675346	0.849932	0.920364	0.907357	0.943528	0.936204	0.954007	0.92543	regulation of phospholipase activity	BP	Any process that modulates the frequency, rate or extent of phospholipase activity, the hydrolysis of a phospholipid.
GO:0010518	0.823687	0.805296	0.910238	0.925	0.958288	0.871867	0.983476	0.779285	0.982787	0.714381	0.677655	0.858292	0.924914	0.90913	0.944379	0.937002	0.953119	0.926453	positive regulation of phospholipase activity	BP	Any process that increases the frequency, rate or extent of phospholipase activity, the hydrolysis of a phospholipid.
GO:0010551	0.833581	0.788704	0.787948	0.785153	0.877646	0.442504	0.976799	0.76305	0.915198	0.695768	0.737335	0.673965	0.912844	0.921957	0.944317	0.947972	0.991198	0.944989	regulation of specific transcription from RNA polymerase II promoter	BP	Any process that modulates the frequency, rate or extent of the specifically regulated synthesis of RNA from DNA encoding a specific gene or set of genes by RNA polymerase II (Pol II), originating at a Pol II-specific promoter.
GO:0010556	0.799272	0.775205	0.754497	0.756402	0.81582	0.687286	0.925275	0.800065	0.86204	0.77856	0.873026	0.650122	0.882682	0.9345	0.917536	0.917405	0.932481	0.913703	regulation of macromolecule biosynthetic process	BP	Any process that modulates the rate, frequency or extent of the chemical reactions and pathways resulting in the formation of a macromolecule, any molecule of high relative molecular mass, the structure of which essentially comprises the multiple repetition of units derived, actually or conceptually, from molecules of low relative molecular mass.
GO:0010557	0.774117	0.745562	0.748781	0.748617	0.745837	0.711209	0.895525	0.755721	0.870263	0.725211	0.842593	0.580836	0.858758	0.93344	0.903699	0.909031	0.906934	0.906741	positive regulation of macromolecule biosynthetic process	BP	Any process that increases the rate, frequency or extent of the chemical reactions and pathways resulting in the formation of a macromolecule, any molecule of high relative molecular mass, the structure of which essentially comprises the multiple repetition of units derived, actually or conceptually, from molecules of low relative molecular mass.
GO:0010558	0.763904	0.724165	0.699776	0.688479	0.833753	0.567187	0.914756	0.770251	0.871352	0.738171	0.854592	0.588915	0.87615	0.929875	0.915452	0.927147	0.939575	0.931037	negative regulation of macromolecule biosynthetic process	BP	Any process that decreases the rate, frequency or extent of the chemical reactions and pathways resulting in the formation of a macromolecule, any molecule of high relative molecular mass, the structure of which essentially comprises the multiple repetition of units derived, actually or conceptually, from molecules of low relative molecular mass.
GO:0010562	0.822954	0.835045	0.819996	0.812229	0.772671	0.851504	0.904926	0.861079	0.811506	0.869254	0.872967	0.788823	0.875181	0.952953	0.926753	0.917166	0.862908	0.933598	positive regulation of phosphorus metabolic process	BP	Any process that increases the frequency, rate or extent of the chemical reactions and pathways involving phosphorus or compounds containing phosphorus.
GO:0010563	0.512654	0.618437	0.625088	0.583064	0.568904	0.869076	0.883034	0.61721	0.671012	0.686591	0.819558	0.460327	0.753283	0.992501	0.8037	0.772186	0.672128	0.765654	negative regulation of phosphorus metabolic process	BP	Any process that decreases the frequency, rate or extent of the chemical reactions and pathways involving phosphorus or compounds containing phosphorus.
GO:0010564	0.888121	0.852958	0.899069	0.908781	0.916483	0.803667	0.96338	0.806028	0.97609	0.678513	0.916443	0.437653	0.948019	0.983484	0.977425	0.974682	0.990365	0.970495	regulation of cell cycle process	BP	Any process that modulates a cellular process that is involved in the progression of biochemical and morphological phases and events that occur in a cell during successive cell replication or nuclear replication events.
GO:0010578	0.752317	0.759362	0.895091	0.906377	0.908938	0.893828	0.935173	0.743066	0.988363	0.675116	0.672382	0.638604	0.82248	0.984807	0.921593	0.941219	0.994318	0.920183	regulation of adenylate cyclase activity involved in G-protein signaling	BP	Any process that modulates the frequency, rate or extent of adenylate cyclase activity that is an integral part of the series of molecular signals generated as a consequence of a G-protein coupled receptor binding to its physiological ligand, resulting in a subsequent change in the concentration of cyclic AMP.
GO:0010579	0.752317	0.759362	0.895091	0.906377	0.908938	0.893828	0.935173	0.743066	0.988363	0.675116	0.672382	0.638604	0.82248	0.984807	0.921593	0.941219	0.994318	0.920183	positive regulation of adenylate cyclase activity by G-protein signaling pathway	BP	Any process that increases the frequency, rate or extent of adenylate cyclase activity that is an integral part of the series of molecular signals generated as a consequence of a G-protein coupled receptor binding to its physiological ligand, resulting in a subsequent change in the concentration of cyclic AMP.
GO:0010604	0.783071	0.760048	0.757381	0.754328	0.754892	0.708754	0.89606	0.775182	0.8576	0.751539	0.840213	0.628974	0.865535	0.94149	0.906738	0.909736	0.895913	0.91043	positive regulation of macromolecule metabolic process	BP	Any process that increases the frequency, rate or extent of the chemical reactions and pathways involving macromolecules, any molecule of high relative molecular mass, the structure of which essentially comprises the multiple repetition of units derived, actually or conceptually, from molecules of low relative molecular mass.
GO:0010605	0.758197	0.72478	0.69804	0.684194	0.775833	0.584156	0.908258	0.76992	0.846924	0.749115	0.856737	0.600124	0.876791	0.936876	0.913255	0.921585	0.916954	0.928807	negative regulation of macromolecule metabolic process	BP	Any process that decreases the frequency, rate or extent of the chemical reactions and pathways involving macromolecules, any molecule of high relative molecular mass, the structure of which essentially comprises the multiple repetition of units derived, actually or conceptually, from molecules of low relative molecular mass.
GO:0010608	0.877804	0.869117	0.881755	0.874667	0.936559	0.805649	0.948149	0.854726	0.963544	0.777868	0.954671	0.628269	0.949712	0.983743	0.973288	0.971578	0.977978	0.965803	posttranscriptional regulation of gene expression	BP	Any process that modulates the frequency, rate or extent of gene expression after the production of an RNA transcript.
GO:0010627	0.762547	0.728406	0.672913	0.662516	0.553788	0.595468	0.909237	0.789058	0.73649	0.825241	0.899808	0.730579	0.844592	0.959319	0.890325	0.883856	0.798941	0.900185	regulation of protein kinase cascade	BP	Any process that modulates the rate, frequency or extent of a series of reactions, mediated by protein kinases, which occurs as a result of a single trigger reaction or compound.
GO:0010628	0.769356	0.746198	0.745576	0.748626	0.765118	0.708793	0.899076	0.762999	0.861585	0.746839	0.827748	0.633907	0.851262	0.925141	0.8998	0.906735	0.905154	0.904842	positive regulation of gene expression	BP	Any process that increases the frequency, rate or extent of gene expression. Gene expression is the process in which a gene's coding sequence is converted into a mature gene product or products (proteins or RNA). This includes the production of an RNA transcript as well as any processing to produce a mature RNA product or an mRNA (for protein-coding genes) and the translation of that mRNA into pr…
GO:0010629	0.741028	0.699316	0.669114	0.654751	0.804989	0.516109	0.906688	0.755165	0.874078	0.703948	0.847037	0.523342	0.862711	0.907677	0.903165	0.917801	0.929296	0.917237	negative regulation of gene expression	BP	Any process that decreases the frequency, rate or extent of gene expression. Gene expression is the process in which a gene's coding sequence is converted into a mature gene product or products (proteins or RNA). This includes the production of an RNA transcript as well as any processing to produce a mature RNA product or an mRNA (for protein-coding genes) and the translation of that mRNA into pr…
GO:0010638	0.861384	0.855378	0.790419	0.790481	0.89471	0.503656	0.982825	0.904959	0.970588	0.886942	0.907296	0.823239	0.885022	0.960297	0.877879	0.871842	0.739139	0.909026	positive regulation of organelle organization	BP	Any process that increases the frequency, rate or extent of a process involved in the formation, arrangement of constituent parts, or disassembly of an organelle.
GO:0010639	0.772559	0.779387	0.73745	0.725696	0.889726	0.589249	0.929403	0.842541	0.903946	0.814997	0.871744	0.695569	0.848102	0.943216	0.87375	0.863488	0.657926	0.91266	negative regulation of organelle organization	BP	Any process that decreases the frequency, rate or extent of a process involved in the formation, arrangement of constituent parts, or disassembly of an organelle.
GO:0010646	0.736623	0.739052	0.687858	0.687615	0.673043	0.660749	0.85378	0.793769	0.840036	0.792105	0.815222	0.722563	0.837423	0.949728	0.897133	0.889546	0.899632	0.888175	regulation of cell communication	BP	Any process that modulates the frequency, rate or extent of cell communication. Cell communication is the process that mediates interactions between a cell and its surroundings. Encompasses interactions such as signaling or attachment between one cell and another cell, between a cell and an extracellular matrix, or between a cell and any other aspect of its environment.
GO:0010647	0.710041	0.749137	0.700233	0.686074	0.550573	0.740874	0.84749	0.814032	0.836055	0.803815	0.873636	0.698062	0.831443	0.966666	0.899552	0.895304	0.935361	0.879671	positive regulation of cell communication	BP	Any process that increases the frequency, rate or extent of cell communication. Cell communication is the process that mediates interactions between a cell and its surroundings. Encompasses interactions such as signaling or attachment between one cell and another cell, between a cell and an extracellular matrix, or between a cell and any other aspect of its environment.
GO:0010648	0.682557	0.714165	0.682992	0.695449	0.869552	0.679831	0.858312	0.736618	0.763629	0.726942	0.696264	0.663792	0.811071	0.958907	0.889203	0.878893	0.834787	0.897247	negative regulation of cell communication	BP	Any process that decreases the frequency, rate or extent of cell communication. Cell communication is the process that mediates interactions between a cell and its surroundings. Encompasses interactions such as signaling or attachment between one cell and another cell, between a cell and an extracellular matrix, or between a cell and any other aspect of its environment.
GO:0010720	0.382571	0.588173	0.408058	0.386389	0.459113	-0.16337	0.64682	0.762261	0.827058	0.735605	0.947942	0.535723	0.753224	0.980311	0.879718	0.861541	0.920323	0.881741	positive regulation of cell development	BP	Any process that increases the rate, frequency or extent of the progression of the cell over time, from its formation to the mature structure. Cell development does not include the steps involved in committing a cell to a specific fate.
GO:0010721	0.755481	0.775567	0.687769	0.671513	0.923314	0.486188	0.868002	0.87147	0.927602	0.828457	0.85875	0.702248	0.844953	0.971492	0.896801	0.881624	0.78834	0.896174	negative regulation of cell development	BP	Any process that decreases the rate, frequency or extent of the progression of the cell over time, from its formation to the mature structure. Cell development does not include the steps involved in committing a cell to a specific fate.
GO:0010740	0.751452	0.670391	0.609118	0.59448	0.285973	0.824717	0.933001	0.752121	0.719601	0.754943	0.813228	0.649513	0.86959	0.978899	0.928771	0.924076	0.931723	0.913518	positive regulation of protein kinase cascade	BP	Any process that increases the rate, frequency or extent of a series of reactions, mediated by protein kinases, which occurs as a result of a single trigger reaction or compound.
GO:0010741	0.744871	0.715322	0.650614	0.661232	0.933801	0.164416	0.959461	0.784469	0.821301	0.855481	0.941449	0.722902	0.856864	0.920051	0.846552	0.830245	0.533658	0.905644	negative regulation of protein kinase cascade	BP	Any process that decreases the rate, frequency or extent of a series of reactions, mediated by protein kinases, which occurs as a result of a single trigger reaction or compound.
GO:0010769	0.669776	0.817154	0.800481	0.800116	0.946185	0.527253	0.937854	0.841998	0.953929	0.809401	0.772792	0.739916	0.735708	0.973736	0.795372	0.771965	0.751241	0.867337	regulation of cell morphogenesis involved in differentiation	BP	Any process that modulates the frequency, rate or extent of cell morphogenesis contributing to cell differentiation. Cell morphogenesis involved in differentiation is the change in form (cell shape and size) that occurs when relatively unspecialized cells acquire specialized structural and/or functional features that characterize the cells, tissues, or organs of the mature organism or some other …
GO:0010810	0.747519	0.736275	0.735881	0.748038	0.803037	0.809083	0.811612	0.75009	0.927658	0.665725	0.727606	0.387888	0.888725	0.978787	0.904299	0.889905	0.954505	0.8619	regulation of cell-substrate adhesion	BP	Any process that modulates the frequency, rate or extent of cell-substrate adhesion. Cell-substrate adhesion is the attachment of a cell to the underlying substrate via adhesion molecules.
GO:0010811	0.75179	0.739822	0.742799	0.751753	0.816709	0.81788	0.815567	0.752598	0.931944	0.669441	0.732576	0.385644	0.896972	0.981711	0.909511	0.89607	0.9547	0.869172	positive regulation of cell-substrate adhesion	BP	Any process that increases the frequency, rate or extent of cell-substrate adhesion. Cell-substrate adhesion is the attachment of a cell to the underlying substrate via adhesion molecules.
GO:0010817	0.686738	0.747846	0.709355	0.703356	0.744286	0.66384	0.854833	0.777486	0.813063	0.763632	0.806211	0.689169	0.852918	0.944662	0.920584	0.916933	0.932003	0.915104	regulation of hormone levels	BP	Any process that modulates the levels of hormone within an organism or a tissue. A hormone is any substance formed in very small amounts in one specialized organ or group of cells and carried (sometimes in the bloodstream) to another organ or group of cells in the same organism, upon which it has a specific regulatory action.
GO:0010863	0.823687	0.805296	0.910238	0.925	0.958288	0.871867	0.983476	0.779285	0.982787	0.714381	0.677655	0.858292	0.924914	0.90913	0.944379	0.937002	0.953119	0.926453	positive regulation of phospholipase C activity	BP	Any process that increases the rate of phospholipase C activity.
GO:0012501	0.75814	0.749638	0.722677	0.728055	0.75192	0.605764	0.884496	0.779574	0.818629	0.768085	0.862887	0.653557	0.858175	0.938089	0.91515	0.907418	0.927245	0.90139	programmed cell death	BP	Cell death resulting from activation of endogenous cellular processes.
GO:0012502	0.78309	0.773757	0.746872	0.741528	0.745305	0.664599	0.910787	0.788965	0.862735	0.752864	0.824945	0.616876	0.889967	0.957623	0.936121	0.927532	0.940851	0.916352	induction of programmed cell death	BP	A process which directly activates any of the steps required for programmed cell death.
GO:0014020	0.804993	0.794541	0.779864	0.797567	0.86055	0.553667	0.944743	0.809482	0.9467	0.715782	0.870643	0.48938	0.870826	0.945715	0.90223	0.893451	0.929873	0.914555	primary neural tube formation	BP	The formation of the neural tube from an epithelial cell sheet (the neuroepithelium or neural plate). In primary neurulation, the cells surrounding the neural plate direct the neural plate cells to proliferate, invaginate, and pinch off from the surface to form a hollow epithelial tube. Primary neurulation is the typical mechanism of formation of the anterior neural tube.
GO:0014031	0.872166	0.856464	0.839295	0.857332	0.808174	0.850644	0.917637	0.868723	0.952518	0.826963	0.862393	0.741554	0.915303	0.940446	0.939068	0.933911	0.958807	0.927267	mesenchymal cell development	BP	The process aimed at the progression of a mesenchymal cell over time, from initial commitment of the cell to its specific fate, to the fully functional differentiated cell.
GO:0014032	0.892273	0.869324	0.835716	0.843887	0.746227	0.806559	0.948492	0.90219	0.977816	0.894138	0.848445	0.971563	0.939326	0.946609	0.958591	0.959395	0.972812	0.959021	neural crest cell development	BP	The process aimed at the progression of a neural crest cell over time, from initial commitment of the cell to its specific fate, to the fully functional differentiated cell.
GO:0014033	0.892273	0.869324	0.835716	0.843887	0.746227	0.806559	0.948492	0.90219	0.977816	0.894138	0.848445	0.971563	0.939326	0.946609	0.958591	0.959395	0.972812	0.959021	neural crest cell differentiation	BP	The process whereby a relatively unspecialized cell acquires specialized features of a neural crest cell.
GO:0014070	0.667586	0.891948	0.883518	0.888097	0.956386	0.751825	0.919187	0.889276	0.929602	0.884257	0.905712	0.82692	0.667055	0.766419	0.813528	0.815654	0.925223	0.753373	response to organic cyclic substance	BP	A change in state or activity of a cell or an organism (in terms of movement, secretion, enzyme production, gene expression, etc.) as a result of an organic cyclic substance stimulus.
GO:0014706	0.7259	0.711036	0.739022	0.722254	0.792786	0.621548	0.898504	0.708452	0.696087	0.788283	0.813787	0.724976	0.814511	0.929043	0.856568	0.881535	0.888631	0.876095	striated muscle development	BP	The process whose specific outcome is the progression of a striated muscle over time, from its formation to the mature structure. Striated muscle contain fibers that are divided by transverse bands into striations, and cardiac and skeletal muscle are types of striated muscle. Skeletal muscle myoblasts fuse to form myotubes and eventually multinucleated muscle fibers. The fusion of cardiac cells i…
GO:0015031	0.82568	0.815923	0.798705	0.81347	0.844368	0.706064	0.94213	0.835449	0.862295	0.820499	0.912313	0.71451	0.905343	0.963006	0.938432	0.93121	0.952475	0.921133	protein transport	BP	The directed movement of proteins into, out of, within or between cells.
GO:0015672	0.807501	0.804941	0.796256	0.797885	0.853654	0.687898	0.898241	0.819779	0.865711	0.791446	0.776571	0.81613	0.894008	0.964052	0.926296	0.923817	0.915025	0.927978	monovalent inorganic cation transport	BP	The directed movement of inorganic cations with a valency of one into, out of, within or between cells. Inorganic cations are atoms or small molecules with a positive charge which do not contain carbon in covalent linkage.
GO:0015674	0.723938	0.737635	0.721338	0.747458	0.698606	0.751708	0.808378	0.767345	0.893811	0.790217	0.857968	0.729823	0.84697	0.939563	0.903232	0.909082	0.894411	0.923469	di-, tri-valent inorganic cation transport	BP	The directed movement of inorganic cations with a valency of two or three into, out of, within or between cells. Inorganic cations are atoms or small molecules with a positive charge which do not contain carbon in covalent linkage.
GO:0015698	0.602804	0.629575	0.614973	0.61382	0.573912	0.645913	0.893652	0.620424	0.562425	0.635609	0.415453	0.757147	0.719883	0.907454	0.807741	0.786827	0.853338	0.836213	inorganic anion transport	BP	The directed movement of inorganic anions into, out of, within or between cells. Inorganic anions are atoms or small molecules with a negative charge which do not contain carbon in covalent linkage.
GO:0015711	0.609247	0.465314	0.580989	0.541238	0.939888	0.0733671	0.758397	0.307	0.606507	-0.00725653	-0.221353	0.188142	0.906715	0.915795	0.902205	0.894249	0.793771	0.906284	organic anion transport	BP	The directed movement of organic anions into, out of, within or between cells. Organic anions are atoms or small molecules with a negative charge which contain carbon in covalent linkage.
GO:0015749	0.486826	0.60819	0.652918	0.619061	0.598413	0.706884	0.75753	0.559742	0.841219	0.617578	0.790481	0.489951	0.646179	0.888046	0.699614	0.666448	0.696153	0.614288	monosaccharide transport	BP	The directed movement of monosaccharides into, out of, within or between cells. Monosaccharides are the simplest carbohydrates; they are polyhydric alcohols containing either an aldehyde or a keto group and between three to ten or more carbon atoms. They form the constitutional repeating units of oligo- and polysaccharides.
GO:0015758	0.423006	0.565049	0.591272	0.559302	0.467235	0.726811	0.713087	0.537342	0.839295	0.605458	0.717379	0.54918	0.591182	0.890592	0.659416	0.617558	0.685751	0.55038	glucose transport	BP	The directed movement of the hexose monosaccharide glucose into, out of, within or between cells.
GO:0015807	0.2712	0.686588	0.749906	0.741961	0.826953	0.679813	0.97798	0.638469	0.751584	0.534605	0.956029	0.401759	0.33797	0.899143	0.666937	0.645762	0.972395	0.46305	L-amino acid transport	BP	The directed movement of L-enantiomer amino acids into, out of, within or between cells.
GO:0015833	0.726402	0.819053	0.771183	0.777115	0.82946	0.682602	0.966933	0.862638	0.884874	0.857523	0.90909	0.806944	0.867932	0.955429	0.951823	0.948934	0.984243	0.939388	peptide transport	BP	The directed movement of peptides, compounds of two or more amino acids where the alpha carboxyl group of one is bound to the alpha amino group of another, into, out of, within or between cells.
GO:0015837	0.76091	0.772933	0.803409	0.794914	0.919542	0.558783	0.90873	0.744243	0.735482	0.689085	0.720024	0.620225	0.816229	0.917471	0.887622	0.882097	0.923562	0.86567	amine transport	BP	The directed movement of amines, including polyamines, organic compounds containing one or more amino groups, into, out of, within or between cells.
GO:0015849	0.709461	0.722237	0.710402	0.699075	0.894265	0.291889	0.951101	0.711768	0.746043	0.644942	0.551736	0.768397	0.798229	0.939407	0.880639	0.871692	0.95579	0.842091	organic acid transport	BP	The directed movement of organic acids, any acidic compound containing carbon in covalent linkage, into, out of, within or between cells.
GO:0015931	0.813653	0.774992	0.77507	0.772164	0.838264	0.676396	0.933314	0.773898	0.901035	0.75559	0.846104	0.730087	0.895387	0.932069	0.92941	0.921634	0.900446	0.927215	nucleobase, nucleoside, nucleotide and nucleic acid transport	BP	The directed movement of nucleobases, nucleosides, nucleotides and nucleic acids, into, out of, within or between cells.
GO:0015980	0.826585	0.801919	0.781887	0.779022	0.802214	0.734838	0.874434	0.818187	0.909985	0.832724	0.912066	0.721202	0.86825	0.96123	0.908385	0.903166	0.95776	0.877104	energy derivation by oxidation of organic compounds	BP	NA
GO:0015985	0.866772	0.859751	0.850883	0.838749	0.791014	0.795253	0.934436	0.898326	0.835246	0.921208	0.948245	0.904477	0.950525	0.98347	0.967832	0.9644	0.990862	0.953336	energy coupled proton transport, down electrochemical gradient	BP	The transport of protons across a membrane to generate an electrochemical gradient (proton-motive force) that provides energy for the synthesis of ATP or GTP.
GO:0015986	0.866772	0.859751	0.850883	0.838749	0.791014	0.795253	0.934436	0.898326	0.835246	0.921208	0.948245	0.904477	0.950525	0.98347	0.967832	0.9644	0.990862	0.953336	ATP synthesis coupled proton transport	BP	The transport of protons across a membrane to generate an electrochemical gradient (proton-motive force) that powers ATP synthesis.
GO:0015992	0.894157	0.894528	0.860759	0.854662	0.832409	0.835556	0.848089	0.941646	0.88435	0.957177	0.978481	0.944985	0.951381	0.984782	0.975474	0.972693	0.98651	0.96437	proton transport	BP	The directed movement of protons (hydrogen ions) into, out of, within or between cells.
GO:0016042	0.757826	0.718996	0.658635	0.64321	0.77207	0.341575	0.751434	0.770837	0.790192	0.739884	0.670479	0.770124	0.864934	0.876071	0.918105	0.912975	0.942548	0.898005	lipid catabolic process	BP	The chemical reactions and pathways resulting in the breakdown of lipids, compounds soluble in an organic solvent but not, or sparingly, in an aqueous solvent.
GO:0016043	0.773049	0.771988	0.769001	0.768581	0.799535	0.689201	0.906271	0.776834	0.838912	0.740118	0.83309	0.619135	0.870086	0.953913	0.914826	0.909636	0.930258	0.90319	cellular component organization	BP	A process that is carried out at the cellular level which results in the formation, arrangement of constituent parts, or disassembly of a cellular component.
GO:0016044	0.756691	0.781836	0.794913	0.797616	0.847198	0.689269	0.903611	0.768046	0.76155	0.765455	0.86683	0.650094	0.874447	0.934793	0.932227	0.930474	0.954091	0.919692	membrane organization	BP	A process that is carried out at the cellular level which results in the formation, arrangement of constituent parts, or disassembly of a membrane. A membrane is a double layer of lipid molecules that encloses all cells, and, in eukaryotes, many organelles; may be a single or double lipid bilayer; also includes associated proteins.
GO:0016049	0.605258	0.6456	0.568638	0.558044	0.893292	0.462777	0.756275	0.73397	0.909159	0.614761	0.732519	0.509554	0.788827	0.954582	0.846811	0.823033	0.907892	0.760832	cell growth	BP	The process by which a cell irreversibly increases in size over time by accretion and biosynthetic production of matter similar to that already present.
GO:0016050	0.721928	0.930501	0.901689	0.90196	0.863335	0.809183	0.985532	0.955436	0.970166	0.941992	0.972828	0.90507	0.747895	0.879874	0.830659	0.842205	0.85574	0.810823	vesicle organization	BP	A process that is carried out at the cellular level which results in the formation, arrangement of constituent parts, or disassembly of a vesicle.
GO:0016051	0.731897	0.679058	0.621279	0.617291	0.69521	0.316466	0.789954	0.743129	0.82934	0.821245	0.861979	0.757488	0.844271	0.969419	0.919022	0.916925	0.93864	0.897362	carbohydrate biosynthetic process	BP	The chemical reactions and pathways resulting in the formation of carbohydrates, any of a group of organic compounds based of the general formula Cx(H2O)y.
GO:0016052	0.807481	0.740019	0.750609	0.732198	0.948757	0.487664	0.820503	0.730768	0.920629	0.605089	0.809746	0.323907	0.917965	0.957484	0.947592	0.94499	0.973475	0.932231	carbohydrate catabolic process	BP	The chemical reactions and pathways resulting in the breakdown of carbohydrates, any of a group of organic compounds based of the general formula Cx(H2O)y.
GO:0016053	0.773611	0.741766	0.712427	0.760473	0.863582	0.575817	0.917372	0.752973	0.86127	0.698085	0.545878	0.715789	0.891988	0.946255	0.932906	0.937614	0.96353	0.934161	organic acid biosynthetic process	BP	The chemical reactions and pathways resulting in the formation of organic acids, any acidic compound containing carbon in covalent linkage.
GO:0016054	0.783275	0.746082	0.711368	0.695911	0.867464	0.141678	0.705138	0.760658	0.901425	0.638582	0.354422	0.783165	0.896245	0.975494	0.926154	0.917808	0.972073	0.906579	organic acid catabolic process	BP	The chemical reactions and pathways resulting in the breakdown of organic acids, any acidic compound containing carbon in covalent linkage.
GO:0016055	0.737593	0.722084	0.67602	0.675201	0.689688	0.574217	0.926722	0.764967	0.758732	0.75545	0.747347	0.673131	0.795932	0.909762	0.854576	0.840367	0.841206	0.874874	Wnt receptor signaling pathway	BP	The series of molecular signals initiated by binding of Wnt protein to a frizzled family receptor on the surface of the target cell and ending with a change in cell state.
GO:0016064	0.810738	0.77584	0.713555	0.672546	0.866689	0.282377	0.932131	0.831813	0.967344	0.797406	0.861638	0.694525	0.93061	0.976578	0.952189	0.946884	0.899894	0.959474	immunoglobulin mediated immune response	BP	An immune response mediated by immunoglobulins, whether cell-bound or in solution.
GO:0016070	0.801748	0.778791	0.751922	0.753964	0.820005	0.685998	0.926212	0.809773	0.853422	0.796289	0.868869	0.691764	0.881753	0.935774	0.917406	0.915772	0.930015	0.911263	RNA metabolic process	BP	The chemical reactions and pathways involving RNA, ribonucleic acid, one of the two main type of nucleic acid, consisting of a long, unbranched macromolecule formed from ribonucleotides joined in 3',5'-phosphodiester linkage.
GO:0016071	0.814348	0.807812	0.773748	0.769747	0.866363	0.741184	0.951333	0.850725	0.857642	0.846152	0.885207	0.781627	0.890373	0.954001	0.927069	0.921784	0.957611	0.902762	mRNA metabolic process	BP	The chemical reactions and pathways involving mRNA, messenger RNA, which is responsible for carrying the coded genetic 'message', transcribed from DNA, to sites of protein assembly at the ribosomes.
GO:0016072	0.881725	0.86079	0.835479	0.84562	0.911889	0.784658	0.923166	0.886544	0.877915	0.875222	0.911397	0.79875	0.927554	0.94723	0.94783	0.946521	0.959315	0.959153	rRNA metabolic process	BP	The chemical reactions and pathways involving rRNA, ribosomal RNA, a structural constituent of ribosomes.
GO:0016079	0.49856	0.751516	0.656604	0.684634	0.615422	0.430233	0.933104	0.85012	0.855294	0.873765	0.924696	0.790262	0.747982	0.977197	0.922729	0.913831	0.949743	0.909841	synaptic vesicle exocytosis	BP	Fusion of intracellular membrane-bounded vesicles with the pre-synaptic membrane of the neuronal cell resulting in release of neurotransmitter into the synaptic cleft.
GO:0016125	0.803162	0.747766	0.644031	0.629601	0.7644	0.505586	0.936807	0.846128	0.749255	0.848668	0.877594	0.785176	0.902183	0.96772	0.952254	0.951404	0.943251	0.953846	sterol metabolic process	BP	The chemical reactions and pathways involving sterols, steroids with one or more hydroxyl groups and a hydrocarbon side-chain in the molecule.
GO:0016126	0.78504	0.760093	0.754928	0.752161	0.842874	0.630956	0.942842	0.764235	0.495595	0.810797	0.929468	0.691907	0.830766	0.985506	0.938271	0.93646	0.94775	0.929214	sterol biosynthetic process	BP	The chemical reactions and pathways resulting in the formation of sterols, steroids with one or more hydroxyl groups and a hydrocarbon side-chain in the molecule.
GO:0016192	0.792537	0.825103	0.791387	0.792635	0.880633	0.612874	0.935975	0.862707	0.867108	0.851753	0.90448	0.775854	0.877704	0.961762	0.927985	0.924168	0.943338	0.915323	vesicle-mediated transport	BP	The directed movement of substances, either within a vesicle or in the vesicle membrane, into, out of or within a cell.
GO:0016197	0.888518	0.879061	0.893719	0.895709	0.900428	0.877762	0.900502	0.857466	0.892952	0.826278	0.941469	0.70549	0.928129	0.958004	0.95347	0.946432	0.890936	0.965391	endosome transport	BP	The directed movement of substances into, out of or mediated by an endosome, a membrane-bounded organelle that carries materials newly ingested by endocytosis. It passes many of the materials to lysosomes for degradation.
GO:0016202	0.730905	0.672349	0.5994	0.539224	0.752743	0.385726	0.896819	0.74817	0.592217	0.904581	0.869332	0.956088	0.85551	0.971008	0.859597	0.865247	0.796099	0.901378	regulation of striated muscle development	BP	Any process that modulates the frequency, rate or extent of striated muscle development.
GO:0016265	0.753547	0.744043	0.714535	0.718077	0.756782	0.580757	0.88975	0.775849	0.822599	0.760894	0.853217	0.645543	0.860079	0.939349	0.916057	0.908307	0.928178	0.902111	death	BP	A permanent cessation of all vital functions: the end of life; can be applied to a whole organism or to a part of an organism.
GO:0016310	0.824488	0.810785	0.79024	0.788861	0.828089	0.756081	0.912832	0.831894	0.853715	0.822743	0.888261	0.746519	0.894482	0.960541	0.935683	0.929767	0.936943	0.92535	phosphorylation	BP	The process of introducing a phosphate group into a molecule, usually with the formation of a phosphoric ester, a phosphoric anhydride or a phosphoric amide.
GO:0016311	0.767019	0.763048	0.776722	0.768109	0.819858	0.704727	0.894819	0.752639	0.706911	0.761485	0.784713	0.624173	0.871514	0.954348	0.923648	0.917482	0.932551	0.920223	dephosphorylation	BP	The process of removing one or more phosphoric (ester or anhydride) residues from a molecule.
GO:0016331	0.81481	0.783586	0.803563	0.81714	0.854073	0.724932	0.915703	0.761946	0.94699	0.630664	0.812489	0.411119	0.902944	0.931516	0.935915	0.929144	0.962167	0.93863	morphogenesis of embryonic epithelium	BP	The process by which the anatomical structures of embryonic epithelia are generated and organized. Morphogenesis pertains to the creation of form.
GO:0016337	0.683487	0.706333	0.670823	0.691532	0.78934	0.492944	0.90898	0.752056	0.863992	0.696691	0.773624	0.606079	0.766876	0.905679	0.849309	0.836102	0.895511	0.827219	cell-cell adhesion	BP	The attachment of one cell to another cell via adhesion molecules.
GO:0016358	0.805557	0.831241	0.798965	0.804386	0.877178	0.738659	0.92687	0.874566	0.895643	0.865166	0.907052	0.824622	0.839144	0.929037	0.915027	0.912872	0.872524	0.913793	dendrite development	BP	The process whose specific outcome is the progression of the dendrite over time, from its formation to the mature structure. A dendrite is a freely branching protoplasmic process of a nerve cell.
GO:0016444	0.851383	0.826995	0.789489	0.803568	0.68356	0.775285	0.977979	0.849595	0.851201	0.820803	0.822577	0.68921	0.94043	0.992413	0.931022	0.924409	0.907816	0.914546	somatic cell DNA recombination	BP	Recombination occurring within or between DNA molecules in somatic cells.
GO:0016445	0.867992	0.851062	0.816937	0.82165	0.756982	0.775745	0.978134	0.868822	0.915279	0.824694	0.821991	0.688433	0.949687	0.99259	0.942251	0.937516	0.933709	0.928038	somatic diversification of immunoglobulins	BP	The somatic process by means of which sequence diversity of immunoglobulins is generated.
GO:0016447	0.867992	0.851062	0.816937	0.82165	0.756982	0.775745	0.978134	0.868822	0.915279	0.824694	0.821991	0.688433	0.949687	0.99259	0.942251	0.937516	0.933709	0.928038	somatic recombination of immunoglobulin gene segments	BP	The process by which immunoglobulin genes are formed through recombination of the germline genetic elements, as known as immunoglobulin gene segments, within a single locus.
GO:0016458	0.782205	0.694183	0.768116	0.753839	0.797493	0.676224	0.923616	0.659399	0.944385	0.457381	0.911643	-0.0343967	0.904601	0.774442	0.935211	0.926045	0.971529	0.94302	gene silencing	BP	Any transcriptional or post-transcriptional process carried out at the cellular level that results in long-term gene inactivation.
GO:0016477	0.812558	0.821091	0.770567	0.771091	0.84885	0.645749	0.917548	0.873465	0.909131	0.859333	0.892007	0.784081	0.863692	0.93944	0.900206	0.892053	0.888064	0.88754	cell migration	BP	The orderly movement of cells from one site to another, often during the development of a multicellular organism or multicellular structure.
GO:0016481	0.74176	0.700908	0.671031	0.655936	0.815804	0.513578	0.906458	0.755996	0.874931	0.706722	0.847528	0.528528	0.862692	0.90762	0.903429	0.91831	0.928583	0.917288	negative regulation of transcription	BP	Any process that stops, prevents or reduces the frequency, rate or extent of transcription.
GO:0016485	0.731026	0.796395	0.811193	0.823773	0.929367	0.620774	0.93744	0.773079	0.675311	0.780859	0.810716	0.720534	0.873252	0.970671	0.923107	0.917326	0.959541	0.93076	protein processing	BP	The posttranslational modification of a protein, particularly secretory proteins and proteins targeted for membranes or specific cellular locations.
GO:0016525	0.904812	0.883577	0.834422	0.882462	0.918051	0.8431	0.98121	0.934829	0.912003	0.928958	0.969096	0.882487	0.952616	0.965582	0.97721	0.974182	0.985792	0.966996	negative regulation of angiogenesis	BP	Any process that stops, prevents or reduces the frequency, rate or extent of angiogenesis.
GO:0016567	0.77269	0.782443	0.772215	0.766584	0.8317	0.666787	0.958108	0.801993	0.748602	0.801765	0.857512	0.700432	0.853386	0.944294	0.937278	0.938928	0.961819	0.920961	protein ubiquitination	BP	The process by which one or more ubiquitin moieties are added to a protein.
GO:0016568	0.8235	0.796327	0.767188	0.757841	0.807786	0.641067	0.93618	0.835238	0.86591	0.842923	0.874597	0.789883	0.898136	0.94058	0.932752	0.928988	0.957888	0.927798	chromatin modification	BP	The alteration of DNA or protein in chromatin, which may result in changing the chromatin structure.
GO:0016569	0.77952	0.72734	0.653444	0.615899	0.699862	0.310759	0.931266	0.812944	0.72992	0.885654	0.889981	0.80839	0.872213	0.896949	0.89781	0.896937	0.895669	0.898188	covalent chromatin modification	BP	The alteration of DNA or protein in chromatin by the covalent addition or removal of chemical groups.
GO:0016570	0.774263	0.722151	0.654643	0.618045	0.694325	0.310107	0.922097	0.800162	0.695291	0.876876	0.877394	0.795405	0.868916	0.8943	0.886899	0.884429	0.879303	0.886654	histone modification	BP	The covalent alteration of one or more amino acid residues within a histone protein.
GO:0016571	0.887976	0.875379	0.871263	0.854035	0.898554	0.671276	0.950394	0.890047	0.967027	0.876691	0.867476	0.816311	0.917813	0.918983	0.942054	0.944806	0.976391	0.929168	histone methylation	BP	The modification of histones by addition of methyl groups.
GO:0016573	0.824817	0.786506	0.733258	0.703153	0.955471	0.313003	0.905218	0.884447	0.759814	0.922594	0.951472	0.830124	0.893817	0.872092	0.942419	0.952472	0.933378	0.961361	histone acetylation	BP	The modification of a histone by the addition of an acetyl group.
GO:0016601	0.803395	0.864011	0.827719	0.805229	0.916396	0.890355	0.562299	0.882624	0.976278	0.84855	0.929046	0.656796	0.885681	0.971852	0.921466	0.918797	0.950771	0.926405	Rac protein signal transduction	BP	A series of molecular signals within the cell that are mediated by a member of the Rac family of proteins switching to a GTP-bound active state.
GO:0016998	0.784559	0.778851	0.905214	0.933157	0.939274	0.908329	0.972894	0.638338	0.97986	0.385415	0.84671	-0.196312	0.909701	0.993211	0.974244	0.972317	0.983317	0.969098	cell wall catabolic process	BP	The chemical reactions and pathways resulting in the breakdown of a cell wall.
GO:0017015	0.758543	0.704037	0.716734	0.710582	0.774861	0.502551	0.908695	0.677561	0.720545	0.662058	0.428467	0.843323	0.850787	0.974518	0.914937	0.912178	0.909425	0.923405	regulation of transforming growth factor beta receptor signaling pathway	BP	Any process that modulates the frequency, rate or extent of activity of any TGF-beta receptor signaling pathway.
GO:0017038	0.875846	0.842179	0.768873	0.750303	0.912572	0.519445	0.976245	0.917999	0.93927	0.913816	0.904152	0.890051	0.938209	0.954256	0.957194	0.950384	0.970947	0.946516	protein import	BP	The directed movement of proteins into a cell or organelle.
GO:0017145	0.651912	0.667652	0.624835	0.621728	0.461447	0.62045	0.880238	0.723411	0.658985	0.698152	0.758472	0.565033	0.81147	0.819274	0.909551	0.902552	0.951926	0.892836	stem cell division	BP	The self-renewing division of a stem cell. A stem cell is an undifferentiated cell, in the embryo or adult, that can undergo unlimited division and give rise to one or several different cell types.
GO:0017148	0.942967	0.922304	0.893813	0.875349	0.953434	0.815839	0.989157	0.954353	0.989274	0.948381	0.952181	0.930685	0.98302	0.998121	0.994617	0.994208	0.998148	0.994232	negative regulation of translation	BP	Any process that stops, prevents or reduces the frequency, rate or extent of the chemical reactions and pathways resulting in the formation of proteins by the translation of mRNA.
GO:0017156	0.900099	0.899958	0.880218	0.88924	0.937017	0.721624	0.965289	0.918538	0.97674	0.869731	0.953898	0.726	0.907815	0.970934	0.942782	0.953605	0.958364	0.966935	calcium ion-dependent exocytosis	BP	The release of intracellular molecules (e.g. hormones, matrix proteins) contained within a membrane-bounded vesicle by fusion of the vesicle with the plasma membrane of a cell, requiring the presence of calcium ions.
GO:0017157	0.891299	0.896263	0.903797	0.905232	0.879897	0.946447	0.99034	0.894435	0.983322	0.834118	0.976315	0.630944	0.898261	0.963027	0.88768	0.880094	0.574154	0.977696	regulation of exocytosis	BP	Any process that modulates the frequency, rate or extent of exocytosis.
GO:0018105	0.660764	0.613161	0.556192	0.52464	0.804578	0.159293	0.956968	0.637667	0.67135	0.678703	0.874701	0.452546	0.820525	0.952448	0.929969	0.923951	0.951891	0.910217	peptidyl-serine phosphorylation	BP	The posttranslational phosphorylation of peptidyl-serine to form peptidyl-O-phospho-L-serine.
GO:0018107	0.710389	0.65183	0.559373	0.610553	0.958948	0.452774	0.996208	0.72799	0.712201	0.794034	0.938906	0.639727	0.926737	0.93705	0.945699	0.950978	0.941949	0.947472	peptidyl-threonine phosphorylation	BP	The posttranslational phosphorylation of peptidyl-threonine to form peptidyl-O-phospho-L-threonine.
GO:0018108	0.594522	0.599205	0.543908	0.547489	0.464267	0.613362	0.835823	0.660688	0.671525	0.699975	0.864535	0.622212	0.764467	0.847552	0.853197	0.841655	0.785687	0.844527	peptidyl-tyrosine phosphorylation	BP	The posttranslational phosphorylation of peptidyl-tyrosine to form peptidyl-O4'-phospho-L-tyrosine.
GO:0018149	0.548455	0.839209	0.781489	0.838065	0.916915	0.706694	0.868335	0.876786	0.865408	0.844451	0.928421	0.727325	0.702297	0.969778	0.912834	0.902186	0.874073	0.884576	peptide cross-linking	BP	The formation of a covalent cross-link between or within protein chains.
GO:0018193	0.63298	0.664209	0.616666	0.63755	0.653614	0.642092	0.823344	0.716211	0.737904	0.763856	0.859854	0.684095	0.788003	0.911385	0.853332	0.848094	0.843014	0.856096	peptidyl-amino acid modification	BP	The alteration of an amino acid residue in a peptide.
GO:0018209	0.682497	0.785403	0.720511	0.741459	0.893247	0.585038	0.82652	0.831062	0.858402	0.833037	0.871872	0.736473	0.832337	0.961722	0.936777	0.929795	0.925665	0.929321	peptidyl-serine modification	BP	The modification of peptidyl-serine.
GO:0018210	0.710389	0.65183	0.559373	0.610553	0.958948	0.452774	0.996208	0.72799	0.712201	0.794034	0.938906	0.639727	0.926737	0.93705	0.945699	0.950978	0.941949	0.947472	peptidyl-threonine modification	BP	The modification of peptidyl-threonine.
GO:0018212	0.594522	0.599205	0.543908	0.547489	0.464267	0.613362	0.835823	0.660688	0.671525	0.699975	0.864535	0.622212	0.764467	0.847552	0.853197	0.841655	0.785687	0.844527	peptidyl-tyrosine modification	BP	The modification of peptidyl-tyrosine.
GO:0018345	0.713214	0.7412	0.836202	0.88631	0.832666	0.95822	0.838967	0.640621	0.853439	0.723327	0.722065	0.555419	0.76083	0.965944	0.773594	0.787486	0.94206	0.853079	protein palmitoylation	BP	The covalent or non-covalent attachment of a palmitoyl moiety to a protein.
GO:0019216	0.858904	0.832162	0.82116	0.809629	0.890149	0.667012	0.971672	0.835945	0.826672	0.847824	0.940131	0.795245	0.942054	0.984155	0.957945	0.954892	0.975647	0.947853	regulation of lipid metabolic process	BP	Any process that modulates the frequency, rate or extent of the chemical reactions and pathways involving lipids.
GO:0019218	0.634389	0.630868	0.616972	0.609629	0.584883	0.324802	0.975223	0.63338	0.588046	0.708166	0.948921	0.499322	0.849684	0.996486	0.904965	0.905187	0.949818	0.879618	regulation of steroid metabolic process	BP	Any process that modulates the frequency, rate or extent of the chemical reactions and pathways involving steroids.
GO:0019219	0.792193	0.772181	0.751205	0.7531	0.814648	0.678227	0.926328	0.79886	0.858663	0.778889	0.868801	0.657353	0.876598	0.93242	0.914431	0.914463	0.929801	0.90991	regulation of nucleobase, nucleoside, nucleotide and nucleic acid metabolic process	BP	Any process that modulates the frequency, rate or extent of the chemical reactions and pathways involving nucleobases, nucleosides, nucleotides and nucleic acids.
GO:0019220	0.760657	0.758923	0.728204	0.721263	0.692791	0.753445	0.862059	0.792616	0.780272	0.790583	0.85601	0.690249	0.853241	0.96286	0.914991	0.906457	0.896726	0.909096	regulation of phosphate metabolic process	BP	Any process that modulates the frequency, rate or extent of the chemical reactions and pathways involving phosphates.
GO:0019221	0.815945	0.793386	0.796159	0.80093	0.89485	0.645716	0.907092	0.781705	0.891146	0.722934	0.826083	0.477447	0.898675	0.933755	0.95314	0.947284	0.960039	0.932736	cytokine-mediated signaling pathway	BP	Any series of molecular signals generated as a consequence of a cytokine or chemokine binding to a cell surface receptor.
GO:0019222	0.792102	0.770708	0.748507	0.747998	0.799198	0.676163	0.922538	0.797106	0.854398	0.774894	0.871139	0.650061	0.882386	0.940846	0.91928	0.918509	0.931586	0.914589	regulation of metabolic process	BP	Any process that modulates the frequency, rate or extent of the chemical reactions and pathways within a cell or an organism.
GO:0019226	0.738702	0.853972	0.860476	0.86299	0.882844	0.742606	0.949104	0.855361	0.882337	0.849516	0.840553	0.799194	0.808999	0.942735	0.880893	0.878	0.920247	0.870287	transmission of nerve impulse	BP	The sequential electrochemical polarization and depolarization that travels across the membrane of a nerve cell (neuron) in response to stimulation.
GO:0019228	0.835534	0.844922	0.836945	0.848561	0.925333	0.55967	0.951681	0.863043	0.850871	0.871069	0.7396	0.928833	0.926759	0.942005	0.946423	0.955708	0.976936	0.951848	regulation of action potential in neuron	BP	The process that modulates the membrane potential involved in the propagation of a signal in a neuron.
GO:0019229	0.935976	0.911502	0.868096	0.861246	0.942007	0.795411	0.934406	0.947549	0.986925	0.939608	0.962556	0.864891	0.97292	0.98921	0.981352	0.979582	0.998653	0.968204	regulation of vasoconstriction	BP	Any process that modulates the frequency, rate or extent of reductions in the diameter of blood vessels.
GO:0019233	0.653073	0.814634	0.817891	0.79895	0.889712	0.403893	0.956527	0.806267	0.921154	0.732356	0.903196	0.648965	0.615829	0.988227	0.745797	0.737838	0.842254	0.636968	sensory perception of pain	BP	The series of events required for an organism to receive a painful stimulus, convert it to a molecular signal, and recognize and characterize the signal. Pain is medically defined as the physical sensation of discomfort or distress caused by injury or illness, so can hence be described as a harmful stimulus which signals current (or impending) tissue damage. Pain may come from extremes of tempera…
GO:0019318	0.812889	0.779187	0.750122	0.730193	0.905464	0.545049	0.881922	0.798632	0.924692	0.721042	0.823379	0.561913	0.895374	0.963777	0.928908	0.92441	0.962567	0.899735	hexose metabolic process	BP	The chemical reactions and pathways involving a hexose, any monosaccharide with a chain of six carbon atoms in the molecule.
GO:0019319	0.840265	0.793775	0.687708	0.657917	0.922738	0.300418	0.896942	0.888054	0.929675	0.859328	0.910835	0.814535	0.937887	0.986664	0.968743	0.969535	0.961313	0.965211	hexose biosynthetic process	BP	The chemical reactions and pathways resulting in the formation of hexose, any monosaccharide with a chain of six carbon atoms in the molecule.
GO:0019320	0.827222	0.776277	0.773856	0.74767	0.941403	0.519533	0.903506	0.768669	0.951612	0.647125	0.815513	0.39607	0.915249	0.964985	0.94798	0.945907	0.968758	0.931854	hexose catabolic process	BP	The chemical reactions and pathways resulting in the breakdown of hexose, any monosaccharide with a chain of six carbon atoms in the molecule.
GO:0019362	0.814308	0.764178	0.809441	0.791025	0.869955	0.698005	0.872209	0.73914	0.611945	0.860348	0.923418	0.723468	0.910615	0.968108	0.908828	0.904131	0.810181	0.912368	pyridine nucleotide metabolic process	BP	The chemical reactions and pathways involving a pyridine nucleotide, a nucleotide characterized by a pyridine derivative as a nitrogen base.
GO:0019363	0.71418	0.593667	0.732569	0.694639	0.608865	0.796321	0.864171	0.528375	0.0141419	0.859461	0.854011	0.781207	0.922827	0.97669	0.922671	0.928827	0.911202	0.924177	pyridine nucleotide biosynthetic process	BP	The chemical reactions and pathways resulting in the formation of a pyridine nucleotide, a nucleotide characterized by a pyridine derivative as a nitrogen base.
GO:0019370	0.866823	0.852301	0.807572	0.860449	0.833631	0.735963	0.95543	0.89392	0.954093	0.897779	0.967279	0.817069	0.909457	0.85069	0.915407	0.907078	0.972594	0.884303	leukotriene biosynthetic process	BP	The chemical reactions and pathways resulting in the formation of leukotriene, a pharmacologically active substance derived from a polyunsaturated fatty acid, such as arachidonic acid.
GO:0019395	0.756412	0.725341	0.713923	0.693679	0.853968	0.437787	0.610407	0.720507	0.903144	0.579903	0.170627	0.801998	0.870201	0.95377	0.914108	0.910036	0.973257	0.882544	fatty acid oxidation	BP	The removal of one or more electrons from a fatty acid, with or without the concomitant removal of a proton or protons, by reaction with an electron-accepting substance, by addition of oxygen or by removal of hydrogen.
GO:0019438	0.604905	0.572348	0.458281	0.375297	0.536874	0.335127	0.605272	0.624069	0.961745	0.528183	0.814103	0.571185	0.784948	0.831251	0.86402	0.849527	0.984226	0.793858	aromatic compound biosynthetic process	BP	The chemical reactions and pathways resulting in the formation of aromatic compounds, any substance containing an aromatic carbon ring.
GO:0019538	0.802406	0.782662	0.7636	0.771172	0.848899	0.663677	0.911491	0.801537	0.851071	0.781569	0.858079	0.679131	0.894089	0.954592	0.93177	0.926761	0.940459	0.92216	protein metabolic process	BP	The chemical reactions and pathways involving a specific protein, rather than of proteins in general. Includes protein modification.
GO:0019627	0.516622	0.368305	0.287299	0.372295	0.750576	-0.0716888	0.559265	0.380221	0.525137	0.284833	-0.184759	0.456513	0.830931	0.951746	0.949203	0.942164	0.973177	0.926077	urea metabolic process	BP	The chemical reactions and pathways involving urea, the water soluble compound O=C-(NH2)2, produced in the liver by the ornithine cycle. It is the main nitrogen-containing excretion product in ureotelic animals.
GO:0019722	0.466073	0.428933	0.527985	0.479097	0.145064	0.851971	0.789791	0.401809	0.789105	0.312757	0.261716	-0.0759777	0.721923	0.952726	0.857518	0.842167	0.989653	0.777629	calcium-mediated signaling	BP	A series of molecular signals in which a cell uses calcium ions to convert an extracellular signal into a response.
GO:0019724	0.803243	0.763284	0.712101	0.671286	0.86726	0.331674	0.932079	0.805603	0.931872	0.764041	0.780535	0.657016	0.926795	0.961558	0.95443	0.949356	0.900741	0.962294	B cell mediated immunity	BP	Any process involved with the carrying out of an immune response by a B cell, through, for instance, the production of antibodies or cytokines, or antigen presentation to T cells.
GO:0019725	0.76465	0.766334	0.768797	0.775791	0.801017	0.665429	0.910344	0.775541	0.826509	0.783328	0.796675	0.721736	0.878331	0.94413	0.933689	0.933918	0.948489	0.92845	cellular homeostasis	BP	Any process involved in the maintenance of an internal equilibrium at the level of the cell.
GO:0019748	0.766498	0.68706	0.616407	0.59023	0.863888	0.640621	0.77535	0.75793	0.411293	0.854845	0.893877	0.82434	0.930713	0.903193	0.945825	0.949438	0.884948	0.959134	secondary metabolic process	BP	The chemical reactions and pathways resulting in many of the chemical changes of compounds that are not necessarily required for growth and maintenance of cells, and are often unique to a taxon. In multicellular organisms secondary metabolism is generally carried out in specific cell types, and may be useful for the organism as a whole. In unicellular organisms, secondary metabolism is often used…
GO:0019751	0.789556	0.778308	0.770857	0.777719	0.86088	0.686093	0.881755	0.788711	0.728817	0.784723	0.859878	0.731273	0.858501	0.931156	0.86932	0.857257	0.957451	0.817216	polyol metabolic process	BP	The chemical reactions and pathways involving a polyol, any alcohol containing three or more hydroxyl groups attached to saturated carbon atoms.
GO:0019752	0.747227	0.702976	0.679643	0.671889	0.862065	0.33845	0.869706	0.725572	0.815871	0.670632	0.553568	0.684523	0.873006	0.958052	0.923203	0.92107	0.94263	0.913468	carboxylic acid metabolic process	BP	The chemical reactions and pathways involving carboxylic acids, any organic acid containing one or more carboxyl (COOH) groups or anions (COO-).
GO:0019827	0.694574	0.647101	0.638491	0.638131	0.489284	0.557458	0.82941	0.660289	0.780423	0.587939	0.628641	0.571383	0.807699	0.933398	0.829124	0.814108	0.595195	0.863572	stem cell maintenance	BP	The process by which an organism retains a population of stem cells, preventing the commitment of all stem cell progeny to a differentiated cell fate.
GO:0019882	0.71813	0.772353	0.754261	0.745404	0.673414	0.659008	0.960091	0.782709	0.939375	0.70032	0.808239	0.498931	0.86303	0.942078	0.909764	0.896433	0.923219	0.894013	antigen processing and presentation	BP	The process by which an antigen-presenting cell expresses antigen (peptide or lipid) on its cell surface in association with an MHC protein complex.
GO:0019884	0.406116	0.792258	0.833895	0.824936	0.771753	0.795477	0.982898	0.742241	0.959775	0.619857	0.929648	0.324842	0.522089	0.949103	0.719177	0.683891	0.775392	0.6453	antigen processing and presentation of exogenous antigen	BP	The process by which an antigen-presenting cell expresses antigen (peptide or lipid) of exogenous origin on its cell surface in association with an MHC protein complex.
GO:0019932	0.659886	0.680512	0.705119	0.70827	0.752543	0.564375	0.934805	0.728578	0.887996	0.715558	0.711934	0.726074	0.771503	0.92482	0.880444	0.87547	0.850131	0.875803	second-messenger-mediated signaling	BP	A series of molecular signals in which an ion or small molecule is formed or released into the cytosol, thereby helping relay the signal within the cell.
GO:0019933	0.697875	0.734295	0.817837	0.819228	0.909657	0.679291	0.921916	0.761075	0.884521	0.743069	0.770533	0.712499	0.779602	0.984673	0.907458	0.918005	0.945659	0.901939	cAMP-mediated signaling	BP	A series of molecular signals in which a cell uses cyclic AMP to convert an extracellular signal into a response.
GO:0019935	0.697919	0.722031	0.785318	0.778821	0.908724	0.643043	0.92529	0.76051	0.866416	0.748726	0.774334	0.720973	0.798658	0.964639	0.919154	0.927924	0.947544	0.917554	cyclic-nucleotide-mediated signaling	BP	A series of molecular signals in which a cell uses a cyclic nucleotide to convert an extracellular signal into a response.
GO:0019941	0.840535	0.813413	0.802007	0.804882	0.854569	0.696095	0.94947	0.822956	0.886203	0.793287	0.896864	0.679135	0.921857	0.959362	0.948766	0.943817	0.957444	0.940804	modification-dependent protein catabolic process	BP	The chemical reactions and pathways resulting in the breakdown of a protein or peptide by hydrolysis of its peptide bonds, initiated by the covalent modification of the target protein.
GO:0019953	0.787501	0.746824	0.795681	0.78725	0.841303	0.704371	0.92429	0.705653	0.898967	0.558706	0.908265	0.184798	0.886069	0.942115	0.937111	0.935129	0.954694	0.931373	sexual reproduction	BP	The regular alternation, in the life cycle of haplontic, diplontic and diplohaplontic organisms, of meiosis and fertilization which provides for the production offspring. In diplontic organisms there is a life cycle in which the products of meiosis behave directly as gametes, fusing to form a zygote from which the diploid, or sexually reproductive polyploid, adult organism will develop. In diploh…
GO:0021510	0.695215	0.711864	0.783942	0.818041	0.776412	0.685082	0.9241	0.676271	0.791025	0.728802	0.831338	0.584593	0.691727	0.941644	0.676449	0.857937	0.928257	0.832159	spinal cord development	BP	The process whose specific outcome is the progression of the spinal cord over time, from its formation to the mature structure. The spinal cord primarily conducts sensory and motor nerve impulses between the brain and the peripheral nervous tissues.
GO:0021515	0.615078	0.644727	0.774355	0.802588	0.684143	0.71175	0.939745	0.572148	0.776774	0.635245	0.79838	0.39804	0.596064	0.933102	0.575467	0.865073	0.981347	0.828609	cell differentiation in spinal cord	BP	The process whereby relatively unspecialized cells acquire specialized structural and/or functional features that characterize the cells of the spinal cord. Differentiation includes the processes involved in commitment of a cell to a specific fate.
GO:0021532	0.723181	0.706007	0.619891	0.616354	0.916953	0.102509	0.800901	0.796472	0.75916	0.774862	0.803834	0.622284	0.756091	0.846434	0.844974	0.854076	0.936935	0.823094	neural tube patterning	BP	The regionalization process that regulates the coordinated growth that establishes the non-random spatial arrangement of the neural tube.
GO:0021533	0.701028	0.820208	0.951994	0.967482	0.982456	0.961372	0.990424	0.697271	0.978321	0.621874	0.187529	0.79651	0.732607	0.986968	0.729554	0.707277	0.990707	0.863909	cell differentiation in hindbrain	BP	The process whereby relatively unspecialized cells acquire specialized structural and/or functional features that characterize the mature cells of the hindbrain. Differentiation includes the processes involved in commitment of a cell to a specific fate.
GO:0021536	0.841556	0.85635	0.80513	0.783234	0.907808	0.701864	0.821273	0.91065	0.906316	0.921241	0.873208	0.932782	0.883063	0.959621	0.956217	0.951689	0.979346	0.941003	diencephalon development	BP	The process whose specific outcome is the progression of the diencephalon over time, from its formation to the mature structure. The diencephalon is the paired caudal parts of the prosencephalon from which the thalamus, hypothalamus, epithalamus and subthalamus are derived; these regions regulate autonomic, visceral and endocrine function, and process information directed to the cerebral cortex.
GO:0021537	0.856544	0.844053	0.787066	0.813336	0.900078	0.726112	0.910133	0.890991	0.897753	0.914912	0.937423	0.866411	0.906587	0.926305	0.92404	0.91653	0.957398	0.902622	telencephalon development	BP	The process whose specific outcome is the progression of the telencephalon over time, from its formation to the mature structure. The telencephalon is the paired anteriolateral division of the prosencephalon plus the lamina terminalis from which the olfactory lobes, cerebral cortex, and subcortical nuclei are derived.
GO:0021543	0.870005	0.857549	0.806354	0.832761	0.909106	0.77202	0.911156	0.901894	0.954183	0.917584	0.959269	0.856822	0.909799	0.914666	0.932061	0.927986	0.954979	0.908332	pallium development	BP	The process whose specific outcome is the progression of the pallium over time, from its formation to the mature structure. The pallium is the roof region of the telencephalon.
GO:0021545	0.725767	0.767678	0.806845	0.775142	0.807539	0.602518	0.974905	0.729387	0.571007	0.672782	0.880533	0.632867	0.7925	0.946106	0.897384	0.897187	0.9534	0.877702	cranial nerve development	BP	The process whose specific outcome is the progression of the cranial nerves over time, from its formation to the mature structure. The cranial nerves are composed of twelve pairs of nerves that emanate from the nervous tissue of the hindbrain. These nerves are sensory, motor, or mixed in nature, and provide the motor and general sensory innervation of the head, neck and viscera. They mediate visi…
GO:0021549	0.826265	0.846149	0.864649	0.895688	0.959926	0.817987	0.971878	0.848152	0.932202	0.841827	0.76495	0.805593	0.867746	0.959048	0.883041	0.86795	0.975689	0.893821	cerebellum development	BP	The process whose specific outcome is the progression of the cerebellum over time, from its formation to the mature structure. The cerebellum is the portion of the brain in the back of the head between the cerebrum and the pons. In mice, the cerebellum controls balance for walking and standing, modulates the force and range of movement and is involved in the learning of motor skills.
GO:0021575	0.842681	0.887928	0.917182	0.935753	0.963661	0.914726	0.985549	0.883729	0.975359	0.870466	0.783489	0.858406	0.870498	0.971128	0.889217	0.87709	0.982238	0.910987	hindbrain morphogenesis	BP	The process by which the anatomical structure of the hindbrain is generated and organized. Morphogenesis pertains to the creation of form. The hindbrain is the region consisting of the medulla, pons and cerebellum. Areas of the hindbrain control motor and autonomic functions.
GO:0021587	0.847415	0.879673	0.917232	0.941058	0.970217	0.90974	0.986039	0.87282	0.976338	0.855979	0.756678	0.84576	0.873432	0.970261	0.890035	0.878063	0.982273	0.910988	cerebellum morphogenesis	BP	The process by which the anatomical structure of the cerebellum is generated and organized. Morphogenesis pertains to the creation of form. The cerebellum is the portion of the brain in the back of the head between the cerebrum and the pons. The cerebellum controls balance for walking and standing, modulates the force and range of movement and is involved in the learning of motor skills.
GO:0021675	0.669938	0.6933	0.752673	0.734149	0.703222	0.549109	0.91615	0.655136	0.497597	0.698139	0.790127	0.69612	0.743756	0.918095	0.890172	0.888784	0.944212	0.868701	nerve development	BP	The process whose specific outcome is the progression of a nerve over time, from its formation to the mature structure.
GO:0021680	0.819106	0.834986	0.823154	0.900942	0.931717	0.87895	0.972009	0.821897	0.818023	0.895445	0.78805	0.981802	0.927487	0.983348	0.959778	0.953263	0.969262	0.940704	cerebellar Purkinje cell layer development	BP	The process whose specific outcome is the progression of the cerebellar Purkinje cell layer over time, from its formation to the mature structure. The Purkinje cell layer lies just underneath the molecular layer of the cerebellar cortex. It contains the neuronal cell bodies of the Purkinje cells that are arranged side by side in a single layer. Candelabrum interneurons are vertically oriented bet…
GO:0021695	0.847466	0.879283	0.919798	0.945481	0.971961	0.944793	0.984478	0.855404	0.927728	0.857242	0.76532	0.837385	0.871441	0.963994	0.887563	0.873556	0.980574	0.901686	cerebellar cortex development	BP	The process whose specific outcome is the progression of the cerebellar cortex over time, from its formation to the mature structure. The cerebellar cortex is a thin mantle of gray matter that covers the surface of each cerebral hemisphere. It has a characteristic morphology with convolutions (gyri) and crevices (sulci) that have specific functions. Six layers of nerve cells and the nerve pathway…
GO:0021696	0.85679	0.898059	0.949993	0.965453	0.979208	0.963547	0.993496	0.875062	0.976307	0.864657	0.760817	0.863882	0.873817	0.970401	0.892741	0.881536	0.987987	0.91773	cerebellar cortex morphogenesis	BP	The process by which the anatomical structure of the cranial nerves are generated and organized. Morphogenesis pertains to the creation of form. The cerebellar cortex is a thin mantle of gray matter that covers the surface of each cerebral hemisphere. It has a characteristic morphology with convolutions (gyri) and crevices (sulci) that have specific functions. Six layers of nerve cells and the ne…
GO:0021697	0.701028	0.820208	0.951994	0.967482	0.982456	0.961372	0.990424	0.697271	0.978321	0.621874	0.187529	0.79651	0.732607	0.986968	0.729554	0.707277	0.990707	0.863909	cerebellar cortex formation	BP	The process that gives rise to the cerebellar cortex. This process pertains to the initial formation of a structure from unspecified parts. The cerebellar cortex is a thin mantle of gray matter that covers the surface of each cerebral hemisphere. It has a characteristic morphology with convolutions (gyri) and crevices (sulci) that have specific functions. Six layers of nerve cells and the nerve p…
GO:0021700	0.657877	0.760964	0.772318	0.793982	0.794852	0.594738	0.948341	0.788477	0.898824	0.75109	0.866354	0.610967	0.755658	0.908591	0.876356	0.879778	0.928539	0.861003	developmental maturation	BP	A developmental process, independent of morphogenetic (shape) change, that is required for an anatomical structure, cell or cellular component to attain its fully functional state.
GO:0021761	0.676714	0.669582	0.573435	0.57802	0.431306	0.81105	0.85503	0.728271	0.779498	0.710352	0.8011	0.584781	0.866898	0.885324	0.923644	0.919946	0.939453	0.931061	limbic system development	BP	The progression of the limbic system over time from its initial formation until its mature state. The limbic system is a collection of structures in the brain involved in emotion, motivation and emotional aspects of memory.
GO:0021782	0.890531	0.889474	0.810175	0.829114	0.900813	0.512526	0.995676	0.961853	0.948654	0.9728	0.96792	0.98408	0.890978	0.975072	0.861435	0.847103	0.954031	0.788003	glial cell development	BP	The process aimed at the progression of a glial cell over time, from initial commitment of the cell to a specific fate, to the fully functional differentiated cell.
GO:0021795	0.944689	0.926449	0.904546	0.925332	0.979065	0.825218	0.989811	0.944554	0.979358	0.946583	0.990158	0.872554	0.968088	0.933789	0.980682	0.978204	0.976567	0.977893	cerebral cortex cell migration	BP	The orderly movement of cells from one site to another in the cerebral cortex.
GO:0021872	0.857256	0.860146	0.80757	0.794397	0.709137	0.767965	0.829777	0.905737	0.950498	0.915414	0.910863	0.899257	0.931213	0.893209	0.96383	0.957321	0.978183	0.947734	generation of neurons in the forebrain	BP	The process by which nerve cells are generated in the forebrain. This includes the production of neuroblasts from and their differentiation into neurons.
GO:0021879	0.908838	0.901891	0.873358	0.871817	0.977316	0.766326	0.850675	0.925563	0.969614	0.930687	0.929656	0.901519	0.93783	0.90306	0.976394	0.972045	0.984348	0.961006	forebrain neuron differentiation	BP	The process whereby a relatively unspecialized cell acquires specialized features of a neuron that will reside in the forebrain.
GO:0021885	0.944689	0.926449	0.904546	0.925332	0.979065	0.825218	0.989811	0.944554	0.979358	0.946583	0.990158	0.872554	0.968088	0.933789	0.980682	0.978204	0.976567	0.977893	forebrain cell migration	BP	The orderly movement of cells from one site to another at least one of which is located in the forebrain.
GO:0021915	0.734212	0.688253	0.6329	0.632387	0.623703	0.426396	0.875198	0.73867	0.837476	0.680663	0.81918	0.48723	0.852331	0.875652	0.900401	0.893465	0.929766	0.907011	neural tube development	BP	The process whose specific outcome is the progression of the neural tube over time, from its formation to the mature structure. The mature structure of the neural tube exists when the tube has been segmented into the forebrain, midbrain, hindbrain and spinal cord regions. In addition neural crest has budded away from the epithelium.
GO:0021952	0.864445	0.922937	0.882611	0.875379	0.982097	0.808233	0.961013	0.97166	0.988011	0.954752	0.954049	0.945998	0.848082	0.898254	0.880443	0.879682	0.779544	0.960667	central nervous system projection neuron axonogenesis	BP	Generation of a long process of a CNS neuron, that carries efferent (outgoing) action potentials from the cell body towards target cells in a different central nervous system region.
GO:0021953	0.900507	0.91517	0.889161	0.894204	0.882735	0.901089	0.963831	0.944053	0.967448	0.950872	0.968192	0.912077	0.902707	0.881306	0.944122	0.938404	0.920148	0.94619	central nervous system neuron differentiation	BP	The process whereby a relatively unspecialized cell acquires specialized features of a neuron whose cell body resides in the central nervous system.
GO:0021954	0.897294	0.91523	0.881733	0.877454	0.916373	0.84958	0.962279	0.952301	0.980179	0.960039	0.968985	0.946739	0.903288	0.898491	0.925117	0.917886	0.896688	0.930783	central nervous system neuron development	BP	The process whose specific outcome is the progression of a neuron whose cell body is located in the central nervous system, from initial commitment of the cell to a neuronal fate, to the fully functional differentiated neuron.
GO:0021955	0.885192	0.917425	0.867312	0.858492	0.98237	0.79279	0.975027	0.973305	0.992737	0.960772	0.955474	0.958923	0.88862	0.938965	0.904584	0.897851	0.805887	0.971694	central nervous system neuron axonogenesis	BP	Generation of a long process from a neuron whose cell body resides in the central nervous system. The process carries efferent (outgoing) action potentials from the cell body towards target cells.
GO:0021983	0.856999	0.886319	0.834759	0.819055	0.892065	0.774534	0.77615	0.939563	0.932299	0.960268	0.953124	0.964011	0.86637	0.9648	0.963004	0.957393	0.977901	0.940198	pituitary gland development	BP	The progression of the pituitary gland over time from its initial formation until its mature state. The pituitary gland is an endocrine gland that secretes hormones that regulate many other glands.
GO:0021987	0.880719	0.870607	0.822702	0.846701	0.908795	0.80349	0.928264	0.913191	0.972368	0.922446	0.972342	0.856825	0.918418	0.915395	0.936669	0.933205	0.962951	0.913946	cerebral cortex development	BP	The progression of the cerebral cortex over time from its initial formation until its mature state. The cerebral cortex is the outer layered region of the telencephalon.
GO:0022008	0.747484	0.794056	0.770995	0.780524	0.832765	0.634319	0.907456	0.822543	0.824454	0.818398	0.852114	0.756725	0.809528	0.933782	0.885872	0.887861	0.913998	0.886722	neurogenesis	BP	Generation of cells within the nervous system.
GO:0022029	0.944689	0.926449	0.904546	0.925332	0.979065	0.825218	0.989811	0.944554	0.979358	0.946583	0.990158	0.872554	0.968088	0.933789	0.980682	0.978204	0.976567	0.977893	telencephalon cell migration	BP	The orderly movement of cells from one site to another at least one of which is located in the telencephalon.
GO:0022037	0.826265	0.846149	0.864649	0.895688	0.959926	0.817987	0.971878	0.848152	0.932202	0.841827	0.76495	0.805593	0.867746	0.959048	0.883041	0.86795	0.975689	0.893821	metencephalon development	BP	The process whose specific outcome is the progression of the metencephalon over time, from its formation to the mature structure.
GO:0022402	0.805296	0.768473	0.790842	0.792692	0.713286	0.696316	0.946373	0.743517	0.861784	0.67091	0.870954	0.454539	0.90465	0.941351	0.933586	0.932615	0.947562	0.927221	cell cycle process	BP	A cellular process that is involved in the progression of biochemical and morphological phases and events that occur in a cell during successive cell replication or nuclear replication events.
GO:0022403	0.799182	0.761679	0.79942	0.794427	0.716058	0.705274	0.938696	0.723914	0.859158	0.63856	0.864851	0.366278	0.904548	0.940555	0.933274	0.931546	0.945581	0.925729	cell cycle phase	BP	A cell cycle process comprising the steps by which a cell progresses through one of the biochemical and morphological phases and events that occur during successive cell replication or nuclear replication events.
GO:0022404	0.720578	0.667056	0.645593	0.713491	0.90171	0.29405	0.871997	0.659099	0.529298	0.747325	0.805764	0.657727	0.838816	0.959808	0.862253	0.851604	0.670593	0.892988	molting cycle process	BP	A multicellular organismal process involved in the periodic casting off and regeneration of an outer covering of cuticle, feathers, hair, horns, skin.
GO:0022405	0.720578	0.667056	0.645593	0.713491	0.90171	0.29405	0.871997	0.659099	0.529298	0.747325	0.805764	0.657727	0.838816	0.959808	0.862253	0.851604	0.670593	0.892988	hair cycle process	BP	A multicellular organismal process involved in the cyclical phases of growth (anagen), regression (catagen), quiescence (telogen), and shedding (exogen) in the life of a hair; one of the collection or mass of filaments growing from the skin of an animal, and forming a covering for a part of the head or for any part or the whole of the body.
GO:0022406	0.93055	0.919	0.93299	0.940368	0.967078	0.890608	0.924637	0.910271	0.858831	0.963485	0.976096	0.936483	0.960837	0.992342	0.959918	0.95578	0.908132	0.971557	membrane docking	BP	The initial attachment of a membrane or protein to a target membrane. Docking requires only that the proteins come close enough to interact and adhere.
GO:0022411	0.751075	0.743795	0.702591	0.697792	0.791461	0.409488	0.939705	0.777434	0.826882	0.730202	0.83329	0.531596	0.850047	0.962731	0.893117	0.890948	0.843655	0.886971	cellular component disassembly	BP	A cellular process that results in the breakdown of a part of the cell.
GO:0022414	0.77212	0.735723	0.774655	0.763712	0.802738	0.680717	0.914405	0.699828	0.873694	0.563051	0.873967	0.199414	0.868272	0.936886	0.909197	0.903356	0.945	0.895609	reproductive process	BP	A biological process that directly contributes to the process of producing new individuals by one or two organisms. The new individuals inherit some proportion of their genetic material from the parent or parents.
GO:0022600	0.703352	0.700271	0.628401	0.595488	0.847696	-0.147931	0.91447	0.783435	0.772322	0.748307	0.927378	0.790274	0.913976	0.966342	0.917239	0.921564	0.986024	0.890221	digestive system process	BP	A physical, chemical, or biochemical process carried out by living organisms to break down ingested nutrients into components that may be easily absorbed and directed into metabolism.
GO:0022602	0.808945	0.8618	0.82479	0.800124	0.918608	0.648675	0.967419	0.885904	0.92542	0.892722	0.923287	0.829425	0.835493	0.928502	0.866423	0.86616	0.816016	0.916962	ovulation cycle process	BP	A process involved in the sexual cycle seen in female mammals, with physiologic changes in the endometrium that recur at regular intervals during the reproductive years.
GO:0022603	0.759313	0.771209	0.720264	0.724698	0.824668	0.575383	0.88548	0.824106	0.897064	0.788936	0.835367	0.736797	0.859978	0.966949	0.904803	0.894906	0.897602	0.902288	regulation of anatomical structure morphogenesis	BP	Any process that modulates the frequency, rate or extent of anatomical structure morphogenesis.
GO:0022604	0.754021	0.784009	0.741789	0.741041	0.842354	0.606777	0.863452	0.829491	0.919541	0.782577	0.826206	0.728945	0.856711	0.966829	0.896606	0.885531	0.899603	0.886903	regulation of cell morphogenesis	BP	Any process that modulates the frequency, rate or extent of cell morphogenesis. Cell morphogenesis is the developmental process by which the size or shape of a cell is generated and organized.
GO:0022607	0.792011	0.80012	0.804836	0.808286	0.835356	0.778275	0.930354	0.796336	0.857989	0.768261	0.874231	0.651525	0.880217	0.956072	0.923391	0.919714	0.935095	0.912603	cellular component assembly	BP	A cellular process that results in the assembly of a part of the cell.
GO:0022610	0.72415	0.735832	0.71804	0.724248	0.725476	0.686359	0.863813	0.760669	0.840868	0.732796	0.765824	0.636528	0.83313	0.95699	0.891124	0.883985	0.898272	0.875926	biological adhesion	BP	The attachment of a cell or organism to a substrate or other organism.
GO:0022613	0.866446	0.861514	0.861248	0.865964	0.912439	0.821386	0.937247	0.858917	0.885772	0.835845	0.898985	0.739442	0.919875	0.970596	0.937069	0.932266	0.964506	0.923802	ribonucleoprotein complex biogenesis	BP	The cellular process by which a complex containing RNA and proteins is synthesized, aggregates, and bonds together. Includes the synthesis of the constituent RNA and protein molecules.
GO:0022618	0.856944	0.860412	0.901264	0.9053	0.907051	0.921087	0.951232	0.814829	0.879868	0.762791	0.865595	0.603137	0.914373	0.991229	0.932261	0.924902	0.982075	0.900595	ribonucleoprotein complex assembly	BP	The aggregation, arrangement and bonding together of proteins and RNA molecules to form a ribonucleoprotein complex.
GO:0022900	0.913219	0.908509	0.896003	0.904556	0.936045	0.820859	0.949364	0.92378	0.924948	0.917781	0.955039	0.866667	0.935596	0.967157	0.959746	0.95965	0.98646	0.963778	electron transport chain	BP	A process whereby a series of electron carriers operate together to transfer electrons from donors to any of several different terminal electron acceptors to generate a transmembrane electrochemical gradient.
GO:0022904	0.934025	0.93532	0.918249	0.91936	0.95173	0.895369	0.990237	0.959092	0.965962	0.949949	0.937209	0.929371	0.948765	0.990724	0.97898	0.976151	0.989292	0.969269	respiratory electron transport chain	BP	A process whereby a series of electron carriers operate together to transfer electrons from donors such as NADH and FADH2 to any of several different terminal electron acceptors to generate a transmembrane electrochemical gradient.
GO:0030001	0.729236	0.730916	0.729366	0.739436	0.765956	0.64143	0.872844	0.738409	0.846817	0.72605	0.693943	0.757869	0.848462	0.943287	0.897045	0.897417	0.876656	0.909768	metal ion transport	BP	The directed movement of metal ions, any metal ion with an electric charge, into, out of, within or between cells.
GO:0030003	0.676563	0.704336	0.720289	0.740029	0.72015	0.776549	0.858931	0.713038	0.774203	0.741632	0.683285	0.760088	0.836012	0.942043	0.928856	0.92693	0.94282	0.918648	cellular cation homeostasis	BP	Any process involved in the maintenance of an internal equilibrium of cations at the level of a cell.
GO:0030005	0.666036	0.716408	0.74369	0.744401	0.714443	0.78891	0.834309	0.72403	0.733361	0.787935	0.760833	0.789561	0.826807	0.942748	0.927406	0.926094	0.938901	0.920672	cellular di-, tri-valent inorganic cation homeostasis	BP	Any process involved in the maintenance of an internal equilibrium of divalent or trivalent cations at the level of a cell.
GO:0030029	0.738631	0.735303	0.770356	0.760863	0.820253	0.665928	0.918901	0.714663	0.765292	0.722874	0.775375	0.618303	0.834894	0.953953	0.897409	0.893562	0.855573	0.898075	actin filament-based process	BP	Any cellular process that depends upon or alters the actin cytoskeleton, that part of the cytoskeleton comprising actin filaments and their associated proteins.
GO:0030030	0.75184	0.778034	0.764099	0.771198	0.815977	0.657836	0.90563	0.794266	0.850195	0.753041	0.826278	0.65088	0.828951	0.962518	0.891454	0.883832	0.900293	0.886907	cell projection organization	BP	A process that is carried out at the cellular level which results in the formation, arrangement of constituent parts, or disassembly of a prolongation or process extending from a cell, e.g. a flagellum or axon.
GO:0030031	0.834241	0.818093	0.806648	0.803184	0.872334	0.657585	0.955726	0.827752	0.924849	0.763754	0.900934	0.654178	0.90782	0.979284	0.944056	0.94467	0.934532	0.947652	cell projection assembly	BP	Formation of a prolongation or process extending from a cell, e.g. a flagellum or axon.
GO:0030032	0.954586	0.936821	0.92245	0.911539	0.933775	0.817583	0.993755	0.962016	0.983106	0.955158	0.960149	0.929969	0.981273	0.992652	0.989132	0.988385	0.983664	0.991419	lamellipodium assembly	BP	Formation of a lamellipodium, a thin sheetlike extension of the surface of a migrating cell.
GO:0030035	0.63585	0.646885	0.593917	0.601804	0.669366	0.259697	0.909486	0.659215	0.914435	0.512507	0.78778	0.179347	0.784984	0.991672	0.935238	0.94344	0.948823	0.938455	microspike assembly	BP	Formation of a microspike, a thin, stiff projection extended from the surface of a migrating cell.
GO:0030036	0.75172	0.750889	0.784623	0.776199	0.835771	0.663437	0.929771	0.723955	0.766933	0.734351	0.797071	0.632016	0.839256	0.9533	0.900749	0.895671	0.857448	0.899067	actin cytoskeleton organization	BP	A process that is carried out at the cellular level which results in the formation, arrangement of constituent parts, or disassembly of cytoskeletal structures comprising actin filaments and their associated proteins.
GO:0030041	0.753877	0.80113	0.834638	0.825537	0.853732	0.717113	0.959457	0.766787	0.843158	0.696678	0.819497	0.53585	0.826845	0.985898	0.912823	0.916283	0.910048	0.92079	actin filament polymerization	BP	Assembly of actin filaments by the addition of actin monomers to a filament.
GO:0030042	0.757725	0.800057	0.762344	0.726528	0.821364	0.533221	0.993531	0.82161	0.946336	0.769703	0.719225	0.650006	0.877489	0.953516	0.912937	0.915619	0.887636	0.913019	actin filament depolymerization	BP	Disassembly of actin filaments by the removal of actin monomers from a filament.
GO:0030048	0.854753	0.8427	0.808333	0.835517	0.820422	0.749262	0.955175	0.892637	0.870131	0.894067	0.937668	0.802946	0.918057	0.991818	0.960501	0.960505	0.998014	0.958771	actin filament-based movement	BP	Movement of organelles or other particles along actin filaments, or sliding of actin filaments past each other, mediated by motor proteins.
GO:0030072	0.644783	0.782619	0.734019	0.745175	0.755066	0.675138	0.943424	0.827274	0.903089	0.800988	0.892577	0.710784	0.825204	0.961232	0.933631	0.929383	0.979456	0.913514	peptide hormone secretion	BP	The regulated release of a peptide hormone from secretory granules.
GO:0030073	0.636439	0.775732	0.72107	0.73372	0.744925	0.663819	0.94135	0.823935	0.903777	0.796812	0.892903	0.703332	0.82193	0.961887	0.933563	0.92952	0.97924	0.913349	insulin secretion	BP	The regulated release of proinsulin from secretory granules (B granules) in the B cells of the pancreas; accompanied by cleavage of proinsulin to form mature insulin.
GO:0030097	0.763447	0.748584	0.712306	0.712152	0.686737	0.606179	0.907714	0.796667	0.847229	0.773171	0.853056	0.721396	0.869102	0.950098	0.926079	0.921733	0.934621	0.912414	hemopoiesis	BP	The process whose specific outcome is the progression of the myeloid and lymphoid derived organ/tissue systems of the blood and other parts of the body over time, from formation to the mature structure. The site of hemopoiesis is variable during development, but occurs primarily in bone marrow or kidney in many adult vertebrates.
GO:0030098	0.764005	0.776774	0.713924	0.707236	0.634374	0.612657	0.908974	0.841629	0.867502	0.841371	0.928359	0.765983	0.847728	0.952855	0.927338	0.919939	0.917891	0.906656	lymphocyte differentiation	BP	The process whereby a relatively unspecialized precursor cell acquires specialized features of B cells, T cells, or natural killer cells.
GO:0030099	0.816446	0.78514	0.754406	0.761934	0.866249	0.550712	0.929748	0.824265	0.83328	0.805001	0.807968	0.731068	0.903154	0.950953	0.923422	0.92006	0.909979	0.917287	myeloid cell differentiation	BP	The process whereby a relatively unspecialized myeloid precursor cell acquires the specialized features of any cell of the myeloid leukocyte, megakaryocyte, thrombocyte, or erythrocyte lineages.
GO:0030100	0.79682	0.779625	0.756379	0.768678	0.749319	0.710319	0.890454	0.800556	0.812353	0.811686	0.847231	0.732645	0.883523	0.888864	0.936511	0.93434	0.906043	0.947327	regulation of endocytosis	BP	Any process that modulates the frequency, rate or extent of endocytosis.
GO:0030111	0.533611	0.565604	0.440707	0.475047	0.864366	0.0608614	0.827642	0.675356	0.461755	0.64692	0.820111	0.42131	0.623884	0.882761	0.679793	0.65412	0.422276	0.712874	regulation of Wnt receptor signaling pathway	BP	Any process that modulates the frequency, rate or extent of the activity of the Wnt receptor mediated signal transduction pathway.
GO:0030148	0.70717	0.666786	0.668326	0.628253	0.889654	0.48039	0.877255	0.760923	0.702746	0.753465	0.834679	0.564673	0.810861	0.92309	0.880745	0.867833	0.976993	0.825312	sphingolipid biosynthetic process	BP	The chemical reactions and pathways resulting in the formation of sphingolipids, any of a class of lipids containing the long-chain amine diol sphingosine or a closely related base (a sphingoid).
GO:0030154	0.747482	0.736553	0.737968	0.737994	0.795081	0.647254	0.880638	0.74189	0.79384	0.707323	0.834612	0.558233	0.850395	0.943818	0.908491	0.905896	0.922152	0.903084	cell differentiation	BP	The process whereby relatively unspecialized cells, e.g. embryonic or regenerative cells, acquire specialized structural and/or functional features that characterize the cells, tissues, or organs of the mature organism or some other relatively stable phase of the organism's life history. Differentiation includes the processes involved in commitment of a cell to a specific fate.
GO:0030155	0.702741	0.678333	0.643437	0.627368	0.610459	0.689689	0.800817	0.71621	0.833878	0.628249	0.5358	0.59214	0.831802	0.974547	0.865366	0.857728	0.896459	0.832631	regulation of cell adhesion	BP	Any process that modulates the frequency, rate or extent of attachment of a cell to another cell or to the extracellular matrix.
GO:0030162	0.724468	0.634747	0.614599	0.552153	-0.325884	0.887915	0.51757	0.65473	0.365089	0.873276	0.772361	0.884241	0.959682	0.989668	0.95833	0.953228	0.896063	0.988924	regulation of proteolysis	BP	Any process that modulates the frequency, rate or extent of the hydrolysis of a peptide bond or bonds within a protein.
GO:0030163	0.838423	0.810593	0.795032	0.797646	0.8513	0.668244	0.950726	0.824905	0.88136	0.797513	0.899828	0.688421	0.920371	0.9583	0.947172	0.942504	0.951567	0.940492	protein catabolic process	BP	The chemical reactions and pathways resulting in the breakdown of a protein by the destruction of the native, active configuration, with or without the hydrolysis of peptide bonds.
GO:0030168	0.849037	0.827254	0.704982	0.703953	0.928336	0.287379	0.9338	0.959446	0.984996	0.957728	0.919482	0.974051	0.928116	0.984295	0.962747	0.955603	0.962679	0.951915	platelet activation	BP	A series of progressive, overlapping events triggered by exposure of the platelets to subendothelial tissue. These events include shape change, adhesiveness, aggregation, and release reactions. When carried through to completion, these events lead to the formation of a stable hemostatic plug.
GO:0030178	0.515948	0.554499	0.430493	0.467958	0.865959	0.0333403	0.829424	0.665819	0.465621	0.614094	0.831674	0.350499	0.612362	0.884329	0.676076	0.643754	0.363065	0.710027	negative regulation of Wnt receptor signaling pathway	BP	Any process that stops, prevents or reduces the frequency, rate or extent of Wnt receptor signaling pathway activity.
GO:0030182	0.755832	0.803472	0.780117	0.789963	0.840125	0.675606	0.905051	0.833301	0.836016	0.830676	0.846068	0.773908	0.809846	0.932819	0.88687	0.890423	0.911472	0.892878	neuron differentiation	BP	The process whereby a relatively unspecialized cell acquires specialized features of a neuron.
GO:0030183	0.669505	0.677578	0.596548	0.595419	0.497152	0.522377	0.851928	0.772186	0.78861	0.761173	0.841967	0.676998	0.712568	0.928413	0.90943	0.897614	0.940739	0.873009	B cell differentiation	BP	The process whereby a precursor cell type acquires the specialized features of a B cell.
GO:0030198	0.733933	0.755516	0.723122	0.720407	0.833811	0.666274	0.871756	0.8095	0.918274	0.732657	0.67792	0.637801	0.82004	0.98263	0.847218	0.838047	0.90725	0.800282	extracellular matrix organization	BP	A process that is carried out at the cellular level which results in the formation, arrangement of constituent parts, or disassembly of an extracellular matrix.
GO:0030203	0.690586	0.812706	0.752137	0.795343	0.861679	0.804715	0.736067	0.860649	0.898698	0.835346	0.910221	0.741007	0.818328	0.947624	0.92339	0.917706	0.904557	0.914101	glycosaminoglycan metabolic process	BP	The chemical reactions and pathways involving glycosaminoglycans, any one of a group of polysaccharides that contain amino sugars. Formerly known as mucopolysaccharides, they include hyaluronic acid and chondroitin, which provide lubrication in joints and form part of the matrix of cartilage. The three-dimensional structure of these molecules enables them to trap water, which forms a gel and give…
GO:0030204	0.567148	0.788646	0.71668	0.792329	0.849835	0.669773	0.787314	0.834768	0.833282	0.830934	0.922158	0.695586	0.730808	0.982085	0.924805	0.917035	0.882311	0.915184	chondroitin sulfate metabolic process	BP	The chemical reactions and pathways involving chondroitin sulfate, any member of a group of 10-60 kDa glycosaminoglycans, widely distributed in cartilage and other mammalian connective tissues, the repeat units of which consist of beta-(1,4)-linked D-glucuronyl beta-(1,3)-N-acetyl-D-galactosamine sulfate. They usually occur linked to a protein to form proteoglycans. Two subgroups exist, one in wh…
GO:0030216	0.764595	0.704789	0.674374	0.757138	0.8444	0.305607	0.910056	0.718565	0.87034	0.660073	0.654953	0.524443	0.855409	0.937488	0.915662	0.932624	0.910664	0.947725	keratinocyte differentiation	BP	The process whereby a relatively unspecialized cell acquires specialized features of a keratinocyte.
GO:0030217	0.745444	0.761219	0.702021	0.699337	0.579708	0.576863	0.928989	0.821054	0.863015	0.808773	0.916804	0.705452	0.861807	0.94698	0.91379	0.905698	0.890036	0.891059	T cell differentiation	BP	The process by which a precursor cell type acquires characteristics of a more mature T-cell. A T cell is a type of lymphocyte whose definin characteristic is the expression of a T cell receptor complex.
GO:0030218	0.755721	0.692247	0.671629	0.657421	0.788865	0.356024	0.916262	0.731775	0.694577	0.736965	0.730548	0.676863	0.882398	0.962857	0.903173	0.897009	0.944146	0.876792	erythrocyte differentiation	BP	The process by which a myeloid precursor cell acquires specializes features of an erythrocyte.
GO:0030239	0.737159	0.707627	0.781379	0.78838	0.85422	0.390968	0.974818	0.636175	0.68404	0.828014	0.887748	0.787926	0.816041	0.868806	0.849548	0.848779	0.888236	0.814554	myofibril assembly	BP	Formation of myofibrils, the repeating units of striated muscle.
GO:0030258	0.747727	0.719772	0.710353	0.694608	0.843989	0.441395	0.659604	0.742166	0.889744	0.625905	0.300069	0.733234	0.843932	0.80119	0.891381	0.883261	0.975014	0.844408	lipid modification	BP	The covalent alteration of one or more fatty acids in a lipid, resulting in a change in the properties of the lipid.
GO:0030261	0.697643	0.56611	0.501083	0.48027	0.147221	0.472903	0.815731	0.605634	0.940908	0.389436	0.546638	-0.0505711	0.913062	0.761099	0.927394	0.916627	0.915294	0.901076	chromosome condensation	BP	The progressive compaction of dispersed interphase chromatin into threadlike chromosomes prior to mitotic or meiotic nuclear division, or during apoptosis, in eukaryotic cells.
GO:0030262	0.903874	0.861199	0.817648	0.798111	0.916329	0.361569	0.883357	0.890022	0.894667	0.8588	0.967173	0.73997	0.975867	0.985761	0.984067	0.981572	0.968745	0.992143	apoptotic nuclear changes	BP	The morphological and physiological alterations undergone by the nucleus during apoptosis.
GO:0030278	0.767187	0.792663	0.680155	0.712032	0.892451	0.504039	0.859231	0.901525	0.933691	0.886189	0.916216	0.804899	0.779028	0.973338	0.875659	0.894373	0.752017	0.930534	regulation of ossification	BP	Any process that modulates the frequency, rate or extent of bone formation.
GO:0030282	0.547556	0.397333	0.782566	0.744506	0.854105	0.358468	0.952409	0.262763	0.662795	0.31749	0.566103	0.0600333	0.83423	0.961863	0.888703	0.878272	0.844521	0.898857	bone mineralization	BP	The deposition of calcium phosphate in bone tissue.
GO:0030308	0.505226	0.766499	0.625617	0.644645	0.929739	0.470576	0.785579	0.892005	0.942967	0.864848	0.859899	0.816094	0.774017	0.97255	0.942042	0.93478	0.898345	0.945571	negative regulation of cell growth	BP	Any process that stops, prevents or reduces the frequency, rate or extent of cell growth.
GO:0030316	0.872676	0.87125	0.863708	0.896539	0.982745	0.815286	0.984623	0.913415	0.920652	0.871402	0.963567	0.77276	0.891692	0.925722	0.888533	0.887944	0.796817	0.898035	osteoclast differentiation	BP	The process whereby a relatively unspecialized monocyte acquires the specialized features of a osteoclast cell.
GO:0030317	0.748008	0.665521	0.827382	0.841146	0.888647	0.844608	0.769261	0.518902	0.614217	0.341541	0.807299	-0.30039	0.894301	0.941843	0.923575	0.917365	0.844824	0.949003	sperm motility	BP	Any process involved in the controlled movement of a sperm cell.
GO:0030318	0.895364	0.881219	0.868786	0.864089	0.957162	0.805497	0.960102	0.908808	0.918574	0.910984	0.966758	0.794755	0.95497	0.915386	0.977266	0.976842	0.986745	0.99153	melanocyte differentiation	BP	The process whereby a relatively unspecialized cell acquires specialized features of a melanocyte.
GO:0030323	0.761028	0.67088	0.58439	0.540957	0.720248	0.0860629	0.907918	0.75435	0.813854	0.729345	0.660759	0.648044	0.923239	0.977007	0.932434	0.926299	0.911635	0.943835	respiratory tube development	BP	The process whose specific outcome is the progression of the respiratory tube over time, from its formation to the mature structure. The respiratory tube is assumed to mean any tube in the respiratory tract.
GO:0030324	0.756646	0.662207	0.568406	0.52437	0.702951	0.0730368	0.902475	0.753085	0.808191	0.734384	0.683294	0.642991	0.929554	0.974261	0.941728	0.937965	0.910077	0.951536	lung development	BP	The process whose specific outcome is the progression of the lung over time, from its formation to the mature structure. In all air-breathing vertebrates the lungs are developed from the ventral wall of the oesophagus as a pouch which divides into two sacs. In amphibians and many reptiles the lungs retain very nearly this primitive sac-like character, but in the higher forms the connection with t…
GO:0030326	0.764338	0.762359	0.805593	0.806594	0.852374	0.676855	0.890752	0.739675	0.881148	0.715281	0.830415	0.549579	0.804528	0.931795	0.832325	0.889818	0.944917	0.909084	embryonic limb morphogenesis	BP	The process, occurring in the embryo, by which the anatomical structures of the limb are generated and organized. Morphogenesis pertains to the creation of form. A limb is an appendage of an animal used for locomotion or grasping.
GO:0030330	0.829394	0.7986	0.797551	0.780973	0.766372	0.391965	0.971755	0.791151	0.935437	0.673505	0.761621	0.455405	0.931204	0.973629	0.951414	0.950481	0.944369	0.948597	DNA damage response, signal transduction by p53 class mediator	BP	A cascade of processes induced by the cell cycle regulator phosphoprotein p53, or an equivalent protein, in response to the detection of DNA damage.
GO:0030334	0.831912	0.802271	0.741482	0.732192	0.823095	0.579928	0.888715	0.868845	0.936618	0.840444	0.91825	0.719276	0.906598	0.967217	0.924903	0.915923	0.895008	0.920178	regulation of cell migration	BP	Any process that modulates the frequency, rate or extent of cell migration.
GO:0030335	0.605419	0.663041	0.52815	0.564767	0.64431	0.37271	0.870433	0.786295	0.880027	0.742842	0.856631	0.500175	0.599202	0.884045	0.578031	0.543746	0.302227	0.563955	positive regulation of cell migration	BP	Any process that activates or increases the frequency, rate or extent of cell migration.
GO:0030384	0.811421	0.786878	0.717373	0.764366	0.800864	0.696414	0.832717	0.856143	0.778727	0.894432	0.858073	0.895961	0.890519	0.933226	0.945589	0.950848	0.973354	0.947672	phosphoinositide metabolic process	BP	The chemical reactions and pathways involving phosphoinositides, any of a class of glycerophospholipids in which the phosphatidyl group is esterified to the hydroxyl group of inositol. They are important constituents of cell membranes.
GO:0030509	0.764486	0.703773	0.678464	0.679395	0.817495	0.328988	0.916336	0.713068	0.643926	0.69737	0.472167	0.850652	0.866334	0.943499	0.908096	0.89796	0.864359	0.900688	BMP signaling pathway	BP	A series of molecular signals generated as a consequence of any member of the BMP (bone morphogenetic protein) family binding to a cell surface receptor.
GO:0030510	0.724749	0.655413	0.709527	0.72167	0.791197	0.457598	0.914178	0.573139	0.451382	0.590226	0.21383	0.89279	0.824556	0.971759	0.881745	0.871813	0.812912	0.884105	regulation of BMP signaling pathway	BP	Any process that modulates the frequency, rate or extent of the activity of any BMP receptor signaling pathway.
GO:0030512	0.737783	0.651348	0.726734	0.715515	0.784391	0.456486	0.921436	0.537564	0.530917	0.566786	0.299719	0.786701	0.861166	0.979223	0.925312	0.921117	0.838577	0.942599	negative regulation of transforming growth factor beta receptor signaling pathway	BP	Any process that stops, prevents or reduces the frequency, rate or extent of any TGF-beta receptor signaling pathway.
GO:0030514	0.687714	0.595904	0.661116	0.66675	0.722678	0.411627	0.892646	0.487868	0.322441	0.546435	0.159975	0.847041	0.824938	0.983202	0.886009	0.881181	0.698575	0.921999	negative regulation of BMP signaling pathway	BP	Any process that stops, prevents or reduces the frequency, rate or extent of BMP signaling pathway activity.
GO:0030516	0.774811	0.821675	0.707717	0.69415	0.916437	0.112475	0.888205	0.924052	0.978833	0.916339	0.962096	0.890244	0.817046	0.989452	0.886041	0.868744	0.769036	0.891125	regulation of axon extension	BP	Any process that modulates the rate, direction or extent of axon extension.
GO:0030522	0.711688	0.697602	0.665926	0.675427	0.703581	0.501615	0.985882	0.747117	0.893703	0.75595	0.968983	0.458042	0.832843	0.981225	0.840909	0.814112	0.984926	0.764196	intracellular receptor-mediated signaling pathway	BP	Any series of molecular signals initiated by a ligand entering the target cell, where it binds to an intracellular receptor.
GO:0030534	0.782521	0.823487	0.855937	0.866041	0.878412	0.822483	0.960262	0.822669	0.94683	0.777955	0.91007	0.626359	0.877745	0.954913	0.911949	0.936822	0.978281	0.92003	adult behavior	BP	Behavior in a fully developed and mature organism.
GO:0030595	0.129151	0.476785	0.242096	0.374181	-0.156955	0.752827	0.899011	0.686824	0.695219	0.819583	0.874437	0.619076	0.242691	0.962254	0.332163	0.227371	0.152195	0.204476	leukocyte chemotaxis	BP	The movement of a leukocyte in response to an external stimulus.
GO:0030705	0.833002	0.79077	0.805103	0.832176	0.92763	0.642493	0.975206	0.788945	0.911889	0.701049	0.867022	0.486968	0.915071	0.9825	0.942211	0.93781	0.956149	0.937438	cytoskeleton-dependent intracellular transport	BP	The directed movement of substances along cytoskeletal elements such as microfilaments or microtubules within a cell.
GO:0030799	0.749056	0.755711	0.807336	0.809757	0.802402	0.760041	0.943841	0.752109	0.800682	0.732001	0.763738	0.730681	0.856269	0.972857	0.91397	0.923846	0.954752	0.915792	regulation of cyclic nucleotide metabolic process	BP	Any process that modulates the frequency, rate or extent of the chemical reactions and pathways involving cyclic nucleotides.
GO:0030802	0.7277	0.733427	0.796378	0.798651	0.807369	0.767786	0.929012	0.726004	0.793839	0.694709	0.727068	0.698815	0.847383	0.971397	0.912231	0.925967	0.956817	0.918887	regulation of cyclic nucleotide biosynthetic process	BP	Any process that modulates the frequency, rate or extent of the chemical reactions and pathways resulting in the formation of cyclic nucleotides.
GO:0030808	0.7277	0.733427	0.796378	0.798651	0.807369	0.767786	0.929012	0.726004	0.793839	0.694709	0.727068	0.698815	0.847383	0.971397	0.912231	0.925967	0.956817	0.918887	regulation of nucleotide biosynthetic process	BP	Any process that modulates the frequency, rate or extent of the chemical reactions and pathways resulting in the formation of nucleotides.
GO:0030814	0.688238	0.716304	0.793693	0.806562	0.869505	0.820509	0.941343	0.711977	0.805064	0.690555	0.703483	0.698984	0.802471	0.975931	0.898055	0.911039	0.972224	0.883133	regulation of cAMP metabolic process	BP	Any process that modulates the frequency, rate or extent of the chemical reactions and pathways involving the nucleotide cAMP (cyclic AMP, adenosine 3',5'-cyclophosphate).
GO:0030817	0.6885	0.711271	0.798203	0.808897	0.871637	0.829922	0.93592	0.702474	0.81507	0.669551	0.677699	0.684627	0.805502	0.976318	0.90035	0.91376	0.971717	0.887023	regulation of cAMP biosynthetic process	BP	Any process that modulates the frequency, rate or extent of the chemical reactions and pathways resulting in the formation of the nucleotide cAMP (cyclic AMP, adenosine 3',5'-cyclophosphate).
GO:0030832	0.802414	0.842827	0.858885	0.842281	0.87038	0.760393	0.955547	0.828167	0.873204	0.794322	0.822389	0.686824	0.870305	0.949498	0.937302	0.940539	0.937714	0.942505	regulation of actin filament length	BP	Any process that controls the length of actin filaments in a cell.
GO:0030833	0.782835	0.841833	0.876688	0.860672	0.903554	0.754012	0.959514	0.801637	0.858696	0.763593	0.846442	0.595484	0.847746	0.986081	0.930836	0.937414	0.947686	0.942191	regulation of actin filament polymerization	BP	Any process that modulates the frequency, rate or extent of the assembly of actin filaments by the addition of actin monomers to a filament.
GO:0030834	0.757725	0.800057	0.762344	0.726528	0.821364	0.533221	0.993531	0.82161	0.946336	0.769703	0.719225	0.650006	0.877489	0.953516	0.912937	0.915619	0.887636	0.913019	regulation of actin filament depolymerization	BP	Any process that modulates the frequency, rate or extent of the disassembly of actin filaments by the removal of actin monomers from a filament.
GO:0030835	0.589355	0.726127	0.704717	0.657033	0.824538	0.497777	0.9893	0.721678	0.955817	0.67341	0.75683	0.432225	0.678292	0.964249	0.76926	0.790658	0.65896	0.814027	negative regulation of actin filament depolymerization	BP	Any process that stops, prevents or reduces the frequency, rate or extent of actin depolymerization.
GO:0030837	0.795029	0.8353	0.826484	0.799086	0.887315	0.622532	0.979182	0.818787	0.923027	0.763994	0.755181	0.612707	0.875402	0.993855	0.941582	0.947614	0.956422	0.943132	negative regulation of actin filament polymerization	BP	Any process that stops, prevents or reduces the frequency, rate or extent of actin polymerization.
GO:0030855	0.844179	0.836798	0.795126	0.798138	0.816946	0.587548	0.948303	0.865906	0.89545	0.835497	0.959815	0.642755	0.856342	0.93611	0.855267	0.837061	0.690447	0.889221	epithelial cell differentiation	BP	The process whereby a relatively unspecialized cell acquires specialized features of an epithelial cell, any of the cells making up an epithelium.
GO:0030865	0.669364	0.648762	0.821778	0.80716	0.917664	0.651185	0.80734	0.549718	0.333034	0.666577	0.745498	0.574229	0.801968	0.931335	0.808588	0.785338	0.684553	0.758762	cortical cytoskeleton organization	BP	A process that is carried out at the cellular level which results in the formation, arrangement of constituent parts, or disassembly of cytoskeletal structures in the cell cortex, i.e. just beneath the plasma membrane.
GO:0030879	0.777172	0.732773	0.761744	0.750774	0.888268	0.388559	0.879971	0.769536	0.86101	0.67822	0.828065	0.424297	0.860253	0.905154	0.869532	0.912609	0.909638	0.964822	mammary gland development	BP	The process whose specific outcome is the progression of the mammary gland over time, from its formation to the mature structure. The mammary gland is a large compound sebaceous gland that in female mammals is modified to secrete milk.
GO:0030888	0.850811	0.82463	0.770662	0.800702	0.703343	0.915436	0.863762	0.903861	0.915154	0.95365	0.946098	0.964534	0.903238	0.884963	0.967581	0.968396	0.951288	0.989216	regulation of B cell proliferation	BP	Any process that modulates the frequency, rate or extent of B cell proliferation.
GO:0030890	0.86667	0.844228	0.778275	0.813101	0.725977	0.911188	0.887072	0.922222	0.942729	0.965597	0.948641	0.993753	0.912579	0.881643	0.978881	0.981074	0.977062	0.9935	positive regulation of B cell proliferation	BP	Any process that activates or increases the rate or extent of B cell proliferation.
GO:0030900	0.813847	0.799813	0.746305	0.772959	0.846472	0.627409	0.909455	0.846672	0.85481	0.827385	0.890183	0.704565	0.882115	0.905462	0.914165	0.905227	0.952802	0.897675	forebrain development	BP	The process whose specific outcome is the progression of the forebrain over time, from its formation to the mature structure. The forebrain is the anterior of the three primary divisions of the developing chordate brain or the corresponding part of the adult brain (in vertebrates, includes especially the cerebral hemispheres, the thalamus, and the hypothalamus and especially in higher vertebrates…
GO:0030902	0.849811	0.884843	0.893992	0.906548	0.945349	0.873994	0.950455	0.889059	0.931044	0.894721	0.855057	0.862375	0.867493	0.921496	0.911991	0.901115	0.964172	0.924219	hindbrain development	BP	The process whose specific outcome is the progression of the hindbrain over time, from its formation to the mature structure. The hindbrain is the posterior of the three primary divisions of the developing chordate brain, or the corresponding part of the adult brain (in vertebrates, includes the cerebellum, pons, and medulla oblongata and controls the autonomic functions and equilibrium).
GO:0031016	0.693941	0.677627	0.643429	0.621178	0.56891	0.460858	0.73149	0.730435	0.732455	0.677157	0.889361	0.820271	0.73851	0.971633	0.847586	0.833907	0.916255	0.814894	pancreas development	BP	The process whose specific outcome is the progression of the pancreas over time, from its formation to the mature structure. The pancreas is an endoderm derived structure that produces precursors of digestive enzymes and blood glucose regulating enzymes.
GO:0031023	0.773154	0.701812	0.56936	0.608731	0.505571	0.628426	0.92812	0.802255	0.963174	0.743547	0.719155	0.617871	0.893326	0.966456	0.915083	0.911007	0.937844	0.884996	microtubule organizing center organization	BP	A process that is carried out at the cellular level which results in the formation, arrangement of constituent parts, or disassembly of a microtubule organizing center, a structure from which microtubules grow.
GO:0031032	0.737159	0.707627	0.781379	0.78838	0.85422	0.390968	0.974818	0.636175	0.68404	0.828014	0.887748	0.787926	0.816041	0.868806	0.849548	0.848779	0.888236	0.814554	actomyosin structure organization	BP	A process that is carried out at the cellular level which results in the formation, arrangement of constituent parts, or disassembly of cytoskeletal structures containing both actin and myosin. The myosin may be organized into filaments.
GO:0031098	0.801511	0.774807	0.686326	0.672711	0.513714	0.5526	0.870659	0.844378	0.801367	0.859453	0.93891	0.851593	0.912718	0.977639	0.923401	0.917413	0.950493	0.914043	stress-activated protein kinase signaling pathway	BP	A series of molecular signals in which a stress-activated protein kinase (SAPK) cascade relays one or more of the signals.
GO:0031109	0.847954	0.846908	0.767156	0.746314	0.965912	0.455954	0.97429	0.922067	0.821878	0.948532	0.984946	0.927889	0.86833	0.960696	0.875566	0.863325	0.619455	0.910646	microtubule polymerization or depolymerization	BP	Assembly or disassembly of microtubules by the addition or removal of tubulin heterodimers from a microtubule.
GO:0031110	0.847954	0.846908	0.767156	0.746314	0.965912	0.455954	0.97429	0.922067	0.821878	0.948532	0.984946	0.927889	0.86833	0.960696	0.875566	0.863325	0.619455	0.910646	regulation of microtubule polymerization or depolymerization	BP	Any process that modulates the frequency, rate or extent of microtubule polymerization or depolymerization by the addition or removal of tubulin heterodimers from a microtubule.
GO:0031128	0.774044	0.758943	0.6601	0.61987	0.864403	0.451998	0.716178	0.861473	0.977193	0.832337	0.875059	0.71013	0.902602	0.883883	0.929983	0.920404	0.896665	0.912266	induction	BP	Signaling at short range between cells or tissues of different ancestry and developmental potential that results in one cell or tissue effecting a developmental change in the other.
GO:0031175	0.725136	0.780834	0.747347	0.762331	0.812519	0.639358	0.896596	0.81995	0.810158	0.818724	0.81125	0.772707	0.769677	0.953958	0.842144	0.828444	0.847047	0.838344	neurite development	BP	The process whose specific outcome is the progression of the neurite over time, from its formation to the mature structure. The neurite is any process extending from a neural cell, such as axons or dendrites.
GO:0031214	0.560845	0.495253	0.744562	0.699286	0.616714	0.493841	0.811539	0.412066	0.75735	0.417025	0.508222	0.367256	0.883039	0.964023	0.92305	0.911101	0.901926	0.904413	biomineral formation	BP	Formation of hard tissues that consist mainly of inorganic compounds, and also contain a small amounts of organic matrices that are believed to play important roles in their formation.
GO:0031279	0.70902	0.710677	0.77729	0.775167	0.766012	0.747506	0.924258	0.705914	0.771417	0.670079	0.735522	0.651058	0.841611	0.971011	0.906485	0.921722	0.9535	0.91517	regulation of cyclase activity	BP	Any process that modulates the frequency, rate or extent of cyclase activity.
GO:0031281	0.67575	0.697235	0.798591	0.809054	0.866048	0.896793	0.93113	0.686608	0.795149	0.64878	0.690238	0.63756	0.805065	0.976802	0.902383	0.919048	0.970113	0.897674	positive regulation of cyclase activity	BP	Any process that activates or increases the activity of a cyclase.
GO:0031290	0.720652	0.81607	0.730784	0.753491	0.952019	0.577343	0.745709	0.904074	0.842199	0.910757	0.937913	0.874066	0.640069	0.879871	0.727945	0.690065	0.517067	0.719653	retinal ganglion cell axon guidance	BP	The process by which the migration of an axon growth cone of a retinal ganglion cell (RGC) is directed to its target in the brain in response to a combination of attractive and repulsive cues.
GO:0031323	0.794283	0.775363	0.756587	0.756605	0.807424	0.687318	0.922767	0.798841	0.853861	0.78014	0.872518	0.658389	0.880346	0.940257	0.917829	0.917328	0.928966	0.913924	regulation of cellular metabolic process	BP	Any process that modulates the frequency, rate or extent of the chemical reactions and pathways by which individual cells transform chemical substances.
GO:0031324	0.76905	0.735903	0.714537	0.701175	0.790456	0.60702	0.911581	0.773733	0.850583	0.754434	0.861532	0.615041	0.881817	0.939986	0.915358	0.923071	0.918674	0.928479	negative regulation of cellular metabolic process	BP	Any process that stops, prevents or reduces the frequency, rate or extent of the chemical reactions and pathways by which individual cells transform chemical substances.
GO:0031325	0.782139	0.759977	0.756369	0.755331	0.767729	0.703282	0.903442	0.775822	0.858847	0.756981	0.845294	0.632651	0.863528	0.938645	0.906175	0.908292	0.894291	0.908635	positive regulation of cellular metabolic process	BP	Any process that activates or increases the frequency, rate or extent of the chemical reactions and pathways by which individual cells transform chemical substances.
GO:0031326	0.79691	0.773864	0.754554	0.756478	0.816718	0.685319	0.926026	0.798256	0.860797	0.777522	0.871153	0.653442	0.881577	0.936934	0.918016	0.91819	0.933755	0.91427	regulation of cellular biosynthetic process	BP	Any process that modulates the frequency, rate or extent of the chemical reactions and pathways resulting in the formation of substances, carried out by individual cells.
GO:0031327	0.775841	0.734811	0.709653	0.695077	0.838466	0.571444	0.918079	0.780723	0.8798	0.741974	0.861683	0.597412	0.887209	0.932622	0.923381	0.934207	0.941561	0.934414	negative regulation of cellular biosynthetic process	BP	Any process that stops, prevents or reduces the frequency, rate or extent of the chemical reactions and pathways resulting in the formation of substances, carried out by individual cells.
GO:0031328	0.774064	0.744394	0.744685	0.744565	0.749701	0.696745	0.897565	0.757223	0.868859	0.732577	0.845782	0.594183	0.860934	0.936691	0.906348	0.911368	0.909406	0.909027	positive regulation of cellular biosynthetic process	BP	Any process that activates or increases the frequency, rate or extent of the chemical reactions and pathways resulting in the formation of substances, carried out by individual cells.
GO:0031333	0.795029	0.8353	0.826484	0.799086	0.887315	0.622532	0.979182	0.818787	0.923027	0.763994	0.755181	0.612707	0.875402	0.993855	0.941582	0.947614	0.956422	0.943132	negative regulation of protein complex assembly	BP	Any process that stops, prevents or reduces the frequency, rate or extent of protein complex assembly.
GO:0031344	0.762963	0.845741	0.827381	0.826648	0.947533	0.55119	0.955644	0.870345	0.95584	0.844508	0.851998	0.764838	0.814615	0.975365	0.856161	0.844776	0.777723	0.910649	regulation of cell projection organization	BP	Any process that modulates the frequency, rate or extent of a process involved in the formation, arrangement of constituent parts, or disassembly of cell projections.
GO:0031345	0.779922	0.800925	0.712962	0.705033	0.973879	0.396549	0.848733	0.903974	0.954262	0.884647	0.951804	0.77144	0.836942	0.981574	0.896947	0.882697	0.730654	0.914387	negative regulation of cell projection organization	BP	Any process that stops, prevents or reduces the frequency, rate or extent of a process involved in the formation, arrangement of constituent parts, or disassembly of cell projections.
GO:0031346	0.788022	0.882145	0.834756	0.835024	0.922169	0.562353	0.963829	0.926191	0.94726	0.916448	0.990078	0.818815	0.887211	0.976711	0.925668	0.925453	0.865173	0.946074	positive regulation of cell projection organization	BP	Any process that activates or increases the frequency, rate or extent of the process involved in the formation, arrangement of constituent parts, or disassembly of cell projections.
GO:0031347	0.674878	0.73817	0.732509	0.751828	0.851823	0.701955	0.86795	0.733892	0.884024	0.681855	0.847886	0.326543	0.83369	0.950476	0.889979	0.903163	0.890055	0.907023	regulation of defense response	BP	Any process that modulates the frequency, rate or extent of a defense response.
GO:0031349	0.58372	0.717644	0.742274	0.771249	0.864671	0.865834	0.842911	0.689381	0.878239	0.616183	0.827834	0.161498	0.743613	0.933307	0.847597	0.883889	0.903159	0.881469	positive regulation of defense response	BP	Any process that activates or increases the frequency, rate or extent of a defense response.
GO:0031396	0.648894	0.766186	0.821717	0.805428	0.921236	0.669543	0.982503	0.755874	0.446072	0.826406	0.874197	0.802744	0.720984	0.994398	0.928869	0.938367	0.966903	0.913335	regulation of protein ubiquitination	BP	Any process that modulates the frequency, rate or extent of the addition of ubiquitin moieties to a protein.
GO:0031399	0.669174	0.675481	0.643001	0.652427	0.658835	0.626434	0.808506	0.714011	0.675492	0.75697	0.831156	0.636297	0.798114	0.97421	0.882788	0.87975	0.875643	0.89861	regulation of protein modification process	BP	Any process that modulates the frequency, rate or extent of the covalent alteration of one or more amino acid residues within a protein.
GO:0031400	0.523901	0.565607	0.603657	0.666229	0.826555	0.751625	0.846308	0.565937	0.707365	0.723937	0.821536	0.446845	0.69165	0.974619	0.746237	0.765643	0.735139	0.858532	negative regulation of protein modification process	BP	Any process that stops, prevents or reduces the frequency, rate or extent of the covalent alteration of one or more amino acid residues within a protein.
GO:0031401	0.755336	0.766539	0.729224	0.713024	0.656133	0.715806	0.86838	0.82045	0.696312	0.845367	0.859645	0.750357	0.832909	0.96717	0.898992	0.885668	0.806655	0.903045	positive regulation of protein modification process	BP	Any process that activates or increases the frequency, rate or extent of the covalent alteration of one or more amino acid residues within a protein.
GO:0031497	0.824693	0.823269	0.814569	0.826957	0.826695	0.800413	0.937319	0.830005	0.87619	0.805229	0.896903	0.709333	0.916516	0.967279	0.945659	0.941284	0.926354	0.945531	chromatin assembly	BP	The assembly of DNA, histone proteins, and other associated proteins into chromatin structure, beginning with the formation of the basic unit, the nucleosome, followed by organization of the nucleosomes into higher order structures, ultimately giving rise to a complex organization of specific domains within the nucleus.
GO:0031589	0.736374	0.748947	0.7095	0.712349	0.853684	0.605097	0.880469	0.800351	0.925224	0.745462	0.838586	0.52804	0.844605	0.981972	0.880455	0.870347	0.875543	0.860723	cell-substrate adhesion	BP	The attachment of a cell to the underlying substrate via adhesion molecules.
GO:0031644	0.709088	0.857056	0.84696	0.842877	0.860426	0.707072	0.967262	0.88275	0.904636	0.878698	0.888344	0.847927	0.742139	0.954724	0.849879	0.848877	0.954871	0.797363	regulation of neurological system process	BP	Any process that modulates the frequency, rate or extent of a neurophysiological process, an organ system process carried out by any of the organs or tissues of neurological system.
GO:0031645	0.243972	0.794401	0.773621	0.788427	0.707179	0.532034	0.972575	0.841565	0.950338	0.792352	0.914077	0.591172	0.567919	0.992584	0.901721	0.914532	0.911023	0.891665	negative regulation of neurological system process	BP	Any process that stops, prevents or reduces the frequency, rate or extent of a neurophysiological process.
GO:0031667	0.820997	0.79682	0.763275	0.779122	0.946184	0.642768	0.92593	0.815678	0.85103	0.78197	0.728282	0.742988	0.908783	0.937186	0.920636	0.911516	0.919829	0.906489	response to nutrient levels	BP	A change in state or activity of a cell or an organism (in terms of movement, secretion, enzyme production, gene expression, etc.) as a result of a stimulus reflecting the presence, absence, or concentration of nutrients.
GO:0031668	0.744655	0.680069	0.562947	0.606701	0.97122	-0.0419613	0.936472	0.776887	0.916852	0.70608	0.802273	0.575469	0.868768	0.913836	0.906213	0.911282	0.947809	0.913804	cellular response to extracellular stimulus	BP	A change in state or activity of a cell (in terms of movement, secretion, enzyme production, gene expression, etc.) as a result of an extracellular stimulus.
GO:0031669	0.78932	0.711313	0.639743	0.679343	0.974161	0.00812028	0.923682	0.754607	0.89826	0.715642	0.722591	0.602642	0.914895	0.88621	0.927329	0.9197	0.957985	0.92179	cellular response to nutrient levels	BP	A change in state or activity of a cell (in terms of movement, secretion, enzyme production, gene expression, etc.) as a result of a stimulus reflecting the presence, absence, or concentration of nutrients.
GO:0032011	0.716267	0.645496	0.541811	0.545663	0.423661	0.854132	0.156069	0.794597	0.882654	0.823569	0.830703	0.709806	0.890879	0.963884	0.926941	0.923079	0.904676	0.94286	ARF protein signal transduction	BP	A series of molecular signals within the cell that are mediated by a member of the ARF family of proteins switching to a GTP-bound active state.
GO:0032012	0.716267	0.645496	0.541811	0.545663	0.423661	0.854132	0.156069	0.794597	0.882654	0.823569	0.830703	0.709806	0.890879	0.963884	0.926941	0.923079	0.904676	0.94286	regulation of ARF protein signal transduction	BP	Any process that modulates the frequency, rate or extent of ARF protein signal transduction.
GO:0032101	0.705894	0.742514	0.69428	0.688746	0.830595	0.548872	0.928663	0.772975	0.829187	0.756291	0.867256	0.501274	0.813132	0.963985	0.851524	0.857715	0.800295	0.867576	regulation of response to external stimulus	BP	Any process that modulates the frequency, rate or extent of a response to an external stimulus.
GO:0032102	0.930446	0.927051	0.908223	0.908777	0.97687	0.753189	0.964202	0.939638	0.931576	0.926781	0.974625	0.829421	0.965528	0.989128	0.969003	0.964152	0.972295	0.956319	negative regulation of response to external stimulus	BP	Any process that stops, prevents or reduces the frequency, rate or extent of a response to an external stimulus.
GO:0032103	0.395248	0.627334	0.619202	0.670089	0.786842	0.736973	0.901912	0.618325	0.881006	0.519579	0.788687	-0.00794758	0.553823	0.83131	0.642714	0.710241	0.679942	0.696516	positive regulation of response to external stimulus	BP	Any process that activates, maintains or increases the rate of a response to an external stimulus.
GO:0032147	0.772628	0.787448	0.721658	0.709028	0.66917	0.688669	0.928113	0.834141	0.869209	0.796176	0.899826	0.698842	0.837683	0.973454	0.908758	0.895739	0.936859	0.907237	activation of protein kinase activity	BP	Any process that initiates the activity of an inactive protein kinase.
GO:0032259	0.797	0.711947	0.798585	0.779357	0.96047	0.600588	0.945656	0.635425	0.955485	0.396265	0.929831	-0.133578	0.928613	0.929211	0.942442	0.940379	0.959639	0.935319	methylation	BP	The process by which a methyl group is covalently attached to a molecule.
GO:0032268	0.801636	0.794171	0.789564	0.781205	0.787907	0.749401	0.891098	0.799339	0.834263	0.776357	0.88318	0.638148	0.891712	0.972301	0.931229	0.928882	0.915608	0.934902	regulation of cellular protein metabolic process	BP	Any process that modulates the frequency, rate or extent of the chemical reactions and pathways involving a protein, occurring at the level of an individual cell.
GO:0032269	0.795792	0.781526	0.751152	0.738844	0.707445	0.722885	0.895608	0.808347	0.791203	0.852491	0.884852	0.76255	0.895341	0.974856	0.923069	0.921211	0.881523	0.94389	negative regulation of cellular protein metabolic process	BP	Any process that stops, prevents or reduces the frequency, rate or extent of the chemical reactions and pathways involving a protein, occurring at the level of an individual cell.
GO:0032270	0.803363	0.786415	0.798915	0.786218	0.806466	0.708551	0.90862	0.783407	0.827076	0.733992	0.838836	0.561445	0.884692	0.966176	0.913075	0.906062	0.837286	0.921815	positive regulation of cellular protein metabolic process	BP	Any process that activates or increases the frequency, rate or extent of the chemical reactions and pathways involving a protein, occurring at the level of an individual cell.
GO:0032271	0.786423	0.834847	0.840194	0.82889	0.923771	0.632542	0.954952	0.829456	0.869776	0.803397	0.89	0.634498	0.832699	0.942614	0.895171	0.897425	0.824862	0.914987	regulation of protein polymerization	BP	Any process that modulates the frequency, rate or extent of the process of creating protein polymers.
GO:0032272	0.795029	0.8353	0.826484	0.799086	0.887315	0.622532	0.979182	0.818787	0.923027	0.763994	0.755181	0.612707	0.875402	0.993855	0.941582	0.947614	0.956422	0.943132	negative regulation of protein polymerization	BP	Any process that stops, prevents or reduces the frequency, rate or extent of the process of creating protein polymers.
GO:0032312	0.696372	0.613444	0.485094	0.512604	0.493682	0.901	-0.0925658	0.799439	0.84553	0.843237	0.852784	0.737459	0.873681	0.954293	0.929484	0.921824	0.899551	0.961679	regulation of ARF GTPase activity	BP	Any process that modulates the activity of the GTPase ARF.
GO:0032313	0.765417	0.746682	0.697191	0.670274	0.610046	0.694513	0.842033	0.79447	0.895531	0.803667	0.853146	0.732817	0.849352	0.854909	0.896401	0.891002	0.939757	0.899098	regulation of Rab GTPase activity	BP	Any process that modulates the activity of a GTPase of the Rab family.
GO:0032318	0.719032	0.698909	0.617699	0.608126	0.571103	0.730599	0.497798	0.790617	0.87573	0.799593	0.829455	0.75903	0.824383	0.908543	0.872857	0.8662	0.89337	0.881718	regulation of Ras GTPase activity	BP	Any process that modulates the activity of a GTPase of the Ras superfamily.
GO:0032386	0.917473	0.911735	0.859379	0.843139	0.953514	0.721862	0.993715	0.962087	0.987602	0.950315	0.985592	0.892699	0.953844	0.968418	0.972294	0.9717	0.992943	0.96057	regulation of intracellular transport	BP	Any process that modulates the frequency, rate or extent of the directed movement of substances within cells.
GO:0032446	0.792029	0.797321	0.77826	0.779855	0.852954	0.666254	0.959475	0.82487	0.766016	0.829682	0.874546	0.741888	0.867244	0.949698	0.942285	0.943624	0.963918	0.928014	protein modification by small protein conjugation	BP	A process by which one or more moieties of a small protein, such as ubiquitin or a ubiquitin-like protein, are covalently attached to a target protein.
GO:0032482	0.765417	0.746682	0.697191	0.670274	0.610046	0.694513	0.842033	0.79447	0.895531	0.803667	0.853146	0.732817	0.849352	0.854909	0.896401	0.891002	0.939757	0.899098	Rab protein signal transduction	BP	A series of molecular signals within the cell that are mediated by a member of the Rab family of proteins switching to a GTP-bound active state.
GO:0032483	0.765417	0.746682	0.697191	0.670274	0.610046	0.694513	0.842033	0.79447	0.895531	0.803667	0.853146	0.732817	0.849352	0.854909	0.896401	0.891002	0.939757	0.899098	regulation of Rab protein signal transduction	BP	Any process that modulates the frequency, rate or extent of Rab protein signal transduction.
GO:0032501	0.764264	0.763963	0.749637	0.749203	0.796047	0.65697	0.904	0.781503	0.830567	0.762167	0.824366	0.660911	0.858019	0.944005	0.907587	0.905029	0.922547	0.899357	multicellular organismal process	BP	Any biological process, occurring at the level of a multicellular organism, pertinent to its function.
GO:0032502	0.749091	0.739006	0.731449	0.731643	0.787512	0.631115	0.886056	0.75103	0.809297	0.717753	0.826067	0.574392	0.853294	0.942843	0.904216	0.90002	0.915525	0.893641	developmental process	BP	A biological process whose specific outcome is the progression of an integrated living unit: an anatomical structure (which may be a subcellular structure, cell, tissue, or organ), or organism over time from an initial condition to a later condition.
GO:0032504	0.810356	0.840637	0.801942	0.780485	0.839965	0.649233	0.973024	0.873339	0.921405	0.858066	0.884085	0.785736	0.876942	0.953584	0.911438	0.907491	0.930564	0.911057	multicellular organism reproduction	BP	The biological process by which new individuals are produced by one or two multicellular organisms. The new individuals inherit some proportion of their genetic material from the parent or parents.
GO:0032507	0.689963	0.708663	0.684748	0.702561	0.525962	0.505573	0.973067	0.780669	0.88181	0.679272	0.7816	0.48402	0.805904	0.935406	0.80844	0.781992	0.757272	0.755896	maintenance of protein location in cell	BP	Any process by which a protein is maintained in a specific location within, or in the membrane of, a cell, and is prevented from moving elsewhere.
GO:0032526	0.890044	0.88602	0.847689	0.866442	0.956304	0.9165	0.94324	0.917658	0.935637	0.900196	0.895326	0.884268	0.929887	0.987554	0.938286	0.928762	0.929682	0.9159	response to retinoic acid	BP	A change in state or activity of a cell or an organism (in terms of movement, secretion, enzyme production, gene expression, etc.) as a result of a retinoic acid stimulus.
GO:0032535	0.751414	0.851525	0.884994	0.871599	0.90606	0.767901	0.962767	0.820595	0.912245	0.774518	0.764589	0.685355	0.822978	0.964832	0.877706	0.869979	0.933044	0.912597	regulation of cellular component size	BP	A process that modulates the size of a cellular component.
GO:0032569	0.833581	0.788704	0.787948	0.785153	0.877646	0.442504	0.976799	0.76305	0.915198	0.695768	0.737335	0.673965	0.912844	0.921957	0.944317	0.947972	0.991198	0.944989	specific transcription from RNA polymerase II promoter	BP	The specifically regulated synthesis of RNA from DNA encoding a specific gene or set of genes by RNA polymerase II (Pol II), originating at a Pol II-specific promoter. In addition to RNA polymerase II and the general transcription factors, specific transcription requires one or more specific factors that bind to specific DNA sequences or interact with the general transcription machinery.
GO:0032583	0.779935	0.749561	0.749067	0.74662	0.861618	0.428671	0.966333	0.727721	0.889444	0.664405	0.729801	0.652204	0.890924	0.924961	0.924078	0.921097	0.964385	0.911263	regulation of gene-specific transcription	BP	Any process that modulates the DNA-dependent transcription of a specific gene or genes.
GO:0032623	0.659507	0.572241	0.601482	0.54417	0.826176	0.448707	0.81623	0.554549	0.737659	0.433948	0.618558	-0.0606809	0.75971	0.823912	0.733128	0.689172	0.367747	0.786372	interleukin-2 production	BP	The appearance of interleukin-2 due to biosynthesis or secretion following a cellular stimulus, resulting in an increase in its intracellular or extracellular levels.
GO:0032635	0.883202	0.845483	0.833718	0.849737	0.923039	0.707677	0.988854	0.843572	0.91971	0.781902	0.864564	0.747627	0.960852	0.982887	0.961586	0.959672	0.954857	0.961598	interleukin-6 production	BP	The appearance of interleukin-6 due to biosynthesis or secretion following a cellular stimulus, resulting in an increase in its intracellular or extracellular levels.
GO:0032663	0.659507	0.572241	0.601482	0.54417	0.826176	0.448707	0.81623	0.554549	0.737659	0.433948	0.618558	-0.0606809	0.75971	0.823912	0.733128	0.689172	0.367747	0.786372	regulation of interleukin-2 production	BP	Any process that modulates the frequency, rate, or extent of interleukin-2 production.
GO:0032675	0.898193	0.861536	0.868057	0.889174	0.920497	0.875796	0.988853	0.842692	0.917692	0.780674	0.862969	0.74667	0.961292	0.985382	0.961174	0.958061	0.953022	0.961017	regulation of interleukin-6 production	BP	Any process that modulates the frequency, rate, or extent of interleukin-6 production.
GO:0032774	0.794554	0.76979	0.745538	0.746662	0.813343	0.666469	0.926643	0.798239	0.853118	0.781244	0.86813	0.661051	0.878171	0.930916	0.915217	0.914563	0.92652	0.911401	RNA biosynthetic process	BP	The chemical reactions and pathways resulting in the formation of RNA, ribonucleic acid, one of the two main type of nucleic acid, consisting of a long, unbranched macromolecule formed from ribonucleotides joined in 3',5'-phosphodiester linkage. Includes polymerization of ribonucleotide monomers.
GO:0032787	0.769651	0.741936	0.760356	0.760911	0.910722	0.532932	0.87008	0.724357	0.837952	0.65639	0.494999	0.721525	0.882053	0.95884	0.930603	0.928379	0.949585	0.925068	monocarboxylic acid metabolic process	BP	The chemical reactions and pathways involving monocarboxylic acids, any organic acid containing one carboxyl (COOH) group or anion (COO-).
GO:0032844	0.80138	0.723875	0.704122	0.730228	0.648979	0.735393	0.923194	0.754875	0.793838	0.796979	0.823832	0.67351	0.932575	0.979389	0.939272	0.931693	0.962774	0.919372	regulation of homeostatic process	BP	Any process that modulates the frequency, rate, or extent of a homeostatic process.
GO:0032868	0.779965	0.729589	0.616381	0.687736	0.736399	0.400188	0.892402	0.827246	0.828154	0.781839	0.762764	0.648412	0.865896	0.887257	0.928536	0.923472	0.988811	0.909878	response to insulin stimulus	BP	A change in state or activity of a cell or an organism (in terms of movement, secretion, enzyme production, gene expression, etc.) as a result of an insulin stimulus. Insulin is a polypeptide hormone produced by the islets of Langerhans of the pancreas in mammals, and by the homologous organs of other organisms.
GO:0032879	0.782497	0.771083	0.719011	0.714311	0.804913	0.557742	0.895194	0.833333	0.909516	0.812765	0.883148	0.682681	0.867122	0.938217	0.904558	0.896401	0.872062	0.894175	regulation of localization	BP	Any process that modulates the frequency, rate or extent of any process by which a cell, a substance, or a cellular entity is transported to, or maintained in, a specific location.
GO:0032880	0.813464	0.791275	0.746457	0.73548	0.935515	0.380298	0.964879	0.840823	0.960591	0.755172	0.910081	0.501728	0.888479	0.950242	0.896421	0.884081	0.80511	0.890003	regulation of protein localization	BP	Any process that modulates the frequency, rate or extent of any process by which a protein is transported to, or maintained in, a specific location.
GO:0032886	0.813858	0.807073	0.711218	0.746792	0.94808	0.68663	0.968624	0.895668	0.840542	0.915202	0.96613	0.842091	0.843934	0.946383	0.862551	0.858318	0.688803	0.88049	regulation of microtubule-based process	BP	Any process that modulates the frequency, rate or extent of any cellular process that depends upon or alters the microtubule cytoskeleton.
GO:0032940	0.780214	0.831139	0.785683	0.785232	0.821641	0.566988	0.941651	0.879788	0.887513	0.873597	0.892393	0.805392	0.875749	0.964608	0.915091	0.91003	0.921922	0.919669	secretion by cell	BP	The controlled release of a substance by a cell.
GO:0032943	0.845933	0.791407	0.732277	0.727332	0.62167	0.760818	0.888073	0.864956	0.880139	0.870868	0.90802	0.843584	0.94662	0.971065	0.965695	0.961948	0.946354	0.963823	mononuclear cell proliferation	BP	The expansion of a mononuclear cell population by cell division. A mononuclear cell is a leukocyte with a single non-segmented nucleus in the mature form.
GO:0032944	0.832854	0.770923	0.71615	0.721487	0.709806	0.658471	0.892958	0.869366	0.8596	0.877425	0.918518	0.823749	0.942395	0.956643	0.965371	0.961662	0.923263	0.975469	regulation of mononuclear cell proliferation	BP	Any process that modulates the frequency, rate or extent of mononuclear cell proliferation.
GO:0032945	0.877908	0.84473	0.789602	0.785645	0.746117	0.739475	0.906639	0.892665	0.876373	0.888877	0.920443	0.88318	0.960049	0.981608	0.973341	0.97059	0.968451	0.97609	negative regulation of mononuclear cell proliferation	BP	Any process that stops, prevents or reduces the frequency, rate or extent of mononuclear cell proliferation.
GO:0032946	0.826967	0.757665	0.734124	0.757868	0.71707	0.873775	0.910058	0.871548	0.900685	0.868408	0.935046	0.735803	0.936377	0.932739	0.973625	0.971846	0.943323	0.987696	positive regulation of mononuclear cell proliferation	BP	Any process that activates or increases the frequency, rate or extent of mononuclear cell proliferation.
GO:0032956	0.774178	0.797206	0.806742	0.780269	0.856398	0.7271	0.932204	0.804883	0.86418	0.779989	0.821789	0.685487	0.855771	0.95665	0.901862	0.898731	0.754952	0.943751	regulation of actin cytoskeleton organization	BP	Any process that modulates the frequency, rate or extent of the formation, arrangement of constituent parts, or disassembly of cytoskeletal structures comprising actin filaments and their associated proteins.
GO:0032970	0.774178	0.797206	0.806742	0.780269	0.856398	0.7271	0.932204	0.804883	0.86418	0.779989	0.821789	0.685487	0.855771	0.95665	0.901862	0.898731	0.754952	0.943751	regulation of actin filament-based process	BP	Any process that modulates the frequency, rate or extent of any cellular process that depends upon or alters the actin cytoskeleton.
GO:0032984	0.732084	0.733948	0.695466	0.692956	0.779053	0.460686	0.949446	0.766261	0.843633	0.703499	0.811584	0.474709	0.821198	0.96116	0.873288	0.870567	0.812278	0.864117	macromolecular complex disassembly	BP	The disaggregation of a macromolecular complex into its constituent components.
GO:0032989	0.740602	0.754557	0.73562	0.737944	0.819105	0.612258	0.864448	0.775636	0.861721	0.710238	0.779438	0.63214	0.837355	0.954451	0.897181	0.889248	0.911095	0.885205	cellular structure morphogenesis	BP	The process by which cellular structures are generated and organized. Morphogenesis pertains to the creation of form.
GO:0032990	0.726285	0.783281	0.742113	0.755557	0.801853	0.631329	0.900508	0.828158	0.83113	0.823341	0.826036	0.765781	0.769147	0.959786	0.836003	0.819262	0.842088	0.830004	cell part morphogenesis	BP	The process by which the anatomical structures of a cell part are generated and organized. Morphogenesis pertains to the creation of form.
GO:0033002	0.914574	0.899405	0.873361	0.853415	0.85562	0.922558	0.97033	0.931955	0.894968	0.923476	0.978968	0.911601	0.949813	0.983413	0.963067	0.959431	0.938692	0.964963	muscle cell proliferation	BP	The expansion of a muscle cell population by cell division.
GO:0033013	0.533135	0.436706	0.334729	0.336674	0.424818	0.365755	0.895252	0.669461	0.244558	0.777365	0.698653	0.716254	0.662692	0.367189	0.696033	0.71195	0.509721	0.796819	tetrapyrrole metabolic process	BP	The chemical reactions and pathways involving tetrapyrroles, natural pigments containing four pyrrole rings joined by one-carbon units linking position 2 of one pyrrole ring to position 5 of the next.
GO:0033036	0.814595	0.802325	0.789388	0.80033	0.836991	0.678263	0.93196	0.818943	0.849998	0.799891	0.90434	0.674797	0.897612	0.958121	0.929792	0.922222	0.937603	0.912228	macromolecule localization	BP	Any process by which a macromolecule is transported to, or maintained in, a specific location.
GO:0033043	0.780748	0.787098	0.762947	0.754512	0.871469	0.701985	0.926164	0.821427	0.869307	0.79979	0.87693	0.674216	0.848911	0.951088	0.88993	0.886589	0.758105	0.917223	regulation of organelle organization	BP	Any process that modulates the frequency, rate or extent of a process involved in the formation, arrangement of constituent parts, or disassembly of an organelle.
GO:0033077	0.659585	0.695381	0.672339	0.650183	0.597495	0.316784	0.982435	0.728656	0.81862	0.633764	0.909212	0.355402	0.759799	0.888389	0.783775	0.772178	0.520695	0.815212	T cell differentiation in the thymus	BP	The process whereby a precursor cell type acquires the specialized features of a T cell via a differentiation pathway dependent upon transit through the thymus.
GO:0033157	0.956242	0.955612	0.9313	0.929186	0.997275	0.853612	0.997861	0.976162	0.995125	0.970813	0.986738	0.929039	0.979702	0.978484	0.983024	0.979936	0.994839	0.971187	regulation of intracellular protein transport	BP	Any process that modulates the frequency, rate or extent of the directed movement of proteins within cells.
GO:0033189	0.890044	0.88602	0.847689	0.866442	0.956304	0.9165	0.94324	0.917658	0.935637	0.900196	0.895326	0.884268	0.929887	0.987554	0.938286	0.928762	0.929682	0.9159	response to vitamin A	BP	A change in state or activity of a cell or an organism (in terms of movement, secretion, enzyme production, gene expression, etc.) as a result of a vitamin A stimulus.
GO:0033273	0.890044	0.88602	0.847689	0.866442	0.956304	0.9165	0.94324	0.917658	0.935637	0.900196	0.895326	0.884268	0.929887	0.987554	0.938286	0.928762	0.929682	0.9159	response to vitamin	BP	A change in state or activity of a cell or an organism (in terms of movement, secretion, enzyme production, gene expression, etc.) as a result of a vitamin stimulus.
GO:0033500	0.816889	0.784573	0.735336	0.737305	0.787124	0.546258	0.931232	0.850794	0.932061	0.859542	0.884544	0.811309	0.872117	0.934082	0.939473	0.935272	0.992332	0.921038	carbohydrate homeostasis	BP	A homeostatic process involved in the maintenance of an internal equilibrium of a carbohydrate within an organism or cell.
GO:0033554	0.818481	0.781526	0.740558	0.747653	0.801777	0.599144	0.899834	0.825528	0.83787	0.813722	0.862878	0.738322	0.901957	0.951966	0.91634	0.910605	0.934294	0.89946	cellular response to stress	BP	A change in state or activity of a cell (in terms of movement, secretion, enzyme production, gene expression, etc.) as a result of a stimulus indicating the organism is under stress. The stress is usually, but not necessarily, exogenous (e.g. temperature, humidity, ionizing radiation).
GO:0033555	0.645036	0.807748	0.786251	0.760587	0.603089	0.601323	0.928441	0.826207	0.919356	0.802227	0.785943	0.876297	0.662701	0.979367	0.848348	0.846295	0.915504	0.803265	multicellular organismal response to stress	BP	A change in state or activity of a multicellular organism (in terms of movement, secretion, enzyme production, gene expression, etc.) as a result of a stimulus indicating the organism is under stress. The stress is usually, but not necessarily, exogenous (e.g. temperature, humidity, ionizing radiation).
GO:0033673	0.484872	0.561109	0.531808	0.631966	0.843108	0.566264	0.845366	0.604837	0.864735	0.542632	0.793345	0.0655378	0.684134	0.89548	0.759146	0.781287	0.836742	0.732966	negative regulation of kinase activity	BP	Any process that stops, prevents, or reduces the frequency, rate or extent of kinase activity, the catalysis of the transfer of a phosphate group, usually from ATP, to a substrate molecule.
GO:0033674	0.848884	0.831343	0.798474	0.784379	0.752718	0.676733	0.939179	0.850263	0.916656	0.807367	0.928367	0.734421	0.908003	0.975285	0.946714	0.941946	0.940508	0.948358	positive regulation of kinase activity	BP	Any process that activates or increases the frequency, rate or extent of kinase activity, the catalysis of the transfer of a phosphate group, usually from ATP, to a substrate molecule.
GO:0033692	0.528726	0.489383	0.554461	0.529683	0.366595	0.404198	0.449913	0.490802	0.890919	0.860348	0.855486	0.813045	0.587569	0.94796	0.73368	0.73219	0.902718	0.626718	cellular polysaccharide biosynthetic process	BP	The chemical reactions and pathways resulting in the formation of polysaccharides, polymers of more than 10 monosaccharide residues joined by glycosidic linkages, occurring at the level of an individual cell.
GO:0034101	0.797742	0.749971	0.713574	0.6968	0.831536	0.358796	0.937492	0.797639	0.764885	0.798182	0.7978	0.746458	0.90204	0.971002	0.917732	0.912421	0.952166	0.895049	erythrocyte homeostasis	BP	Any process of regulating the production and elimination of erythrocytes within an organism.
GO:0034103	0.786739	0.798446	0.691123	0.729578	0.907114	0.546456	0.878788	0.90065	0.913	0.8908	0.922145	0.80726	0.813668	0.976643	0.892029	0.905306	0.803952	0.928683	regulation of tissue remodeling	BP	Any process that modulates the frequency, rate, or extent of tissue remodeling.
GO:0034105	0.792897	0.804429	0.741644	0.753656	0.938487	0.671681	0.915996	0.876893	0.853496	0.858589	0.877902	0.754693	0.825913	0.996535	0.925082	0.952818	0.911867	0.96731	positive regulation of tissue remodeling	BP	Any process that activates or increases the frequency, rate, or extent of tissue remodeling.
GO:0034220	0.854242	0.830944	0.829212	0.81171	0.856846	0.770727	0.728227	0.8691	0.786509	0.891838	0.885542	0.911464	0.960937	0.96311	0.981137	0.979593	0.994683	0.973402	transmembrane ion transport	BP	A process whereby an ion is transported from one side of a membrane to the other.
GO:0034330	0.823894	0.901584	0.937811	0.931411	0.930131	0.981392	0.988221	0.878675	0.779659	0.862918	0.941311	0.786949	0.775008	0.728607	0.91587	0.913271	0.868942	0.914303	cell junction organization	BP	A process that is carried out at the cellular level which results in the formation, arrangement of constituent parts, or disassembly of a cell junction. A cell junction is a specialized region of connection between two cells or between a cell and the extracellular matrix.
GO:0034440	0.756412	0.725341	0.713923	0.693679	0.853968	0.437787	0.610407	0.720507	0.903144	0.579903	0.170627	0.801998	0.870201	0.95377	0.914108	0.910036	0.973257	0.882544	lipid oxidation	BP	The removal of one or more electrons from a lipid, with or without the concomitant removal of a proton or protons, by reaction with an electron-accepting substance, by addition of oxygen or by removal of hydrogen.
GO:0034470	0.841777	0.81774	0.782125	0.802424	0.857188	0.729449	0.902281	0.850521	0.840434	0.844357	0.882197	0.761144	0.89785	0.952205	0.923177	0.91839	0.917039	0.926634	ncRNA processing	BP	Any process that results in the conversion of one or more primary non-coding RNA (ncRNA) transcripts into one or more mature ncRNA molecules.
GO:0034613	0.822783	0.803136	0.794336	0.794266	0.86069	0.661015	0.951424	0.815744	0.889595	0.79072	0.913857	0.650016	0.904219	0.952897	0.944532	0.93828	0.968741	0.922863	cellular protein localization	BP	Any process by which a protein is transported to, and/or maintained in, a specific location within or at the surface of a cell.
GO:0034621	0.814407	0.810331	0.806564	0.815303	0.835529	0.775529	0.947231	0.816629	0.86822	0.777701	0.873572	0.657947	0.889788	0.970112	0.92627	0.920237	0.930728	0.915242	cellular macromolecular complex subunit organization	BP	Any process carried out at the cellular level by which macromolecules aggregate, disaggregate, or are modified, resulting in the formation, disassembly, or alteration of a macromolecular complex.
GO:0034622	0.820013	0.819118	0.817207	0.825075	0.848064	0.791865	0.949161	0.823472	0.881123	0.785446	0.879705	0.671955	0.894095	0.970743	0.928864	0.922535	0.933081	0.918943	cellular macromolecular complex assembly	BP	The aggregation, arrangement and bonding together of a set of macromolecules to form a complex, carried out at the cellular level.
GO:0034623	0.724834	0.732893	0.67424	0.674394	0.776777	0.38256	0.972545	0.782272	0.841854	0.735878	0.801996	0.553977	0.814291	0.961019	0.856778	0.854566	0.769579	0.853434	cellular macromolecular complex disassembly	BP	The disaggregation of a macromolecular complex into its constituent components, carried out at the cellular level.
GO:0034637	0.747123	0.691472	0.644765	0.616618	0.690915	0.334897	0.795777	0.748587	0.847054	0.823211	0.857807	0.766992	0.854553	0.974254	0.923298	0.921854	0.94654	0.903839	cellular carbohydrate biosynthetic process	BP	The chemical reactions and pathways resulting in the formation of carbohydrates, any of a group of organic compounds based of the general formula Cx(H2O)y, carried out by individual cells.
GO:0034641	0.73274	0.693993	0.623793	0.606731	0.835412	0.233738	0.853367	0.752585	0.792909	0.725804	0.674869	0.680033	0.870433	0.958263	0.92268	0.919421	0.926051	0.916303	cellular nitrogen compound metabolic process	BP	The chemical reactions and pathways involving various organic and inorganic nitrogenous compounds, as carried out by individual cells.
GO:0034645	0.810489	0.78952	0.770648	0.774285	0.822104	0.70343	0.923164	0.812375	0.870149	0.797085	0.874834	0.694812	0.887255	0.941784	0.920898	0.919497	0.938853	0.913472	cellular macromolecule biosynthetic process	BP	The chemical reactions and pathways resulting in the formation of a macromolecule, any molecule of high relative molecular mass, the structure of which essentially comprises the multiple repetition of units derived, actually or conceptually, from molecules of low relative molecular mass, carried out by individual cells.
GO:0034660	0.834726	0.802175	0.789468	0.803727	0.846032	0.724603	0.894664	0.819794	0.849135	0.78492	0.846242	0.684587	0.897264	0.935905	0.924275	0.918551	0.915879	0.926401	ncRNA metabolic process	BP	The chemical reactions and pathways involving non-coding RNA transcripts (ncRNAs).
GO:0034728	0.815392	0.812058	0.806148	0.8171	0.831981	0.747234	0.940379	0.818855	0.862768	0.801833	0.883712	0.711033	0.90972	0.967407	0.942402	0.938381	0.9247	0.941798	nucleosome organization	BP	A process that is carried out at the cellular level which results in the formation, arrangement of constituent parts, or disassembly of one or more nucleosomes.
GO:0034960	0.800797	0.777815	0.755402	0.762662	0.829638	0.674263	0.914364	0.802517	0.852165	0.785118	0.863331	0.679064	0.888608	0.947788	0.924767	0.921263	0.93619	0.915815	cellular biopolymer metabolic process	BP	The chemical reactions and pathways involving biopolymers, long, repeating chains of monomers found in nature, such as polysaccharides and proteins, as carried out by individual cells.
GO:0034961	0.815598	0.794284	0.775911	0.778868	0.829337	0.712185	0.928247	0.816465	0.876059	0.800039	0.882725	0.693495	0.891545	0.942411	0.92396	0.922875	0.939982	0.917246	cellular biopolymer biosynthetic process	BP	The chemical reactions and pathways resulting in the formation of biopolymers, long, repeating chains of monomers found in nature, such as polysaccharides and proteins, as carried out by individual cells.
GO:0034962	0.840308	0.813181	0.801727	0.804534	0.854275	0.695925	0.949462	0.822928	0.88621	0.793276	0.896791	0.679147	0.921709	0.959358	0.948698	0.943753	0.95745	0.940728	cellular biopolymer catabolic process	BP	The chemical reactions and pathways resulting in the breakdown of biopolymers, long, repeating chains of monomers found in nature, such as polysaccharides and proteins, as carried out by individual cells.
GO:0034976	0.813916	0.76612	0.711049	0.683618	0.90248	0.308351	0.963703	0.820788	0.831763	0.789703	0.695426	0.741051	0.93743	0.988911	0.944263	0.939216	0.849378	0.964867	response to endoplasmic reticulum stress	BP	A change in state or activity of a cell (in terms of movement, secretion, enzyme production, gene expression, etc.) as a result of a stimulus indicating endoplasmic reticulum (ER) stress. ER stress usually results from the accumulation of unfolded or misfolded proteins in the ER lumen.
GO:0034984	0.833496	0.789608	0.75567	0.76828	0.841641	0.627265	0.923483	0.829437	0.865158	0.806129	0.855715	0.716833	0.915147	0.957727	0.932697	0.926618	0.943912	0.921571	cellular response to DNA damage stimulus	BP	A change in state or activity of a cell (in terms of movement, secretion, enzyme production, gene expression, etc.) as a result of a stimulus indicating damage to its DNA from environmental insults or errors during metabolism.
GO:0035023	0.731345	0.690209	0.625951	0.612064	0.682437	0.450607	0.831479	0.767319	0.869058	0.760266	0.774418	0.708137	0.861616	0.946705	0.930469	0.926982	0.89846	0.939265	regulation of Rho protein signal transduction	BP	Any process that modulates the frequency, rate or extent of Rho protein signal transduction.
GO:0035051	0.68297	0.624914	0.605611	0.561113	0.918805	0.0930525	0.649152	0.603072	0.714893	0.432138	0.058776	0.726155	0.873888	0.967183	0.925029	0.939396	0.904317	0.952694	cardiac cell differentiation	BP	The process whereby a relatively unspecialized cell acquires the specialized structural and/or functional features of a cell that will form part of the cardiac organ of an individual.
GO:0035107	0.764595	0.758941	0.799225	0.796978	0.829716	0.670617	0.896486	0.734012	0.866013	0.708013	0.813538	0.547605	0.807723	0.934964	0.83065	0.881108	0.935646	0.900608	appendage morphogenesis	BP	The process by which the anatomical structures of appendages are generated and organized. Morphogenesis pertains to the creation of form. An appendage is an organ or part that is attached to the trunk of an organism. For example a limb or a branch.
GO:0035108	0.764595	0.758941	0.799225	0.796978	0.829716	0.670617	0.896486	0.734012	0.866013	0.708013	0.813538	0.547605	0.807723	0.934964	0.83065	0.881108	0.935646	0.900608	limb morphogenesis	BP	The process by which the anatomical structures of limb are generated and organized. Morphogenesis pertains to the creation of form. A limb is an appendage of an animal used for locomotion or grasping. For example a leg, arm or some types of fin.
GO:0035113	0.764338	0.762359	0.805593	0.806594	0.852374	0.676855	0.890752	0.739675	0.881148	0.715281	0.830415	0.549579	0.804528	0.931795	0.832325	0.889818	0.944917	0.909084	embryonic appendage morphogenesis	BP	The process, occurring in the embryo, by which the anatomical structures of the appendage are generated and organized. Morphogenesis pertains to the creation of form. An appendage is an organ or part that is attached to the trunk of an organism. For example a limb or a branch.
GO:0035116	0.732729	0.811185	0.848438	0.838758	0.856827	0.785268	0.956736	0.781582	0.965967	0.747493	0.729939	0.710402	0.64051	0.948852	0.629927	0.587019	0.922935	0.745473	embryonic hindlimb morphogenesis	BP	The process, occurring in the embryo, by which the anatomical structures of the hindlimbs are generated and organized. Morphogenesis pertains to the creation of form. The hindlimbs are the posterior limbs of an animal.
GO:0035136	0.556147	0.62397	0.808099	0.793923	0.829517	0.809014	0.866055	0.539329	0.960346	0.41376	0.514318	0.078141	0.585304	0.924624	0.49675	0.725137	0.97179	0.901823	forelimb morphogenesis	BP	The process by which the anatomical structures of the forelimb are generated and organized. Morphogenesis pertains to the creation of form.
GO:0035137	0.712477	0.775925	0.860875	0.856387	0.869072	0.829342	0.932888	0.751828	0.938952	0.725104	0.79961	0.630346	0.673245	0.908712	0.632273	0.761734	0.944454	0.859621	hindlimb morphogenesis	BP	The process by which the anatomical structures of the hindlimb are generated and organized. Morphogenesis pertains to the creation of form.
GO:0035150	0.752061	0.767344	0.676121	0.677692	0.81823	0.650917	0.911262	0.851109	0.954636	0.809508	0.811359	0.681177	0.851201	0.971545	0.937169	0.954084	0.981902	0.935563	regulation of tube size	BP	Ensuring that a tube is of the correct length and diameter. Tube size must be maintained not only during tube formation, but also throughout development and in some physiological processes.
GO:0035176	0.886849	0.860832	0.814439	0.789722	0.981538	0.461068	0.994992	0.910955	0.889102	0.928337	0.938464	0.878876	0.943119	0.975595	0.941683	0.937537	0.924089	0.962134	social behavior	BP	Behavior that occurs predominantly, or only, in individuals that are part of a group.
GO:0035239	0.78568	0.74252	0.698461	0.707396	0.771525	0.427988	0.90599	0.780784	0.928963	0.705972	0.825546	0.53727	0.89585	0.926321	0.924255	0.919977	0.922594	0.938526	tube morphogenesis	BP	The process by which the anatomical structures of a tube are generated and organized. Morphogenesis pertains to the creation of form. Epithelial and endothelial tubes transport gases, liquids and cells from one site to another and form the basic structure of many organs and tissues, with tube shape and organization varying from the single-celled excretory organ in Caenorhabditis elegans to the br…
GO:0035249	0.787536	0.908932	0.900942	0.889145	0.952998	0.616202	0.963246	0.912949	0.811298	0.901308	0.975292	0.760443	0.775258	0.981712	0.823853	0.797648	0.976286	0.708438	synaptic transmission, glutamatergic	BP	The process of communication from a neuron to another neuron across a synapse using the neurotransmitter glutamate.
GO:0035264	0.851757	0.840869	0.815005	0.8033	0.838531	0.738524	0.95411	0.862335	0.867534	0.856085	0.938249	0.742287	0.911388	0.972184	0.943354	0.940902	0.962784	0.930844	multicellular organism growth	BP	The increase in size or mass of an entire multicellular organism, as opposed to cell growth.
GO:0035265	0.86983	0.825005	0.897945	0.895323	0.927069	0.787161	0.950237	0.787937	0.912865	0.693026	0.958205	0.431385	0.937982	0.951318	0.955993	0.949686	0.93248	0.951318	organ growth	BP	The increase in size or mass of an organ. Organs are commonly observed as visibly distinct structures, but may also exist as loosely associated clusters of cells that function together as to perform a specific function.
GO:0035270	0.868154	0.874475	0.820491	0.807658	0.837218	0.771012	0.89473	0.922988	0.95783	0.908397	0.947084	0.866714	0.894771	0.906965	0.939985	0.939159	0.935292	0.9397	endocrine system development	BP	Progression of the endocrine system over time, from its formation to a mature structure. The endocrine system is a system of hormones and ductless glands, where the glands release hormones directly into the blood, lymph or other intercellular fluid, and the hormones circulate within the body to affect distant organs. The major glands that make up the human endocrine system are the hypothalamus, p…
GO:0035282	0.89321	0.856946	0.893732	0.893312	0.967164	0.774181	0.958251	0.816669	0.802399	0.801602	0.938647	0.604901	0.951819	0.971265	0.966326	0.96465	0.967781	0.970522	segmentation	BP	The regionalization process that divides an organism or part of an organism into a series of semi-repetitive parts, or segments, often arranged along a longitudinal axis.
GO:0035295	0.762784	0.702283	0.635371	0.62367	0.752349	0.264729	0.917595	0.761835	0.88012	0.71114	0.793403	0.573713	0.89145	0.934506	0.916959	0.911844	0.903281	0.934864	tube development	BP	The process whose specific outcome is the progression of a tube over time, from its initial formation to a mature structure. Epithelial and endothelial tubes transport gases, liquids and cells from one site to another and form the basic structure of many organs and tissues including lung and trachea, kidney, the mammary gland, the vascular system and the gastrointestinal and urinary-genital tract…
GO:0040007	0.778766	0.755012	0.728855	0.717426	0.787704	0.590965	0.905522	0.782048	0.874337	0.723366	0.861497	0.560925	0.880064	0.941611	0.921262	0.913613	0.93503	0.901789	growth	BP	The increase in size or mass of an entire organism, a part of an organism or a cell.
GO:0040008	0.776276	0.774879	0.765891	0.750543	0.827083	0.613887	0.900042	0.782976	0.880082	0.720671	0.870112	0.558489	0.866713	0.937712	0.908975	0.899242	0.930443	0.883184	regulation of growth	BP	Any process that modulates the frequency, rate or extent of the growth of all or part of an organism so that it occurs at its proper speed, either globally or in a specific part of the organism's development.
GO:0040011	0.759173	0.770498	0.734429	0.735765	0.743379	0.651994	0.909835	0.80761	0.879332	0.763842	0.830347	0.629461	0.855366	0.939384	0.902542	0.895833	0.89565	0.8938	locomotion	BP	Self-propelled movement of a cell or organism from one location to another.
GO:0040012	0.790344	0.780982	0.715867	0.706776	0.780716	0.606146	0.88029	0.853291	0.921417	0.839841	0.91513	0.713712	0.882096	0.962357	0.904624	0.894403	0.856302	0.902634	regulation of locomotion	BP	Any process that modulates the frequency, rate or extent of locomotion of a cell or organism.
GO:0040014	0.885427	0.884733	0.876691	0.87417	0.89045	0.844143	0.957488	0.885816	0.896324	0.884855	0.954413	0.796303	0.926047	0.975938	0.952284	0.949899	0.967274	0.940803	regulation of multicellular organism growth	BP	Any process that modulates the frequency, rate or extent of growth of the body of an organism so that it reaches its usual body size.
GO:0040015	0.932756	0.929245	0.893016	0.876747	0.95352	0.916472	0.978875	0.96489	0.9728	0.974754	0.984143	0.965085	0.955558	0.981074	0.960386	0.955898	0.978193	0.945413	negative regulation of multicellular organism growth	BP	Any process that stops, prevents or reduces the frequency, rate or extent of growth of an organism to reach its usual body size.
GO:0040018	0.886831	0.893189	0.910552	0.91195	0.886986	0.955186	0.996974	0.864239	0.924661	0.829963	0.958057	0.678428	0.936276	0.980427	0.957715	0.952182	0.970813	0.940966	positive regulation of multicellular organism growth	BP	Any process that activates or increases the frequency, rate or extent of growth of an organism to reach its usual body size.
GO:0040029	0.798423	0.711688	0.751276	0.759898	0.790394	0.639853	0.950341	0.694838	0.963094	0.494934	0.830235	0.0277805	0.916149	0.827748	0.941659	0.936039	0.9643	0.923699	regulation of gene expression, epigenetic	BP	Any process that modulates the frequency, rate or extent of gene expression; the process is mitotically or meiotically heritable, or is stably self-propagated in the cytoplasm of a resting cell, and does not entail a change in DNA sequence.
GO:0042035	0.815961	0.752449	0.730583	0.687149	0.431233	0.73189	0.806466	0.767682	0.805159	0.77151	0.886895	0.691997	0.913517	0.98018	0.927616	0.921597	0.919666	0.920086	regulation of cytokine biosynthetic process	BP	Any process that modulates the frequency, rate or extent of the chemical reactions and pathways resulting in the formation of cytokines.
GO:0042060	0.76216	0.738081	0.65411	0.639345	0.871319	0.473665	0.942333	0.820643	0.787381	0.828086	0.822203	0.757182	0.866868	0.970608	0.922873	0.91566	0.951016	0.904251	wound healing	BP	The series of events that restore integrity to a damaged tissue, following an injury.
GO:0042063	0.733279	0.717609	0.64555	0.674651	0.738384	0.202327	0.960437	0.767453	0.666877	0.779128	0.892019	0.658062	0.786278	0.950907	0.810964	0.807706	0.845398	0.800637	gliogenesis	BP	The process by which glial cells are generated. This includes the production of glial progenitors and their differentiation into mature glia.
GO:0042089	0.801721	0.7319	0.706895	0.661313	0.446046	0.624652	0.827921	0.747849	0.80128	0.747533	0.842422	0.69546	0.908723	0.981643	0.917767	0.909448	0.924776	0.913455	cytokine biosynthetic process	BP	The chemical reactions and pathways resulting in the formation of cytokines, any of a group of proteins that function to control the survival, growth and differentiation of tissues and cells, and which have autocrine and paracrine activity.
GO:0042098	0.857928	0.810746	0.762602	0.749814	0.774307	0.732319	0.935011	0.867074	0.886342	0.856063	0.898689	0.816857	0.954234	0.968775	0.973104	0.970593	0.964497	0.970316	T cell proliferation	BP	The expansion of a T cell population by cell division. Follows T cell activation.
GO:0042100	0.846836	0.798888	0.722137	0.7252	0.427186	0.84273	0.841368	0.916897	0.948391	0.94449	0.964659	0.934479	0.925188	0.9534	0.959386	0.956617	0.958883	0.960244	B cell proliferation	BP	The expansion of a B cell population by cell division. Follows B cell activation.
GO:0042102	0.826948	0.756065	0.732506	0.715806	0.902742	0.812704	0.963368	0.855004	0.915037	0.822661	0.915735	0.637651	0.948258	0.916364	0.983328	0.98498	0.978757	0.989575	positive regulation of T cell proliferation	BP	Any process that activates or increases the rate or extent of T cell proliferation.
GO:0042107	0.801721	0.7319	0.706895	0.661313	0.446046	0.624652	0.827921	0.747849	0.80128	0.747533	0.842422	0.69546	0.908723	0.981643	0.917767	0.909448	0.924776	0.913455	cytokine metabolic process	BP	The chemical reactions and pathways involving cytokines, any of a group of proteins that function to control the survival, growth and differentiation of tissues and cells, and which have autocrine and paracrine activity.
GO:0042108	0.841034	0.783237	0.762492	0.723966	0.462057	0.753116	0.774533	0.797672	0.865554	0.809294	0.898601	0.708136	0.933212	0.988356	0.939213	0.933722	0.951015	0.919407	positive regulation of cytokine biosynthetic process	BP	Any process that activates or increases the frequency, rate or extent of the chemical reactions and pathways resulting in the formation of cytokines.
GO:0042110	0.792944	0.785576	0.712348	0.704832	0.61663	0.661478	0.927694	0.85841	0.884204	0.852339	0.923585	0.778441	0.895959	0.959837	0.934925	0.928563	0.919097	0.919931	T cell activation	BP	The change in morphology and behavior of a mature or immature T cell resulting from exposure to a mitogen, cytokine, chemokine, cellular ligand, or an antigen for which it is specific.
GO:0042113	0.775504	0.74301	0.668725	0.663075	0.560902	0.568682	0.830879	0.830848	0.843404	0.845706	0.88376	0.826732	0.863566	0.954043	0.941063	0.935724	0.94222	0.929616	B cell activation	BP	The change in morphology and behavior of a mature or immature B cell resulting from exposure to a mitogen, cytokine, chemokine, cellular ligand, or an antigen for which it is specific.
GO:0042127	0.779353	0.746754	0.712147	0.709755	0.790487	0.578381	0.884265	0.785393	0.848056	0.760076	0.744579	0.739201	0.887778	0.947254	0.919581	0.913254	0.896238	0.916672	regulation of cell proliferation	BP	Any process that modulates the frequency, rate or extent of cell proliferation.
GO:0042129	0.841783	0.780643	0.713857	0.695298	0.772749	0.607843	0.937436	0.86961	0.861153	0.86626	0.912835	0.808748	0.952919	0.95879	0.971698	0.969795	0.956526	0.975093	regulation of T cell proliferation	BP	Any process that modulates the frequency, rate or extent of T cell proliferation.
GO:0042130	0.889655	0.85714	0.805105	0.80453	0.801308	0.739405	0.918057	0.902182	0.875454	0.892621	0.926725	0.888546	0.963653	0.982316	0.973815	0.971129	0.968326	0.977052	negative regulation of T cell proliferation	BP	Any process that stops, prevents or reduces the rate or extent of T cell proliferation.
GO:0042157	0.756406	0.743858	0.70056	0.733504	0.805072	0.568481	0.838362	0.792459	0.749777	0.829891	0.77642	0.824449	0.821299	0.929352	0.855315	0.855174	0.926499	0.864087	lipoprotein metabolic process	BP	The chemical reactions and pathways involving any conjugated, water-soluble protein in which the nonprotein moiety consists of a lipid or lipids.
GO:0042158	0.765988	0.764344	0.740526	0.773672	0.811237	0.690488	0.810415	0.792099	0.768465	0.841409	0.78941	0.838933	0.821618	0.93173	0.858548	0.859641	0.917302	0.871194	lipoprotein biosynthetic process	BP	The chemical reactions and pathways resulting in the formation of any conjugated, water-soluble protein in which the nonprotein moiety consists of a lipid or lipids.
GO:0042176	0.800616	0.745003	0.640723	0.614156	0.847877	0.173153	0.988627	0.869467	0.906683	0.828077	0.885524	0.785545	0.923708	0.970596	0.921229	0.924965	0.838713	0.948584	regulation of protein catabolic process	BP	Any process that modulates the frequency, rate or extent of the chemical reactions and pathways resulting in the breakdown of a protein by the destruction of the native, active configuration, with or without the hydrolysis of peptide bonds.
GO:0042219	0.831797	0.790207	0.643601	0.604372	0.937322	-0.177933	0.947021	0.9281	0.963701	0.908294	0.86332	0.936086	0.926745	0.95305	0.962593	0.960463	0.974057	0.95638	amino acid derivative catabolic process	BP	The chemical reactions and pathways resulting in the breakdown of compounds derived from amino acids, organic acids containing one or more amino substituents.
GO:0042221	0.769846	0.753163	0.726764	0.731207	0.780249	0.651557	0.905665	0.777836	0.815306	0.753423	0.736409	0.710938	0.880168	0.945771	0.924974	0.920003	0.94716	0.913	response to chemical stimulus	BP	A change in state or activity of a cell or an organism (in terms of movement, secretion, enzyme production, gene expression, etc.) as a result of a chemical stimulus.
GO:0042254	0.882554	0.866499	0.84356	0.848479	0.922192	0.750049	0.929717	0.88842	0.898613	0.881161	0.921588	0.810246	0.929302	0.950946	0.942492	0.94072	0.944245	0.945889	ribosome biogenesis	BP	The process of the formation of the constituents of the ribosome subunits, their assembly, and their transport to the sites of protein synthesis.
GO:0042303	0.720578	0.667056	0.645593	0.713491	0.90171	0.29405	0.871997	0.659099	0.529298	0.747325	0.805764	0.657727	0.838816	0.959808	0.862253	0.851604	0.670593	0.892988	molting cycle	BP	The periodic casting off and regeneration of an outer covering of cuticle, feathers, hair, horns, skin, etc.
GO:0042310	0.807747	0.769847	0.665744	0.669055	0.807029	0.74725	0.911203	0.862657	0.961154	0.811053	0.864147	0.627666	0.929747	0.947538	0.960747	0.960148	0.979189	0.943596	vasoconstriction	BP	A decrease in the diameter of blood vessels, especially arteries, usually causing an increase in blood pressure.
GO:0042325	0.760657	0.758923	0.728204	0.721263	0.692791	0.753445	0.862059	0.792616	0.780272	0.790583	0.85601	0.690249	0.853241	0.96286	0.914991	0.906457	0.896726	0.909096	regulation of phosphorylation	BP	Any process that modulates the frequency, rate or extent of addition of phosphate groups into a molecule.
[truncated: 1,282 more rows]
