# Supplementary material for: Association of tissue lineage and gene expression: conservatively and differentially expressed genes define common and special functions of tissues
Source: BMC Bioinformatics. 2010 Dec 14;11(Suppl 11):S1. doi: 10.1186/1471-2105-11-S11-S1 (PMC3024865; doi:10.1186/1471-2105-11-S11-S1)
Supplement: Additional file 11 — Mouse GO modules tissue expression distance [file 1471-2105-11-S11-S1-S11.xlsx]

## Sheet: Sheet1
Table S9. Mouse GO modules tissue expression distance
GO	Zygote	Mesendoderm	Endoderm	PrimitiveGut	PrimitiveGut3	PrimitiveGut2	PrimitiveGut1	Mesoderm	ParaxialMesoderm	IntermediateMesoderm	KU	Gonad	Ectoderm	NeuralCrest	NeuralTube	Brain	Brain2	Brain1	GO_Term	GO_Category	GO_Annotation
GO:0000003	0.898341	0.910675	0.908848	0.913907	0.911996	0.929923	0.805678	0.908762	0.81976	0.947934	0.837955	0.990154	0.826986	0.735133	0.755245	0.767168	0.692374	0.77232	reproduction	BP	The production by an organism of new individuals that contain some portion of their genetic material inherited from that organism.
GO:0000041	0.499374	0.526992	0.55916	0.544876	0.486535	0.566839	0.518199	0.469595	0.492299	0.490524	0.505025	0.528677	0.331639	0.348107	0.262015	0.25798	0.102517	0.20378	transition metal ion transport	BP	The directed movement of transition metal ions into, out of, within or between cells. A transition metal is an element whose atom has an incomplete d-subshell of extranuclear electrons, or which gives rise to a cation or cations with an incomplete d-subshell. Transition metals often have more than one valency state. Biologically relevant transition metals include vanadium, manganese, iron, copper…
GO:0000050	0.35154	0.478436	0.528206	0.540515	0.308899	0.863946	0.369043	0.469551	0.480037	0.572881	0.736529	0.477257	0.118407	0.10448	0.0687639	0.0834308	0.116386	0.0942703	urea cycle	BP	A cyclic metabolic pathway that converts waste nitrogen in the form of ammonium to urea.
GO:0000059	0.155763	0.188434	0.235618	0.233071	0.176585	0.313075	0.00908405	0.141735	0.149985	0.150019	0.289	0.130875	0.101361	0.0526738	0.0465573	0.0588899	0.0186927	0.0449332	protein import into nucleus, docking	BP	The aggregation, arrangement and bonding together of the nuclear localization signal of a protein with nuclear envelope proteins such as importins.
GO:0000070	0.173987	0.233434	0.27966	0.27059	0.573393	0.330999	0.0638026	0.187766	0.0748882	0.298739	0.197347	0.565201	0.0469045	0.0795658	0.0323754	0.0347422	0.0308671	0.053148	mitotic sister chromatid segregation	BP	The cell cycle process whereby replicated homologous chromosomes are organized and then physically separated and apportioned to two sets during the mitotic cell cycle. Each replicated chromosome, composed of two sister chromatids, aligns at the cell equator, paired with its homologous partner. One homolog of each morphologic type goes into each of the resulting chromosome sets.
GO:0000075	0.188264	0.178162	0.217761	0.19688	0.103573	0.385055	0.0732257	0.156604	0.190932	0.159799	0.229316	0.260374	0.122359	0.100258	0.102576	0.113487	0.329827	0.0793318	cell cycle checkpoint	BP	The cell cycle regulatory process by which progression through the cycle can be halted until conditions are suitable for the cell to proceed to the next stage.
GO:0000082	0.175726	0.165921	0.159053	0.151056	0.0831491	0.26458	0.0634854	0.185917	0.122299	0.164398	0.257231	0.193684	0.0896767	0.0574421	0.0652983	0.0619748	0.0845053	0.051762	G1/S transition of mitotic cell cycle	BP	Progression from G1 phase to S phase of the mitotic cell cycle.
GO:0000087	0.750781	0.785578	0.785076	0.793261	0.910259	0.834379	0.504206	0.790666	0.714966	0.827665	0.685211	0.922217	0.603395	0.444787	0.56148	0.572303	0.49431	0.601036	M phase of mitotic cell cycle	BP	A cell cycle process comprising the steps by which a cell progresses through M phase, the part of the mitotic cell cycle during which mitosis takes place.
GO:0000096	0.233917	0.317535	0.36545	0.396208	0.389299	0.694149	0.0487735	0.271361	0.132193	0.3817	0.397765	0.471654	0.112239	0.050263	0.0693888	0.0654329	0.149277	0.0466017	sulfur amino acid metabolic process	BP	The chemical reactions and pathways involving amino acids containing sulfur, comprising cysteine, homocysteine, methionine and selenocysteine.
GO:0000122	0.765192	0.797479	0.809323	0.815621	0.760707	0.864737	0.638101	0.759912	0.644373	0.790132	0.671905	0.889253	0.625576	0.587676	0.552272	0.51171	0.556182	0.484148	negative regulation of transcription from RNA polymerase II promoter	BP	Any process that stops, prevents or reduces the frequency, rate or extent of transcription from an RNA polymerase II promoter.
GO:0000160	0.146328	0.162526	0.216783	0.219332	0.18897	0.39782	0.154208	0.117123	0.135841	0.0609857	0.0629469	0.0949505	0.111129	0.0147801	0.1372	0.144626	0.180618	0.154253	two-component signal transduction system (phosphorelay)	BP	A conserved series of molecular signals found in prokaryotes and eukaryotes; involves autophosphorylation of a histidine kinase and the transfer of the phosphate group to an aspartate that then acts as a phospho-donor to response regulator proteins.
GO:0000165	0.678397	0.678294	0.714264	0.715494	0.729991	0.799988	0.49766	0.641329	0.706395	0.612003	0.465831	0.712942	0.563846	0.29234	0.460418	0.483327	0.549294	0.462764	MAPKKK cascade	BP	Cascade of at least three protein kinase activities culminating in the phosphorylation and activation of a MAP kinase. MAPKKK cascades lie downstream of numerous signaling pathways.
GO:0000184	0.161575	0.211576	0.284635	0.306506	0.366612	0.268602	0.0981994	0.145693	0.0640407	0.143148	0.25223	0.189428	0.0904837	0.0891604	0.058756	0.0548989	0.0965327	0.043864	nuclear-transcribed mRNA catabolic process, nonsense-mediated decay	BP	The nonsense-mediated decay pathway for nuclear-transcribed mRNAs degrades mRNAs in which an amino-acid codon has changed to a nonsense codon; this prevents the translation of such mRNAs into truncated, and potentially harmful, proteins.
GO:0000187	0.314113	0.344462	0.400827	0.43183	0.376744	0.566488	0.269225	0.302524	0.267908	0.331394	0.227517	0.37059	0.214476	0.100897	0.14879	0.170856	0.207031	0.122342	activation of MAPK activity	BP	The initiation of the activity of the inactive enzyme MAP kinase by phosphorylation by a MAPKK.
GO:0000209	0.0658733	0.0811535	0.0675825	0.0723005	0.0347206	0.148629	0.041195	0.0940051	0.0652677	0.101916	0.122636	0.332128	0.0316498	0.0462174	0.0116794	0.0177691	0.0232353	0.0216888	protein polyubiquitination	BP	Addition of multiple ubiquitin moieties to a protein, forming a ubiquitin chain.
GO:0000226	0.628232	0.569748	0.609997	0.599555	0.638428	0.619303	0.357849	0.544543	0.509954	0.582541	0.431672	0.759367	0.518382	0.289721	0.419734	0.401217	0.474362	0.400006	microtubule cytoskeleton organization	BP	A process that is carried out at the cellular level which results in the formation, arrangement of constituent parts, or disassembly of cytoskeletal structures comprising microtubules and their associated proteins.
GO:0000271	0.289631	0.375914	0.387069	0.402607	0.545377	0.469406	0.327212	0.371413	0.290592	0.227756	0.143671	0.491055	0.157279	0.0564758	0.0837854	0.0930096	0.0405222	0.0836014	polysaccharide biosynthetic process	BP	The chemical reactions and pathways resulting in the formation of polysaccharides, polymers of more than 10 monosaccharide residues joined by glycosidic linkages.
GO:0000278	0.797045	0.824532	0.818404	0.824417	0.918349	0.861511	0.56215	0.83575	0.779902	0.865905	0.766696	0.933731	0.66194	0.54384	0.610499	0.622655	0.58003	0.64011	mitotic cell cycle	BP	Progression through the phases of the mitotic cell cycle, the most common eukaryotic cell cycle, which canonically comprises four successive phases called G1, S, G2, and M and includes replication of the genome and the subsequent segregation of chromosomes into daughter cells. In some variant cell cycles nuclear replication or nuclear division may not be followed by cell division, or G1 and G2 ph…
GO:0000279	0.83373	0.854194	0.850663	0.859296	0.936654	0.884663	0.644369	0.859159	0.794911	0.89531	0.774357	0.968182	0.721391	0.610524	0.662898	0.666811	0.605817	0.695411	M phase	BP	A cell cycle process comprising the steps by which a cell progresses through M phase, the part of the cell cycle comprising nuclear division.
GO:0000280	0.750781	0.785578	0.785076	0.793261	0.910259	0.834379	0.504206	0.790666	0.714966	0.827665	0.685211	0.922217	0.603395	0.444787	0.56148	0.572303	0.49431	0.601036	nuclear division	BP	A process by which a cell nucleus is divided into two nuclei, with DNA and other nuclear contents distributed between the daughter nuclei.
GO:0000302	0.264285	0.291772	0.329809	0.356106	0.151807	0.580662	0.185583	0.27463	0.169657	0.314107	0.243661	0.360675	0.180088	0.0564132	0.118407	0.138073	0.0828891	0.137586	response to reactive oxygen species	BP	A change in state or activity of a cell or an organism (in terms of movement, secretion, enzyme production, gene expression, etc.) as a result of a reactive oxygen species stimulus. Reactive oxygen species include singlet oxygen, superoxide, and oxygen free radicals.
GO:0000375	0.362224	0.325749	0.312284	0.351752	0.484846	0.181488	0.181179	0.333442	0.409904	0.33296	0.423602	0.368442	0.279397	0.0766622	0.203539	0.190778	0.140865	0.273579	RNA splicing, via transesterification reactions	BP	Splicing of RNA via a series of two transesterification reactions.
GO:0000377	0.362224	0.325749	0.312284	0.351752	0.484846	0.181488	0.181179	0.333442	0.409904	0.33296	0.423602	0.368442	0.279397	0.0766622	0.203539	0.190778	0.140865	0.273579	RNA splicing, via transesterification reactions with bulged adenosine as nucleophile	BP	Splicing of RNA via a series of two transesterification reactions with a bulged adenosine residue from the intron branch point as the initiating nucleophile. When the initial RNA for the splicing reaction is a single molecule (cis splicing), the excised intron is released in a lariat structure.
GO:0000398	0.362224	0.325749	0.312284	0.351752	0.484846	0.181488	0.181179	0.333442	0.409904	0.33296	0.423602	0.368442	0.279397	0.0766622	0.203539	0.190778	0.140865	0.273579	nuclear mRNA splicing, via spliceosome	BP	The joining together of exons from one or more primary transcripts of nuclear messenger RNA (mRNA) and the excision of intron sequences, via a spliceosomal mechanism, so that mRNA consisting only of the joined exons is produced.
GO:0000819	0.173987	0.233434	0.27966	0.27059	0.573393	0.330999	0.0638026	0.187766	0.0748882	0.298739	0.197347	0.565201	0.0469045	0.0795658	0.0323754	0.0347422	0.0308671	0.053148	sister chromatid segregation	BP	The process by which sister chromatids are organized and then physically separated and apportioned to two or more sets.
GO:0000902	0.92839	0.920752	0.930851	0.931191	0.90293	0.949009	0.896775	0.909221	0.849377	0.932952	0.920942	0.963361	0.872227	0.688007	0.813182	0.825261	0.82352	0.818413	cell morphogenesis	BP	The developmental process by which the size or shape of a cell is generated and organized. Morphogenesis pertains to the creation of form.
GO:0000904	0.833592	0.784511	0.808276	0.796217	0.785362	0.843035	0.69796	0.754879	0.747607	0.75613	0.768504	0.822169	0.784974	0.500385	0.711386	0.731339	0.73765	0.702993	cell morphogenesis involved in differentiation	BP	The change in form (cell shape and size) that occurs when relatively unspecialized cells, e.g. embryonic or regenerative cells, acquire specialized structural and/or functional features that characterize the cells, tissues, or organs of the mature organism or some other relatively stable phase of the organism's life history.
GO:0000910	0.238259	0.250521	0.285102	0.26454	0.228586	0.367621	0.151974	0.229583	0.3326	0.25346	0.261578	0.407452	0.197519	0.125029	0.166178	0.162112	0.330842	0.147218	cytokinesis	BP	A cellular process resulting in the division of the cytoplasm of a cell and its separation into two daughter cells. Cytokinesis usually occurs after growth, replication, and segregation of cellular components.
GO:0000956	0.161575	0.211576	0.284635	0.306506	0.366612	0.268602	0.0981994	0.145693	0.0640407	0.143148	0.25223	0.189428	0.0904837	0.0891604	0.058756	0.0548989	0.0965327	0.043864	nuclear-transcribed mRNA catabolic process	BP	The chemical reactions and pathways resulting in the breakdown of nuclear-transcribed mRNAs in eukaryotic cells.
GO:0001501	0.8171	0.822291	0.815879	0.815402	0.778826	0.835275	0.730934	0.793826	0.656513	0.792111	0.716022	0.892752	0.762159	0.62402	0.711486	0.668013	0.67263	0.650887	skeletal system development	BP	The process whose specific outcome is the progression of the skeleton over time, from its formation to the mature structure. The skeleton is the bony framework of the body in vertebrates (endoskeleton) or the hard outer envelope of insects (exoskeleton or dermoskeleton).
GO:0001503	0.664556	0.680551	0.708385	0.700364	0.645234	0.748119	0.610473	0.617866	0.489859	0.627849	0.51607	0.781922	0.59302	0.330074	0.521192	0.528597	0.593785	0.544955	ossification	BP	The formation of bone or of a bony substance, or the conversion of fibrous tissue or of cartilage into bone or a bony substance.
GO:0001505	0.632294	0.458515	0.459973	0.444385	0.449003	0.551709	0.259198	0.443604	0.298323	0.500967	0.484021	0.662034	0.530336	0.208961	0.415718	0.424134	0.240281	0.398515	regulation of neurotransmitter levels	BP	Any process that modulates levels of neurotransmitter.
GO:0001508	0.407743	0.385334	0.40209	0.384807	0.336104	0.655211	0.209234	0.359892	0.320322	0.36441	0.568784	0.332625	0.245133	0.231575	0.20153	0.169497	0.0847119	0.173489	regulation of action potential	BP	Any process that modulates the frequency, rate or extent of action potential creation, propagation or termination. An action potential is a spike of membrane depolarization and repolarization that travels along the membrane of a cell.
GO:0001522	0.0731247	0.0751821	0.070587	0.0492941	0.0206167	0.057939	0.0109361	0.0875572	0.142029	0.0993786	0.216958	0.150284	0.0479776	0.00702609	0.0452319	0.0476726	0.202176	0.0246944	pseudouridine synthesis	BP	The intramolecular conversion of uridine to pseudouridine within an RNA molecule. This posttranscriptional base modification occurs in tRNA, rRNA, and snRNAs.
GO:0001525	0.625042	0.662837	0.706997	0.703712	0.705074	0.685437	0.4956	0.621511	0.537202	0.648323	0.622998	0.770064	0.472106	0.29008	0.34707	0.36676	0.331887	0.395249	angiogenesis	BP	Blood vessel formation when new vessels emerge from the proliferation of pre-existing blood vessels.
GO:0001541	0.189606	0.136725	0.179038	0.199485	0.0948215	0.432431	0.0644857	0.110779	0.107423	0.0876458	0.13459	0.11442	0.130409	0.0100372	0.0973245	0.104495	0.214312	0.0756063	ovarian follicle development	BP	The process whose specific outcome is the progression of the ovarian follicle over time, from its formation to the mature structure.
GO:0001558	0.472961	0.444411	0.479561	0.489478	0.168301	0.60123	0.485688	0.410733	0.188781	0.512545	0.468416	0.661491	0.282135	0.0901333	0.23523	0.263657	0.187988	0.32783	regulation of cell growth	BP	Any process that modulates the frequency, rate or extent of cell growth.
GO:0001568	0.763118	0.784827	0.814061	0.816852	0.789778	0.857908	0.602322	0.751271	0.718896	0.762102	0.753729	0.852252	0.653044	0.447649	0.580506	0.589852	0.599289	0.608035	blood vessel development	BP	The process whose specific outcome is the progression of the blood vessel over time, from its formation to the mature structure. The blood vessel is the vasculature carrying blood.
GO:0001569	0.1358	0.206093	0.300679	0.300944	0.373405	0.386938	0.0292837	0.131467	0.0486871	0.139387	0.159494	0.257675	0.0280833	0.00660217	0.0189798	0.0222073	0.0260881	0.0371786	patterning of blood vessels	BP	The process that regulates the coordinated growth and sprouting of blood vessels giving rise to the organized vascular system.
GO:0001570	0.283253	0.325471	0.333812	0.315338	0.296604	0.25328	0.211765	0.324208	0.314509	0.352973	0.26895	0.509682	0.189382	0.214686	0.117194	0.122552	0.124579	0.108431	vasculogenesis	BP	The differentiation of endothelial cells from progenitor cells during blood vessel development, and the de novo formation of blood vessels and tubes.
GO:0001578	0.135522	0.139537	0.209818	0.214569	0.174033	0.097766	0.0932914	0.086636	0.0799457	0.0770631	0.0217047	0.139634	0.0953671	0.00982268	0.0777351	0.0889289	0.103656	0.101822	microtubule bundle formation	BP	A process that results in a parallel arrangement of microtubules.
GO:0001649	0.498791	0.548063	0.532707	0.5116	0.235726	0.551519	0.374194	0.51084	0.404444	0.533256	0.403249	0.728134	0.387679	0.20591	0.368396	0.395344	0.508913	0.411683	osteoblast differentiation	BP	The process whereby a relatively unspecialized cell acquires the specialized features of an osteoblast, the mesodermal cell that gives rise to bone.
GO:0001654	0.604828	0.599078	0.638903	0.636066	0.565301	0.75036	0.468193	0.554492	0.560519	0.516753	0.498994	0.554899	0.49642	0.31918	0.439795	0.462485	0.53943	0.402718	eye development	BP	The process whose specific outcome is the progression of the eye over time, from its formation to the mature structure. The eye is the organ of sight.
GO:0001655	0.615586	0.649678	0.712913	0.718179	0.708783	0.7492	0.638791	0.587591	0.461132	0.661798	0.636118	0.762805	0.455979	0.365991	0.415285	0.437789	0.544542	0.371246	urogenital system development	BP	The process whose specific outcome is the progression of the urogenital system over time, from its formation to the mature structure.
GO:0001656	0.42804	0.42286	0.48042	0.489906	0.445141	0.526001	0.551147	0.38117	0.145358	0.479396	0.485504	0.580897	0.28419	0.180635	0.230357	0.248658	0.365509	0.189023	metanephros development	BP	The process whose specific outcome is the progression of the metanephros over time, from its formation to the mature structure. The metanephros is the excretory organ of the fetus which develops into the kidney and is formed from the rear portion of the nephrogenic cord.
GO:0001657	0.227282	0.24979	0.300799	0.328676	0.328526	0.482006	0.339702	0.213708	0.0824034	0.308114	0.301495	0.367954	0.121197	0.11763	0.0762205	0.0701157	0.142202	0.0509173	ureteric bud development	BP	The process whose specific outcome is the progression of the ureteric bud over time, from its formation to the mature structure.
GO:0001658	0.173084	0.204607	0.259469	0.293281	0.300354	0.465942	0.315127	0.168508	0.0489254	0.275981	0.293452	0.314473	0.0727088	0.112029	0.0507658	0.0449811	0.12636	0.0241332	ureteric bud branching	BP	Branching of the ureteric bud.
GO:0001666	0.22016	0.225905	0.258835	0.254427	0.174351	0.209184	0.276004	0.189521	0.0493295	0.209712	0.377156	0.148027	0.123735	0.0119466	0.116999	0.123764	0.0829781	0.174791	response to hypoxia	BP	A change in state or activity of a cell or an organism (in terms of movement, secretion, enzyme production, gene expression, etc.) as a result of a stimulus indicating lowered oxygen tension. Hypoxia, defined as a decline in O2 levels below normoxic levels of 20.8 - 20.95%, results in metabolic adaptation at both the cellular and organismal level.
GO:0001676	0.259971	0.306057	0.376751	0.35376	0.0888188	0.636071	0.298647	0.27345	0.238981	0.333986	0.630703	0.11501	0.106333	0.0437303	0.0636829	0.0677986	0.0571721	0.0926476	long-chain fatty acid metabolic process	BP	The chemical reactions and pathways involving long-chain fatty acids, aliphatic compounds having a terminal carboxyl group and with a chain length of C12-18.
GO:0001701	0.703179	0.758564	0.801019	0.798901	0.801048	0.883037	0.430805	0.709475	0.674	0.705756	0.621796	0.799595	0.51807	0.286925	0.442117	0.456448	0.397284	0.442443	in utero embryonic development	BP	The process whose specific outcome is the progression of the embryo in the uterus over time, from formation of the zygote in the oviduct, to birth.
GO:0001702	0.221281	0.297709	0.297473	0.3099	0.293601	0.273738	0.0852557	0.286298	0.1343	0.345399	0.727163	0.0285563	0.0940104	0.0401386	0.0725977	0.0923002	0.0977012	0.103639	gastrulation with mouth forming second	BP	A complex and coordinated series of cellular movements that occurs at the end of cleavage during embryonic development of most animals. In Deuterostomes the initial blastopore becomes the anus and the mouth forms second.
GO:0001704	0.184148	0.229233	0.284128	0.312684	0.199213	0.397907	0.271776	0.193327	0.138267	0.269786	0.253913	0.420756	0.0863437	0.0357205	0.0408931	0.0569221	0.0140542	0.0887547	formation of primary germ layer	BP	The formation of the ectoderm, mesoderm and endoderm during gastrulation.
GO:0001707	0.162311	0.207041	0.251255	0.283535	0.194448	0.27077	0.269875	0.176797	0.109009	0.267485	0.25176	0.418875	0.0660615	0.0320103	0.0285421	0.0406419	0.0135243	0.0610097	mesoderm formation	BP	The process that gives rise to the mesoderm. This process pertains to the initial formation of the structure from unspecified parts.
GO:0001708	0.376304	0.413896	0.380641	0.383398	0.414853	0.501934	0.343592	0.425283	0.261403	0.410832	0.337589	0.565316	0.266599	0.144317	0.234325	0.139431	0.103295	0.167111	cell fate specification	BP	The process involved in the specification of cell identity. Once specification has taken place, a cell will be committed to differentiate down a specific pathway if left in its normal environment.
GO:0001709	0.230459	0.24941	0.303257	0.304851	0.221392	0.527438	0.257552	0.216828	0.220247	0.177657	0.140952	0.179163	0.159151	0.0416651	0.127829	0.145028	0.138467	0.18586	cell fate determination	BP	Process involved in cell fate commitment. Once determination has taken place, a cell becomes committed to differentiate down a particular pathway regardless of its environment.
GO:0001754	0.152046	0.105173	0.19092	0.187435	0.128258	0.348439	0.118707	0.0494845	0.0831976	0.0314386	0.00360778	0.0292787	0.0930377	0.0664314	0.0636072	0.0703185	0.0145681	0.0479337	eye photoreceptor cell differentiation	BP	The process whereby a relatively unspecialized cell acquires the specialized features of a photoreceptor cell, as found in the eye, the primary visual organ of most organisms.
GO:0001755	0.200191	0.225471	0.236549	0.227693	0.315163	0.133251	0.237578	0.227137	0.139892	0.283549	0.356345	0.362697	0.120617	0.187407	0.0961392	0.102403	0.0679057	0.109542	neural crest cell migration	BP	The characteristic movement of cells from the dorsal ridge of the neural tube to a variety of locations in a vertebrate embryo.
GO:0001756	0.193945	0.25325	0.211853	0.185899	0.064816	0.317896	0.136759	0.297101	0.409751	0.286821	0.168262	0.55291	0.113691	0.0816277	0.0833073	0.0889527	0.125234	0.0740766	somitogenesis	BP	The formation of mesodermal clusters that are arranged segmentally along the anterior posterior axis of an embryo.
GO:0001763	0.360425	0.426815	0.503705	0.522685	0.53269	0.626969	0.375938	0.352962	0.19985	0.425317	0.437235	0.545932	0.170688	0.174198	0.140537	0.138085	0.227079	0.107291	morphogenesis of a branching structure	BP	The process by which the anatomical structures of branches are generated and organized. Morphogenesis pertains to the creation of form. A branch is a division or offshoot from a main stem. Examples in animals would include blood vessels, nerves, lymphatics and other endothelial or epithelial tubes.
GO:0001764	0.48969	0.422742	0.494839	0.465169	0.462981	0.631776	0.33257	0.350234	0.309061	0.379915	0.405827	0.41239	0.454703	0.104097	0.423419	0.455005	0.427827	0.463755	neuron migration	BP	The characteristic movement of immature neurons from germinal zones to specific positions where they will reside as they mature.
GO:0001775	0.807907	0.824861	0.870817	0.876361	0.919676	0.874684	0.771282	0.75319	0.729443	0.75446	0.71594	0.854741	0.673496	0.469011	0.555403	0.574276	0.639377	0.573973	cell activation	BP	A change in the morphology or behavior of a cell resulting from exposure to an activating factor such as a cellular or soluble ligand.
GO:0001776	0.23383	0.298145	0.308749	0.301728	0.260212	0.472349	0.128113	0.294793	0.257016	0.324745	0.390478	0.506887	0.086149	0.0869905	0.0512685	0.0591072	0.123105	0.0281689	leukocyte homeostasis	BP	The process of regulating the proliferation and elimination of cells of the immune system such that the total number of cells of a particular cell type within a whole or part of an organism is stable over time in the absence of an outside stimulus.
GO:0001782	0.115695	0.147956	0.148312	0.137502	0.156447	0.114723	0.0806641	0.155367	0.128865	0.195179	0.307478	0.317326	0.0456939	0.0713551	0.0221911	0.0241548	0.0838928	0.00557308	B cell homeostasis	BP	The process of regulating the proliferation and elimination of B cells such that the total number of B cells within a whole or part of an organism is stable over time in the absence of an outside stimulus.
GO:0001816	0.582982	0.608652	0.636038	0.645956	0.722303	0.646931	0.520778	0.575485	0.48125	0.618917	0.470036	0.778999	0.41382	0.249354	0.343105	0.319027	0.261286	0.311525	cytokine production	BP	The appearance of a cytokine due to biosynthesis or secretion following a cellular stimulus, resulting in an increase in its intracellular or extracellular levels.
GO:0001817	0.403632	0.471932	0.530006	0.552945	0.671095	0.562212	0.375462	0.422519	0.422999	0.412062	0.33946	0.537658	0.232243	0.062988	0.188769	0.208988	0.225655	0.192755	regulation of cytokine production	BP	Any process that modulates the frequency, rate, or extent of production of a cytokine.
GO:0001819	0.131268	0.173101	0.216434	0.207813	0.256402	0.171936	0.160206	0.148296	0.178507	0.158697	0.130369	0.228186	0.0453515	0.00999114	0.0237571	0.0315121	0.0374672	0.0382198	positive regulation of cytokine production	BP	Any process that activates or increases the frequency, rate or extent of production of a cytokine.
GO:0001822	0.610559	0.643384	0.70734	0.711479	0.706893	0.746907	0.633997	0.580344	0.435923	0.657129	0.629123	0.759256	0.452584	0.365987	0.412995	0.436406	0.542518	0.369695	kidney development	BP	The process whose specific outcome is the progression of the kidney over time, from its formation to the mature structure. The kidney is an organ that filters the blood and excretes the end products of body metabolism in the form of urine.
GO:0001824	0.431645	0.514263	0.563692	0.584935	0.645671	0.65779	0.260279	0.462462	0.460934	0.45463	0.411739	0.556873	0.27276	0.0910811	0.200984	0.194736	0.277053	0.128126	blastocyst development	BP	The process whose specific outcome is the progression of the blastocyst over time, from its formation to the mature structure. The mammalian blastocyst is a hollow ball of cells containing two cell types, the inner cell mass and the trophectoderm.
GO:0001825	0.210771	0.277296	0.320193	0.353374	0.368133	0.514814	0.164136	0.244602	0.341162	0.180122	0.190884	0.254407	0.113787	0.00923983	0.0701816	0.0541916	0.209529	0.0110467	blastocyst formation	BP	The initial formation of a blastocyst from a solid ball of cells known as a morula.
GO:0001829	0.210771	0.277296	0.320193	0.353374	0.368133	0.514814	0.164136	0.244602	0.341162	0.180122	0.190884	0.254407	0.113787	0.00923983	0.0701816	0.0541916	0.209529	0.0110467	trophectodermal cell differentiation	BP	The process whereby a relatively unspecialized cell acquires the specialized features of a trophectoderm cell.
GO:0001832	0.181416	0.256685	0.305362	0.31542	0.506428	0.368254	0.20074	0.217696	0.138512	0.305703	0.243041	0.385505	0.0731622	0.0296727	0.0254016	0.0236469	0.0284121	0.0253043	blastocyst growth	BP	An increase in size of a blastocyst due to expansion of the blastocoelic cavity cell shape changes and cell proliferation.
GO:0001838	0.376663	0.384191	0.417209	0.393628	0.395741	0.460401	0.187525	0.358433	0.204791	0.46165	0.397348	0.663482	0.269142	0.288783	0.218908	0.235129	0.159963	0.190356	embryonic epithelial tube formation	BP	The morphogenesis of an embryonic epithelium into a tube-shaped structure.
GO:0001841	0.376663	0.384191	0.417209	0.393628	0.395741	0.460401	0.187525	0.358433	0.204791	0.46165	0.397348	0.663482	0.269142	0.288783	0.218908	0.235129	0.159963	0.190356	neural tube formation	BP	The formation of a tube from the flat layer of ectodermal cells known as the neural plate. This will give rise to the central nervous system.
GO:0001843	0.293953	0.288927	0.341759	0.313687	0.271461	0.40322	0.155444	0.244486	0.171285	0.337795	0.274093	0.554733	0.215851	0.238519	0.189026	0.20981	0.123254	0.162151	neural tube closure	BP	The last step in the formation of the neural tube, where the paired neural folds are brought together and fuse at the dorsal midline.
GO:0001889	0.44836	0.489636	0.529103	0.514576	0.479999	0.720996	0.212423	0.474565	0.544447	0.524232	0.537915	0.65505	0.267231	0.132086	0.22609	0.231265	0.158825	0.208866	liver development	BP	The process whose specific outcome is the progression of the liver over time, from its formation to the mature structure. The liver is an exocrine gland which secretes bile and functions in metabolism of protein and carbohydrate and fat, synthesizes substances involved in the clotting of the blood, synthesizes vitamin A, detoxifies poisonous substances, stores glycogen, and breaks down worn-out e…
GO:0001890	0.309134	0.38007	0.418586	0.412539	0.337024	0.588852	0.293751	0.358575	0.36361	0.397386	0.350949	0.52954	0.171728	0.119446	0.145775	0.149792	0.0772233	0.160812	placenta development	BP	The process whose specific outcome is the progression of the placenta over time, from its formation to the mature structure. The placenta is an organ of metabolic interchange between fetus and mother, partly of embryonic origin and partly of maternal origin.
GO:0001892	0.20072	0.26056	0.30059	0.303355	0.173022	0.536434	0.208259	0.234932	0.191971	0.281315	0.199063	0.462744	0.0957195	0.0153495	0.0726752	0.0755928	0.00902029	0.0813292	embryonic placenta development	BP	The embryonically driven process whose specific outcome is the progression of the placenta over time, from its formation to the mature structure. The placenta is an organ of metabolic interchange between fetus and mother, partly of embryonic origin and partly of maternal origin.
GO:0001894	0.457586	0.528818	0.546236	0.571001	0.452252	0.720661	0.521343	0.466049	0.255597	0.531385	0.755201	0.402618	0.212209	0.080458	0.175157	0.178369	0.100475	0.253663	tissue homeostasis	BP	A homeostatic process involved in the maintenance of an internal equilibrium within a defined tissue of an organism, including control of cellular proliferation and death and control of metabolic function.
GO:0001906	0.209036	0.173245	0.238097	0.241468	0.151368	0.578537	0.128347	0.0910726	0.163191	0.0595851	0.0362917	0.18821	0.0924825	0.0035845	0.0588928	0.0731299	0.0186298	0.132262	cell killing	BP	Any process in an organism that results in the killing of its own cells or those of another organism, including in some cases the death of the other organism. Killing here refers to the induction of death in one cell by another cell, not cell-autonomous death due to internal or other environmental conditions.
GO:0001909	0.209036	0.173245	0.238097	0.241468	0.151368	0.578537	0.128347	0.0910726	0.163191	0.0595851	0.0362917	0.18821	0.0924825	0.0035845	0.0588928	0.0731299	0.0186298	0.132262	leukocyte mediated cytotoxicity	BP	The directed killing of a target cell by a leukocyte.
GO:0001932	0.574516	0.560463	0.602086	0.614568	0.610106	0.571952	0.52356	0.51938	0.517353	0.542137	0.386773	0.705994	0.446321	0.171589	0.341486	0.362803	0.452479	0.342443	regulation of protein amino acid phosphorylation	BP	Any process that modulates the frequency, rate or extent of addition of phosphate groups into an amino acid in a protein.
GO:0001934	0.406212	0.406121	0.435508	0.445987	0.495437	0.35349	0.414302	0.370597	0.448367	0.351397	0.35025	0.482133	0.301511	0.0873932	0.225578	0.253798	0.422584	0.213957	positive regulation of protein amino acid phosphorylation	BP	Any process that activates or increases the frequency, rate or extent of addition of phosphate groups to amino acids within a protein.
GO:0001942	0.403202	0.43192	0.419107	0.37878	0.241264	0.578506	0.38558	0.4663	0.656345	0.431054	0.422772	0.504864	0.302567	0.142419	0.244297	0.265205	0.492033	0.20014	hair follicle development	BP	The process whose specific outcome is the progression of the hair follicle over time, from its formation to the mature structure. A hair follicle is a tube-like opening in the epidermis where the hair shaft develops and into which the sebaceous glands open.
GO:0001944	0.772175	0.794748	0.824041	0.825682	0.791838	0.861374	0.644701	0.762507	0.746668	0.774791	0.762558	0.867499	0.66233	0.451286	0.583568	0.591407	0.599857	0.609462	vasculature development	BP	The process whose specific outcome is the progression of the vasculature over time, from its formation to the mature structure.
GO:0001976	0.151297	0.146948	0.161118	0.167358	0.354039	0.278946	0.0463441	0.131929	0.0530904	0.180223	0.114082	0.39613	0.135979	0.0356862	0.046363	0.0246528	0.0374078	0.0192847	neurological system process involved in regulation of systemic arterial blood pressure	BP	The regulation of blood pressure mediated by detection of stimuli and a neurological response.
GO:0002009	0.604533	0.618744	0.652745	0.645218	0.671535	0.680339	0.459261	0.586803	0.586237	0.643393	0.54012	0.800402	0.498719	0.428585	0.426147	0.457989	0.50308	0.398747	morphogenesis of an epithelium	BP	The process by which the anatomical structures of epithelia are generated and organized. Morphogenesis pertains to the creation of form. An epithelium consists of closely packed cells arranged in one or more layers, that covers the outer surfaces of the body or lines any internal cavity or tube.
GO:0002026	0.285218	0.295885	0.213727	0.209348	0.106065	0.252251	0.0464485	0.39186	0.154692	0.263167	0.210891	0.31895	0.174656	0.0361529	0.116021	0.138015	0.274591	0.10604	regulation of the force of heart contraction	BP	Any process that modulates the extent of heart contraction, changing the force with which blood is propelled.
GO:0002062	0.423909	0.427032	0.328974	0.301671	0.197206	0.283215	0.20951	0.452018	0.330438	0.455893	0.366819	0.590931	0.314725	0.0806585	0.250274	0.284131	0.446528	0.25749	chondrocyte differentiation	BP	The process whereby a chondroblast acquires specialized structural and/or functional features of a chondrocyte. A chondrocyte is a polymorphic cell that forms cartilage.
GO:0002088	0.283528	0.303909	0.316257	0.328136	0.115763	0.452549	0.327866	0.286429	0.193945	0.286266	0.201581	0.360855	0.180406	0.0590624	0.128126	0.140829	0.209211	0.116413	lens development in camera-type eye	BP	The process whose specific outcome is the progression of the lens over time, from its formation to the mature structure. The lens is a transparent structure in the eye through which light is focused onto the retina.
GO:0002200	0.269929	0.293884	0.321444	0.314098	0.565093	0.348058	0.0529138	0.292433	0.338102	0.291314	0.295906	0.483172	0.133558	0.017117	0.149517	0.162964	0.212618	0.159413	somatic diversification of immune receptors	BP	The somatic process allowing for the production of immune receptors whose specificity is not encoded in the germline genomic sequences.
GO:0002204	0.142198	0.149446	0.183982	0.213795	0.305072	0.312126	0.0171981	0.132071	0.101159	0.115237	0.181081	0.164316	0.0362068	0.0105621	0.0323697	0.0261335	0.0887325	0.00817969	somatic recombination of immunoglobulin genes during immune response	BP	The process by which immunoglobulin genes are formed through recombination of the germline genetic elements, also known as immunoglobulin gene segments, within a single locus following the induction of an immune response.
GO:0002208	0.142198	0.149446	0.183982	0.213795	0.305072	0.312126	0.0171981	0.132071	0.101159	0.115237	0.181081	0.164316	0.0362068	0.0105621	0.0323697	0.0261335	0.0887325	0.00817969	somatic diversification of immunoglobulins during immune response	BP	The somatic process by means of which sequence diversity of immunoglobulins is generated after the induction of an immune response.
GO:0002237	0.185067	0.205379	0.301877	0.274465	0.252536	0.386836	0.053646	0.132506	0.093273	0.125895	0.0551707	0.223052	0.117602	0.038381	0.0955977	0.114617	0.0166693	0.120346	response to molecule of bacterial origin	BP	A change in state or activity of an organism (in terms of movement, secretion, enzyme production, gene expression, etc.) as a result of a stimulus by molecules of bacterial origin such as peptides derived from bacterial flagellin.
GO:0002250	0.542698	0.577088	0.656594	0.689178	0.576893	0.823982	0.450009	0.475706	0.387533	0.519689	0.568419	0.672657	0.313718	0.192884	0.232538	0.238436	0.389223	0.173889	adaptive immune response	BP	An immune response based on directed amplification of specific receptors for antigen produced through a somatic diversification process, and allowing for enhanced response to subsequent exposures to the same antigen (immunological memory).
GO:0002252	0.664752	0.695412	0.755395	0.775627	0.783846	0.870374	0.577695	0.62848	0.590568	0.665102	0.661841	0.813121	0.456998	0.246818	0.401885	0.427751	0.479814	0.396342	immune effector process	BP	Any process of the immune system that occurs as part of an immune response.
GO:0002253	0.507296	0.562152	0.656922	0.676219	0.68017	0.816837	0.490308	0.451401	0.327694	0.488958	0.512945	0.665358	0.272318	0.147195	0.217173	0.250851	0.341824	0.161087	activation of immune response	BP	Any process that initiates an immune response.
GO:0002260	0.148836	0.195886	0.180328	0.173792	0.234077	0.128788	0.0847229	0.228755	0.198959	0.263093	0.321339	0.46193	0.0539757	0.0757121	0.0300801	0.0344658	0.0864153	0.0121913	lymphocyte homeostasis	BP	The process of regulating the proliferation and elimination of lymphocytes such that the total number of lymphocytes within a whole or part of an organism is stable over time in the absence of an outside stimulus.
GO:0002263	0.16183	0.138411	0.219409	0.237498	0.208585	0.408495	0.0851226	0.0743935	0.0262775	0.139177	0.199171	0.22112	0.100557	0.0323022	0.0570781	0.0567674	0.0159636	0.090142	cell activation during immune response	BP	A change in the morphology or behavior of a cell resulting from exposure to an activating factor such as a cellular or soluble ligand, leading to the initiation or perpetuation of an immune response.
GO:0002274	0.34108	0.389087	0.411008	0.409588	0.476742	0.353884	0.248224	0.385877	0.339751	0.443647	0.464769	0.63251	0.173417	0.142547	0.127609	0.126765	0.206841	0.135545	myeloid leukocyte activation	BP	A change in the morphology or behavior of a myeloid leukocyte resulting from exposure to an activating factor such as a cellular or soluble ligand.
GO:0002366	0.16183	0.138411	0.219409	0.237498	0.208585	0.408495	0.0851226	0.0743935	0.0262775	0.139177	0.199171	0.22112	0.100557	0.0323022	0.0570781	0.0567674	0.0159636	0.090142	leukocyte activation during immune response	BP	A change in morphology and behavior of a leukocyte resulting from exposure to a specific antigen, mitogen, cytokine, cellular ligand, or soluble factor, leading to the initiation or perpetuation of an immune response.
GO:0002376	0.923873	0.934772	0.951491	0.952887	0.962035	0.965842	0.882417	0.909148	0.855423	0.92789	0.906516	0.96385	0.826976	0.679681	0.766876	0.783871	0.808947	0.771762	immune system process	BP	Any process involved in the development or functioning of the immune system, an organismal system for calibrated responses to potential internal or invasive threats.
GO:0002377	0.312799	0.356709	0.416202	0.431867	0.715305	0.374516	0.299013	0.33142	0.367167	0.321576	0.319614	0.4804	0.157799	0.0323072	0.172304	0.184669	0.201499	0.184644	immunoglobulin production	BP	The appearance of immunoglobulin due to biosynthesis or secretion following a cellular stimulus, resulting in an increase in its intracellular or extracellular levels.
GO:0002381	0.142198	0.149446	0.183982	0.213795	0.305072	0.312126	0.0171981	0.132071	0.101159	0.115237	0.181081	0.164316	0.0362068	0.0105621	0.0323697	0.0261335	0.0887325	0.00817969	immunoglobulin production during immune response	BP	The appearance of immunoglobulin due to biosynthesis or secretion following a cellular stimulus during an immune response, resulting in an increase in its intracellular or extracellular levels.
GO:0002429	0.334875	0.347215	0.44454	0.456934	0.636925	0.40585	0.275576	0.246161	0.214259	0.240391	0.143031	0.396932	0.166791	0.0492409	0.105724	0.123449	0.187252	0.101812	immune response-activating cell surface receptor signaling pathway	BP	A series of molecular signals initiated by the binding of an extracellular ligand to a receptor on the surface of a cell capable of activating or perpetuating an immune response.
GO:0002440	0.332897	0.380344	0.438515	0.447702	0.715311	0.376424	0.301327	0.355616	0.387714	0.345177	0.344406	0.50433	0.165821	0.0359018	0.179422	0.193153	0.225183	0.191313	production of molecular mediator of immune response	BP	The synthesis or release of any molecular mediator of the immune response following an immunological stimulus, resulting in an increase in its intracellular or extracellular levels.
GO:0002443	0.589016	0.611783	0.682736	0.713593	0.587124	0.857132	0.484063	0.522414	0.454403	0.568518	0.583981	0.739286	0.365571	0.202323	0.290893	0.30822	0.410991	0.276381	leukocyte mediated immunity	BP	Any process involved in the carrying out of an immune response by a leukocyte.
GO:0002449	0.577756	0.598825	0.676991	0.708198	0.584925	0.851077	0.482378	0.498981	0.446063	0.527751	0.575486	0.681741	0.355499	0.200831	0.280945	0.298505	0.396044	0.268237	lymphocyte mediated immunity	BP	Any process involved in the carrying out of an immune response by a lymphocyte.
GO:0002455	0.296031	0.402935	0.484116	0.51623	0.274432	0.788516	0.389526	0.309218	0.213539	0.342487	0.419475	0.459239	0.134802	0.104646	0.108942	0.111061	0.269145	0.0594751	humoral immune response mediated by circulating immunoglobulin	BP	An immune response dependent upon secreted immunoglobulin.
GO:0002460	0.542698	0.577088	0.656594	0.689178	0.576893	0.823982	0.450009	0.475706	0.387533	0.519689	0.568419	0.672657	0.313718	0.192884	0.232538	0.238436	0.389223	0.173889	adaptive immune response based on somatic recombination of immune receptors built from immunoglobulin superfamily domains	BP	An immune response based on directed amplification of specific receptors for antigen produced through a somatic diversification process that includes somatic recombination of germline gene segments encoding immunoglobulin superfamily domains, and allowing for enhanced responses upon subsequent exposures to the same antigen (immunological memory). Recombined receptors for antigen encoded by immuno…
GO:0002478	0.212431	0.18486	0.250836	0.263437	0.326448	0.197376	0.0327204	0.112748	0.133961	0.139798	0.0601296	0.404215	0.105988	0.0039137	0.0543186	0.0622269	0.102546	0.0690816	antigen processing and presentation of exogenous peptide antigen	BP	The process by which an antigen-presenting cell expresses a peptide antigen of exogenous origin on its cell surface in association with an MHC protein complex. The peptide is typically a fragment of a larger exogenous protein which has been degraded within the cell.
GO:0002520	0.828874	0.843984	0.869451	0.872268	0.9073	0.890479	0.708097	0.810973	0.744637	0.828594	0.767669	0.895804	0.698452	0.52298	0.593646	0.605207	0.613895	0.610945	immune system development	BP	The process whose specific outcome is the progression of an organismal system whose objective is to provide calibrated responses by an organism to a potential internal or invasive threat, over time, from its formation to the mature structure. A system is a regularly interacting or interdependent group of organs or tissues that work together to carry out a given biological process.
GO:0002521	0.748407	0.757404	0.812826	0.818878	0.877966	0.841281	0.633937	0.686105	0.61901	0.700784	0.598544	0.828605	0.604873	0.42135	0.460406	0.477051	0.514651	0.486853	leukocyte differentiation	BP	The process whereby a relatively unspecialized hemopoietic precursor cell acquires the specialized features of a plasmacytoid dendritic cell or any cell of the myeloid leukocyte or lymphocyte lineages.
GO:0002526	0.433473	0.510691	0.582796	0.592248	0.354409	0.82962	0.404862	0.45753	0.290772	0.566527	0.553753	0.720383	0.256748	0.223457	0.188347	0.218312	0.296734	0.143599	acute inflammatory response	BP	Inflammation which comprises a rapid, short-lived, relatively uniform response to acute injury or antigenic challenge and is characterized by accumulations of fluid, plasma proteins, and granulocytic leukocytes. An acute inflammatory response occurs within a matter of minutes or hours, and either resolves within a few days or becomes a chronic inflammatory response.
GO:0002541	0.280218	0.359134	0.471897	0.484197	0.243228	0.787845	0.369739	0.269432	0.166507	0.344879	0.465395	0.57319	0.10433	0.0906788	0.101377	0.122967	0.215362	0.0431754	activation of plasma proteins during acute inflammatory response	BP	Any process activating plasma proteins via proteolysis during an acute inflammatory response.
GO:0002562	0.269929	0.293884	0.321444	0.314098	0.565093	0.348058	0.0529138	0.292433	0.338102	0.291314	0.295906	0.483172	0.133558	0.017117	0.149517	0.162964	0.212618	0.159413	somatic diversification of immune receptors via germline recombination within a single locus	BP	The process by which immune receptor genes are diversified through recombination of the germline genetic elements within a single genetic locus.
GO:0002573	0.469601	0.501264	0.501893	0.478457	0.232697	0.699464	0.272966	0.487904	0.376428	0.560287	0.476484	0.71561	0.288083	0.226495	0.23849	0.240476	0.39566	0.198693	myeloid leukocyte differentiation	BP	The process whereby a relatively unspecialized myeloid precursor cell acquires the specialized features of any cell of the myeloid leukocyte lineage.
GO:0002682	0.773149	0.800155	0.850221	0.858684	0.884621	0.897597	0.69914	0.723484	0.662379	0.743585	0.704807	0.848083	0.599436	0.420193	0.529709	0.558541	0.632389	0.519689	regulation of immune system process	BP	Any process that modulates the frequency, rate, or extent of an immune system process.
GO:0002683	0.387498	0.387161	0.467787	0.485753	0.506749	0.486248	0.244809	0.28913	0.241224	0.326773	0.211229	0.512887	0.253941	0.0748296	0.196535	0.224156	0.302573	0.204746	negative regulation of immune system process	BP	Any process that stops, prevents, or reduces the frequency, rate, or extent of an immune system process.
GO:0002684	0.706001	0.739725	0.808221	0.82136	0.855482	0.862035	0.625355	0.63654	0.570516	0.654818	0.590857	0.80894	0.474723	0.313894	0.365865	0.398974	0.412721	0.358111	positive regulation of immune system process	BP	Any process that activates or increases the frequency, rate, or extent of an immune system process.
GO:0002694	0.623411	0.672774	0.737409	0.744173	0.848464	0.70531	0.52343	0.572852	0.543078	0.550347	0.419756	0.734794	0.399616	0.275694	0.283042	0.306529	0.34041	0.31882	regulation of leukocyte activation	BP	Any process that modulates the frequency, rate, or extent of leukocyte activation.
GO:0002695	0.326715	0.335536	0.398402	0.423549	0.45616	0.438672	0.22898	0.258331	0.212456	0.30027	0.191842	0.465601	0.183742	0.051993	0.125861	0.14211	0.191582	0.146775	negative regulation of leukocyte activation	BP	Any process that stops, prevents, or reduces the frequency, rate, or extent of leukocyte activation.
GO:0002696	0.5613	0.60831	0.681809	0.68785	0.822324	0.608416	0.432408	0.4965	0.485083	0.46084	0.307293	0.699735	0.320669	0.226216	0.19068	0.211367	0.213273	0.232541	positive regulation of leukocyte activation	BP	Any process that activates or increases the frequency, rate, or extent of leukocyte activation.
GO:0002697	0.298439	0.285701	0.342281	0.360422	0.431611	0.410864	0.241111	0.227008	0.146847	0.293972	0.196075	0.490342	0.150132	0.0378526	0.127838	0.148218	0.24005	0.107326	regulation of immune effector process	BP	Any process that modulates the frequency, rate, or extent of an immune effector process.
GO:0002699	0.198551	0.193707	0.234716	0.250753	0.370416	0.216953	0.228787	0.145798	0.122454	0.183206	0.106516	0.428904	0.061474	0.00990604	0.0396655	0.0472221	0.0985421	0.0277328	positive regulation of immune effector process	BP	Any process that activates or increases the frequency, rate, or extent of an immune effector process.
GO:0002700	0.101949	0.122629	0.169065	0.177142	0.35956	0.189781	0.117295	0.0988597	0.041509	0.10538	0.161259	0.134189	0.0257276	0.0150689	0.0172523	0.0265229	0.0917253	0.0132632	regulation of production of molecular mediator of immune response	BP	Any process that modulates the frequency, rate, or extent of the production of molecular mediator of immune response.
GO:0002703	0.256	0.243991	0.287106	0.297613	0.286704	0.386219	0.199367	0.193054	0.142013	0.260359	0.158114	0.460352	0.0969816	0.0182064	0.0640483	0.0729105	0.0560036	0.0891532	regulation of leukocyte mediated immunity	BP	Any process that modulates the frequency, rate, or extent of leukocyte mediated immunity.
GO:0002706	0.239181	0.221115	0.282314	0.292422	0.28663	0.384438	0.195543	0.154336	0.140138	0.17957	0.152608	0.225753	0.091576	0.0180215	0.0603134	0.06944	0.0508366	0.085593	regulation of lymphocyte mediated immunity	BP	Any process that modulates the frequency, rate, or extent of lymphocyte mediated immunity.
GO:0002757	0.340063	0.351388	0.447662	0.460241	0.643614	0.406472	0.275745	0.251542	0.21504	0.24481	0.150837	0.397132	0.171771	0.0492547	0.107821	0.125429	0.188839	0.104341	immune response-activating signal transduction	BP	The cascade of processes by which a signal interacts with a receptor, causing a change in the level or activity of a second messenger or other downstream target, and ultimately leading to activation or perpetuation of an immune response.
GO:0002761	0.198005	0.176358	0.196946	0.168076	0.0447213	0.447083	0.0413583	0.159464	0.140157	0.166343	0.120221	0.240813	0.141097	0.116913	0.150956	0.157007	0.324135	0.113869	regulation of myeloid leukocyte differentiation	BP	Any process that modulates the frequency, rate, or extent of myeloid leukocyte differentiation.
GO:0002764	0.348514	0.365906	0.46651	0.477002	0.649117	0.412704	0.317936	0.25933	0.233452	0.247149	0.151123	0.402847	0.174908	0.0495559	0.111605	0.13027	0.189175	0.10724	immune response-regulating signal transduction	BP	The cascade of processes by which a signal interacts with a receptor, causing a change in the level or activity of a second messenger or other downstream target, and ultimately leading to the activation, perpetuation, or inhibition of an immune response.
GO:0002768	0.343437	0.361871	0.463636	0.473934	0.642625	0.412095	0.317788	0.253916	0.232712	0.242725	0.143322	0.402651	0.169936	0.0495421	0.1095	0.128289	0.187589	0.104717	immune response-regulating cell surface receptor signaling pathway	BP	A series of molecular signals initiated by the binding of an extracellular ligand to a receptor on the surface of the target cell capable of activating, perpetuating, or inhibiting an immune response.
GO:0002790	0.504544	0.394679	0.447336	0.439806	0.461544	0.535378	0.190081	0.352383	0.239701	0.366476	0.322316	0.447418	0.295977	0.160796	0.18138	0.190254	0.0815039	0.215774	peptide secretion	BP	The controlled release of a peptide from a cell or group of cells.
GO:0002791	0.17176	0.214992	0.239187	0.227909	0.0314661	0.445075	0.103963	0.218958	0.174509	0.218339	0.103294	0.354021	0.109478	0.0755163	0.0521937	0.0519891	0.0456913	0.0528202	regulation of peptide secretion	BP	Any process that modulates the frequency, rate, or extent of peptide secretion.
GO:0002792	0.12275	0.148093	0.197522	0.177113	0.0166174	0.443254	0.059011	0.114231	0.0465628	0.169449	0.0917973	0.321941	0.0869883	0.0366765	0.036342	0.0361181	0.0202103	0.0428522	negative regulation of peptide secretion	BP	Any process that stops, prevents, or reduces the frequency, rate, or extent of peptide secretion.
GO:0002819	0.143757	0.166221	0.201966	0.214039	0.251466	0.303763	0.0883223	0.123678	0.0613963	0.16386	0.132515	0.201927	0.0290184	0.012504	0.0157812	0.0160326	0.0300936	0.0162789	regulation of adaptive immune response	BP	Any process that modulates the frequency, rate, or extent of an adaptive immune response.
GO:0002822	0.143757	0.166221	0.201966	0.214039	0.251466	0.303763	0.0883223	0.123678	0.0613963	0.16386	0.132515	0.201927	0.0290184	0.012504	0.0157812	0.0160326	0.0300936	0.0162789	regulation of adaptive immune response based on somatic recombination of immune receptors built from immunoglobulin superfamily domains	BP	Any process that modulates the frequency, rate, or extent of an adaptive immune response based on somatic recombination of immune receptors built from immunoglobulin superfamily domains.
GO:0003001	0.725554	0.641952	0.661796	0.657502	0.711661	0.735041	0.389487	0.626702	0.478295	0.672403	0.646679	0.794681	0.581005	0.36022	0.485154	0.496972	0.352153	0.466639	generation of a signal involved in cell-cell signaling	BP	The cellular process by which a physical entity or change in state, a signal, is created that originates in one cell and is used to transfer information to another cell. This process begins with the initial formation of the signal and ends with the mature form and placement of the signal.
GO:0003002	0.739028	0.763552	0.739991	0.742385	0.661282	0.837542	0.65741	0.747756	0.684423	0.722715	0.659811	0.854159	0.660374	0.596331	0.625848	0.558754	0.579439	0.503751	regionalization	BP	The pattern specification process by which an axis or axes is subdivided in space to define an area or volume in which specific patterns of cell differentiation will take place or in which cells interpret a specific environment.
GO:0003006	0.675889	0.683638	0.689023	0.709092	0.750154	0.752593	0.539599	0.69006	0.6032	0.72952	0.647765	0.889295	0.568101	0.520509	0.518568	0.537955	0.397312	0.533499	reproductive developmental process	BP	A developmental process by which a progressive change in the state of some part of an organism specifically contributes to its ability to form offspring.
GO:0003007	0.428448	0.464716	0.411696	0.420385	0.404299	0.421703	0.257873	0.501465	0.53769	0.406349	0.355485	0.583933	0.266373	0.209042	0.157326	0.167073	0.211113	0.170943	heart morphogenesis	BP	The developmental process by which the heart is generated and organized. The heart is a hollow, muscular organ, which, by contracting rhythmically, keeps up the circulation of the blood.
GO:0003008	0.960615	0.950707	0.955299	0.955122	0.949824	0.967702	0.905669	0.946038	0.924968	0.934628	0.936145	0.952479	0.926817	0.831002	0.889524	0.88458	0.859443	0.888493	system process	BP	A multicellular organismal process carried out by any of the organs or tissues in an organ system. An organ system is a regularly interacting or interdependent group of organs or tissues that work together to carry out a biological objective.
GO:0003012	0.683784	0.702349	0.673605	0.683608	0.774674	0.661846	0.475586	0.734879	0.721103	0.604376	0.724628	0.673219	0.508385	0.304771	0.379557	0.293508	0.330534	0.274936	muscle system process	BP	A organ system process carried out at the level of a muscle. Muscle tissue is composed of contractile cells or fibers.
GO:0003013	0.682282	0.704853	0.736201	0.74327	0.731001	0.803332	0.58149	0.671879	0.538853	0.60902	0.608431	0.725638	0.523098	0.268336	0.405053	0.393043	0.489758	0.379806	circulatory system process	BP	A organ system process carried out by any of the organs or tissues of the circulatory system. The circulatory system is an organ system that moves extracellular fluids to and from tissue within a multicellular organism.
GO:0003014	0.179908	0.159454	0.214098	0.199201	0.370958	0.218073	0.0943102	0.112109	0.0992934	0.109072	0.106389	0.0372212	0.124945	0.0776773	0.0962339	0.101996	0.0186345	0.130999	renal system process	BP	A organ system process carried out by any of the organs or tissues of the renal system. The renal system is responsible for fluid volume regulation and detoxification in an organism.
GO:0003015	0.557684	0.568932	0.571905	0.572719	0.500309	0.741241	0.30712	0.564843	0.500715	0.441256	0.336439	0.600453	0.440976	0.111496	0.310834	0.296921	0.463915	0.236971	heart process	BP	A circulatory system process carried out by the heart. The heart is a hollow, muscular organ, which, by contracting rhythmically, keeps up the circulation of the blood. The heart is a hollow, muscular organ, which, by contracting rhythmically, keeps up the circulation of the blood.
GO:0003016	0.117643	0.137804	0.151042	0.152753	0.214438	0.196511	0.00771109	0.131424	0.130242	0.107819	0.0672504	0.120378	0.0634549	0.0249463	0.0517433	0.0382002	0.0157904	0.0456674	respiratory system process	BP	A organ system process carried out by any of the organs or tissues of the respiratory system. The respiratory system is an organ system responsible for respiratory gaseous exchange.
GO:0003018	0.424396	0.41822	0.465532	0.475434	0.436817	0.494125	0.316655	0.371269	0.11582	0.455866	0.489202	0.619687	0.258687	0.130762	0.119254	0.0826905	0.036139	0.115798	vascular process in circulatory system	BP	A circulatory process that occurs at the level of the vasculature.
GO:0003044	0.134277	0.197238	0.224341	0.223652	0.351058	0.268629	0.0982096	0.180698	0.0504709	0.26149	0.12203	0.484525	0.0481415	0.0813688	0.0296872	0.040567	0.0450885	0.0457513	regulation of systemic arterial blood pressure mediated by a chemical signal	BP	The regulation of blood pressure mediated by biochemical signaling: hormonal, autocrine or paracrine.
GO:0003073	0.220845	0.224107	0.246105	0.249771	0.354234	0.338161	0.105275	0.2024	0.0532784	0.273439	0.150723	0.48659	0.179474	0.105414	0.0715838	0.0464689	0.0467983	0.0540471	regulation of systemic arterial blood pressure	BP	The process that modulates the force with which blood travels through the systemic arterial circulatory system. The process is controlled by a balance of processes that increase pressure and decrease pressure.
GO:0005975	0.870229	0.892972	0.888245	0.889722	0.828417	0.941755	0.831081	0.896556	0.840675	0.916459	0.915073	0.949976	0.754881	0.667854	0.663669	0.67682	0.600973	0.699946	carbohydrate metabolic process	BP	The chemical reactions and pathways involving carbohydrates, any of a group of organic compounds based of the general formula Cx(H2O)y. Includes the formation of carbohydrate derivatives by the addition of a carbohydrate residue to another molecule.
GO:0005976	0.482659	0.561292	0.543244	0.556675	0.585822	0.628152	0.538789	0.550853	0.444874	0.559396	0.397683	0.752185	0.335328	0.167363	0.238131	0.237099	0.113161	0.274061	polysaccharide metabolic process	BP	The chemical reactions and pathways involving polysaccharides, a polymer of more than 10 monosaccharide residues joined by glycosidic linkages.
GO:0005977	0.307962	0.322801	0.332981	0.349052	0.473307	0.313688	0.317712	0.307786	0.214023	0.203389	0.271498	0.27358	0.258197	0.0823105	0.156574	0.151123	0.0900901	0.175415	glycogen metabolic process	BP	The chemical reactions and pathways involving glycogen, a polydisperse, highly branched glucan composed of chains of D-glucose residues in alpha(1->4) glycosidic linkage, joined together by alpha(1->6) glycosidic linkages.
GO:0005996	0.673187	0.721823	0.713363	0.728845	0.512689	0.872662	0.608281	0.744352	0.698861	0.79494	0.810823	0.856688	0.512563	0.35097	0.413968	0.427867	0.299341	0.483984	monosaccharide metabolic process	BP	The chemical reactions and pathways involving monosaccharides, the simplest carbohydrates. They are polyhydric alcohols containing either an aldehyde or a keto group and between three to ten or more carbon atoms. They form the constitutional repeating units of oligo- and polysaccharides.
GO:0006006	0.607559	0.664184	0.65058	0.670921	0.445006	0.837262	0.558704	0.69159	0.680021	0.753587	0.739209	0.847972	0.438806	0.332375	0.340338	0.356385	0.285084	0.40384	glucose metabolic process	BP	The chemical reactions and pathways involving glucose, the aldohexose gluco-hexose. D-glucose is dextrorotatory and is sometimes known as dextrose; it is an important source of energy for living organisms and is found free as well as combined in homo- and hetero-oligosaccharides and polysaccharides.
GO:0006007	0.482461	0.555086	0.52359	0.549194	0.280321	0.762195	0.426522	0.599275	0.557407	0.677446	0.681697	0.808172	0.312494	0.29018	0.213214	0.220074	0.17309	0.254235	glucose catabolic process	BP	The chemical reactions and pathways resulting in the breakdown of glucose, the aldohexose gluco-hexose.
GO:0006020	0.246208	0.231743	0.247796	0.226851	0.0854603	0.383535	0.0900226	0.195362	0.0815956	0.180088	0.0548744	0.195756	0.232087	0.065265	0.214446	0.231827	0.166074	0.253987	inositol metabolic process	BP	The chemical reactions and pathways involving inositol, 1,2,3,4,5,6-cyclohexanehexol, a growth factor for animals and microorganisms.
GO:0006022	0.38504	0.338043	0.363974	0.344609	0.261538	0.304869	0.456941	0.328329	0.27172	0.391137	0.232522	0.608134	0.170693	0.117908	0.110024	0.115109	0.161815	0.0884829	aminoglycan metabolic process	BP	The chemical reactions and pathways involving aminoglycans, any polymer containing amino groups that consists of more than about 10 monosaccharide residues joined to each other by glycosidic linkages.
GO:0006029	0.344956	0.276539	0.310518	0.291327	0.172857	0.281189	0.35726	0.259764	0.259788	0.294125	0.210066	0.457462	0.139731	0.0745458	0.0895578	0.094469	0.147039	0.0634455	proteoglycan metabolic process	BP	The chemical reactions and pathways involving proteoglycans, any glycoprotein in which the carbohydrate units are glycosaminoglycans.
GO:0006040	0.272447	0.413622	0.37118	0.386335	0.37981	0.61158	0.418607	0.414454	0.346542	0.457203	0.198222	0.712376	0.0857585	0.0400007	0.0585685	0.063729	0.00555235	0.0923982	amino sugar metabolic process	BP	The chemical reactions and pathways involving any amino sugar, sugars containing an amino group in place of a hydroxyl group.
GO:0006041	0.267957	0.410178	0.364943	0.380361	0.370995	0.611575	0.415118	0.412784	0.34654	0.454593	0.190985	0.712209	0.0811352	0.0349064	0.0539413	0.0580239	0.00543037	0.0815279	glucosamine metabolic process	BP	The chemical reactions and pathways involving glucosamine (2-amino-2-deoxyglucopyranose), an aminodeoxysugar that occurs in combined form in chitin.
GO:0006044	0.267957	0.410178	0.364943	0.380361	0.370995	0.611575	0.415118	0.412784	0.34654	0.454593	0.190985	0.712209	0.0811352	0.0349064	0.0539413	0.0580239	0.00543037	0.0815279	N-acetylglucosamine metabolic process	BP	The chemical reactions and pathways involving N-acetylglucosamine. The D isomer is a common structural unit of glycoproteins in plants, bacteria and animals; it is often the terminal sugar of an oligosaccharide moiety of a glycoprotein.
GO:0006066	0.828932	0.860274	0.877338	0.885392	0.788419	0.946429	0.745783	0.845759	0.8531	0.869142	0.865191	0.908833	0.71167	0.537382	0.630955	0.637264	0.54711	0.672732	cellular alcohol metabolic process	BP	The chemical reactions and pathways involving alcohols, any of a class of compounds containing one or more hydroxyl groups attached to a saturated carbon atom, as carried out by individual cells.
GO:0006071	0.332017	0.373616	0.380438	0.398914	0.339682	0.443035	0.410516	0.389348	0.549098	0.399317	0.255395	0.48563	0.210469	0.16153	0.203062	0.198404	0.101434	0.239744	glycerol metabolic process	BP	The chemical reactions and pathways involving glycerol, 1,2,3-propanetriol, a sweet, hygroscopic, viscous liquid, widely distributed in nature as a constituent of many lipids.
GO:0006073	0.307962	0.322801	0.332981	0.349052	0.473307	0.313688	0.317712	0.307786	0.214023	0.203389	0.271498	0.27358	0.258197	0.0823105	0.156574	0.151123	0.0900901	0.175415	cellular glucan metabolic process	BP	The chemical reactions and pathways involving glucans, polysaccharides consisting only of glucose residues.
GO:0006082	0.924484	0.944031	0.947596	0.950182	0.875335	0.988806	0.885498	0.940727	0.90032	0.958044	0.977408	0.958315	0.821904	0.663006	0.75324	0.752771	0.724585	0.762188	organic acid metabolic process	BP	The chemical reactions and pathways involving organic acids, any acidic compound containing carbon in covalent linkage.
GO:0006084	0.328653	0.436419	0.381535	0.404226	0.114334	0.767226	0.359377	0.494838	0.552928	0.530382	0.597749	0.623172	0.156706	0.0260591	0.120406	0.12864	0.0138094	0.161666	acetyl-CoA metabolic process	BP	The chemical reactions and pathways involving acetyl-CoA, a derivative of coenzyme A in which the sulfhydryl group is acetylated; it is a metabolite derived from several pathways (e.g. glycolysis, fatty acid oxidation, amino-acid catabolism) and is further metabolized by the tricarboxylic acid cycle. It is a key intermediate in lipid and terpenoid biosynthesis.
GO:0006090	0.261697	0.327798	0.334413	0.345442	0.154402	0.604468	0.32313	0.330434	0.460288	0.332537	0.348979	0.433718	0.122293	0.0653509	0.0897665	0.0957202	0.128577	0.110582	pyruvate metabolic process	BP	The chemical reactions and pathways involving pyruvate, 2-oxopropanoate.
GO:0006091	0.806163	0.849407	0.83268	0.840744	0.762488	0.931936	0.768512	0.862181	0.891857	0.84405	0.848484	0.903839	0.657657	0.536323	0.567442	0.570426	0.40258	0.581315	generation of precursor metabolites and energy	BP	The chemical reactions and pathways resulting in the formation of precursor metabolites, substances from which energy is derived, and any process involved in the liberation of energy from these substances.
GO:0006094	0.242226	0.302086	0.325972	0.336311	0.153638	0.596696	0.321251	0.295124	0.433051	0.320625	0.327676	0.433388	0.115131	0.0579007	0.0831119	0.08714	0.125223	0.103813	gluconeogenesis	BP	The formation of glucose from noncarbohydrate precursors, such as pyruvate, amino acids and glycerol.
GO:0006096	0.422699	0.515926	0.481301	0.508148	0.237571	0.752892	0.336575	0.56856	0.533512	0.660437	0.674709	0.794189	0.224326	0.208966	0.158724	0.156795	0.110591	0.181596	glycolysis	BP	The chemical reactions and pathways resulting in the breakdown of a monosaccharide (generally glucose) into pyruvate, with the concomitant production of a small amount of ATP. Pyruvate may be converted to ethanol, lactate, or other small molecules, or fed into the TCA cycle.
GO:0006099	0.211199	0.321149	0.263039	0.264555	0.0697658	0.547106	0.332646	0.372749	0.522247	0.373406	0.333496	0.569259	0.0722284	0.0194995	0.061001	0.0654672	0.00506492	0.0639912	tricarboxylic acid cycle	BP	A nearly universal metabolic pathway in which the acetyl group of acetyl coenzyme A is effectively oxidized to two CO2 and four pairs of electrons are transferred to coenzymes. The acetyl group combines with oxaloacetate to form citrate, which undergoes successive transformations to isocitrate, 2-oxoglutarate, succinyl-CoA, succinate, fumarate, malate, and oxaloacetate again, thus completing the …
GO:0006112	0.338557	0.35763	0.355912	0.364191	0.473724	0.340911	0.325837	0.365215	0.215906	0.254078	0.303148	0.285192	0.278297	0.0955909	0.176377	0.166411	0.0918191	0.195137	energy reserve metabolic process	BP	NA
GO:0006119	0.417078	0.49162	0.467637	0.488602	0.462622	0.689459	0.319203	0.497133	0.655605	0.429322	0.459202	0.501809	0.152524	0.0941964	0.0983035	0.108337	0.0777343	0.127727	oxidative phosphorylation	BP	The phosphorylation of ADP to ATP that accompanies the oxidation of a metabolite through the operation of the respiratory chain. Oxidation of compounds establishes a proton gradient across the membrane, providing the energy for ATP synthesis.
GO:0006139	0.989627	0.991504	0.993089	0.992881	0.991516	0.99539	0.96889	0.989092	0.98241	0.990011	0.984633	0.996177	0.973953	0.938777	0.960856	0.96165	0.955022	0.962343	nucleobase, nucleoside, nucleotide and nucleic acid metabolic process	BP	The chemical reactions and pathways involving nucleobases, nucleosides, nucleotides and nucleic acids.
GO:0006140	0.474223	0.450139	0.423041	0.428784	0.413888	0.35971	0.251801	0.443496	0.297495	0.501053	0.470592	0.518489	0.364199	0.196198	0.250119	0.22842	0.137348	0.255916	regulation of nucleotide metabolic process	BP	Any process that modulates the frequency, rate or extent of the chemical reactions and pathways involving nucleotides.
GO:0006144	0.264874	0.295087	0.239903	0.213167	0.273869	0.407105	0.0961776	0.326261	0.504438	0.345716	0.386943	0.552262	0.0704138	0.0662601	0.0292807	0.0389613	0.107066	0.0239418	purine base metabolic process	BP	The chemical reactions and pathways involving purine bases, one of the two classes of nitrogen-containing ring compounds found in DNA and RNA, which include adenine and guanine.
GO:0006163	0.73815	0.744133	0.718487	0.710116	0.728118	0.766254	0.623595	0.763652	0.67871	0.737482	0.712147	0.812391	0.56959	0.303604	0.493923	0.48174	0.541769	0.440041	purine nucleotide metabolic process	BP	The chemical reactions and pathways involving a purine nucleotide, a compound consisting of nucleoside (a purine base linked to a deoxyribose or ribose sugar) esterified with a phosphate moiety at either the 3' or 5'-hydroxyl group of its glycose moiety.
GO:0006164	0.706386	0.726236	0.702417	0.698908	0.713961	0.759044	0.604488	0.747126	0.669035	0.700502	0.690594	0.80698	0.507023	0.297356	0.406183	0.377826	0.454634	0.313598	purine nucleotide biosynthetic process	BP	The chemical reactions and pathways resulting in the formation of a purine nucleotide, a compound consisting of nucleoside (a purine base linked to a deoxyribose or ribose sugar) esterified with a phosphate moiety at either the 3' or 5'-hydroxyl group of its glycose moiety.
GO:0006171	0.453279	0.435635	0.401469	0.383823	0.308808	0.402438	0.203452	0.439337	0.198465	0.513313	0.452464	0.561474	0.333767	0.225995	0.210625	0.187144	0.0733278	0.235086	cAMP biosynthetic process	BP	The chemical reactions and pathways resulting in the formation of the nucleotide cAMP (cyclic AMP, adenosine 3',5'-cyclophosphate).
GO:0006220	0.249341	0.29048	0.328502	0.298669	0.203148	0.45152	0.0715844	0.272245	0.136672	0.325743	0.175003	0.610679	0.141733	0.0242556	0.101813	0.109652	0.0354826	0.127907	pyrimidine nucleotide metabolic process	BP	The chemical reactions and pathways involving a pyrimidine nucleotide, a compound consisting of nucleoside (a pyrimidine base linked to a deoxyribose or ribose sugar) esterified with a phosphate moiety at either the 3' or 5'-hydroxyl group of its glycose moiety.
GO:0006221	0.249341	0.29048	0.328502	0.298669	0.203148	0.45152	0.0715844	0.272245	0.136672	0.325743	0.175003	0.610679	0.141733	0.0242556	0.101813	0.109652	0.0354826	0.127907	pyrimidine nucleotide biosynthetic process	BP	The chemical reactions and pathways resulting in the formation of a pyrimidine nucleotide, a compound consisting of nucleoside (a pyrimidine base linked to a deoxyribose or ribose sugar) esterified with a phosphate moiety at either the 3' or 5'-hydroxyl group of its glycose moiety.
GO:0006259	0.823747	0.854002	0.88246	0.875824	0.882251	0.912811	0.72636	0.817729	0.775459	0.832872	0.804928	0.911681	0.711354	0.563335	0.666942	0.69209	0.65553	0.706398	DNA metabolic process	BP	The chemical reactions and pathways involving DNA, deoxyribonucleic acid, one of the two main types of nucleic acid, consisting of a long, unbranched macromolecule formed from one, or more commonly, two, strands of linked deoxyribonucleotides.
GO:0006260	0.592211	0.636094	0.680554	0.669352	0.719664	0.672135	0.541302	0.595185	0.541924	0.641098	0.651028	0.706251	0.446257	0.321266	0.376621	0.404128	0.372333	0.434125	DNA replication	BP	The process whereby new strands of DNA are synthesized. The template for replication can either be an existing DNA molecule or RNA.
GO:0006261	0.21865	0.206736	0.22703	0.239039	0.19029	0.377912	0.273867	0.182455	0.277671	0.171496	0.213833	0.181049	0.157261	0.152381	0.12346	0.151158	0.100773	0.197867	DNA-dependent DNA replication	BP	The process whereby new strands of DNA are synthesized, using parental DNA as a template for the DNA-dependent DNA polymerases that synthesize the new strands.
GO:0006281	0.734191	0.772405	0.814676	0.803502	0.796942	0.86752	0.593669	0.724042	0.685812	0.725036	0.751905	0.80909	0.604324	0.402868	0.566498	0.591974	0.510981	0.609667	DNA repair	BP	The process of restoring DNA after damage. Genomes are subject to damage by chemical and physical agents in the environment (e.g. UV and ionizing radiations, chemical mutagens, fungal and bacterial toxins, etc.) and by free radicals or alkylating agents endogenously generated in metabolism. DNA is also damaged because of errors during its replication. A variety of different DNA repair pathways ha…
GO:0006284	0.26043	0.312124	0.370487	0.342396	0.490319	0.137008	0.307134	0.244223	0.38911	0.272759	0.281342	0.461978	0.159115	0.0155345	0.12537	0.145098	0.134854	0.154188	base-excision repair	BP	In base excision repair, an altered base is removed by a DNA glycosylase enzyme, followed by excision of the resulting sugar phosphate. The small gap left in the DNA helix is filled in by the sequential action of DNA polymerase and DNA ligase.
GO:0006289	0.176676	0.22538	0.315527	0.292648	0.427883	0.404727	0.0565323	0.122927	0.162004	0.101108	0.0660535	0.217535	0.0699067	0.0127182	0.0672991	0.0832108	0.0857166	0.0795295	nucleotide-excision repair	BP	In nucleotide excision repair a small region of the strand surrounding the damage is removed from the DNA helix as an oligonucleotide. The small gap left in the DNA helix is filled in by the sequential action of DNA polymerase and DNA ligase. Nucleotide excision repair recognizes a wide range of substrates, including damage caused by UV irradiation (pyrimidine dimers and 6-4 photoproducts) and ch…
GO:0006302	0.208591	0.248328	0.376314	0.359396	0.406947	0.656139	0.0729322	0.140952	0.100475	0.149898	0.24457	0.144062	0.0895661	0.0201598	0.0828582	0.100356	0.0447852	0.106416	double-strand break repair	BP	The repair of double-strand breaks in DNA via homologous and nonhomologous mechanisms to reform a continuous DNA helix.
GO:0006304	0.120667	0.192884	0.208661	0.230896	0.0746768	0.331512	0.265819	0.14219	0.105893	0.280143	0.147961	0.662549	0.0500075	0.218419	0.0338346	0.0378823	0.0247865	0.0467056	DNA modification	BP	The covalent alteration of one or more nucleotide sites in DNA, resulting in a change in its properties.
GO:0006308	0.253653	0.299117	0.34743	0.337699	0.376238	0.511968	0.148606	0.245594	0.362485	0.240901	0.135646	0.464681	0.131641	0.0763728	0.127693	0.151024	0.110354	0.18602	DNA catabolic process	BP	The chemical reactions and pathways resulting in the breakdown of DNA, deoxyribonucleic acid, one of the two main types of nucleic acid, consisting of a long unbranched macromolecule formed from one or two strands of linked deoxyribonucleotides, the 3'-phosphate group of each constituent deoxyribonucleotide being joined in 3',5'-phosphodiester linkage to the 5'-hydroxyl group of the deoxyribose m…
GO:0006310	0.472954	0.506114	0.576553	0.567108	0.672936	0.706958	0.251896	0.432189	0.411616	0.432869	0.419056	0.597443	0.323345	0.126673	0.302258	0.331059	0.374933	0.34808	DNA recombination	BP	Any process by which a new genotype is formed by reassortment of genes resulting in gene combinations different from those that were present in the parents. In eukaryotes genetic recombination can occur by chromosome assortment, intrachromosomal recombination, or nonreciprocal interchromosomal recombination. Intrachromosomal recombination occurs by crossing over. In bacteria it may occur by genet…
GO:0006323	0.659825	0.660415	0.672294	0.665832	0.740587	0.671477	0.449294	0.654051	0.512843	0.711506	0.581625	0.838873	0.484579	0.333783	0.428891	0.458088	0.503035	0.444992	DNA packaging	BP	Any process by which DNA and associated proteins are formed into a compact, orderly structure.
GO:0006325	0.821708	0.837388	0.857291	0.860455	0.846029	0.881969	0.686962	0.809005	0.744963	0.817543	0.787678	0.885022	0.712171	0.605055	0.6519	0.670292	0.633214	0.670584	establishment or maintenance of chromatin architecture	BP	Any process that results in the specification, formation or maintenance of the physical structure of eukaryotic chromatin.
GO:0006333	0.678329	0.674352	0.696622	0.695746	0.687784	0.714244	0.452751	0.655499	0.535098	0.6978	0.588368	0.814879	0.525563	0.311141	0.477265	0.501123	0.515232	0.499151	chromatin assembly or disassembly	BP	The formation or destruction of chromatin structures.
GO:0006334	0.630721	0.612179	0.618168	0.608999	0.623588	0.643067	0.420519	0.613609	0.491907	0.657003	0.539157	0.776442	0.469517	0.287757	0.414533	0.446001	0.489268	0.432991	nucleosome assembly	BP	The aggregation, arrangement and bonding together of a nucleosome, the beadlike structural units of eukaryotic chromatin composed of histones and DNA.
GO:0006338	0.315818	0.392885	0.439707	0.44911	0.41608	0.465831	0.16035	0.358474	0.307067	0.420756	0.383747	0.436178	0.208079	0.141538	0.192775	0.201918	0.156861	0.198702	chromatin remodeling	BP	Dynamic structural changes to eukaryotic chromatin occurring throughout the cell division cycle. These changes range from the local changes necessary for transcriptional regulation to global changes necessary for chromosome segregation.
GO:0006342	0.0518908	0.0709594	0.126655	0.148587	0.0808841	0.143005	0.0248431	0.0251776	0.0040662	0.0142614	0.0505098	0.0147141	0.0274985	0.0967892	0.0182952	0.021827	0.000851996	0.0379415	chromatin silencing	BP	Repression of transcription by altering the structure of chromatin, e.g. by conversion of large regions of DNA into an inaccessible state often called heterochromatin.
GO:0006350	0.979184	0.982691	0.985683	0.985364	0.983086	0.9895	0.94255	0.977969	0.963285	0.980109	0.965949	0.993117	0.953266	0.910621	0.93383	0.933785	0.924641	0.934105	transcription	BP	The synthesis of either RNA on a template of DNA or DNA on a template of RNA.
GO:0006351	0.976098	0.980078	0.983601	0.983397	0.980579	0.988277	0.933794	0.974685	0.960011	0.97684	0.962245	0.991919	0.948284	0.903774	0.927016	0.927705	0.921527	0.92666	transcription, DNA-dependent	BP	The synthesis of RNA on a template of DNA.
GO:0006352	0.206845	0.260733	0.354472	0.331742	0.176965	0.295885	0.0472934	0.177065	0.129674	0.200052	0.149301	0.418174	0.0599478	0.0119402	0.0407251	0.0412691	0.0291385	0.0487192	transcription initiation	BP	Any process involved in the assembly of the RNA polymerase complex at the promoter region of a DNA template, resulting in the subsequent synthesis of RNA from that promoter.
GO:0006355	0.975822	0.979782	0.983373	0.983157	0.980316	0.988111	0.931505	0.974288	0.95944	0.976547	0.961412	0.991835	0.947764	0.903647	0.926367	0.92704	0.920425	0.925941	regulation of transcription, DNA-dependent	BP	Any process that modulates the frequency, rate or extent of DNA-dependent transcription.
GO:0006357	0.892117	0.911108	0.914349	0.91506	0.911596	0.933904	0.782237	0.897148	0.815081	0.897335	0.836843	0.953106	0.810868	0.733299	0.767099	0.747248	0.77458	0.724294	regulation of transcription from RNA polymerase II promoter	BP	Any process that modulates the frequency, rate or extent of transcription from an RNA polymerase II promoter.
GO:0006364	0.444494	0.496748	0.533637	0.521608	0.480193	0.562916	0.41461	0.468373	0.409861	0.507928	0.476772	0.680957	0.308374	0.247932	0.260745	0.264969	0.191622	0.220755	rRNA processing	BP	Any process involved in the conversion of a primary ribosomal RNA (rRNA) transcript into one or more mature rRNA molecules.
GO:0006366	0.897231	0.916366	0.921512	0.92193	0.918355	0.9375	0.783525	0.900648	0.818236	0.901395	0.84239	0.955335	0.816492	0.738964	0.774838	0.756632	0.77827	0.733835	transcription from RNA polymerase II promoter	BP	The synthesis of RNA from a DNA template by RNA polymerase II (Pol II), originating at a Pol II-specific promoter. Includes transcription of messenger RNA (mRNA) and certain small nuclear RNAs (snRNAs).
GO:0006396	0.835003	0.856721	0.885022	0.880713	0.868221	0.89239	0.699395	0.824168	0.809207	0.834294	0.819521	0.904882	0.723414	0.567774	0.663432	0.67519	0.610982	0.687964	RNA processing	BP	Any process involved in the conversion of one or more primary RNA transcripts into one or more mature RNA molecules.
GO:0006397	0.764244	0.788044	0.828373	0.826059	0.813615	0.828834	0.517394	0.739902	0.719875	0.743472	0.741384	0.833968	0.619514	0.446344	0.536085	0.543276	0.440761	0.5849	mRNA processing	BP	Any process involved in the conversion of a primary mRNA transcript into one or more mature mRNA(s) prior to translation into polypeptide.
GO:0006399	0.560267	0.603791	0.62343	0.603954	0.600618	0.686422	0.477079	0.597286	0.555099	0.627207	0.635662	0.699975	0.438893	0.250273	0.374489	0.399585	0.463467	0.387484	tRNA metabolic process	BP	The chemical reactions and pathways involving tRNA, transfer RNA, a class of relatively small RNA molecules responsible for mediating the insertion of amino acids into the sequence of nascent polypeptide chains during protein synthesis. Transfer RNA is characterized by the presence of many unusual minor bases, the function of which has not been completely established.
GO:0006400	0.13724	0.157019	0.187476	0.159771	0.206298	0.105905	0.165514	0.150074	0.120741	0.216782	0.276719	0.373546	0.10074	0.0111237	0.116749	0.134255	0.19609	0.141825	tRNA modification	BP	The covalent alteration of one or more nucleotides within a tRNA molecule to produce a tRNA molecule with a sequence that differs from that coded genetically.
GO:0006401	0.210139	0.254645	0.2976	0.316165	0.376872	0.287723	0.105079	0.203511	0.100924	0.203183	0.270183	0.330205	0.114042	0.0926895	0.0619396	0.0586506	0.101941	0.0474996	RNA catabolic process	BP	The chemical reactions and pathways resulting in the breakdown of RNA, ribonucleic acid, one of the two main type of nucleic acid, consisting of a long, unbranched macromolecule formed from ribonucleotides joined in 3',5'-phosphodiester linkage.
GO:0006402	0.210139	0.254645	0.2976	0.316165	0.376872	0.287723	0.105079	0.203511	0.100924	0.203183	0.270183	0.330205	0.114042	0.0926895	0.0619396	0.0586506	0.101941	0.0474996	mRNA catabolic process	BP	The chemical reactions and pathways resulting in the breakdown of mRNA, messenger RNA, which is responsible for carrying the coded genetic 'message', transcribed from DNA, to sites of protein assembly at the ribosomes.
GO:0006403	0.282614	0.326131	0.32461	0.319164	0.356876	0.381758	0.109885	0.33927	0.27739	0.368022	0.271413	0.497585	0.174113	0.160404	0.1204	0.140125	0.233841	0.115256	RNA localization	BP	A process by which RNA is transported to, or maintained in, a specific location.
GO:0006412	0.791812	0.805641	0.812567	0.812071	0.767788	0.854377	0.654738	0.806584	0.717349	0.810667	0.763871	0.90936	0.667259	0.532597	0.601827	0.628828	0.458043	0.665529	translation	BP	The chemical reactions and pathways resulting in the formation of a protein. This is a ribosome-mediated process in which the information in messenger RNA (mRNA) is used to specify the sequence of amino acids in the protein.
GO:0006413	0.288111	0.285916	0.262441	0.224839	0.0882919	0.316349	0.145576	0.317409	0.135817	0.382274	0.271164	0.711388	0.123872	0.00971164	0.0801995	0.0782957	0.0143902	0.0290683	translational initiation	BP	The process preceding formation of the peptide bond between the first two amino acids of a protein. This includes the formation of a complex of the ribosome, mRNA, and an initiation complex that contains the first aminoacyl-tRNA.
GO:0006417	0.461596	0.491001	0.50275	0.512542	0.368474	0.637734	0.362276	0.494024	0.368522	0.584491	0.382102	0.814953	0.268319	0.219324	0.193274	0.20871	0.163928	0.243073	regulation of translation	BP	Any process that modulates the frequency, rate or extent of the chemical reactions and pathways resulting in the formation of proteins by the translation of mRNA.
GO:0006418	0.321473	0.369641	0.396592	0.389529	0.388489	0.437518	0.270337	0.353993	0.32299	0.366887	0.511395	0.331319	0.223463	0.140944	0.170229	0.181718	0.252304	0.163041	tRNA aminoacylation for protein translation	BP	The synthesis of aminoacyl tRNA by the formation of an ester bond between the 3'-hydroxyl group of the most 3' adenosine of the tRNA, to be used in ribosome-mediated polypeptide synthesis.
GO:0006446	0.143274	0.150682	0.134158	0.122538	0.0442721	0.119423	0.121153	0.177415	0.0749037	0.279178	0.13696	0.663725	0.0213056	0.00393299	0.00653065	0.00801852	0.0106927	0.00853345	regulation of translational initiation	BP	Any process that modulates the frequency, rate or extent of translational initiation.
GO:0006457	0.709633	0.736251	0.755439	0.753547	0.705576	0.766603	0.545975	0.692247	0.640795	0.73349	0.676774	0.846358	0.560735	0.313031	0.468708	0.481314	0.391377	0.539283	protein folding	BP	The process of assisting in the covalent and noncovalent assembly of single chain polypeptides or multisubunit complexes into the correct tertiary structure.
GO:0006461	0.75661	0.752267	0.76601	0.774624	0.719152	0.784821	0.647808	0.7319	0.679725	0.789097	0.708092	0.868124	0.649424	0.570346	0.53502	0.55661	0.559723	0.557102	protein complex assembly	BP	The aggregation, arrangement and bonding together of a set of components to form a protein complex.
GO:0006464	0.968374	0.971175	0.973902	0.973899	0.965366	0.980313	0.935308	0.968218	0.960036	0.967848	0.950112	0.985635	0.930305	0.847329	0.890856	0.897952	0.890423	0.896709	protein modification process	BP	The covalent alteration of one or more amino acids occurring in proteins, peptides and nascent polypeptides (co-translational, post-translational modifications). Includes the modification of charged tRNAs that are destined to occur in a protein (pre-translation modification).
GO:0006468	0.920142	0.927106	0.936251	0.937159	0.930378	0.939561	0.859617	0.917351	0.894735	0.921005	0.875021	0.960017	0.856228	0.710066	0.790902	0.80649	0.807501	0.803426	protein amino acid phosphorylation	BP	The process of introducing a phosphate group on to a protein.
GO:0006469	0.540373	0.498677	0.497622	0.460019	0.264994	0.49417	0.361549	0.485139	0.383865	0.519776	0.378681	0.765049	0.389306	0.23535	0.328786	0.293719	0.375556	0.291876	negative regulation of protein kinase activity	BP	Any process that stops, prevents or reduces the frequency, rate or extent of protein kinase activity.
GO:0006470	0.671544	0.689028	0.67865	0.696156	0.606928	0.713995	0.579555	0.714418	0.738644	0.697884	0.691169	0.820358	0.487221	0.29291	0.361462	0.378197	0.343127	0.380076	protein amino acid dephosphorylation	BP	The process of removing one or more phosphoric residues from a protein.
GO:0006473	0.09861	0.155536	0.257288	0.244504	0.148634	0.443722	0.17308	0.0647058	0.116466	0.0591027	0.0503861	0.15395	0.0263834	0.0500724	0.0141748	0.0120385	0.0243908	0.00713627	protein amino acid acetylation	BP	The addition of an acetyl group to a protein amino acid. An acetyl group is CH3CO-, derived from acetic [ethanoic] acid.
GO:0006479	0.174224	0.188319	0.278708	0.293738	0.110396	0.379494	0.153617	0.109549	0.0854845	0.143397	0.165037	0.217459	0.114186	0.132167	0.0889091	0.0927179	0.0837489	0.0895806	protein amino acid methylation	BP	The addition of a methyl group to a protein amino acid. A methyl group is derived from methane by the removal of a hydrogen atom.
GO:0006486	0.502524	0.503574	0.52176	0.505369	0.374926	0.712667	0.401316	0.475669	0.372247	0.518969	0.506151	0.599062	0.384447	0.205975	0.288052	0.312415	0.20595	0.360409	protein amino acid glycosylation	BP	The addition of a sugar unit to a protein amino acid, e.g. the addition of glycan chains to proteins.
GO:0006487	0.197583	0.207942	0.26225	0.253132	0.140092	0.444643	0.273128	0.1672	0.0905432	0.157642	0.203653	0.218293	0.0720153	0.016999	0.0386325	0.0521138	0.00257036	0.0841376	protein amino acid N-linked glycosylation	BP	The posttranslational glycosylation of protein via the N4 atom of peptidyl-asparagine or the N1' atom peptidyl-tryptophan.
GO:0006497	0.484005	0.483789	0.514978	0.476043	0.527337	0.532007	0.454242	0.441633	0.51603	0.38131	0.454391	0.417678	0.405354	0.252211	0.332433	0.338803	0.250391	0.339335	protein amino acid lipidation	BP	The covalent or non-covalent attachment of lipid moieties to an amino acid in a protein.
GO:0006505	0.255742	0.289197	0.402483	0.370777	0.428243	0.509576	0.373882	0.173981	0.335866	0.157345	0.243149	0.166739	0.146828	0.122558	0.0723129	0.0599212	0.0762694	0.0645605	GPI anchor metabolic process	BP	The chemical reactions and pathways involving glycosylphosphatidylinositol anchors, molecular mechanisms for attaching membrane proteins to the lipid bilayer of cell membranes. Structurally they consist of a molecule of phosphatidylinositol to which is linked, via the C-6 hydroxyl of the inositol, a carbohydrate chain. This chain is in turn linked to the protein through an ethanolamine phosphate …
GO:0006506	0.241824	0.272371	0.383483	0.350029	0.4248	0.429399	0.373879	0.164556	0.33562	0.150024	0.227822	0.164021	0.141353	0.115611	0.0694221	0.0578123	0.0758981	0.0630651	GPI anchor biosynthetic process	BP	The chemical reactions and pathways resulting in the formation of a glycosylphosphatidylinositol (GPI) anchor that attaches some membrane proteins to the lipid bilayer of the cell membrane. The phosphatidylinositol moiety is linked via the C-6 hydroxyl residue of inositol to a carbohydrate chain which is itself linked to the protein via an ethanolamine phosphate moiety, its amino group forming an…
GO:0006508	0.954478	0.964869	0.971449	0.968076	0.952636	0.987052	0.909474	0.957557	0.933677	0.966178	0.949864	0.985964	0.883983	0.825808	0.839491	0.855257	0.844792	0.850105	proteolysis	BP	The hydrolysis of a peptide bond or bonds within a protein.
GO:0006511	0.891174	0.905304	0.909897	0.905993	0.89795	0.947879	0.744312	0.902138	0.866464	0.913564	0.85563	0.963678	0.791196	0.703024	0.721809	0.744177	0.704482	0.748513	ubiquitin-dependent protein catabolic process	BP	The chemical reactions and pathways resulting in the breakdown of a protein or peptide by hydrolysis of its peptide bonds, initiated by the covalent attachment of a ubiquitin moiety, or multiple ubiquitin moieties, to the protein.
GO:0006519	0.83047	0.861715	0.879296	0.888585	0.79122	0.970027	0.739618	0.845757	0.80014	0.873661	0.913821	0.888635	0.689075	0.474913	0.605569	0.613201	0.631698	0.621417	cellular amino acid and derivative metabolic process	BP	The chemical reactions and pathways involving amino acids, organic acids containing one or more amino substituents, and compounds derived from amino acids, as carried out by individual cells.
GO:0006520	0.779914	0.827099	0.852113	0.861977	0.76683	0.963493	0.672374	0.807632	0.738209	0.839058	0.882684	0.857932	0.613346	0.390313	0.522142	0.532925	0.527462	0.537924	amino acid metabolic process	BP	The chemical reactions and pathways involving amino acids, organic acids containing one or more amino substituents.
GO:0006541	0.202143	0.244647	0.339463	0.385099	0.14689	0.691608	0.0664076	0.16093	0.0727019	0.225311	0.216886	0.248417	0.085074	0.00813922	0.0217924	0.0215452	0.00181258	0.0511617	glutamine metabolic process	BP	The chemical reactions and pathways involving glutamine, 2-amino-4-carbamoylbutanoic acid.
GO:0006575	0.629091	0.653023	0.692055	0.713864	0.483504	0.88833	0.49651	0.604061	0.564462	0.668436	0.749945	0.689275	0.466392	0.238293	0.387363	0.388787	0.40252	0.407155	amino acid derivative metabolic process	BP	The chemical reactions and pathways involving compounds derived from amino acids, organic acids containing one or more amino substituents.
GO:0006576	0.516652	0.569995	0.619488	0.638485	0.324207	0.866552	0.463375	0.508328	0.48146	0.577672	0.681621	0.601459	0.333852	0.190407	0.286512	0.292444	0.364694	0.294618	biogenic amine metabolic process	BP	The chemical reactions and pathways involving any of a group of naturally occurring, biologically active amines, such as norepinephrine, histamine, and serotonin, many of which act as neurotransmitters.
GO:0006586	0.264114	0.290612	0.451623	0.471135	0.230279	0.811382	0.170672	0.152454	0.0640088	0.210677	0.386088	0.125403	0.102278	0.0122258	0.0915213	0.100768	0.0325936	0.115553	indolalkylamine metabolic process	BP	The chemical reactions and pathways involving indolalkylamines, indole or indole derivatives containing a primary, secondary, or tertiary amine group.
GO:0006605	0.670143	0.698249	0.72677	0.721489	0.661382	0.84747	0.425587	0.681884	0.579338	0.665612	0.641009	0.813447	0.495674	0.396593	0.353064	0.388195	0.242475	0.414546	protein targeting	BP	The process of targeting specific proteins to particular membrane-bounded subcellular organelles. Usually requires an organelle specific protein sequence motif.
GO:0006606	0.432812	0.477084	0.57395	0.572478	0.382464	0.795685	0.155275	0.380175	0.381276	0.384688	0.466873	0.452269	0.283299	0.280391	0.20695	0.239682	0.176021	0.242089	protein import into nucleus	BP	The directed movement of a protein from the cytoplasm to the nucleus.
GO:0006612	0.157303	0.208598	0.239407	0.215432	0.18342	0.294812	0.0166695	0.190104	0.176055	0.24038	0.246387	0.420393	0.078114	0.0876498	0.0299354	0.0404263	0.00139327	0.0849899	protein targeting to membrane	BP	The process of directing proteins towards a membrane using signals contained within the protein.
GO:0006629	0.947602	0.959649	0.965326	0.966584	0.926008	0.988618	0.924562	0.954002	0.943318	0.963942	0.976069	0.967741	0.878016	0.826137	0.818554	0.81764	0.785891	0.821508	lipid metabolic process	BP	The chemical reactions and pathways involving lipids, compounds soluble in an organic solvent but not, or sparingly, in an aqueous solvent. Includes fatty acids; neutral fats, other fatty-acid esters, and soaps; long-chain (fatty) alcohols and waxes; sphingoids and other long-chain bases; glycolipids, phospholipids and sphingolipids; and carotenes, polyprenols, sterols, terpenes and other isopren…
GO:0006631	0.835559	0.866507	0.855938	0.855925	0.671072	0.955946	0.794505	0.87774	0.76755	0.913557	0.957629	0.907489	0.661713	0.534537	0.550555	0.54085	0.456453	0.542513	fatty acid metabolic process	BP	The chemical reactions and pathways involving fatty acids, aliphatic monocarboxylic acids liberated from naturally occurring fats and oils by hydrolysis.
GO:0006633	0.593971	0.632014	0.641405	0.610033	0.43099	0.824234	0.422573	0.642371	0.531333	0.701082	0.773494	0.743356	0.418667	0.320317	0.319715	0.312746	0.274169	0.279904	fatty acid biosynthetic process	BP	The chemical reactions and pathways resulting in the formation of a fatty acid, any of the aliphatic monocarboxylic acids that can be liberated by hydrolysis from naturally occurring fats and oils. Fatty acids are predominantly straight-chain acids of 4 to 24 carbon atoms, which may be saturated or unsaturated; branched fatty acids and hydroxy fatty acids also occur, and very long chain acids of …
GO:0006635	0.356831	0.418669	0.434208	0.453523	0.283287	0.776779	0.597671	0.424814	0.250554	0.541212	0.751293	0.493981	0.17497	0.0989818	0.122859	0.113851	0.086831	0.123084	fatty acid beta-oxidation	BP	The metabolic oxidation of a long-chain fatty acid by successive cycles of reactions during each of which the fatty acid is shortened by a two-carbon fragment removed as acetyl coenzyme A.
GO:0006637	0.304122	0.367172	0.379998	0.408196	0.0645415	0.801957	0.410791	0.377431	0.15685	0.579742	0.773793	0.559163	0.124865	0.117193	0.0891417	0.0861653	0.0885275	0.129708	acyl-CoA metabolic process	BP	The chemical reactions and pathways involving acyl-CoA, any derivative of coenzyme A in which the sulfhydryl group is in thiolester linkage with a fatty-acyl group.
GO:0006638	0.435789	0.491642	0.539511	0.532712	0.202307	0.738101	0.380328	0.441253	0.610039	0.427912	0.336978	0.523801	0.316928	0.194662	0.299288	0.307026	0.320843	0.271452	neutral lipid metabolic process	BP	The chemical reactions and pathways involving neutral lipids, lipids only soluble in solvents of very low polarity.
GO:0006639	0.435789	0.491642	0.539511	0.532712	0.202307	0.738101	0.380328	0.441253	0.610039	0.427912	0.336978	0.523801	0.316928	0.194662	0.299288	0.307026	0.320843	0.271452	acylglycerol metabolic process	BP	The chemical reactions and pathways involving acylglycerol, any mono-, di- or triester of glycerol with (one or more) fatty acids.
GO:0006641	0.343722	0.406912	0.446144	0.420148	0.103735	0.728468	0.34522	0.360275	0.400203	0.38589	0.322829	0.452527	0.238465	0.181347	0.246303	0.251047	0.307493	0.237915	triglyceride metabolic process	BP	The chemical reactions and pathways involving triglyceride, any triester of glycerol. The three fatty acid residues may all be the same or differ in any permutation. Triglycerides are important components of plant oils, animal fats and animal plasma lipoproteins.
GO:0006643	0.795244	0.803719	0.836576	0.83251	0.769707	0.882457	0.692923	0.762208	0.831944	0.761285	0.756238	0.827375	0.689741	0.557805	0.59108	0.584994	0.414142	0.613617	membrane lipid metabolic process	BP	The chemical reactions and pathways involving membrane lipids, any lipid found in or associated with a biological membrane.
GO:0006644	0.719415	0.727228	0.787009	0.776541	0.706615	0.848959	0.595045	0.655986	0.745968	0.661109	0.608152	0.748428	0.615865	0.46481	0.521432	0.522834	0.358434	0.551279	phospholipid metabolic process	BP	The chemical reactions and pathways involving phospholipids, any lipid containing phosphoric acid as a mono- or diester.
GO:0006650	0.536805	0.55974	0.646058	0.628647	0.60684	0.723535	0.491103	0.464434	0.524348	0.463866	0.435804	0.608129	0.412263	0.382475	0.285975	0.260524	0.124763	0.288556	glycerophospholipid metabolic process	BP	The chemical reactions and pathways involving glycerophospholipids, any derivative of glycerophosphate that contains at least one O-acyl, O-alkyl, or O-alkenyl group attached to the glycerol residue.
GO:0006662	0.435789	0.491642	0.539511	0.532712	0.202307	0.738101	0.380328	0.441253	0.610039	0.427912	0.336978	0.523801	0.316928	0.194662	0.299288	0.307026	0.320843	0.271452	glycerol ether metabolic process	BP	The chemical reactions and pathways involving glycerol ethers, any anhydride formed between two organic hydroxy compounds, one of which is glycerol.
GO:0006664	0.368018	0.323545	0.294567	0.277828	0.223075	0.377124	0.251636	0.310944	0.162398	0.41519	0.585592	0.396017	0.210858	0.237887	0.0994413	0.0782064	0.037337	0.139267	glycolipid metabolic process	BP	The chemical reactions and pathways involving glycolipids, compounds containing (usually) 1-4 linked monosaccharide residues joined by a glycosyl linkage to a lipid.
GO:0006665	0.52351	0.575545	0.59072	0.612083	0.508236	0.642856	0.447079	0.539364	0.656464	0.508333	0.424016	0.667786	0.36204	0.204141	0.238751	0.230494	0.114458	0.241836	sphingolipid metabolic process	BP	The chemical reactions and pathways involving sphingolipids, any of a class of lipids containing the long-chain amine diol sphingosine or a closely related base (a sphingoid).
GO:0006672	0.420938	0.438148	0.456818	0.483644	0.428026	0.537177	0.325718	0.380952	0.432051	0.40211	0.359501	0.539438	0.298574	0.15682	0.173478	0.171927	0.0553571	0.202808	ceramide metabolic process	BP	The chemical reactions and pathways involving ceramides, any N-acylated sphingoid.
GO:0006690	0.234846	0.243004	0.295306	0.262685	0.15879	0.55449	0.20482	0.173667	0.150266	0.1541	0.0750407	0.347528	0.105988	0.194319	0.0832144	0.0929626	0.0395088	0.118186	icosanoid metabolic process	BP	The chemical reactions and pathways involving icosanoids, any of a group of C20 polyunsaturated fatty acids.
GO:0006691	0.0835351	0.101613	0.143134	0.103721	0.120298	0.278606	0.0292761	0.0778926	0.0435475	0.0621683	0.0173197	0.164529	0.0554491	0.166453	0.0382952	0.0476109	0.0210643	0.0593401	leukotriene metabolic process	BP	The chemical reactions and pathways involving leukotriene, a pharmacologically active substance derived from a polyunsaturated fatty acid, such as arachidonic acid.
GO:0006694	0.501636	0.576001	0.604235	0.61609	0.509	0.820078	0.398224	0.565987	0.673837	0.561565	0.568082	0.611706	0.344328	0.113265	0.222786	0.208443	0.216217	0.201527	steroid biosynthetic process	BP	The chemical reactions and pathways resulting in the formation of steroids, compounds with a 1,2,cyclopentanoperhydrophenanthrene nucleus; includes de novo formation and steroid interconversion by modification.
GO:0006695	0.281894	0.340236	0.375174	0.391531	0.168968	0.704171	0.0687454	0.305779	0.529771	0.268953	0.100109	0.464054	0.180891	0.0615282	0.0641841	0.0534471	0.0372942	0.0634499	cholesterol biosynthetic process	BP	The chemical reactions and pathways resulting in the formation of cholesterol, cholest-5-en-3 beta-ol, the principal sterol of vertebrates and the precursor of many steroids, including bile acids and steroid hormones.
GO:0006720	0.314157	0.380402	0.443734	0.465696	0.27786	0.540299	0.439563	0.305273	0.256499	0.302653	0.275514	0.294856	0.162989	0.130226	0.118152	0.119924	0.116835	0.138699	isoprenoid metabolic process	BP	The chemical reactions and pathways involving isoprenoid compounds, isoprene (2-methylbuta-1,3-diene) or compounds containing or derived from linked isoprene (3-methyl-2-butenylene) residues.
GO:0006725	0.631113	0.672017	0.723043	0.734174	0.5899	0.92237	0.412261	0.621347	0.601676	0.681895	0.712686	0.748071	0.413855	0.164377	0.322303	0.332402	0.236737	0.351158	cellular aromatic compound metabolic process	BP	The chemical reactions and pathways involving aromatic compounds, any organic compound characterized by one or more planar rings, each of which contains conjugated double bonds and delocalized pi electrons, as carried out by individual cells.
GO:0006730	0.433972	0.516341	0.561267	0.58591	0.462303	0.692376	0.359702	0.477175	0.212843	0.633544	0.546304	0.825834	0.273889	0.34208	0.21746	0.228019	0.214284	0.220637	one-carbon compound metabolic process	BP	The chemical reactions and pathways involving compounds containing a single carbon atom.
GO:0006732	0.70366	0.767495	0.764317	0.783397	0.692298	0.927979	0.673291	0.772925	0.72341	0.803554	0.888114	0.808433	0.505999	0.291096	0.419574	0.432008	0.387268	0.470857	coenzyme metabolic process	BP	The chemical reactions and pathways involving coenzymes, any of various nonprotein organic cofactors that are required, in addition to an enzyme and a substrate, for an enzymatic reaction to proceed.
GO:0006733	0.323744	0.383294	0.363728	0.388167	0.336549	0.50839	0.362757	0.401966	0.473078	0.346796	0.362846	0.432465	0.198968	0.0641161	0.14409	0.150476	0.280428	0.133974	oxidoreduction coenzyme metabolic process	BP	NA
GO:0006749	0.237341	0.269428	0.322778	0.321414	0.497468	0.566172	0.0573538	0.226219	0.135172	0.178341	0.376789	0.140387	0.0967498	0.0227074	0.0513879	0.0515185	0.0252504	0.0812526	glutathione metabolic process	BP	The chemical reactions and pathways involving glutathione, the tripeptide glutamylcysteinylglycine, which acts as a coenzyme for some enzymes and as an antioxidant in the protection of sulfhydryl groups in enzymes and other proteins; it has a specific role in the reduction of hydrogen peroxide (H2O2) and oxidized ascorbate, and it participates in the gamma-glutamyl cycle.
GO:0006752	0.284552	0.347177	0.388315	0.424711	0.348353	0.709277	0.137549	0.29856	0.142106	0.355462	0.550294	0.3542	0.163514	0.0638454	0.110028	0.117713	0.0232987	0.176342	group transfer coenzyme metabolic process	BP	NA
GO:0006753	0.853633	0.861566	0.859017	0.859224	0.819037	0.906178	0.736075	0.857986	0.799694	0.852595	0.833357	0.890512	0.739312	0.514101	0.657677	0.649491	0.647636	0.650894	nucleoside phosphate metabolic process	BP	The chemical reactions and pathways involving any phosphorylated nucleoside.
GO:0006754	0.644045	0.658402	0.638984	0.636287	0.669706	0.725412	0.565239	0.674502	0.637921	0.573708	0.624673	0.590429	0.434165	0.267126	0.328151	0.282503	0.405379	0.250516	ATP biosynthetic process	BP	The chemical reactions and pathways resulting in the formation of ATP, adenosine 5'-triphosphate, a universally important coenzyme and enzyme regulator.
GO:0006760	0.114511	0.1635	0.257114	0.284085	0.28677	0.477382	0.0361939	0.0939996	0.0360452	0.128374	0.408449	0.0402327	0.0436365	0.00243371	0.023263	0.0274981	0.00876553	0.0377627	folic acid and derivative metabolic process	BP	The chemical reactions and pathways involving folic acid and its derivatives.
GO:0006766	0.61128	0.678286	0.700914	0.728573	0.436834	0.879523	0.638698	0.654824	0.657896	0.670586	0.770598	0.681632	0.444749	0.187498	0.427378	0.439248	0.50074	0.472022	vitamin metabolic process	BP	The chemical reactions and pathways involving vitamins. Vitamin is a general term for a number of unrelated organic substances that occur in many foods in small amounts and that are necessary in trace amounts for the normal metabolic functioning of the body. Vitamins may be water-soluble or fat-soluble and usually serve as components of coenzyme systems.
GO:0006767	0.476743	0.540402	0.510818	0.540309	0.269814	0.768376	0.48443	0.554367	0.584181	0.571388	0.653991	0.643448	0.33413	0.0657431	0.322077	0.330626	0.452293	0.347852	water-soluble vitamin metabolic process	BP	The chemical reactions and pathways involving any of a diverse group of vitamins that are soluble in water.
GO:0006769	0.159213	0.200946	0.216102	0.22734	0.0897363	0.335745	0.196693	0.191406	0.141828	0.219412	0.188296	0.344192	0.0813035	0.0388715	0.0465558	0.0529776	0.0716794	0.0676672	nicotinamide metabolic process	BP	The chemical reactions and pathways involving nicotinamide, pyridine-3-carboxamide, the amide of nicotinic acid. It is a member of the B complex of vitamins and occurs widely in living organisms.
GO:0006775	0.354806	0.437647	0.554043	0.589431	0.288611	0.776333	0.458474	0.3409	0.346291	0.377614	0.587696	0.252442	0.183664	0.12202	0.156229	0.168412	0.146336	0.194445	fat-soluble vitamin metabolic process	BP	The chemical reactions and pathways involving of any of a diverse group of vitamins that are soluble in organic solvents and relatively insoluble in water.
GO:0006776	0.243448	0.270338	0.344125	0.365028	0.262325	0.352635	0.392722	0.221686	0.249595	0.207284	0.244659	0.172523	0.143723	0.0870129	0.12048	0.127977	0.123269	0.132342	vitamin A metabolic process	BP	The chemical reactions and pathways involving any of the vitamin A compounds, retinol, retinal (retinaldehyde) and retinoic acid, all of which are derivatives of beta-carotene.
GO:0006778	0.201082	0.276835	0.296569	0.30619	0.157773	0.622595	0.0513844	0.218275	0.355588	0.213172	0.32794	0.220986	0.0940249	0.15227	0.0753871	0.076372	0.128703	0.0752016	porphyrin metabolic process	BP	The chemical reactions and pathways involving any member of a large group of derivatives or analogs of porphyrin. Porphyrins consists of a ring of four pyrrole nuclei linked each to the next at their alpha positions through a methine group.
GO:0006790	0.611398	0.639639	0.680919	0.69229	0.648843	0.826371	0.48926	0.596767	0.553559	0.634222	0.656923	0.717581	0.364433	0.187982	0.27919	0.282545	0.37201	0.245246	sulfur metabolic process	BP	The chemical reactions and pathways involving the nonmetallic element sulfur or compounds that contain sulfur, such as the amino acids methionine and cysteine or the tripeptide glutathione.
GO:0006793	0.944681	0.951224	0.955733	0.956947	0.949434	0.962434	0.903664	0.946408	0.941554	0.945227	0.921854	0.972807	0.886919	0.767004	0.82919	0.843414	0.838459	0.842539	phosphorus metabolic process	BP	The chemical reactions and pathways involving the nonmetallic element phosphorus or compounds that contain phosphorus, usually in the form of a phosphate group (PO4).
GO:0006796	0.944681	0.951224	0.955733	0.956947	0.949434	0.962434	0.903664	0.946408	0.941554	0.945227	0.921854	0.972807	0.886919	0.767004	0.82919	0.843414	0.838459	0.842539	phosphate metabolic process	BP	The chemical reactions and pathways involving the phosphate group, the anion or salt of any phosphoric acid.
GO:0006800	0.369048	0.485326	0.559701	0.592064	0.24538	0.798679	0.517408	0.415686	0.086819	0.524928	0.774434	0.381885	0.133596	0.0712368	0.120455	0.122092	0.0968961	0.14795	oxygen and reactive oxygen species metabolic process	BP	The chemical reactions and pathways involving dioxygen (O2), or any of the reactive oxygen species, e.g. superoxide anions (O2-), hydrogen peroxide (H2O2), and hydroxyl radicals (-OH).
GO:0006801	0.274463	0.375229	0.457536	0.482252	0.109086	0.742334	0.479914	0.340474	0.0520818	0.41878	0.754724	0.20956	0.0879219	0.0469973	0.0762299	0.0716066	0.035503	0.100905	superoxide metabolic process	BP	The chemical reactions and pathways involving superoxide, the superoxide anion O2- (superoxide free radical), or any compound containing this species.
GO:0006807	0.867265	0.890939	0.909139	0.915349	0.829572	0.973823	0.792436	0.875782	0.825565	0.900628	0.927119	0.920207	0.729162	0.536282	0.649115	0.657695	0.705484	0.653359	nitrogen compound metabolic process	BP	The chemical reactions and pathways involving various organic and inorganic nitrogenous compounds; includes nitrogen fixation, nitrification, denitrification, assimilatory/dissimilatory nitrate reduction and the interconversion of nitrogenous organic matter and ammonium.
GO:0006810	0.990851	0.990915	0.992189	0.992054	0.988886	0.99682	0.971003	0.989394	0.985635	0.990868	0.991459	0.994811	0.974022	0.927938	0.956205	0.958294	0.954103	0.956539	transport	BP	The directed movement of substances (such as macromolecules, small molecules, ions) into, out of, within or between cells, or within a multicellular organism.
GO:0006811	0.955077	0.953558	0.954818	0.95466	0.952377	0.962783	0.904954	0.949932	0.927468	0.951083	0.968513	0.95172	0.907273	0.795274	0.86788	0.870458	0.885642	0.853019	ion transport	BP	The directed movement of charged atoms or small charged molecules into, out of, within or between cells.
GO:0006812	0.933281	0.931084	0.932339	0.931996	0.933882	0.946795	0.87931	0.925777	0.893114	0.922388	0.947033	0.92212	0.868938	0.740931	0.825633	0.824611	0.864605	0.800551	cation transport	BP	The directed movement of cations, atoms or small molecules with a net positive charge, into, out of, within or between cells.
GO:0006813	0.78736	0.748242	0.725283	0.697895	0.735221	0.732075	0.55637	0.765889	0.711302	0.777183	0.851023	0.74771	0.702373	0.50744	0.647311	0.645864	0.703752	0.599629	potassium ion transport	BP	The directed movement of potassium ions (K+) into, out of, within or between cells.
GO:0006814	0.765787	0.77005	0.788476	0.787451	0.690639	0.862317	0.646745	0.754805	0.614811	0.809717	0.890757	0.758711	0.627126	0.388322	0.537243	0.553698	0.602282	0.54315	sodium ion transport	BP	The directed movement of sodium ions (Na+) into, out of, within or between cells.
GO:0006816	0.751599	0.732127	0.745393	0.732219	0.829618	0.621989	0.668511	0.714248	0.567566	0.597051	0.521933	0.744085	0.607867	0.376828	0.536172	0.517613	0.633214	0.478008	calcium ion transport	BP	The directed movement of calcium (Ca) ions into, out of, within or between cells.
GO:0006818	0.501534	0.520588	0.534582	0.55293	0.591153	0.670642	0.537669	0.464439	0.614959	0.388429	0.385494	0.476456	0.267406	0.159117	0.153521	0.172051	0.140735	0.214037	hydrogen transport	BP	The directed movement of hydrogen (H2 or H+), into, out of, within or between cells.
GO:0006820	0.718862	0.750684	0.754102	0.755439	0.713714	0.811641	0.536136	0.758508	0.70809	0.79218	0.876696	0.781815	0.556109	0.320627	0.464858	0.489212	0.488275	0.40324	anion transport	BP	The directed movement of anions, atoms or small molecules with a net negative charge, into, out of, within or between cells.
GO:0006821	0.627557	0.642075	0.663981	0.664262	0.683428	0.60033	0.449682	0.625392	0.665237	0.576465	0.792727	0.492408	0.482785	0.231725	0.387913	0.409362	0.355215	0.30593	chloride transport	BP	The directed movement of chloride into, out of, within or between cells.
GO:0006826	0.33993	0.360518	0.387218	0.361211	0.206017	0.446055	0.462585	0.303277	0.373069	0.335731	0.371706	0.32467	0.220511	0.272529	0.167207	0.155904	0.0296292	0.0847401	iron ion transport	BP	The directed movement of iron (Fe) ions into, out of, within or between cells.
GO:0006829	0.217149	0.262333	0.300638	0.296806	0.29462	0.324908	0.0401503	0.236732	0.246061	0.255185	0.276011	0.345325	0.109708	0.0901783	0.0714289	0.08325	0.052611	0.0988986	zinc ion transport	BP	The directed movement of zinc (Zn) ions into, out of, within or between cells.
GO:0006836	0.736842	0.578665	0.563516	0.557212	0.556705	0.675541	0.402485	0.579305	0.38822	0.64825	0.669639	0.702771	0.660798	0.411888	0.541828	0.51975	0.37067	0.508691	neurotransmitter transport	BP	The directed movement of a neurotransmitter into, out of, within or between cells. Neurotransmitters are any chemical substance that is capable of transmitting (or inhibiting the transmission of) a nerve impulse from a neuron to another cell.
GO:0006839	0.284414	0.328312	0.34109	0.337489	0.468796	0.419007	0.112155	0.323983	0.174887	0.454878	0.491197	0.550103	0.164831	0.108656	0.0884842	0.101504	0.0468504	0.119143	mitochondrial transport	BP	Transport of substances into, out of or within a mitochondrion.
GO:0006865	0.461243	0.424825	0.425363	0.434189	0.324956	0.667037	0.136932	0.453954	0.444668	0.507836	0.593196	0.48277	0.349428	0.183957	0.228933	0.23429	0.10216	0.294503	amino acid transport	BP	The directed movement of amino acids, organic acids containing one or more amino substituents, into, out of, within or between cells.
GO:0006869	0.556773	0.630677	0.697869	0.713511	0.659118	0.90821	0.381416	0.574032	0.477204	0.673167	0.535638	0.813236	0.403747	0.184672	0.3308	0.336539	0.417964	0.338168	lipid transport	BP	The directed movement of lipids into, out of, within or between cells. Lipids are compounds soluble in an organic solvent but not, or sparingly, in an aqueous solvent.
GO:0006873	0.813565	0.809682	0.80054	0.797004	0.798356	0.820383	0.686529	0.805145	0.758299	0.779256	0.833453	0.802304	0.658769	0.55038	0.530967	0.514773	0.455985	0.535669	cellular ion homeostasis	BP	Any process involved in the maintenance of an internal equilibrium of ions at the level of a cell.
GO:0006874	0.634378	0.564188	0.48365	0.493092	0.566185	0.427397	0.381765	0.592817	0.321274	0.528166	0.50799	0.614178	0.471812	0.193419	0.302012	0.297102	0.343893	0.28952	cellular calcium ion homeostasis	BP	Any process involved in the maintenance of an internal equilibrium of calcium ions at the level of a cell.
GO:0006875	0.679247	0.635017	0.592113	0.576628	0.666745	0.483485	0.39996	0.647251	0.441035	0.600293	0.654857	0.619269	0.514072	0.284451	0.346829	0.346301	0.380013	0.347133	cellular metal ion homeostasis	BP	Any process involved in the maintenance of an internal equilibrium of metal ions at the level of a cell.
GO:0006879	0.342755	0.423582	0.504599	0.509562	0.378145	0.573044	0.461059	0.326863	0.511645	0.284158	0.447567	0.162586	0.145823	0.191473	0.0887193	0.0817619	0.0455162	0.114827	cellular iron ion homeostasis	BP	Any process involved in the maintenance of an internal equilibrium of iron ions at the level of a cell.
GO:0006885	0.243478	0.311108	0.405999	0.397954	0.561549	0.459436	0.0986281	0.245114	0.127936	0.320123	0.377396	0.443131	0.141545	0.0937573	0.0904652	0.100301	0.11982	0.123078	regulation of pH	BP	Any process involved in the maintenance of an internal equilibrium of hydrogen ions, thereby modulating the internal pH, within an organism or cell.
GO:0006886	0.819653	0.829417	0.85089	0.845212	0.807357	0.917527	0.598267	0.807855	0.753931	0.811488	0.726269	0.918349	0.687891	0.617029	0.564401	0.594	0.504857	0.627767	intracellular protein transport	BP	The directed movement of proteins in a cell, including the movement of proteins between specific compartments or structures within a cell, such as organelles of a eukaryotic cell.
GO:0006887	0.711811	0.633105	0.699718	0.689452	0.58296	0.877721	0.457199	0.563127	0.581673	0.587023	0.431817	0.760092	0.569681	0.280895	0.495768	0.512332	0.559394	0.496255	exocytosis	BP	A process of secretion by a cell that results in the release of intracellular molecules (e.g. hormones, matrix proteins) contained within a membrane-bounded vesicle by fusion of the vesicle with the plasma membrane of a cell. This is the process whereby most molecules are secreted from eukaryotic cells.
GO:0006888	0.140966	0.159364	0.181314	0.192484	0.12476	0.437397	0.0352769	0.139039	0.174416	0.134489	0.0640645	0.361856	0.0857338	0.0158136	0.0493595	0.0614111	0.0249909	0.0738564	ER to Golgi vesicle-mediated transport	BP	The directed movement of substances from the endoplasmic reticulum (ER) to the Golgi, mediated by COP II vesicles. Small COP II coated vesicles form from the ER and then fuse directly with the cis-Golgi. Larger structures are transported along microtubules to the cis-Golgi.
GO:0006897	0.779969	0.73255	0.744698	0.743531	0.69814	0.794623	0.648369	0.721898	0.700688	0.73811	0.688421	0.830733	0.651389	0.511511	0.533585	0.529669	0.441519	0.560328	endocytosis	BP	A type of vesicle-mediated transport in which cells take up external materials or membrane constituents by the invagination of small region of the plasma membrane to form a new membrane-bounded vesicle.
GO:0006898	0.170271	0.121091	0.12935	0.117931	0.170132	0.141157	0.00445176	0.104832	0.0567229	0.155227	0.0940036	0.256186	0.133034	0.0129751	0.0726904	0.0631207	0.0400653	0.0836082	receptor-mediated endocytosis	BP	The uptake of external materials by cells, utilizing receptors to ensure specificity of transport. A specific receptor on the cell surface binds tightly to the extracellular macromolecule (the ligand) that it recognizes; the plasma-membrane region containing the receptor-ligand complex then undergoes endocytosis, forming a transport vesicle containing the receptor-ligand complex and excluding mos…
GO:0006904	0.171917	0.202249	0.173004	0.11915	0.0141046	0.213914	0.0439642	0.2318	0.358724	0.169278	0.103989	0.316393	0.0925136	0.0827608	0.0761954	0.0888226	0.135677	0.0427011	vesicle docking during exocytosis	BP	The initial attachment of a vesicle membrane to a target membrane, mediated by proteins protruding from the membrane of the vesicle and the target membrane, during exocytosis.
GO:0006909	0.314479	0.327991	0.319296	0.314355	0.148945	0.408372	0.149591	0.344021	0.384776	0.351239	0.249744	0.634118	0.209229	0.133438	0.178758	0.184437	0.153906	0.19022	phagocytosis	BP	The process whereby phagocytes engulf external particulate material. The particles are initially contained within phagocytic vacuoles (phagosomes), which then fuse with primary lysosomes to effect digestion of the particles.
GO:0006913	0.514484	0.56753	0.63561	0.62759	0.428951	0.818221	0.206765	0.507665	0.444888	0.520157	0.54	0.619208	0.338629	0.328117	0.257201	0.292519	0.218045	0.293615	nucleocytoplasmic transport	BP	The directed movement of molecules between the nucleus and the cytoplasm.
GO:0006914	0.367356	0.38017	0.415204	0.370456	0.298379	0.376981	0.210727	0.350702	0.354131	0.387283	0.201956	0.59454	0.212696	0.176637	0.143857	0.171921	0.151146	0.158921	autophagy	BP	The process by which cells digest parts of their own cytoplasm; allows for both recycling of macromolecular constituents under conditions of cellular stress and remodeling the intracellular structure for cell differentiation.
GO:0006915	0.940877	0.943807	0.952682	0.952693	0.95385	0.969958	0.8892	0.932783	0.915178	0.936157	0.895307	0.972065	0.882169	0.790026	0.820509	0.835276	0.820284	0.833333	apoptosis	BP	A form of programmed cell death characterized by rounding-up of the cell, retraction of pseudopodes, reduction of cellular volume (pyknosis), chromatin condensation, nuclear fragmentation (karyorrhexis), classically little or no ultrastructural modifications of cytoplasmic organelles, plasma membrane blebbing (but maintenance of its integrity until the final stages of the process) and engulfment …
GO:0006916	0.614767	0.63986	0.653857	0.673835	0.78834	0.642727	0.503453	0.638727	0.546511	0.537262	0.467777	0.656482	0.451845	0.228288	0.361241	0.379227	0.377644	0.35282	anti-apoptosis	BP	A process which directly inhibits any of the steps required for cell death by apoptosis.
GO:0006917	0.649654	0.659335	0.702232	0.712757	0.719109	0.776976	0.464399	0.625826	0.528557	0.686732	0.640059	0.7884	0.485892	0.329505	0.368645	0.403534	0.37126	0.441193	induction of apoptosis	BP	A process that directly activates any of the steps required for cell death by apoptosis.
GO:0006919	0.149156	0.197411	0.270684	0.260273	0.22829	0.389486	0.053118	0.130643	0.185932	0.151025	0.16034	0.272832	0.0768084	0.0294344	0.0545343	0.054235	0.0480342	0.0494324	activation of caspase activity	BP	Upregulation of the activity of a caspase, any of a group of cysteine proteases involved in apoptosis.
GO:0006928	0.861461	0.851472	0.876961	0.874201	0.81376	0.906714	0.808118	0.818894	0.76484	0.839908	0.794393	0.921518	0.810701	0.666896	0.753269	0.7736	0.815908	0.756513	cell motion	BP	Any process involved in the controlled movement of a cell.
GO:0006935	0.632403	0.641047	0.654641	0.647926	0.779937	0.574924	0.347423	0.628368	0.512682	0.690645	0.689918	0.819045	0.445182	0.306284	0.353529	0.378039	0.489079	0.311193	chemotaxis	BP	The directed movement of a motile cell or organism, or the directed growth of a cell guided by a specific chemical concentration gradient. Movement may be towards a higher concentration (positive chemotaxis) or towards a lower concentration (negative chemotaxis).
GO:0006936	0.683784	0.702349	0.673605	0.683608	0.774674	0.661846	0.475586	0.734879	0.721103	0.604376	0.724628	0.673219	0.508385	0.304771	0.379557	0.293508	0.330534	0.274936	muscle contraction	BP	A process whereby force is generated within muscle tissue, resulting in a change in muscle geometry. Force generation involves a chemo-mechanical energy conversion step that is carried out by the actin/myosin complex activity, which generates force through ATP hydrolysis.
GO:0006937	0.488081	0.473358	0.441372	0.463774	0.544092	0.471309	0.294122	0.495106	0.239603	0.366552	0.352801	0.455949	0.372931	0.209391	0.248002	0.179577	0.260778	0.147556	regulation of muscle contraction	BP	Any process that modulates the frequency, rate or extent of muscle contraction.
GO:0006939	0.441407	0.413269	0.486855	0.510442	0.58082	0.503223	0.261208	0.328944	0.0519337	0.427324	0.633676	0.565836	0.279917	0.0840925	0.126986	0.0901692	0.029068	0.106113	smooth muscle contraction	BP	A process whereby force is generated within smooth muscle tissue, resulting in a change in muscle geometry. Force generation involves a chemo-mechanical energy conversion step that is carried out by the actin/myosin complex activity, which generates force through ATP hydrolysis. Smooth muscle differs from striated muscle in the much higher actin/myosin ratio, the absence of conspicuous sarcomeres…
GO:0006940	0.270348	0.227617	0.271248	0.292921	0.247777	0.452416	0.141595	0.174448	0.0395429	0.196252	0.266076	0.304764	0.197146	0.0393028	0.086618	0.056545	0.00520951	0.0762891	regulation of smooth muscle contraction	BP	Any process that modulates the frequency, rate or extent of smooth muscle contraction.
GO:0006941	0.407139	0.467021	0.424463	0.422421	0.553855	0.464341	0.22036	0.533492	0.651156	0.354557	0.472568	0.395999	0.22352	0.101013	0.167781	0.110192	0.0908264	0.114743	striated muscle contraction	BP	A process whereby force is generated within striated muscle tissue, resulting in a change in muscle geometry. Force generation involves a chemo-mechanical energy conversion step that is carried out by the actin/myosin complex activity, which generates force through ATP hydrolysis. Striated muscle is a type of muscle in which the repeating units (sarcomeres) of the contractile myofibrils are arran…
GO:0006944	0.0342595	0.0430655	0.0414445	0.0517079	0.0136335	0.174616	0.0208877	0.0442407	0.0251505	0.050734	0.0301057	0.212272	0.0174717	0.0407544	0.0109985	0.0129536	0.0145431	0.0116397	membrane fusion	BP	The joining of two lipid bilayers to form a single membrane.
GO:0006950	0.959872	0.963456	0.971029	0.969909	0.95532	0.983057	0.925483	0.953105	0.931241	0.962001	0.944994	0.984634	0.912894	0.796562	0.871194	0.876685	0.84963	0.879523	response to stress	BP	A change in state or activity of a cell or an organism (in terms of movement, secretion, enzyme production, gene expression, etc.) as a result of a disturbance in organismal or cellular homeostasis, usually, but not necessarily, exogenous (e.g. temperature, humidity, ionizing radiation).
GO:0006952	0.867763	0.863388	0.893551	0.883944	0.834762	0.940086	0.772412	0.825169	0.763603	0.859766	0.820137	0.92618	0.774226	0.578132	0.683083	0.686095	0.666704	0.669665	defense response	BP	Reactions, triggered in response to the presence of a foreign body or the occurrence of an injury, which result in restriction of damage to the organism attacked or prevention/recovery from the infection caused by the attack.
GO:0006953	0.14811	0.184153	0.19802	0.203391	0.129437	0.437522	0.0461531	0.184954	0.108534	0.240149	0.195246	0.348132	0.0982138	0.131429	0.0352185	0.0442745	0.0755844	0.0383429	acute-phase response	BP	Process involving non-antibody proteins whose concentrations in the plasma increase in response to infection or injury of homeothermic animals.
GO:0006954	0.713576	0.720617	0.765509	0.765729	0.618279	0.895046	0.661397	0.66759	0.53921	0.736858	0.662264	0.868885	0.564875	0.408549	0.444535	0.424421	0.481404	0.374876	inflammatory response	BP	The immediate defensive reaction (by vertebrate tissue) to infection or injury caused by chemical or physical agents. The process is characterized by local vasodilation, extravasation of plasma into intercellular spaces and accumulation of white blood cells and macrophages.
GO:0006955	0.856064	0.874578	0.904516	0.909329	0.924256	0.937544	0.800955	0.833756	0.762401	0.867153	0.858501	0.930276	0.692454	0.51261	0.629814	0.655553	0.671977	0.640893	immune response	BP	Any immune system process that functions in the calibrated response of an organism to a potential internal or invasive threat.
GO:0006956	0.280218	0.359134	0.471897	0.484197	0.243228	0.787845	0.369739	0.269432	0.166507	0.344879	0.465395	0.57319	0.10433	0.0906788	0.101377	0.122967	0.215362	0.0431754	complement activation	BP	Any process involved in the activation of any of the steps of the complement cascade, which allows for the direct killing of microbes, the disposal of immune complexes, and the regulation of other immune processes; the initial steps of complement activation involve one of three pathways, the classical pathway, the alternative pathway, and the lectin pathway, all of which lead to the terminal comp…
GO:0006958	0.181839	0.27207	0.391316	0.407343	0.147215	0.767104	0.321985	0.156769	0.0882044	0.240798	0.370144	0.440867	0.060657	0.0779689	0.0477268	0.0659692	0.170254	0.0403121	complement activation, classical pathway	BP	Any process involved in the activation of any of the steps of the classical pathway of the complement cascade which allows for the direct killing of microbes, the disposal of immune complexes, and the regulation of other immune processes.
GO:0006959	0.413157	0.508269	0.601883	0.626627	0.439288	0.825856	0.44435	0.400829	0.333336	0.43221	0.513557	0.584449	0.199342	0.164733	0.173143	0.175972	0.335983	0.0742401	humoral immune response	BP	An immune response mediated through a body fluid.
GO:0006970	0.119905	0.131172	0.135649	0.11388	0.0675972	0.250287	0.00860287	0.141104	0.0923525	0.209319	0.197541	0.496651	0.0398711	0.0219069	0.0317848	0.0373457	0.00353847	0.0530544	response to osmotic stress	BP	A change in state or activity of a cell or an organism (in terms of movement, secretion, enzyme production, gene expression, etc.) as a result of a stimulus indicating an increase or decrease in the concentration of solutes outside the organism or cell.
GO:0006974	0.782846	0.82092	0.847943	0.840239	0.842399	0.896388	0.686398	0.788554	0.717097	0.814258	0.784763	0.898122	0.667161	0.512539	0.615307	0.642709	0.609804	0.651051	response to DNA damage stimulus	BP	A change in state or activity of a cell or an organism (in terms of movement, secretion, enzyme production, gene expression, etc.) as a result of a stimulus indicating damage to its DNA from environmental insults or errors during metabolism.
GO:0006979	0.480311	0.513748	0.488003	0.494684	0.310221	0.694268	0.383234	0.529632	0.367093	0.591649	0.520365	0.710938	0.330526	0.178254	0.246166	0.270903	0.113804	0.323232	response to oxidative stress	BP	A change in state or activity of a cell or an organism (in terms of movement, secretion, enzyme production, gene expression, etc.) as a result of oxidative stress, a state often resulting from exposure to high levels of reactive oxygen species, e.g. superoxide anions, hydrogen peroxide (H2O2), and hydroxyl radicals.
GO:0006984	0.123043	0.131133	0.152482	0.146441	0.096045	0.284052	0.0550747	0.120872	0.163951	0.140739	0.246814	0.173383	0.0554275	0.0427294	0.0499469	0.0551358	0.20053	0.0319647	ER-nuclear signaling pathway	BP	Any series of molecular signals that conveys information from the endoplasmic reticulum to the nucleus, usually resulting in a change in transcriptional regulation.
GO:0006986	0.288929	0.344863	0.413432	0.362355	0.214396	0.511864	0.269963	0.269813	0.46014	0.156029	0.147471	0.182217	0.175901	0.163179	0.124725	0.139523	0.0749933	0.144837	response to unfolded protein	BP	A change in state or activity of a cell or an organism (in terms of movement, secretion, enzyme production, gene expression, etc.) as a result of an unfolded protein stimulus.
GO:0006996	0.960142	0.963967	0.965971	0.967083	0.97338	0.976935	0.890306	0.961848	0.951218	0.964671	0.938921	0.986631	0.914308	0.846803	0.880501	0.887146	0.88523	0.886213	organelle organization	BP	A process that is carried out at the cellular level which results in the formation, arrangement of constituent parts, or disassembly of an organelle within a cell. An organelle is an organized structure of distinctive morphology and function. Includes the nucleus, mitochondria, plastids, vacuoles, vesicles, ribosomes and the cytoskeleton. Excludes the plasma membrane.
GO:0006997	0.260877	0.320483	0.295563	0.281028	0.234059	0.541033	0.166794	0.362511	0.39495	0.355997	0.285396	0.526752	0.116575	0.0820616	0.101886	0.117251	0.124213	0.137853	nucleus organization	BP	A process that is carried out at the cellular level which results in the formation, arrangement of constituent parts, or disassembly of the nucleus.
GO:0007005	0.445387	0.483684	0.505302	0.508646	0.506462	0.656968	0.248336	0.479251	0.495271	0.522783	0.419169	0.629665	0.290675	0.303234	0.220664	0.256705	0.205538	0.282392	mitochondrion organization	BP	A process that is carried out at the cellular level which results in the formation, arrangement of constituent parts, or disassembly of a mitochondrion; includes mitochondrial morphology and distribution, and replication of the mitochondrial genome as well as synthesis of new mitochondrial components.
GO:0007006	0.112112	0.126929	0.132679	0.122385	0.084842	0.247709	0.0379216	0.131576	0.115179	0.122727	0.212723	0.129559	0.0423266	0.0389329	0.0370108	0.042734	0.0521728	0.040716	mitochondrial membrane organization	BP	A process that is carried out at the cellular level which results in the formation, arrangement of constituent parts, or disassembly of a mitochondrial membrane, either of the lipid bilayer surrounding a mitochondrion.
GO:0007010	0.857087	0.85489	0.844422	0.845563	0.827795	0.871975	0.692253	0.863519	0.879686	0.839361	0.785121	0.909066	0.770296	0.560593	0.691429	0.696664	0.787921	0.668537	cytoskeleton organization	BP	A process that is carried out at the cellular level which results in the formation, arrangement of constituent parts, or disassembly of cytoskeletal structures.
GO:0007015	0.66494	0.654693	0.6531	0.671251	0.602645	0.730616	0.471336	0.655481	0.604894	0.694749	0.629014	0.81023	0.535578	0.288884	0.406986	0.414201	0.598479	0.341976	actin filament organization	BP	A process that is carried out at the cellular level which results in the formation, arrangement of constituent parts, or disassembly of cytoskeletal structures comprising actin filaments. Includes processes that control the spatial distribution of actin filaments, such as organizing filaments into meshworks, bundles, or other structures, as by cross-linking.
GO:0007017	0.73213	0.707632	0.725488	0.708983	0.729935	0.773187	0.456277	0.696163	0.590995	0.76164	0.642746	0.902665	0.617352	0.364266	0.518406	0.513123	0.541454	0.504264	microtubule-based process	BP	Any cellular process that depends upon or alters the microtubule cytoskeleton, that part of the cytoskeleton comprising microtubules and their associated proteins.
GO:0007018	0.481621	0.512769	0.485561	0.438746	0.307152	0.632817	0.126222	0.537007	0.326881	0.640426	0.509259	0.840462	0.354021	0.160965	0.281756	0.296355	0.23465	0.270871	microtubule-based movement	BP	Movement of organelles, other microtubules and other particles along microtubules, mediated by motor proteins.
GO:0007031	0.170552	0.210883	0.285138	0.27789	0.145512	0.634485	0.097855	0.166733	0.0711171	0.251265	0.253333	0.465948	0.0707844	0.00705061	0.062126	0.0796904	0.107983	0.10563	peroxisome organization	BP	A process that is carried out at the cellular level which results in the formation, arrangement of constituent parts, or disassembly of a peroxisome. A peroxisome is a small, membrane-bounded organelle that uses dioxygen (O2) to oxidize organic molecules.
GO:0007034	0.122104	0.0809909	0.0968341	0.0857655	0.0128558	0.232414	0.038589	0.070318	0.00941522	0.0779348	0.036786	0.20507	0.0440712	0.00574083	0.0178581	0.0231509	0.00482268	0.0288449	vacuolar transport	BP	The directed movement of substances into, out of or within a vacuole.
GO:0007047	0.252403	0.249613	0.248356	0.235914	0.192753	0.170236	0.138115	0.249681	0.0506762	0.426833	0.320452	0.775654	0.0923477	0.0122327	0.0432468	0.0463601	0.0229623	0.0625152	cell wall organization	BP	A process that is carried out at the cellular level which results in the formation, arrangement of constituent parts, or disassembly of the cell wall, the rigid or semi-rigid envelope lying outside the cell membrane of plant, fungal and most prokaryotic cells, maintaining their shape and protecting them from osmotic lysis.
GO:0007049	0.928191	0.936924	0.938502	0.94018	0.968146	0.947516	0.823826	0.937383	0.905807	0.952793	0.895921	0.982499	0.864078	0.761723	0.822903	0.827681	0.812746	0.832505	cell cycle	BP	The progression of biochemical and morphological phases and events that occur in a cell during successive cell replication or nuclear replication events. Canonically, the cell cycle comprises the replication and segregation of genetic material followed by the division of the cell, but in endocycles or syncytial cells nuclear replication or nuclear division may not be followed by cell division.
GO:0007050	0.449992	0.486879	0.53241	0.502	0.581409	0.600152	0.185075	0.450386	0.337273	0.477309	0.320784	0.552963	0.342859	0.309853	0.25544	0.243406	0.23986	0.247338	cell cycle arrest	BP	The process by which the cell cycle is halted during one of the normal phases (G1, S, G2, M).
GO:0007059	0.412841	0.430134	0.461756	0.4514	0.662937	0.545932	0.253432	0.404543	0.392115	0.443394	0.369921	0.639565	0.265088	0.197397	0.268356	0.292839	0.341048	0.343194	chromosome segregation	BP	The process by which genetic material, in the form of chromosomes, is organized and then physically separated and apportioned to two or more sets.
GO:0007067	0.750781	0.785578	0.785076	0.793261	0.910259	0.834379	0.504206	0.790666	0.714966	0.827665	0.685211	0.922217	0.603395	0.444787	0.56148	0.572303	0.49431	0.601036	mitosis	BP	A cell cycle process comprising the steps by which the nucleus of a eukaryotic cell divides; the process involves condensation of chromosomal DNA into a highly compacted form. Canonically, mitosis produces two daughter nuclei whose chromosome complement is identical to that of the mother cell.
GO:0007076	0.0903803	0.174326	0.208405	0.196632	0.529207	0.179577	0.0417499	0.136394	0.0535103	0.266869	0.178023	0.547065	0.0161987	0.0724063	0.0121276	0.0113699	0.0247337	0.0120492	mitotic chromosome condensation	BP	The cell cycle process whereby chromatin structure is compacted prior to mitosis in eukaryotic cells.
GO:0007088	0.107203	0.135771	0.139304	0.130824	0.117608	0.383865	0.0859185	0.128873	0.049183	0.145191	0.237918	0.191212	0.0601223	0.0624542	0.0424449	0.0578245	0.039017	0.0632502	regulation of mitosis	BP	Any process that modulates the frequency, rate or extent of mitosis.
GO:0007091	0.163072	0.160666	0.163637	0.130015	0.0663644	0.506893	0.0246119	0.147638	0.13351	0.165112	0.214936	0.2511	0.134327	0.129364	0.109098	0.131351	0.314765	0.105949	mitotic metaphase/anaphase transition	BP	The cell cycle process whereby a cell progresses from metaphase to anaphase during mitosis, triggered by the destruction of mitotic cyclins.
GO:0007093	0.150523	0.143342	0.183797	0.165987	0.0914503	0.344434	0.0555427	0.120603	0.184672	0.122649	0.221636	0.17306	0.0920431	0.0993621	0.0854125	0.0917387	0.314868	0.0676687	mitotic cell cycle checkpoint	BP	A signal transduction-based surveillance mechanism that ensures accurate chromosome replication and segregation by preventing progression through a mitotic cell cycle until conditions are suitable for the cell to proceed to the next stage.
GO:0007098	0.0573864	0.0740061	0.105422	0.0801606	0.112112	0.0980658	0.0202597	0.0555524	0.0302881	0.0650816	0.0713482	0.12791	0.0317288	0.0130624	0.0224016	0.0231534	0.0134552	0.0339554	centrosome cycle	BP	The cell cycle process whereby centrosome duplication and separation takes place. The centrosome cycle can operate with a considerable degree of independence from other processes of the cell cycle.
GO:0007126	0.633571	0.649095	0.636783	0.654148	0.760582	0.686278	0.452853	0.660495	0.565222	0.743286	0.551095	0.924813	0.500395	0.440368	0.39556	0.386534	0.369364	0.424513	meiosis	BP	A cell cycle process comprising the steps by which a cell progresses through the nuclear division phase of a meiotic cell cycle, the specialized nuclear and cell division in which a single diploid cell undergoes two nuclear divisions following a single round of DNA replication in order to produce four daughter cells that contain half the number of chromosomes as the diploid cell. Meiotic division…
GO:0007127	0.347857	0.40048	0.411636	0.441544	0.639024	0.384203	0.290772	0.364802	0.295647	0.38879	0.180863	0.806907	0.188039	0.244516	0.110977	0.12711	0.106429	0.144525	meiosis I	BP	A cell cycle process comprising the steps by which a cell progresses through the first phase of meiosis, in which cells divide and homologous chromosomes are paired and segregated from each other, producing two daughter cells.
GO:0007140	0.1859	0.214046	0.185275	0.180745	0.274967	0.255778	0.242395	0.234312	0.126666	0.349139	0.0468297	0.765811	0.139523	0.374977	0.113392	0.141154	0.101951	0.205417	male meiosis	BP	A cell cycle process comprising the steps by which a cell progresses through the nuclear division phase of a meiotic cell cycle in the male germline.
GO:0007154	0.990734	0.990058	0.992418	0.992497	0.992188	0.994445	0.977095	0.986634	0.98234	0.987163	0.981609	0.994134	0.979624	0.945928	0.966061	0.969261	0.97118	0.966504	cell communication	BP	Any process that mediates interactions between a cell and its surroundings. Encompasses interactions such as signaling or attachment between one cell and another cell, between a cell and an extracellular matrix, or between a cell and any other aspect of its environment.
GO:0007155	0.930786	0.928009	0.933832	0.934087	0.940158	0.932549	0.882579	0.919277	0.878646	0.927078	0.926997	0.956398	0.869548	0.662122	0.81921	0.829837	0.829494	0.832487	cell adhesion	BP	The attachment of a cell, either to another cell or to an underlying substrate such as the extracellular matrix, via cell adhesion molecules.
GO:0007156	0.364852	0.297215	0.350872	0.362151	0.357047	0.317774	0.24259	0.260411	0.28792	0.293892	0.310069	0.301006	0.289869	0.0935115	0.269027	0.309617	0.245929	0.335552	homophilic cell adhesion	BP	The attachment of an adhesion molecule in one cell to an identical molecule in an adjacent cell.
GO:0007157	0.286684	0.255877	0.335989	0.330463	0.310892	0.414367	0.169411	0.150756	0.0990045	0.133069	0.0579687	0.0890472	0.252933	0.0630029	0.197384	0.210717	0.283658	0.238376	heterophilic cell adhesion	BP	The attachment of an adhesion molecule in one cell to a nonidentical adhesion molecule in an adjacent cell.
GO:0007160	0.468021	0.467512	0.543096	0.555016	0.316333	0.698898	0.254152	0.377397	0.250621	0.403475	0.239012	0.611766	0.373763	0.0788923	0.316522	0.335842	0.484402	0.290521	cell-matrix adhesion	BP	The binding of a cell to the extracellular matrix via adhesion molecules.
GO:0007162	0.246696	0.326038	0.377032	0.38284	0.276253	0.33447	0.192941	0.256308	0.0773076	0.382587	0.732421	0.0926219	0.118909	0.021461	0.110441	0.135934	0.104069	0.160959	negative regulation of cell adhesion	BP	Any process that stops, prevents or reduces the frequency, rate or extent of cell adhesion.
GO:0007163	0.277415	0.235028	0.288403	0.333138	0.254485	0.264713	0.175075	0.195337	0.152786	0.301759	0.239584	0.385276	0.171923	0.0747016	0.101718	0.107636	0.184986	0.0908534	establishment or maintenance of cell polarity	BP	Any cellular process that results in the specification, formation or maintenance of anisotropic intracellular organization or cell growth patterns.
GO:0007165	0.987742	0.988047	0.990956	0.991028	0.99077	0.993153	0.971974	0.983834	0.978032	0.984394	0.977635	0.992691	0.974008	0.932266	0.958357	0.962649	0.9654	0.958645	signal transduction	BP	The cascade of processes by which a signal interacts with a receptor, causing a change in the level or activity of a second messenger or other downstream target, and ultimately effecting a change in the functioning of the cell.
GO:0007166	0.969441	0.969071	0.975866	0.975499	0.974189	0.98257	0.930061	0.959635	0.951275	0.961437	0.948592	0.97967	0.944902	0.871466	0.913858	0.921963	0.933374	0.909162	cell surface receptor linked signal transduction	BP	Any series of molecular signals initiated by the binding of an extracellular ligand to a receptor on the surface of the target cell.
GO:0007167	0.810874	0.826134	0.843844	0.844283	0.804141	0.895999	0.701539	0.810474	0.796057	0.825253	0.813313	0.890939	0.716234	0.485616	0.5995	0.624773	0.664156	0.565718	enzyme linked receptor protein signaling pathway	BP	Any series of molecular signals initiated by the binding of an extracellular ligand to a receptor on the surface of the target cell, where the receptor possesses catalytic activity or is closely associated with an enzyme such as a protein kinase.
GO:0007169	0.700545	0.712985	0.75248	0.751645	0.65798	0.857493	0.597589	0.672194	0.6377	0.689345	0.552353	0.832725	0.605316	0.375382	0.443849	0.473444	0.505035	0.454587	transmembrane receptor protein tyrosine kinase signaling pathway	BP	The series of molecular signals generated as a consequence of a transmembrane receptor tyrosine kinase binding to its physiological ligand.
GO:0007178	0.618252	0.663131	0.667916	0.683123	0.681831	0.665065	0.516663	0.667638	0.672782	0.688347	0.74978	0.737754	0.455139	0.258493	0.368348	0.391533	0.491364	0.285899	transmembrane receptor protein serine/threonine kinase signaling pathway	BP	The series of molecular signals generated as a consequence of a transmembrane receptor serine/threonine kinase binding to its physiological ligand.
GO:0007179	0.603244	0.648945	0.66073	0.678854	0.680844	0.655219	0.516613	0.647429	0.582851	0.679485	0.745879	0.736726	0.446332	0.255528	0.363897	0.387138	0.489947	0.282359	transforming growth factor beta receptor signaling pathway	BP	The series of molecular signals generated as a consequence of a transforming growth factor beta receptor binding to one of its physiological ligands.
GO:0007186	0.931692	0.923583	0.940877	0.938968	0.939919	0.947856	0.863869	0.899359	0.89095	0.900423	0.879149	0.927272	0.894158	0.788587	0.85139	0.863634	0.866188	0.855209	G-protein coupled receptor protein signaling pathway	BP	The series of molecular signals generated as a consequence of a G-protein coupled receptor binding to its physiological ligand.
GO:0007187	0.463459	0.420823	0.363523	0.349347	0.197555	0.392818	0.19736	0.426475	0.207792	0.499959	0.436096	0.524779	0.35391	0.190921	0.190922	0.166512	0.117971	0.165205	G-protein signaling, coupled to cyclic nucleotide second messenger	BP	The series of molecular signals generated as a consequence of a G-protein coupled receptor binding to its physiological ligand, followed by modulation of a nucleotide cyclase activity and a subsequent change in the concentration of a cyclic nucleotide.
GO:0007188	0.446333	0.396773	0.3228	0.303837	0.185814	0.355054	0.185994	0.414715	0.160241	0.494728	0.436072	0.523572	0.342975	0.158228	0.182995	0.157158	0.11697	0.165066	G-protein signaling, coupled to cAMP nucleotide second messenger	BP	The series of molecular signals generated as a consequence of a G-protein coupled receptor binding to its physiological ligand, followed by modulation of adenylyl cyclase activity and a subsequent change in the concentration of cyclic AMP.
GO:0007189	0.31939	0.283455	0.198618	0.187123	0.144842	0.212301	0.142761	0.308651	0.0113369	0.43176	0.382305	0.476994	0.251852	0.138608	0.11751	0.0857995	0.0123696	0.114038	activation of adenylate cyclase activity by G-protein signaling pathway	BP	Any process that initiates the activity of an inactive adenylate cyclase that is an integral part of the series of molecular signals generated as a consequence of a G-protein coupled receptor binding to its physiological ligand, resulting in a subsequent change in the concentration of cyclic AMP.
GO:0007190	0.394985	0.352167	0.289888	0.291681	0.216892	0.220757	0.154652	0.375258	0.159349	0.457693	0.411737	0.486214	0.284944	0.182086	0.152256	0.12276	0.0568487	0.155	activation of adenylate cyclase activity	BP	Any process that initiates the activity of the inactive enzyme adenylate cyclase.
GO:0007200	0.300909	0.338511	0.255564	0.246027	0.144192	0.229557	0.110838	0.373659	0.0444904	0.516787	0.468474	0.455451	0.147178	0.150347	0.0983803	0.118447	0.085962	0.158522	activation of phospholipase C activity by G-protein coupled receptor protein signaling pathway coupled to IP3 second messenger	BP	The series of molecular signals generated as a consequence of a G-protein coupled receptor binding to its physiological ligand, followed by the activation of phospholipase C and the subsequent release of inositol trisphosphate.
GO:0007202	0.300909	0.338511	0.255564	0.246027	0.144192	0.229557	0.110838	0.373659	0.0444904	0.516787	0.468474	0.455451	0.147178	0.150347	0.0983803	0.118447	0.085962	0.158522	activation of phospholipase C activity	BP	The initiation of the activity of the inactive enzyme phospolipase C as the result of a series of molecular signals generated as a consequence of a G-protein coupled receptor binding to its physiological ligand.
GO:0007204	0.190762	0.264931	0.270342	0.273894	0.486801	0.230373	0.184612	0.259353	0.178518	0.190712	0.280076	0.162255	0.0731543	0.0415044	0.0436021	0.041434	0.0383662	0.040896	elevation of cytosolic calcium ion concentration	BP	Any process that increases the concentration of calcium ions in the cytosol.
GO:0007205	0.129674	0.121047	0.23115	0.270909	0.426344	0.213806	0.0814359	0.0502256	0.091631	0.0410644	0.0992597	0.0549349	0.0658946	0.00899598	0.0504193	0.0609112	0.0120195	0.0546205	activation of protein kinase C activity by G-protein coupled receptor protein signaling pathway	BP	The initiation of the activity of the inactive enzyme protein kinase C as the result of a series of molecular signals generated as a consequence of a G-protein coupled receptor binding to its physiological ligand.
GO:0007212	0.204613	0.102821	0.123615	0.116538	0.0778445	0.157967	0.0994015	0.102512	0.0164299	0.141223	0.168809	0.189919	0.174434	0.0660602	0.115754	0.111693	0.131569	0.0893498	dopamine receptor signaling pathway	BP	The series of molecular signals generated as a consequence of a dopamine receptor binding to one of its physiological ligands.
GO:0007215	0.287467	0.171442	0.181057	0.202246	0.321634	0.0868542	0.256313	0.158058	0.156342	0.12901	0.0598612	0.315517	0.239959	0.039746	0.207812	0.232141	0.480229	0.147683	glutamate signaling pathway	BP	The series of molecular signals generated as a consequence of glutamate binding to a cell surface receptor.
GO:0007218	0.511061	0.476918	0.454767	0.467803	0.417445	0.479788	0.407185	0.508462	0.568949	0.490949	0.432568	0.516153	0.487293	0.182897	0.367973	0.374307	0.348919	0.377076	neuropeptide signaling pathway	BP	The series of molecular signals generated as a consequence of a peptide neurotransmitter binding to a cell surface receptor.
GO:0007219	0.42341	0.458983	0.536063	0.532282	0.507836	0.552396	0.417639	0.37383	0.398863	0.486587	0.288569	0.680549	0.258164	0.146367	0.142114	0.137126	0.0657167	0.171584	Notch signaling pathway	BP	The series of molecular signals initiated by binding of an extracellular ligand to a Notch receptor on the surface of the target cell.
GO:0007224	0.295072	0.350025	0.37491	0.339699	0.287274	0.44756	0.245545	0.314108	0.0751568	0.393392	0.279085	0.596466	0.19988	0.158718	0.126606	0.140124	0.263174	0.0700355	smoothened signaling pathway	BP	The series of molecular signals generated as a consequence of activation of the transmembrane protein Smoothened.
GO:0007229	0.591732	0.602832	0.610183	0.603113	0.49007	0.747002	0.455134	0.57218	0.557516	0.527828	0.42371	0.70229	0.497915	0.312451	0.456394	0.457386	0.682855	0.386823	integrin-mediated signaling pathway	BP	Any series of molecular signals generated as a consequence of an integrin binding to one of its physiological ligands.
GO:0007242	0.952657	0.954929	0.962131	0.962715	0.965603	0.969605	0.905697	0.943842	0.922512	0.94398	0.911615	0.969996	0.906976	0.808894	0.861432	0.869575	0.876131	0.864821	intracellular signaling cascade	BP	A series of reactions within the cell that occur as a result of a single trigger reaction or compound.
GO:0007243	0.762922	0.775201	0.807475	0.807034	0.811266	0.859174	0.619284	0.736627	0.756333	0.72047	0.551891	0.841101	0.638356	0.371632	0.545943	0.569567	0.597524	0.560886	protein kinase cascade	BP	A series of reactions, mediated by protein kinases, which occurs as a result of a single trigger reaction or compound.
GO:0007249	0.213891	0.260283	0.317241	0.289245	0.377229	0.439305	0.0730106	0.221184	0.179414	0.202624	0.11302	0.359682	0.081682	0.0345581	0.0576323	0.0734676	0.0470393	0.0614029	I-kappaB kinase/NF-kappaB cascade	BP	A series of reactions initiated by the activation of the transcription factor NF-kappaB. NF-kappaB is sequestered by the inhibitor I-kappaB, and is released when I-kappaB is phosphorylated by activated I-kappaB kinase.
GO:0007254	0.300198	0.325502	0.403552	0.398242	0.602238	0.39325	0.245863	0.274204	0.384999	0.218997	0.138877	0.318264	0.184998	0.0567604	0.159559	0.180957	0.112741	0.18645	JNK cascade	BP	A cascade of protein kinase activities, culminating in the phosphorylation and activation of a member of the JUN kinase subfamily of stress-activated protein kinases, which in turn are a subfamily of mitogen-activated protein (MAP) kinases that is activated primarily by cytokines and exposure to environmental stress.
GO:0007264	0.863379	0.868028	0.894257	0.896234	0.897691	0.902974	0.828435	0.828974	0.803926	0.822917	0.778063	0.89055	0.775529	0.623775	0.693249	0.706327	0.727096	0.683946	small GTPase mediated signal transduction	BP	Any series of molecular signals in which a small monomeric GTPase relays one or more of the signals.
GO:0007265	0.73845	0.76195	0.802158	0.808274	0.812427	0.837581	0.72483	0.704454	0.596424	0.68094	0.624205	0.775375	0.603319	0.468741	0.501081	0.51168	0.5152	0.477217	Ras protein signal transduction	BP	A series of molecular signals within the cell that are mediated by a member of the Ras superfamily of proteins switching to a GTP-bound active state.
GO:0007266	0.592918	0.636765	0.675334	0.678287	0.618039	0.773146	0.544635	0.589074	0.45916	0.535813	0.473657	0.671373	0.410761	0.280685	0.31044	0.328207	0.389205	0.292593	Rho protein signal transduction	BP	A series of molecular signals within the cell that are mediated by a member of the Rho family of proteins switching to a GTP-bound active state.
GO:0007267	0.887296	0.823437	0.832052	0.831555	0.835664	0.890437	0.670995	0.809054	0.754209	0.819817	0.824723	0.879019	0.832258	0.673804	0.756225	0.762545	0.731354	0.763123	cell-cell signaling	BP	Any process that mediates the transfer of information from one cell to another.
GO:0007268	0.820957	0.674071	0.666638	0.663674	0.655537	0.714715	0.490158	0.669216	0.627278	0.674653	0.654396	0.776384	0.778426	0.430691	0.696308	0.704512	0.604152	0.723251	synaptic transmission	BP	The process of communication from a neuron to a target (neuron, muscle, or secretory cell) across a synapse.
GO:0007269	0.607128	0.433559	0.435661	0.42138	0.4238	0.550571	0.247805	0.421142	0.2599	0.480811	0.451241	0.661189	0.483092	0.19481	0.394421	0.400727	0.218968	0.361057	neurotransmitter secretion	BP	The regulated release of neurotransmitter into the synaptic cleft. A neurotransmitter is any of a group of substances that are released on excitation from the axon terminal of a presynaptic neuron of the central or peripheral nervous system and travel across the synaptic cleft to either excite or inhibit the target cell. Among the many substances that have the properties of a neurotransmitter are…
GO:0007270	0.364149	0.224735	0.208657	0.196892	0.191885	0.421329	0.0725597	0.235349	0.395851	0.202395	0.146572	0.363326	0.359323	0.0643891	0.279855	0.293952	0.116371	0.355353	nerve-nerve synaptic transmission	BP	The process of communication from a neuron to another neuron across a synapse.
GO:0007272	0.332057	0.329635	0.332104	0.308177	0.232201	0.650243	0.15614	0.317883	0.303361	0.324847	0.558236	0.256735	0.181348	0.200621	0.136157	0.114804	0.0764725	0.10821	ensheathment of neurons	BP	The process whereby glial cells envelop neuronal cell bodies and/or axons to form an insulating layer. This can take the form of myelinating or non-myelinating ensheathment.
GO:0007275	0.988618	0.989492	0.990186	0.990401	0.989408	0.99278	0.971384	0.988283	0.982476	0.989971	0.98455	0.996435	0.973184	0.925978	0.956749	0.958054	0.956617	0.95615	multicellular organismal development	BP	The biological process whose specific outcome is the progression of a multicellular organism over time from an initial condition (e.g. a zygote or a young adult) to a later condition (e.g. a multicellular animal or an aged adult).
GO:0007276	0.82343	0.843389	0.845956	0.851431	0.83114	0.880435	0.709604	0.832112	0.677709	0.901744	0.683283	0.983242	0.725194	0.609422	0.608733	0.619256	0.565753	0.632289	gamete generation	BP	The generation and maintenance of gametes. A gamete is a haploid reproductive cell.
GO:0007281	0.553911	0.577997	0.65104	0.667825	0.677772	0.693668	0.411533	0.513566	0.326148	0.569213	0.351044	0.819092	0.432997	0.182002	0.301823	0.288385	0.243205	0.265889	germ cell development	BP	The process whose specific outcome is the progression of the immature germ cell over time, from its formation to the mature structure (gamete).
GO:0007283	0.7989	0.816422	0.811918	0.816245	0.791335	0.854219	0.650918	0.810444	0.626956	0.889764	0.643105	0.98159	0.703192	0.596693	0.577843	0.585891	0.538735	0.603792	spermatogenesis	BP	The process of formation of spermatozoa, including spermatocytogenesis and spermiogenesis.
GO:0007286	0.434887	0.430516	0.525993	0.530092	0.493131	0.614931	0.113278	0.35482	0.239113	0.385201	0.257782	0.577163	0.370042	0.153067	0.234227	0.21114	0.192412	0.199395	spermatid development	BP	The process whose specific outcome is the progression of a male gamete over time, from initial commitment of the cell to a specific fate, to the fully functional differentiated cell.
GO:0007292	0.232802	0.292697	0.298958	0.324468	0.219413	0.314845	0.232106	0.294731	0.222278	0.418983	0.211194	0.711245	0.116522	0.112288	0.0757848	0.0902432	0.00984142	0.0783258	female gamete generation	BP	Generation of the female gamete; specialised haploid cells produced by meiosis and along with a male gamete takes part in sexual reproduction.
GO:0007338	0.249615	0.31582	0.22622	0.222319	0.115841	0.456129	0.0721709	0.400321	0.216252	0.594376	0.265929	0.81019	0.14355	0.0547967	0.0793024	0.0643434	0.0224753	0.0533238	single fertilization	BP	The union of male and female gametes to form a zygote.
GO:0007346	0.417655	0.434789	0.402407	0.39112	0.369238	0.578818	0.204845	0.474338	0.423989	0.515957	0.471918	0.54991	0.297289	0.32361	0.235343	0.265111	0.424273	0.238655	regulation of mitotic cell cycle	BP	Any process that modulates the rate or extent of progress through the mitotic cell cycle.
GO:0007368	0.325505	0.343675	0.354919	0.342213	0.262597	0.309307	0.186817	0.34022	0.2442	0.354331	0.193512	0.573048	0.226921	0.197441	0.124586	0.131613	0.135368	0.101464	determination of left/right symmetry	BP	The establishment of an organism's body plan or part of an organism with respect to the left and right halves. The pattern can either be symmetric, such that the halves are mirror images, or asymmetric where the pattern deviates from this symmetry.
GO:0007369	0.452616	0.532462	0.539235	0.562616	0.476258	0.561603	0.330143	0.536397	0.326922	0.636561	0.770641	0.593985	0.229541	0.146866	0.156843	0.190261	0.131175	0.225603	gastrulation	BP	A complex and coordinated series of cellular movements that occurs at the end of cleavage during embryonic development of most animals. The details of gastrulation vary from species to species, but usually result in the formation of the three primary germ layers, ectoderm, mesoderm and endoderm.
GO:0007389	0.798745	0.821337	0.808701	0.810537	0.767667	0.874877	0.686443	0.812613	0.771772	0.806192	0.784652	0.882706	0.726044	0.619321	0.681585	0.630991	0.642772	0.593812	pattern specification process	BP	Any developmental process that results in the creation of defined areas or spaces within an organism to which cells respond and eventually are instructed to differentiate.
GO:0007398	0.596069	0.64329	0.64368	0.643658	0.495673	0.751302	0.707725	0.656026	0.839823	0.57109	0.588754	0.647597	0.449826	0.207461	0.396876	0.416784	0.550637	0.296919	ectoderm development	BP	The process whose specific outcome is the progression of the ectoderm over time, from its formation to the mature structure. In animal embryos, the ectoderm is the outer germ layer of the embryo, formed during gastrulation.
GO:0007399	0.947357	0.934369	0.946013	0.944343	0.93468	0.960631	0.896769	0.919175	0.905961	0.926038	0.913587	0.958218	0.912509	0.810433	0.865562	0.864606	0.845407	0.85346	nervous system development	BP	The process whose specific outcome is the progression of nervous tissue over time, from its formation to its mature state.
GO:0007405	0.445518	0.39967	0.428727	0.428335	0.475834	0.397977	0.426299	0.359078	0.336851	0.356205	0.27669	0.442301	0.255302	0.256354	0.152697	0.1637	0.0821339	0.243096	neuroblast proliferation	BP	The expansion of a neuroblast population by cell division. A neuroblast is any cell that will divide and give rise to a neuron.
GO:0007409	0.813292	0.754994	0.782996	0.769768	0.768609	0.827756	0.667313	0.721255	0.719247	0.716316	0.738126	0.79253	0.764565	0.448344	0.686467	0.708115	0.729594	0.669352	axonogenesis	BP	Generation of a long process of a neuron, that carries efferent (outgoing) action potentials from the cell body towards target cells.
GO:0007411	0.623094	0.582502	0.637408	0.604402	0.573255	0.67637	0.540147	0.517565	0.540498	0.522764	0.534571	0.622531	0.569602	0.33126	0.457882	0.491773	0.57038	0.435289	axon guidance	BP	The process by which the migration of an axon growth cone is directed to a specific target site in response to a combination of attractive and repulsive cues.
GO:0007416	0.384904	0.305435	0.303147	0.311562	0.325861	0.365116	0.224813	0.305739	0.129285	0.356711	0.442627	0.406836	0.309179	0.128038	0.248828	0.259864	0.0522233	0.194658	synaptogenesis	BP	The biosynthesis of a synapse.
GO:0007417	0.78827	0.783502	0.818186	0.806359	0.801668	0.834321	0.67761	0.736588	0.671502	0.748492	0.725834	0.844505	0.72508	0.617736	0.665188	0.64625	0.596718	0.609031	central nervous system development	BP	The process whose specific outcome is the progression of the central nervous system over time, from its formation to the mature structure. The central nervous system is the core nervous system that serves an integrating and coordinating function. In vertebrates it consists of the brain, spinal cord and spinal nerves. In those invertebrates with a central nervous system it typically consists of a …
GO:0007420	0.726949	0.726189	0.770735	0.756162	0.717519	0.798215	0.611517	0.667406	0.625879	0.687592	0.66011	0.81251	0.636417	0.582996	0.560657	0.589068	0.518923	0.562625	brain development	BP	The process whose specific outcome is the progression of the brain over time, from its formation to the mature structure. The brain is one of the two components of the central nervous system and is the center of thought and emotion. It is responsible for the coordination and control of bodily activities and the interpretation of information from the senses (sight, hearing, smell, etc.).
GO:0007422	0.331435	0.367391	0.325062	0.328974	0.368574	0.586707	0.114703	0.346425	0.272545	0.357708	0.208973	0.568339	0.248397	0.276231	0.13962	0.0626231	0.0701886	0.0367003	peripheral nervous system development	BP	The process whose specific outcome is the progression of the peripheral nervous system over time, from its formation to the mature structure. The peripheral nervous system is one of the two major divisions of the nervous system. Nerves in the PNS connect the central nervous system (CNS) with sensory organs, other organs, muscles, blood vessels and glands.
GO:0007423	0.74099	0.732962	0.774126	0.777316	0.715823	0.838672	0.711473	0.684406	0.69159	0.650486	0.669714	0.685139	0.640531	0.454794	0.57076	0.594895	0.66592	0.552032	sensory organ development	BP	The process whose specific outcome is the progression of sensory organs over time, from its formation to the mature structure.
GO:0007498	0.316097	0.374901	0.431055	0.43114	0.356538	0.315428	0.44442	0.32672	0.165507	0.430938	0.468669	0.55166	0.136897	0.0974497	0.0804362	0.0938621	0.0480435	0.123946	mesoderm development	BP	The process whose specific outcome is the progression of the mesoderm over time, from its formation to the mature structure. The mesoderm is the middle germ layer that develops into muscle, bone, cartilage, blood and connective tissue.
GO:0007507	0.780697	0.818063	0.814759	0.828788	0.789574	0.855383	0.720965	0.823996	0.781864	0.821061	0.855483	0.856968	0.631955	0.437295	0.578091	0.594009	0.605495	0.581594	heart development	BP	The process whose specific outcome is the progression of the heart over time, from its formation to the mature structure. The heart is a hollow, muscular organ, which, by contracting rhythmically, keeps up the circulation of the blood.
GO:0007517	0.791071	0.809661	0.783166	0.792555	0.79688	0.82175	0.650348	0.823364	0.795727	0.776098	0.747469	0.856513	0.686296	0.537665	0.608695	0.568161	0.614565	0.53445	muscle development	BP	The process whose specific outcome is the progression of the muscle over time, from its formation to the mature structure. The muscle is an organ consisting of a tissue made up of various elongated cells that are specialized to contract and thus to produce movement and mechanical work.
GO:0007519	0.608646	0.584035	0.558029	0.564841	0.530276	0.555691	0.487063	0.556008	0.570779	0.509877	0.459514	0.644661	0.553823	0.394035	0.460311	0.394235	0.415992	0.376062	skeletal muscle development	BP	The developmental sequence of events leading to the formation of adult muscle that occurs in the anima. In vertebrate skeletal muscle the main events are: the fusion of myoblasts to form myotubes that increase in size by further fusion to them of myoblasts, the formation of myofibrils within their cytoplasm and the establishment of functional neuromuscular junctions with motor neurons. At this st…
GO:0007528	0.267868	0.17472	0.189012	0.177851	0.175745	0.185721	0.183424	0.146787	0.242083	0.112422	0.106264	0.218988	0.237871	0.0661433	0.0997267	0.0735157	0.0629847	0.0935647	neuromuscular junction development	BP	The process whose specific outcome is the progression of the neuromuscular junction over time, from its formation to the mature structure.
GO:0007530	0.154898	0.195995	0.200624	0.219196	0.342698	0.285464	0.0157067	0.179343	0.0995731	0.190924	0.124967	0.489263	0.089687	0.0167575	0.0832564	0.0800634	0.0882261	0.0456537	sex determination	BP	Any process that establishes and transmits the specification of sexual status of an individual organism.
GO:0007548	0.628238	0.645901	0.669442	0.690381	0.738161	0.723511	0.533823	0.633341	0.584562	0.680324	0.524561	0.874909	0.488574	0.508008	0.431161	0.46245	0.350533	0.50889	sex differentiation	BP	The establishment of the sex of an organism by physical differentiation.
GO:0007565	0.285636	0.350188	0.381609	0.42184	0.434891	0.517824	0.238778	0.322975	0.289835	0.393308	0.212112	0.583818	0.166459	0.0712764	0.144064	0.162061	0.233266	0.0961523	female pregnancy	BP	The set of physiological processes that allow an embryo or foetus to develop within the body of a female animal. It covers the time from fertilization of a female ovum by a male spermatozoon until birth.
GO:0007566	0.169166	0.229548	0.259356	0.295053	0.128434	0.46108	0.196667	0.206299	0.167297	0.283237	0.145951	0.418292	0.0862684	0.0457371	0.0602108	0.0716364	0.0363606	0.0617303	embryo implantation	BP	Attachment of the blastocyst to the uterine lining.
GO:0007568	0.53224	0.53406	0.589497	0.615486	0.328195	0.784604	0.506713	0.514588	0.0995627	0.664075	0.751212	0.741078	0.342159	0.113696	0.262	0.268143	0.204497	0.296223	aging	BP	The inherent decline over time, from the optimal fertility and viability of early maturity, that may precede death and may be preceded by other indications, such as sterility.
GO:0007569	0.344423	0.42788	0.480937	0.503483	0.258514	0.722719	0.444298	0.403732	0.0455547	0.503841	0.742229	0.370004	0.136497	0.099807	0.115368	0.109748	0.0856515	0.129711	cell aging	BP	Progression of the cell from its inception to the end of its lifespan.
GO:0007584	0.284972	0.300339	0.363132	0.341563	0.185291	0.241702	0.303633	0.251086	0.172127	0.306051	0.327489	0.349716	0.190005	0.0564157	0.174917	0.198809	0.21948	0.242619	response to nutrient	BP	A change in state or activity of a cell or an organism (in terms of movement, secretion, enzyme production, gene expression, etc.) as a result of a nutrient stimulus.
GO:0007585	0.224188	0.253468	0.268443	0.266627	0.291254	0.257295	0.213255	0.248468	0.15531	0.233877	0.143879	0.384608	0.122797	0.0400049	0.0846067	0.0719612	0.0359141	0.0766631	respiratory gaseous exchange	BP	The process of gaseous exchange between an organism and its environment. In plants, microorganisms, and many small animals, air or water makes direct contact with the organism's cells or tissue fluids, and the processes of diffusion supply the organism with dioxygen (O2) and remove carbon dioxide (CO2). In larger animals the efficiency of gaseous exchange is improved by specialized respiratory or…
GO:0007586	0.252328	0.272054	0.3622	0.385579	0.279271	0.82539	0.0790562	0.179405	0.211888	0.187997	0.0632383	0.219608	0.124668	0.0226351	0.101033	0.0986724	0.00954649	0.164858	digestion	BP	The whole of the physical, chemical, and biochemical processes carried out by multicellular organisms to break down ingested nutrients into components that may be easily absorbed and directed into metabolism.
GO:0007588	0.132514	0.110265	0.114143	0.0959808	0.103824	0.0638759	0.0235102	0.104245	0.0310988	0.127032	0.153265	0.086314	0.0755281	0.00647467	0.0488494	0.0490066	0.0234123	0.0461888	excretion	BP	The elimination by an organism of the waste products that arise as a result of metabolic activity. These products include water, carbon dioxide (CO2), and nitrogenous compounds.
GO:0007589	0.129527	0.106158	0.090073	0.0785952	0.0627941	0.0916566	0.0264642	0.117718	0.00368423	0.199103	0.0937228	0.383964	0.074008	0.00246549	0.0444377	0.0379571	0.0228154	0.0576479	body fluid secretion	BP	The controlled release of a fluid by a cell or group of cells in a multicellular organism.
GO:0007596	0.567171	0.601831	0.674416	0.681224	0.316957	0.835989	0.342672	0.522118	0.579841	0.531929	0.565993	0.718808	0.379197	0.0947679	0.233302	0.248114	0.140422	0.28855	blood coagulation	BP	The sequential process by which the multiple coagulation factors of the blood interact, ultimately resulting in the formation of an insoluble fibrin clot; it may be divided into three stages: stage 1, the formation of intrinsic and extrinsic prothrombin converting principle; stage 2, the formation of thrombin; stage 3, the formation of stable fibrin polymers.
GO:0007599	0.567171	0.601831	0.674416	0.681224	0.316957	0.835989	0.342672	0.522118	0.579841	0.531929	0.565993	0.718808	0.379197	0.0947679	0.233302	0.248114	0.140422	0.28855	hemostasis	BP	The stopping of bleeding (loss of body fluid) or the arrest of the circulation to an organ or part.
GO:0007600	0.881266	0.871338	0.900281	0.897475	0.877777	0.921401	0.810972	0.835865	0.7871	0.842357	0.848571	0.846078	0.827022	0.707831	0.757736	0.771142	0.715356	0.781573	sensory perception	BP	The series of events required for an organism to receive a sensory stimulus, convert it to a molecular signal, and recognize and characterize the signal.
GO:0007601	0.581423	0.580775	0.645965	0.642287	0.560306	0.640151	0.500577	0.500612	0.426829	0.509978	0.557998	0.431113	0.465916	0.286161	0.409228	0.420814	0.350363	0.461847	visual perception	BP	The series of events required for an organism to receive a visual stimulus, convert it to a molecular signal, and recognize and characterize the signal. Visual stimuli are detected in the form of photons and are processed to form an image.
GO:0007602	0.433581	0.391236	0.443263	0.433468	0.415748	0.44897	0.259222	0.33304	0.279995	0.364677	0.433176	0.252884	0.342561	0.0919131	0.287997	0.305679	0.262729	0.336206	phototransduction	BP	The sequence of reactions within a cell required to convert absorbed photons into a molecular signal.
GO:0007605	0.60896	0.568246	0.61255	0.621673	0.624231	0.60601	0.520207	0.521896	0.344592	0.58513	0.621277	0.603481	0.448631	0.229966	0.308629	0.319168	0.34388	0.297865	sensory perception of sound	BP	The series of events required for an organism to receive an auditory stimulus, convert it to a molecular signal, and recognize and characterize the signal. Sonic stimuli are detected in the form of vibrations and are processed to form a sound.
GO:0007606	0.756955	0.766317	0.81844	0.80961	0.772317	0.86123	0.673655	0.70766	0.70392	0.678808	0.702729	0.66926	0.660705	0.606307	0.603865	0.625499	0.551013	0.62174	sensory perception of chemical stimulus	BP	The series of events required for an organism to receive a sensory chemical stimulus, convert it to a molecular signal, and recognize and characterize the signal.
GO:0007608	0.741345	0.753012	0.808564	0.798756	0.767718	0.85464	0.660292	0.689978	0.690756	0.654624	0.657651	0.654237	0.635808	0.596597	0.586146	0.606449	0.521735	0.610234	sensory perception of smell	BP	The series of events required for an organism to receive an olfactory stimulus, convert it to a molecular signal, and recognize and characterize the signal. Olfaction involves the detection of chemical composition of an organism's ambient medium by chemoreceptors.
GO:0007610	0.887016	0.842843	0.847392	0.842101	0.87662	0.847516	0.665898	0.832771	0.717579	0.864119	0.838885	0.923152	0.827682	0.634205	0.738708	0.723899	0.664737	0.728073	behavior	BP	The specific actions or reactions of an organism in response to external or internal stimuli. Patterned activity of a whole organism in a manner dependent upon some combination of that organism's internal state and external conditions.
GO:0007611	0.631981	0.486486	0.502481	0.502767	0.395317	0.547975	0.435645	0.486599	0.369179	0.518234	0.297136	0.69148	0.473502	0.238591	0.333963	0.362416	0.301562	0.369536	learning or memory	BP	The acquisition and processing of information and/or the storage and retrieval of this information over time.
GO:0007612	0.538565	0.36601	0.360617	0.363464	0.287282	0.469473	0.32727	0.385084	0.214827	0.457554	0.195487	0.657326	0.338714	0.168356	0.212422	0.243673	0.174126	0.248338	learning	BP	Any process in an organism in which a relatively long-lasting adaptive behavioral change occurs as the result of experience.
GO:0007613	0.440682	0.196871	0.278445	0.304997	0.343792	0.272749	0.195497	0.124907	0.0474484	0.145072	0.152496	0.223214	0.333962	0.0623144	0.198599	0.218247	0.140437	0.261149	memory	BP	The activities involved in the mental information processing system that receives (registers), modifies, stores, and retrieves informational stimuli. The main stages involved in the formation and retrieval of memory are encoding (processing of received information by acquisition), storage (building a permanent record of received information as a result of consolidation) and retrieval (calling bac…
GO:0007623	0.292139	0.309918	0.339733	0.344313	0.209514	0.462045	0.0656079	0.294002	0.125873	0.400985	0.250974	0.543973	0.155959	0.0427992	0.139266	0.125468	0.253852	0.0768148	circadian rhythm	BP	Any biological process in an organism that recurs with a regularity of approximately 24 hours.
GO:0007626	0.807651	0.772217	0.768301	0.758595	0.831039	0.780489	0.478691	0.75977	0.623973	0.795822	0.797305	0.883943	0.706458	0.503734	0.619851	0.589266	0.565746	0.563349	locomotory behavior	BP	The specific movement from place to place of an organism in response to external or internal stimuli. Locomotion of a whole organism in a manner dependent upon some combination of that organism's internal state and external conditions.
GO:0007628	0.317431	0.191445	0.216084	0.185498	0.29985	0.117495	0.0506263	0.161537	0.0814939	0.184616	0.119725	0.378179	0.271862	0.0831736	0.194832	0.184944	0.0892212	0.215638	adult walking behavior	BP	The actions or reactions of an adult relating to the progression of that organism along the ground by the process of lifting and setting down each leg.
GO:0007631	0.47125	0.31939	0.360066	0.340355	0.445033	0.253342	0.177349	0.274916	0.192338	0.275598	0.342926	0.290218	0.451918	0.26554	0.298627	0.282886	0.194304	0.32402	feeding behavior	BP	Behavior associated with the intake of food.
GO:0007632	0.27385	0.180791	0.152527	0.146771	0.0175935	0.235529	0.0454389	0.205261	0.160585	0.205077	0.113356	0.489864	0.14262	0.0588245	0.0730363	0.0839149	0.0279766	0.0865959	visual behavior	BP	The actions or reactions of an organism in response to a visual stimulus.
GO:0008015	0.682282	0.704853	0.736201	0.74327	0.731001	0.803332	0.58149	0.671879	0.538853	0.60902	0.608431	0.725638	0.523098	0.268336	0.405053	0.393043	0.489758	0.379806	blood circulation	BP	The flow of blood through the body of an animal, enabling the transport of O2 and nutrients to the tissues and the removal of waste products.
GO:0008016	0.523761	0.529719	0.508006	0.523013	0.458635	0.649114	0.278926	0.552059	0.490171	0.423471	0.301757	0.5925	0.421571	0.104314	0.298868	0.283536	0.462356	0.226431	regulation of heart contraction	BP	Any process that modulates the frequency, rate or extent of heart contraction. Heart contraction is the process by which the heart decreases in volume in a characteristic way to propel blood through the body.
GO:0008033	0.439282	0.480482	0.506935	0.474468	0.472355	0.595749	0.363271	0.468537	0.446466	0.501885	0.417419	0.652499	0.321119	0.131508	0.26763	0.289288	0.349202	0.296793	tRNA processing	BP	The process by which a pre-tRNA molecule is converted to a mature tRNA, ready for addition of an aminoacyl group.
GO:0008037	0.211653	0.197326	0.201925	0.211246	0.0967961	0.157064	0.18713	0.202146	0.100149	0.340995	0.128575	0.737785	0.115494	0.0470887	0.0792048	0.0821135	0.0309627	0.0869735	cell recognition	BP	The process by which a cell in a multicellular organism interprets its surroundings.
GO:0008064	0.419455	0.388958	0.367713	0.397061	0.344312	0.377285	0.217243	0.416474	0.356666	0.490197	0.424521	0.648788	0.282105	0.153671	0.176795	0.164999	0.176617	0.144556	regulation of actin polymerization or depolymerization	BP	Any process that modulates the frequency, rate or extent of the assembly or disassembly of actin filaments by the addition or removal of actin monomers from a filament.
GO:0008104	0.935825	0.938219	0.947531	0.943461	0.941027	0.969219	0.848778	0.927484	0.920185	0.930181	0.883075	0.975442	0.869107	0.76987	0.817127	0.837692	0.824617	0.84251	protein localization	BP	Any process by which a protein is transported to, or maintained in, a specific location.
GO:0008150	0.999631	0.999702	0.999755	0.999754	0.999617	0.999892	0.998768	0.999635	0.999331	0.999723	0.999628	0.999902	0.998515	0.99425	0.997156	0.997441	0.997019	0.997457	biological_process	BP	Any process specifically pertinent to the functioning of integrated living units: cells, tissues, organs, and organisms. A process is a collection of molecular events with a defined beginning and end.
GO:0008152	0.998356	0.998805	0.999028	0.999029	0.998135	0.999652	0.994776	0.998519	0.997247	0.998874	0.998746	0.999513	0.99397	0.982913	0.989459	0.990149	0.986898	0.990702	metabolic process	BP	The chemical reactions and pathways, including anabolism and catabolism, by which living organisms transform chemical substances. Metabolic processes typically transform small molecules, but also include macromolecular processes such as DNA repair and replication, and protein synthesis and degradation.
GO:0008154	0.462196	0.441167	0.435737	0.445018	0.423422	0.472918	0.22586	0.457006	0.376203	0.557233	0.461602	0.702636	0.324371	0.155961	0.220931	0.216414	0.265119	0.186385	actin polymerization or depolymerization	BP	Assembly or disassembly of actin filaments by the addition or removal of actin monomers from a filament.
GO:0008202	0.690346	0.741199	0.787994	0.79762	0.724502	0.900174	0.514251	0.695724	0.733558	0.703739	0.695183	0.756508	0.529269	0.29462	0.435893	0.429141	0.49755	0.417134	steroid metabolic process	BP	The chemical reactions and pathways involving steroids, compounds with a 1,2,cyclopentanoperhydrophenanthrene nucleus.
GO:0008203	0.516087	0.585751	0.678999	0.693626	0.603999	0.85338	0.208154	0.472885	0.619568	0.493126	0.422626	0.629929	0.347514	0.195112	0.223974	0.21419	0.248997	0.199449	cholesterol metabolic process	BP	The chemical reactions and pathways involving cholesterol, cholest-5-en-3 beta-ol, the principal sterol of vertebrates and the precursor of many steroids, including bile acids and steroid hormones. It is a component of the plasma membrane lipid bilayer and of plasma lipoproteins and can be found in all animal tissues.
GO:0008207	0.225947	0.273444	0.29001	0.294653	0.326656	0.344332	0.174608	0.265954	0.255192	0.348582	0.330371	0.521485	0.124049	0.0298487	0.101761	0.104213	0.229407	0.0814435	C21-steroid hormone metabolic process	BP	The chemical reactions and pathways involving C21-steroid hormones, steroid compounds containing 21 carbons which function as hormones.
GO:0008213	0.174224	0.188319	0.278708	0.293738	0.110396	0.379494	0.153617	0.109549	0.0854845	0.143397	0.165037	0.217459	0.114186	0.132167	0.0889091	0.0927179	0.0837489	0.0895806	protein amino acid alkylation	BP	The addition of an alkyl group to a protein amino acid. An alkyl group is any group derived from an alkane by removal of one hydrogen atom.
GO:0008217	0.486368	0.520698	0.572259	0.581266	0.624402	0.583535	0.499817	0.473287	0.204132	0.530267	0.53595	0.654108	0.326008	0.201921	0.186273	0.157349	0.11871	0.197623	regulation of blood pressure	BP	The process that modulates the force with which blood travels through the circulatory system. The process is controlled by a balance of processes that increase pressure and decrease pressure.
GO:0008219	0.944912	0.947838	0.957381	0.957816	0.954459	0.974328	0.891502	0.935839	0.916221	0.940349	0.905858	0.973691	0.886252	0.792093	0.82689	0.841322	0.82496	0.841333	cell death	BP	The specific activation or halting of processes within a cell so that its vital functions markedly cease, rather than simply deteriorating gradually over time, which culminates in cell death.
GO:0008283	0.910619	0.920596	0.935616	0.93876	0.942773	0.953064	0.866363	0.903441	0.863126	0.917064	0.913296	0.941365	0.825662	0.679461	0.773432	0.786743	0.792241	0.786832	cell proliferation	BP	The multiplication or reproduction of cells, resulting in the expansion of a cell population.
GO:0008284	0.717514	0.763245	0.774007	0.766038	0.698906	0.785085	0.637477	0.733627	0.63163	0.766602	0.755347	0.840036	0.54106	0.405435	0.438005	0.455605	0.516325	0.410405	positive regulation of cell proliferation	BP	Any process that activates or increases the rate or extent of cell proliferation.
GO:0008285	0.734359	0.768537	0.788765	0.797392	0.721237	0.850214	0.664694	0.747005	0.687766	0.779331	0.822626	0.799036	0.563976	0.376989	0.519485	0.53876	0.612684	0.518015	negative regulation of cell proliferation	BP	Any process that stops, prevents or reduces the rate or extent of cell proliferation.
GO:0008286	0.263058	0.278588	0.281062	0.29225	0.215973	0.470937	0.0482962	0.291743	0.150394	0.320128	0.164094	0.606063	0.124095	0.0414897	0.101552	0.122907	0.231235	0.101282	insulin receptor signaling pathway	BP	The series of molecular signals generated as a consequence of the insulin receptor binding to insulin.
GO:0008299	0.131656	0.172071	0.217877	0.220061	0.147102	0.373642	0.160299	0.107223	0.0887549	0.142567	0.055075	0.246064	0.0712492	0.0421966	0.0369585	0.0419247	0.0176113	0.0505069	isoprenoid biosynthetic process	BP	The chemical reactions and pathways resulting in the formation of any isoprenoid compound, isoprene (2-methylbuta-1,3-diene) or compounds containing or derived from linked isoprene (3-methyl-2-butenylene) residues.
GO:0008344	0.531344	0.431807	0.380383	0.355181	0.363495	0.448174	0.1861	0.397792	0.123606	0.418376	0.354212	0.640338	0.421796	0.217229	0.330311	0.246642	0.143046	0.261994	adult locomotory behavior	BP	Locomotory behavior in a fully developed and mature organism.
GO:0008360	0.404727	0.491802	0.55738	0.545921	0.595327	0.501854	0.600887	0.423327	0.349937	0.452478	0.267017	0.571485	0.191563	0.166169	0.134724	0.144925	0.182866	0.141391	regulation of cell shape	BP	Any process that modulates the surface configuration of a cell.
GO:0008361	0.56992	0.553486	0.605075	0.61772	0.422903	0.698082	0.504988	0.494356	0.269259	0.593596	0.592664	0.71551	0.366452	0.152787	0.304343	0.327484	0.25548	0.372838	regulation of cell size	BP	Any process that modulates the size of a cell.
GO:0008366	0.332057	0.329635	0.332104	0.308177	0.232201	0.650243	0.15614	0.317883	0.303361	0.324847	0.558236	0.256735	0.181348	0.200621	0.136157	0.114804	0.0764725	0.10821	axon ensheathment	BP	Any process by which the axon of a neuron is insulated, and that insulation maintained, thereby preventing dispersion of the electrical signal.
GO:0008380	0.716853	0.740618	0.782751	0.776602	0.771657	0.785316	0.465845	0.694719	0.668966	0.710986	0.699278	0.798627	0.560013	0.384644	0.464547	0.468627	0.36348	0.513796	RNA splicing	BP	The process of removing sections of the primary RNA transcript to remove sequences not present in the mature form of the RNA and joining the remaining sections to form the mature form of the RNA.
GO:0008406	0.499256	0.470385	0.509361	0.524632	0.492446	0.58148	0.357256	0.447446	0.270779	0.50154	0.507074	0.6606	0.394	0.240907	0.36968	0.411378	0.300549	0.446296	gonad development	BP	The process whose specific outcome is the progression of the gonad over time, from its formation to the mature structure. The gonad is an animal organ that produces gametes; in some species it also produces hormones.
GO:0008542	0.27385	0.180791	0.152527	0.146771	0.0175935	0.235529	0.0454389	0.205261	0.160585	0.205077	0.113356	0.489864	0.14262	0.0588245	0.0730363	0.0839149	0.0279766	0.0865959	visual learning	BP	Any process in an organism in which a change in behavior of an individual in response to repeated exposure to a visual cue.
GO:0008543	0.231512	0.269563	0.331323	0.27546	0.229047	0.545737	0.146589	0.186802	0.247777	0.236876	0.237497	0.346719	0.176187	0.0774728	0.0700147	0.0775953	0.23514	0.0582929	fibroblast growth factor receptor signaling pathway	BP	The series of molecular signals generated as a consequence of a fibroblast growth factor receptor binding to one of its physiological ligands.
GO:0008544	0.59345	0.639674	0.64058	0.639843	0.481049	0.750404	0.707709	0.651751	0.839789	0.564108	0.582068	0.634499	0.448661	0.203407	0.395937	0.415697	0.550287	0.295299	epidermis development	BP	The process whose specific outcome is the progression of the epidermis over time, from its formation to the mature structure. The epidermis is the outer epithelial layer of a plant or animal, it may be a single layer that produces an extracellular material (e.g. the cuticle of arthropods) or a complex stratified squamous epithelium, as in the case of many vertebrate species.
GO:0008584	0.215576	0.19892	0.216471	0.20005	0.290184	0.234258	0.0526322	0.152994	0.0500166	0.148852	0.0968868	0.323884	0.180481	0.0892437	0.191612	0.234926	0.0960193	0.292538	male gonad development	BP	The process whose specific outcome is the progression of the male gonad over time, from its formation to the mature structure.
GO:0008585	0.346936	0.320541	0.366136	0.381225	0.255976	0.525397	0.123354	0.301323	0.222125	0.32094	0.225674	0.529885	0.247217	0.128701	0.217676	0.233217	0.279338	0.202186	female gonad development	BP	The process whose specific outcome is the progression of the female gonad over time, from its formation to the mature structure.
GO:0008589	0.121058	0.143309	0.163201	0.115639	0.0820512	0.210024	0.0816008	0.116389	0.00383312	0.172641	0.130456	0.360869	0.0777255	0.015569	0.0442495	0.0494837	0.205902	0.00930601	regulation of smoothened signaling pathway	BP	Any process that modulates the frequency, rate or extent of smoothened signaling.
GO:0008610	0.850571	0.869042	0.884186	0.877224	0.801911	0.946632	0.748959	0.853683	0.874539	0.873515	0.890694	0.904779	0.736975	0.583975	0.637434	0.627257	0.551511	0.637058	lipid biosynthetic process	BP	The chemical reactions and pathways resulting in the formation of lipids, compounds soluble in an organic solvent but not, or sparingly, in an aqueous solvent.
GO:0008629	0.325144	0.301645	0.334245	0.356549	0.322897	0.305031	0.104076	0.268818	0.172713	0.355018	0.39996	0.450008	0.18142	0.0640341	0.121769	0.136925	0.269788	0.0943412	induction of apoptosis by intracellular signals	BP	Any process induced by intracellular signals that directly activates any of the steps required for cell death by apoptosis.
GO:0008630	0.147372	0.144836	0.175985	0.174928	0.199333	0.217351	0.0476243	0.117682	0.032749	0.212703	0.234056	0.308482	0.0523581	0.00702826	0.032318	0.032859	0.0466337	0.0232451	DNA damage response, signal transduction resulting in induction of apoptosis	BP	A cascade of processes initiated by the detection of DNA damage and resulting in the induction of apoptosis (programmed cell death).
GO:0008632	0.405949	0.457335	0.475886	0.466713	0.350987	0.643694	0.260724	0.435029	0.333855	0.489258	0.479737	0.601212	0.226485	0.213606	0.160551	0.170495	0.219216	0.138532	apoptotic program	BP	The intracellular signaling cascade that results when a cell is triggered to undergo apoptosis.
GO:0008637	0.155016	0.1859	0.192894	0.222187	0.104067	0.262391	0.122309	0.203303	0.114366	0.262742	0.21585	0.337006	0.0490004	0.0961028	0.0220372	0.0292417	0.0545436	0.00793145	apoptotic mitochondrial changes	BP	The morphological and physiological alterations undergone by mitochondria during apoptosis.
GO:0008643	0.528334	0.571654	0.561376	0.586063	0.580553	0.653287	0.365991	0.584063	0.288811	0.635883	0.638765	0.717554	0.309548	0.247304	0.235044	0.251776	0.302239	0.258329	carbohydrate transport	BP	The directed movement of carbohydrate into, out of, within or between cells. Carbohydrates are any of a group of organic compounds based of the general formula Cx(H2O)y.
GO:0008645	0.405447	0.423857	0.418608	0.457942	0.457785	0.491004	0.261048	0.44166	0.184554	0.491333	0.304827	0.684468	0.198384	0.0954261	0.149832	0.161994	0.230156	0.176435	hexose transport	BP	The directed movement of hexose into, out of, within or between cells. Hexoses are any aldoses with a chain of six carbon atoms in the molecule.
GO:0008652	0.572214	0.64018	0.665783	0.686432	0.654384	0.870224	0.429785	0.629511	0.419311	0.683632	0.68422	0.771978	0.368855	0.128081	0.298427	0.297148	0.26108	0.317916	amino acid biosynthetic process	BP	The chemical reactions and pathways resulting in the formation of amino acids, organic acids containing one or more amino substituents.
GO:0008654	0.598497	0.591836	0.669619	0.658971	0.56774	0.70047	0.485173	0.504381	0.674787	0.491983	0.47045	0.653826	0.478065	0.283334	0.38686	0.378971	0.314112	0.385348	phospholipid biosynthetic process	BP	The chemical reactions and pathways resulting in the formation of phospholipids, any lipid containing phosphoric acid as a mono- or diester.
GO:0009056	0.959855	0.970154	0.974774	0.975317	0.950988	0.991273	0.934719	0.965715	0.953224	0.972925	0.962691	0.987918	0.900519	0.850973	0.855324	0.865524	0.830301	0.872591	catabolic process	BP	The chemical reactions and pathways resulting in the breakdown of substances, including the breakdown of carbon compounds with the liberation of energy for use by the cell or organism.
GO:0009057	0.922086	0.935457	0.938887	0.93677	0.923016	0.971124	0.808674	0.933517	0.918841	0.941853	0.908232	0.976263	0.841306	0.770689	0.781707	0.797668	0.774771	0.800431	macromolecule catabolic process	BP	The chemical reactions and pathways resulting in the breakdown of a macromolecule, any molecule of high relative molecular mass, the structure of which essentially comprises the multiple repetition of units derived, actually or conceptually, from molecules of low relative molecular mass.
GO:0009058	0.991278	0.993024	0.994381	0.994328	0.992144	0.997153	0.973424	0.991111	0.985133	0.992172	0.989071	0.996939	0.977133	0.94591	0.964426	0.965051	0.953937	0.967126	biosynthetic process	BP	The chemical reactions and pathways resulting in the formation of substances; typically the energy-requiring part of metabolism in which simpler substances are transformed into more complex ones.
GO:0009059	0.985981	0.988424	0.990345	0.990096	0.989027	0.993014	0.962632	0.985575	0.97547	0.986596	0.978241	0.995376	0.967153	0.931155	0.951653	0.952784	0.939194	0.95493	macromolecule biosynthetic process	BP	The chemical reactions and pathways resulting in the formation of a macromolecule, any molecule of high relative molecular mass, the structure of which essentially comprises the multiple repetition of units derived, actually or conceptually, from molecules of low relative molecular mass.
GO:0009060	0.252486	0.337135	0.274937	0.278944	0.0768477	0.556491	0.35754	0.392756	0.564397	0.383389	0.343439	0.575508	0.130142	0.130706	0.110702	0.126294	0.0567411	0.12549	aerobic respiration	BP	The enzymatic release of energy from organic compounds (especially carbohydrates and fats) which requires oxygen as the terminal electron acceptor.
GO:0009062	0.379906	0.427942	0.446701	0.466704	0.317232	0.776779	0.5977	0.430287	0.254731	0.546526	0.757977	0.494447	0.207962	0.0989912	0.132624	0.124004	0.0868463	0.140352	fatty acid catabolic process	BP	The chemical reactions and pathways resulting in the breakdown of a fatty acid, any of the aliphatic monocarboxylic acids that can be liberated by hydrolysis from naturally occurring fats and oils. Fatty acids are predominantly straight-chain acids of 4 to 24 carbon atoms, which may be saturated or unsaturated; branched fatty acids and hydroxy fatty acids also occur, and very long chain acids of …
GO:0009063	0.386886	0.47384	0.528446	0.529736	0.159602	0.862623	0.253023	0.425271	0.299611	0.45834	0.592323	0.438222	0.202639	0.0908269	0.157039	0.158125	0.0631638	0.160237	amino acid catabolic process	BP	The chemical reactions and pathways resulting in the breakdown of amino acids, organic acids containing one or more amino substituents.
GO:0009064	0.547666	0.606408	0.631512	0.651162	0.534227	0.892925	0.404563	0.597482	0.500374	0.695555	0.774396	0.705856	0.355512	0.146221	0.237997	0.249756	0.237668	0.274751	glutamine family amino acid metabolic process	BP	The chemical reactions and pathways involving amino acids of the glutamine family, comprising arginine, glutamate, glutamine and proline.
GO:0009069	0.344833	0.413592	0.460539	0.497909	0.380772	0.740479	0.385722	0.401582	0.388176	0.429032	0.537197	0.449751	0.195484	0.10895	0.159533	0.151844	0.220915	0.134835	serine family amino acid metabolic process	BP	The chemical reactions and pathways involving amino acids of the serine family, comprising cysteine, glycine, homoserine, selenocysteine and serine.
GO:0009070	0.226873	0.304855	0.362982	0.390367	0.332908	0.539822	0.371647	0.292169	0.324345	0.309438	0.326592	0.39197	0.0739842	0.0174063	0.0553165	0.045133	0.0522616	0.0645213	serine family amino acid biosynthetic process	BP	The chemical reactions and pathways resulting in the formation of amino acids of the serine family, comprising cysteine, glycine, homoserine, selenocysteine and serine.
GO:0009081	0.246634	0.284319	0.173941	0.181099	0.210871	0.319965	0.137388	0.397233	0.276432	0.420128	0.473691	0.523539	0.128034	0.00592189	0.112211	0.11946	0.197225	0.0833397	branched chain family amino acid metabolic process	BP	The chemical reactions and pathways involving amino acids containing a branched carbon skeleton, comprising isoleucine, leucine and valine.
GO:0009084	0.354991	0.403864	0.433659	0.447686	0.504439	0.750844	0.0713742	0.386003	0.0654319	0.551634	0.550463	0.646818	0.235404	0.0591416	0.189231	0.198408	0.194333	0.215148	glutamine family amino acid biosynthetic process	BP	The chemical reactions and pathways resulting in the formation of amino acids of the glutamine family, comprising arginine, glutamate, glutamine and proline.
GO:0009100	0.627374	0.590154	0.605707	0.590212	0.509988	0.770987	0.43972	0.576728	0.637579	0.581608	0.524074	0.650749	0.474657	0.275773	0.359982	0.373568	0.24452	0.425412	glycoprotein metabolic process	BP	The chemical reactions and pathways involving glycoproteins, any protein that contains covalently bound glycose (i.e. monosaccharide) residues other than as a moiety of nucleic acid; the glycose occurs most commonly as oligosaccharide or fairly small polysaccharide but occasionally as monosaccharide.
GO:0009101	0.519878	0.519041	0.546384	0.533098	0.482289	0.717385	0.402324	0.484306	0.399363	0.525116	0.50657	0.612017	0.399908	0.220737	0.293022	0.318566	0.208289	0.370575	glycoprotein biosynthetic process	BP	The chemical reactions and pathways resulting in the formation of glycoproteins, any protein that contains covalently bound glycose (i.e. monosaccharide) residues other than as a moiety of nucleic acid; the glycose occurs most commonly as oligosaccharide or fairly small polysaccharide but occasionally as monosaccharide.
GO:0009108	0.417145	0.490986	0.487282	0.507821	0.507617	0.62696	0.320036	0.482207	0.508898	0.44216	0.599152	0.384209	0.237637	0.117036	0.191568	0.202412	0.266191	0.216914	coenzyme biosynthetic process	BP	The chemical reactions and pathways resulting in the formation of coenzymes, any of various nonprotein organic cofactors that are required, in addition to an enzyme and a substrate, for an enzymatic reaction to proceed.
GO:0009109	0.33951	0.442917	0.408966	0.431958	0.120694	0.762275	0.354587	0.485261	0.541658	0.502553	0.503902	0.641374	0.178021	0.0366677	0.125179	0.132731	0.0193325	0.158899	coenzyme catabolic process	BP	The chemical reactions and pathways resulting in the breakdown of coenzymes, any of various nonprotein organic cofactors that are required, in addition to an enzyme and a substrate, for an enzymatic reaction to proceed.
GO:0009110	0.280324	0.359697	0.371985	0.397268	0.271301	0.682226	0.145445	0.352948	0.376107	0.312468	0.340912	0.32464	0.154007	0.0355001	0.169241	0.165363	0.218088	0.195284	vitamin biosynthetic process	BP	The chemical reactions and pathways resulting in the formation of a vitamin, one of a number of unrelated organic substances that occur in many foods in small amounts and that are necessary in trace amounts for the normal metabolic functioning of the body.
GO:0009112	0.328648	0.366036	0.348525	0.336431	0.324071	0.695646	0.142114	0.363272	0.514821	0.381664	0.411068	0.575188	0.123962	0.0720486	0.0719886	0.072576	0.119682	0.0638743	nucleobase metabolic process	BP	The chemical reactions and pathways involving a nucleobase, a nitrogenous base that is a constituent of a nucleic acid, e.g. the purines: adenine, guanine, hypoxanthine, xanthine and the pyrimidines: cytosine, uracil, thymine.
GO:0009116	0.291852	0.376986	0.414259	0.382975	0.217357	0.669489	0.127394	0.352171	0.15877	0.449352	0.61261	0.260518	0.154315	0.0314364	0.0585805	0.0517304	0.0367824	0.0578868	nucleoside metabolic process	BP	The chemical reactions and pathways involving a nucleoside, a nucleobase linked to either beta-D-ribofuranose (ribonucleoside) or 2-deoxy-beta-D-ribofuranose, (a deoxyribonucleotide), e.g. adenosine, guanosine, inosine, cytidine, uridine and deoxyadenosine, deoxyguanosine, deoxycytidine and thymidine (= deoxythymidine).
GO:0009117	0.853633	0.861566	0.859017	0.859224	0.819037	0.906178	0.736075	0.857986	0.799694	0.852595	0.833357	0.890512	0.739312	0.514101	0.657677	0.649491	0.647636	0.650894	nucleotide metabolic process	BP	The chemical reactions and pathways involving a nucleotide, a nucleoside that is esterified with (ortho)phosphate or an oligophosphate at any hydroxyl group on the glycose moiety; may be mono-, di- or triphosphate; this definition includes cyclic nucleotides (nucleoside cyclic phosphates).
GO:0009123	0.261497	0.293081	0.306601	0.278355	0.256921	0.233741	0.146601	0.27495	0.190267	0.353713	0.291262	0.555901	0.122795	0.0139531	0.0994666	0.127743	0.139954	0.0860373	nucleoside monophosphate metabolic process	BP	The chemical reactions and pathways involving a nucleoside monophosphate, a glycosamine consisting of a base linked to a deoxyribose or ribose sugar esterified with phosphate on its glycose moiety.
GO:0009124	0.251026	0.278424	0.283768	0.271562	0.25252	0.226855	0.146586	0.269443	0.187721	0.352361	0.291234	0.555514	0.116623	0.01211	0.0945625	0.122116	0.116582	0.0840969	nucleoside monophosphate biosynthetic process	BP	The chemical reactions and pathways resulting in the formation of a nucleoside monophosphate, a glycosamine consisting of a base linked to a deoxyribose or ribose sugar esterified with phosphate on its glycose moiety.
GO:0009126	0.195128	0.212717	0.175407	0.138441	0.255453	0.0773575	0.146509	0.221186	0.116914	0.272906	0.284463	0.549923	0.0819135	0.00972974	0.0586422	0.0759105	0.133681	0.0358156	purine nucleoside monophosphate metabolic process	BP	The chemical reactions and pathways involving purine nucleoside monophosphate, a glycosamine consisting of a purine base linked to a ribose or deoxyribose sugar esterified with phosphate on its glycose moiety.
GO:0009132	0.227872	0.227632	0.275828	0.287331	0.039647	0.603554	0.125419	0.210271	0.231936	0.216731	0.0855143	0.309452	0.212341	0.0727217	0.153144	0.155701	0.043473	0.228464	nucleoside diphosphate metabolic process	BP	The chemical reactions and pathways involving a nucleoside diphosphate, a glycosamine consisting of a base linked to a deoxyribose or ribose sugar esterified with diphosphate on its glycose moiety.
GO:0009141	0.729753	0.731426	0.714082	0.705293	0.704062	0.77285	0.607409	0.746356	0.681648	0.711175	0.677228	0.755127	0.584599	0.330327	0.496887	0.480068	0.516484	0.475179	nucleoside triphosphate metabolic process	BP	The chemical reactions and pathways involving a nucleoside triphosphate, a glycosamine consisting of a base linked to a deoxyribose or ribose sugar esterified with triphosphate on its glycose moiety.
GO:0009142	0.681923	0.705696	0.693215	0.68492	0.692347	0.760263	0.574961	0.719287	0.653796	0.657259	0.647555	0.743075	0.472551	0.287132	0.363065	0.324863	0.423504	0.279241	nucleoside triphosphate biosynthetic process	BP	The chemical reactions and pathways resulting in the formation of a nucleoside triphosphate, a glycosamine consisting of a base linked to a deoxyribose or ribose sugar esterified with triphosphate on its glycose moiety.
GO:0009144	0.711659	0.716778	0.691148	0.687851	0.693951	0.760309	0.594641	0.735418	0.663005	0.698078	0.672902	0.750707	0.538945	0.291956	0.456475	0.436205	0.504586	0.404561	purine nucleoside triphosphate metabolic process	BP	The chemical reactions and pathways involving purine nucleoside triphosphate, a glycosamine consisting of a purine base linked to a ribose or deoxyribose sugar esterified with triphosphate on its glycose moiety.
GO:0009145	0.677002	0.698443	0.678592	0.677874	0.683273	0.753607	0.574705	0.716941	0.652997	0.655114	0.647525	0.741808	0.468996	0.287131	0.357121	0.317665	0.411555	0.271183	purine nucleoside triphosphate biosynthetic process	BP	The chemical reactions and pathways resulting in the formation of purine nucleoside triphosphate, a glycosamine consisting of a purine base linked to a ribose or deoxyribose sugar esterified with triphosphate on its glycose moiety.
GO:0009150	0.728687	0.734474	0.705603	0.69552	0.716032	0.749677	0.607714	0.757153	0.669194	0.726204	0.705948	0.811584	0.55534	0.291998	0.477305	0.46301	0.539377	0.418881	purine ribonucleotide metabolic process	BP	The chemical reactions and pathways involving a purine ribonucleotide, a compound consisting of ribonucleoside (a purine base linked to a ribose sugar) esterified with a phosphate moiety at either the 3' or 5'-hydroxyl group of its glycose moiety.
GO:0009152	0.702044	0.720862	0.693154	0.689116	0.708408	0.742081	0.601492	0.745467	0.665939	0.698576	0.686988	0.806159	0.500862	0.286769	0.402754	0.373877	0.452389	0.312206	purine ribonucleotide biosynthetic process	BP	The chemical reactions and pathways resulting in the formation of a purine ribonucleotide, a compound consisting of ribonucleoside (a purine base linked to a ribose sugar) esterified with a phosphate moiety at either the 3' or 5'-hydroxyl group of its glycose moiety.
GO:0009161	0.195128	0.212717	0.175407	0.138441	0.255453	0.0773575	0.146509	0.221186	0.116914	0.272906	0.284463	0.549923	0.0819135	0.00972974	0.0586422	0.0759105	0.133681	0.0358156	ribonucleoside monophosphate metabolic process	BP	The chemical reactions and pathways involving a ribonucleoside monophosphate, a glycosamine consisting of a base linked to a ribose sugar esterified with phosphate on its glycose moiety.
GO:0009165	0.809407	0.822992	0.808604	0.803824	0.792003	0.840906	0.679733	0.829269	0.764744	0.815678	0.785189	0.869403	0.667527	0.467599	0.566854	0.545667	0.564018	0.523819	nucleotide biosynthetic process	BP	The chemical reactions and pathways resulting in the formation of nucleotides, any nucleoside that is esterified with (ortho)phosphate or an oligophosphate at any hydroxyl group on the glycose moiety; may be mono-, di- or triphosphate; this definition includes cyclic-nucleotides (nucleoside cyclic phosphates).
GO:0009166	0.291333	0.341668	0.423456	0.425785	0.189123	0.611472	0.233998	0.291628	0.225422	0.333026	0.466277	0.22076	0.197994	0.0786131	0.137907	0.130455	0.0739152	0.155484	nucleotide catabolic process	BP	The chemical reactions and pathways resulting in the breakdown of nucleotides, any nucleoside that is esterified with (ortho)phosphate or an oligophosphate at any hydroxyl group on the glycose moiety; may be mono-, di- or triphosphate; this definition includes cyclic-nucleotides (nucleoside cyclic phosphates).
GO:0009167	0.195128	0.212717	0.175407	0.138441	0.255453	0.0773575	0.146509	0.221186	0.116914	0.272906	0.284463	0.549923	0.0819135	0.00972974	0.0586422	0.0759105	0.133681	0.0358156	purine ribonucleoside monophosphate metabolic process	BP	The chemical reactions and pathways involving purine ribonucleoside monophosphate, a glycosamine consisting of a purine base linked to a ribose sugar esterified with phosphate on its glycose moiety.
GO:0009187	0.572502	0.523874	0.513727	0.505935	0.468893	0.518803	0.289414	0.508369	0.335734	0.559042	0.515051	0.588893	0.441445	0.250722	0.321389	0.310373	0.18665	0.342689	cyclic nucleotide metabolic process	BP	The chemical reactions and pathways involving a cyclic nucleotide, a nucleotide in which the phosphate group is in diester linkage to two positions on the sugar residue.
GO:0009190	0.493341	0.479497	0.467449	0.459592	0.418428	0.473679	0.254962	0.465966	0.286942	0.529976	0.475326	0.56469	0.366476	0.237275	0.248987	0.224563	0.115532	0.246717	cyclic nucleotide biosynthetic process	BP	The chemical reactions and pathways resulting in the formation of a cyclic nucleotide, a nucleotide in which the phosphate group is in diester linkage to two positions on the sugar residue.
GO:0009199	0.702534	0.707321	0.678926	0.674649	0.68538	0.746009	0.578638	0.728966	0.653941	0.686127	0.667074	0.750324	0.524345	0.280657	0.438566	0.415507	0.502542	0.385293	ribonucleoside triphosphate metabolic process	BP	The chemical reactions and pathways involving a ribonucleoside triphosphate, a glycosamine consisting of a base linked to a ribose sugar esterified with triphosphate on its glycose moiety.
GO:0009201	0.671856	0.692161	0.668126	0.667019	0.67655	0.735922	0.57125	0.714892	0.64961	0.652683	0.642908	0.740425	0.461419	0.276195	0.351565	0.310981	0.40892	0.269468	ribonucleoside triphosphate biosynthetic process	BP	The chemical reactions and pathways resulting in the formation of a ribonucleoside triphosphate, a glycosamine consisting of a base linked to a ribose sugar esterified with triphosphate on its glycose moiety.
GO:0009205	0.70176	0.706484	0.677776	0.673218	0.685016	0.743089	0.578418	0.728425	0.652735	0.685217	0.667018	0.749371	0.52332	0.280325	0.437542	0.414384	0.502502	0.383527	purine ribonucleoside triphosphate metabolic process	BP	The chemical reactions and pathways involving purine ribonucleoside triphosphate, a glycosamine consisting of a purine base linked to a ribose sugar esterified with triphosphate on its glycose moiety.
GO:0009206	0.671856	0.692161	0.668126	0.667019	0.67655	0.735922	0.57125	0.714892	0.64961	0.652683	0.642908	0.740425	0.461419	0.276195	0.351565	0.310981	0.40892	0.269468	purine ribonucleoside triphosphate biosynthetic process	BP	The chemical reactions and pathways resulting in the formation of purine ribonucleoside triphosphate, a glycosamine consisting of a purine base linked to a ribose sugar esterified with triphosphate on its glycose moiety.
GO:0009259	0.729339	0.735163	0.706595	0.696779	0.716332	0.752463	0.607905	0.757587	0.670295	0.726894	0.705993	0.812158	0.556261	0.292318	0.478256	0.464051	0.539412	0.420588	ribonucleotide metabolic process	BP	The chemical reactions and pathways involving a ribonucleotide, a compound consisting of ribonucleoside (a base linked to a ribose sugar) esterified with a phosphate moiety at either the 3' or 5'-hydroxyl group of its glycose moiety.
GO:0009260	0.702044	0.720862	0.693154	0.689116	0.708408	0.742081	0.601492	0.745467	0.665939	0.698576	0.686988	0.806159	0.500862	0.286769	0.402754	0.373877	0.452389	0.312206	ribonucleotide biosynthetic process	BP	The chemical reactions and pathways resulting in the formation of a ribonucleotide, a compound consisting of ribonucleoside (a base linked to a ribose sugar) esterified with a phosphate moiety at either the 3' or 5'-hydroxyl group of its glycose moiety.
GO:0009262	0.171553	0.206577	0.279935	0.245826	0.243078	0.355116	0.143421	0.161487	0.19987	0.13053	0.0702432	0.061627	0.119882	0.133134	0.105242	0.127178	0.03191	0.195108	deoxyribonucleotide metabolic process	BP	The chemical reactions and pathways involving a deoxyribonucleotide, a compound consisting of deoxyribonucleoside (a base linked to a deoxyribose sugar) esterified with a phosphate moiety at either the 3' or 5'-hydroxyl group of its glycose moiety.
GO:0009266	0.606081	0.579077	0.56501	0.591911	0.627944	0.708549	0.54948	0.57363	0.505512	0.565845	0.625236	0.640996	0.532897	0.260778	0.410335	0.384933	0.403114	0.371671	response to temperature stimulus	BP	A change in state or activity of a cell or an organism (in terms of movement, secretion, enzyme production, gene expression, etc.) as a result of a temperature stimulus.
GO:0009267	0.249486	0.275583	0.296879	0.276637	0.0883096	0.477503	0.105075	0.273837	0.24189	0.316764	0.267566	0.44398	0.143483	0.186749	0.124451	0.14337	0.0899565	0.140199	cellular response to starvation	BP	A change in state or activity of a cell (in terms of movement, secretion, enzyme production, gene expression, etc.) as a result of deprivation of nourishment.
GO:0009306	0.214639	0.257431	0.352484	0.359981	0.639147	0.320112	0.269924	0.172928	0.19803	0.139103	0.189472	0.110768	0.121773	0.02564	0.112759	0.130024	0.125515	0.149528	protein secretion	BP	The controlled release of proteins from a cell or group of cells.
GO:0009308	0.851712	0.875722	0.893712	0.901259	0.807791	0.969488	0.788896	0.86052	0.814413	0.887184	0.917132	0.909888	0.70848	0.513102	0.622112	0.628218	0.648815	0.632492	cellular amine metabolic process	BP	The chemical reactions and pathways involving any organic compound that is weakly basic in character and contains an amino or a substituted amino group, as carried out by individual cells. Amines are called primary, secondary, or tertiary according to whether one, two, or three carbon atoms are attached to the nitrogen atom.
GO:0009309	0.594477	0.663882	0.68666	0.706178	0.688658	0.881047	0.448257	0.650445	0.438503	0.704524	0.702671	0.794886	0.387635	0.138643	0.316257	0.31734	0.269214	0.344332	amine biosynthetic process	BP	The chemical reactions and pathways resulting in the formation of any organic compound that is weakly basic in character and contains an amino or a substituted amino group. Amines are called primary, secondary, or tertiary according to whether one, two, or three carbon atoms are attached to the nitrogen atom.
GO:0009310	0.401333	0.484839	0.54069	0.542132	0.167333	0.865187	0.256409	0.43419	0.306666	0.465499	0.596709	0.439898	0.224475	0.19732	0.16311	0.164902	0.0675484	0.165997	amine catabolic process	BP	The chemical reactions and pathways resulting in the breakdown of any organic compound that is weakly basic in character and contains an amino or a substituted amino group. Amines are called primary, secondary, or tertiary according to whether one, two, or three carbon atoms are attached to the nitrogen atom.
GO:0009314	0.675469	0.637626	0.675536	0.658452	0.636851	0.771725	0.379103	0.594687	0.47909	0.649849	0.567623	0.765665	0.557297	0.285398	0.483844	0.504655	0.397885	0.535825	response to radiation	BP	A change in state or activity of a cell or an organism (in terms of movement, secretion, enzyme production, gene expression, etc.) as a result of an electromagnetic radiation stimulus. Electromagnetic radiation is a propagating wave in space with electric and magnetic components. These components oscillate at right angles to each other and to the direction of propagation.
GO:0009408	0.498082	0.443316	0.463047	0.504137	0.604046	0.531334	0.497139	0.388431	0.398702	0.222724	0.365916	0.232668	0.469633	0.218961	0.356661	0.336158	0.250359	0.33557	response to heat	BP	A change in state or activity of a cell or an organism (in terms of movement, secretion, enzyme production, gene expression, etc.) as a result of a heat stimulus, a temperature stimulus above the optimal temperature for that organism.
GO:0009411	0.155119	0.151639	0.188172	0.139118	0.0800556	0.2794	0.0803553	0.120495	0.115201	0.150577	0.193311	0.261944	0.0495289	0.0287801	0.0400347	0.0513879	0.0414683	0.049896	response to UV	BP	A change in state or activity of a cell or an organism (in terms of movement, secretion, enzyme production, gene expression, etc.) as a result of an ultraviolet radiation (UV light) stimulus. Ultraviolet radiation is electromagnetic radiation with a wavelength in the range of 10 to 380 nanometers.
GO:0009416	0.634855	0.578128	0.596429	0.57219	0.49031	0.676114	0.348165	0.553215	0.445061	0.626603	0.551722	0.733949	0.515671	0.268554	0.43238	0.448563	0.374262	0.46594	response to light stimulus	BP	A change in state or activity of a cell or an organism (in terms of movement, secretion, enzyme production, gene expression, etc.) as a result of a light stimulus, electromagnetic radiation of wavelengths classified as infrared, visible or ultraviolet light.
GO:0009451	0.190572	0.215191	0.215025	0.18549	0.243113	0.119251	0.178848	0.241246	0.180184	0.316574	0.295826	0.536351	0.142653	0.0185273	0.154311	0.17783	0.244296	0.188261	RNA modification	BP	The covalent alteration of one or more nucleotides within an RNA molecule to produce an RNA molecule with a sequence that differs from that coded genetically.
GO:0009566	0.426412	0.467019	0.395033	0.407867	0.39239	0.556959	0.303049	0.516072	0.246526	0.697557	0.301148	0.895923	0.272196	0.407231	0.158278	0.150472	0.049005	0.162229	fertilization	BP	The union of gametes of opposite sexes during the process of sexual reproduction to form a zygote. It involves the fusion of the gametic nuclei (karyogamy) and cytoplasm (plasmogamy).
GO:0009581	0.610982	0.547444	0.58945	0.590771	0.5629	0.648645	0.512364	0.500599	0.343253	0.560039	0.548842	0.598597	0.544476	0.181815	0.415806	0.41921	0.51092	0.412035	detection of external stimulus	BP	The series of events in which an external stimulus is received by a cell and converted into a molecular signal.
GO:0009582	0.610982	0.547444	0.58945	0.590771	0.5629	0.648645	0.512364	0.500599	0.343253	0.560039	0.548842	0.598597	0.544476	0.181815	0.415806	0.41921	0.51092	0.412035	detection of abiotic stimulus	BP	The series of events in which an (non-living) abiotic stimulus is received by a cell and converted into a molecular signal.
GO:0009583	0.438603	0.399229	0.445158	0.435633	0.420504	0.452738	0.259344	0.340221	0.29002	0.367777	0.43575	0.252922	0.345995	0.0936484	0.292319	0.309349	0.263264	0.338241	detection of light stimulus	BP	The series of events in which a light stimulus (in the form of photons) is received and converted into a molecular signal.
GO:0009584	0.438603	0.399229	0.445158	0.435633	0.420504	0.452738	0.259344	0.340221	0.29002	0.367777	0.43575	0.252922	0.345995	0.0936484	0.292319	0.309349	0.263264	0.338241	detection of visible light	BP	The series of events in which a visible light stimulus is received by a cell and converted into a molecular signal. A visible light stimulus is electromagnetic radiation that can be perceived visually by an organism; for organisms lacking a visual system, this can be defined as light with a wavelength within the range 380 to 780 nm.
GO:0009605	0.921932	0.921813	0.937115	0.937245	0.904137	0.967239	0.846231	0.90283	0.864174	0.922457	0.911458	0.961504	0.84995	0.668075	0.780416	0.783315	0.801795	0.766092	response to external stimulus	BP	A change in state or activity of a cell or an organism (in terms of movement, secretion, enzyme production, gene expression, etc.) as a result of an external stimulus.
GO:0009607	0.794664	0.79581	0.830568	0.801124	0.743444	0.824212	0.638351	0.763485	0.753992	0.775866	0.743986	0.867817	0.701947	0.444522	0.574193	0.588354	0.599623	0.5565	response to biotic stimulus	BP	A change in state or activity of a cell or an organism (in terms of movement, secretion, enzyme production, gene expression, etc.) as a result of a biotic stimulus, a stimulus caused or produced by a living organism.
GO:0009611	0.844564	0.84309	0.875034	0.878613	0.747086	0.947163	0.735047	0.804889	0.762709	0.831111	0.78883	0.915831	0.726109	0.500573	0.603399	0.594283	0.590496	0.55333	response to wounding	BP	A change in state or activity of a cell or an organism (in terms of movement, secretion, enzyme production, gene expression, etc.) as a result of a stimulus indicating damage to the organism.
GO:0009612	0.326465	0.240932	0.29121	0.319366	0.313986	0.310102	0.326585	0.20442	0.0574399	0.213256	0.151689	0.289	0.262273	0.0303452	0.185318	0.199491	0.327946	0.163927	response to mechanical stimulus	BP	A change in state or activity of a cell or an organism (in terms of movement, secretion, enzyme production, gene expression, etc.) as a result of a mechanical stimulus.
GO:0009615	0.46382	0.402784	0.388337	0.384667	0.28657	0.522029	0.250966	0.452904	0.372337	0.533644	0.326471	0.775117	0.335796	0.0594712	0.233815	0.25536	0.245502	0.264259	response to virus	BP	A change in state or activity of a cell or an organism (in terms of movement, secretion, enzyme production, gene expression, etc.) as a result of a stimulus from a virus.
GO:0009617	0.646552	0.676421	0.742178	0.69323	0.685916	0.656228	0.491014	0.603981	0.593499	0.595838	0.678349	0.649229	0.527355	0.307969	0.433783	0.443561	0.456134	0.386102	response to bacterium	BP	A change in state or activity of a cell or an organism (in terms of movement, secretion, enzyme production, gene expression, etc.) as a result of a stimulus from a bacterium.
GO:0009628	0.818688	0.796436	0.816525	0.819196	0.818389	0.863321	0.764503	0.765076	0.681503	0.775085	0.760312	0.847327	0.741267	0.455491	0.659045	0.663725	0.621439	0.684495	response to abiotic stimulus	BP	A change in state or activity of a cell or an organism (in terms of movement, secretion, enzyme production, gene expression, etc.) as a result of an abiotic (non-living) stimulus.
GO:0009636	0.151657	0.228652	0.288134	0.302628	0.440581	0.531851	0.0634706	0.178358	0.229578	0.199817	0.117769	0.32793	0.0582465	0.0953744	0.0256737	0.0279487	0.0984257	0.0155118	response to toxin	BP	A change in state or activity of a cell or an organism (in terms of movement, secretion, enzyme production, gene expression, etc.) as a result of a toxin stimulus.
GO:0009653	0.971065	0.97327	0.976216	0.976456	0.965458	0.983675	0.956733	0.969133	0.960928	0.972414	0.968147	0.985849	0.93993	0.853164	0.912038	0.91152	0.916549	0.90445	anatomical structure morphogenesis	BP	The process by which anatomical structures are generated and organized. Morphogenesis pertains to the creation of form.
GO:0009719	0.447859	0.460621	0.516634	0.500109	0.48115	0.566611	0.232224	0.417137	0.307524	0.45796	0.340813	0.625227	0.355357	0.305246	0.261008	0.259432	0.110775	0.251148	response to endogenous stimulus	BP	A change in state or activity of a cell or an organism (in terms of movement, secretion, enzyme production, gene expression, etc.) as a result of a stimulus arising within the organism.
GO:0009725	0.336347	0.384094	0.463256	0.447385	0.420713	0.511482	0.195443	0.31631	0.275896	0.322998	0.179862	0.531452	0.247939	0.223549	0.169069	0.175	0.0899266	0.160339	response to hormone stimulus	BP	A change in state or activity of a cell or an organism (in terms of movement, secretion, enzyme production, gene expression, etc.) as a result of a hormone stimulus.
GO:0009790	0.901478	0.918095	0.928666	0.932143	0.934038	0.950931	0.842991	0.904916	0.860148	0.915772	0.906079	0.945348	0.8238	0.683319	0.785122	0.779133	0.748478	0.765837	embryonic development	BP	The process whose specific outcome is the progression of an embryo from its formation until the end of its embryonic life stage. The end of the embryonic stage is organism-specific. For example, for mammals, the process would begin with zygote formation and end with birth. For insects, the process would begin at zygote formation and end with larval hatching. For plant zygotic embryos, this would …
GO:0009791	0.475258	0.529277	0.570821	0.580217	0.46637	0.728503	0.257726	0.500232	0.428198	0.552054	0.573837	0.635023	0.305115	0.192631	0.243926	0.250513	0.357561	0.248704	post-embryonic development	BP	The process whose specific outcome is the progression of the organism over time, from the completion of embryonic development to the mature structure. See embryonic development.
GO:0009792	0.817356	0.850703	0.871642	0.870808	0.878129	0.916335	0.66795	0.821772	0.764993	0.832597	0.76396	0.912301	0.70153	0.593741	0.647856	0.624836	0.563352	0.608638	embryonic development ending in birth or egg hatching	BP	The process whose specific outcome is the progression of an embryo over time, from zygote formation until the end of the embryonic life stage. The end of the embryonic life stage is organism-specific and may be somewhat arbitrary; for mammals it is usually considered to be birth, for insects the hatching of the first instar larva from the eggshell.
GO:0009798	0.142802	0.13543	0.193468	0.187176	0.0705973	0.385026	0.176537	0.0945959	0.195969	0.0760442	0.0377164	0.184255	0.121023	0.0886546	0.107709	0.128359	0.33174	0.108812	axis specification	BP	The establishment, maintenance and elaboration of a pattern along a line or a point.
GO:0009799	0.325505	0.343675	0.354919	0.342213	0.262597	0.309307	0.186817	0.34022	0.2442	0.354331	0.193512	0.573048	0.226921	0.197441	0.124586	0.131613	0.135368	0.101464	determination of symmetry	BP	The establishment of an organism's body plan or part of an organism such that a similar arrangement in form and relationship of parts around a common axis, or around each side of a plane is created.
GO:0009855	0.325505	0.343675	0.354919	0.342213	0.262597	0.309307	0.186817	0.34022	0.2442	0.354331	0.193512	0.573048	0.226921	0.197441	0.124586	0.131613	0.135368	0.101464	determination of bilateral symmetry	BP	The establishment of an organism's body plan or part of an organism with respect to a single longitudinal plane. The pattern can either be symmetric, such that the halves are mirror images, or asymmetric where the pattern deviates from this symmetry.
GO:0009880	0.288951	0.357018	0.437905	0.453451	0.516394	0.522957	0.249007	0.294604	0.15841	0.344526	0.346214	0.425861	0.134816	0.0408522	0.109796	0.125649	0.0885803	0.167589	embryonic pattern specification	BP	The process that results in the patterns of cell differentiation that will arise in an embryo.
GO:0009887	0.9153	0.925816	0.934812	0.934707	0.913279	0.957171	0.877461	0.910427	0.895917	0.91166	0.902318	0.950376	0.854667	0.750487	0.808138	0.793793	0.816837	0.776272	organ morphogenesis	BP	Morphogenesis of an organ. An organ is defined as a tissue or set of tissues that work together to perform a specific function or functions. Morphogenesis is the process by which anatomical structures are generated and organized. Organs are commonly observed as visibly distinct structures, but may also exist as loosely associated clusters of cells that work together to perform a specific function…
GO:0009888	0.806168	0.829923	0.826978	0.830062	0.732709	0.875019	0.812477	0.83008	0.881583	0.790481	0.78635	0.851874	0.693478	0.394685	0.646694	0.66681	0.734111	0.619789	tissue development	BP	The process whose specific outcome is the progression of a tissue over time, from its formation to the mature structure.
GO:0009889	0.980898	0.983823	0.986351	0.986129	0.984048	0.989907	0.945228	0.97975	0.965587	0.981872	0.96845	0.993989	0.957079	0.91572	0.937721	0.937445	0.926281	0.937588	regulation of biosynthetic process	BP	Any process that modulates the frequency, rate or extent of the chemical reactions and pathways resulting in the formation of substances.
GO:0009890	0.858697	0.875902	0.888232	0.891586	0.830805	0.924512	0.736678	0.849366	0.747055	0.867976	0.785143	0.937874	0.747991	0.655196	0.68261	0.651812	0.634037	0.629446	negative regulation of biosynthetic process	BP	Any process that stops, prevents, or reduces the rate of the chemical reactions and pathways resulting in the formation of substances.
GO:0009891	0.864179	0.883228	0.890855	0.891936	0.905537	0.904207	0.768548	0.865374	0.775253	0.874184	0.818553	0.940049	0.775948	0.628441	0.719611	0.70857	0.735091	0.702621	positive regulation of biosynthetic process	BP	Any process that activates or increases the frequency, rate or extent of the chemical reactions and pathways resulting in the formation of substances.
GO:0009892	0.889944	0.903367	0.914198	0.918786	0.898225	0.93666	0.788295	0.883234	0.820844	0.893493	0.824735	0.95228	0.790306	0.687423	0.735107	0.715014	0.7471	0.684506	negative regulation of metabolic process	BP	Any process that stops, prevents or reduces the frequency, rate or extent of the chemical reactions and pathways within a cell or an organism.
GO:0009893	0.891667	0.90593	0.912653	0.91441	0.921925	0.924184	0.818818	0.891831	0.835821	0.89864	0.861556	0.951003	0.816361	0.682256	0.766775	0.761842	0.809934	0.747968	positive regulation of metabolic process	BP	Any process that activates or increases the frequency, rate or extent of the chemical reactions and pathways within a cell or an organism.
GO:0009894	0.334773	0.382529	0.452895	0.435354	0.304241	0.719244	0.0544554	0.329275	0.294995	0.337487	0.314244	0.436975	0.193629	0.171652	0.184671	0.189942	0.348944	0.149463	regulation of catabolic process	BP	Any process that modulates the frequency, rate, or extent of the chemical reactions and pathways resulting in the breakdown of substances.
GO:0009896	0.260526	0.279905	0.300882	0.300062	0.298185	0.537556	0.0370491	0.280134	0.162519	0.274654	0.27919	0.423859	0.143516	0.119391	0.136179	0.140519	0.348765	0.105338	positive regulation of catabolic process	BP	Any process that activates or increases the frequency, rate or extent of the chemical reactions and pathways resulting in the breakdown of substances.
GO:0009913	0.135519	0.220833	0.295777	0.344926	0.0554259	0.399205	0.625054	0.183602	0.622648	0.099056	0.049023	0.178803	0.0277835	0.00981846	0.0251701	0.0304305	0.0303264	0.0350534	epidermal cell differentiation	BP	The process whereby a relatively unspecialized cell acquires specialized features of an epidermal cell, any of the cells making up the epidermis.
GO:0009914	0.560295	0.475321	0.519939	0.524692	0.624326	0.540852	0.233329	0.446052	0.352753	0.493192	0.458467	0.630226	0.341911	0.219454	0.230408	0.24602	0.189128	0.244141	hormone transport	BP	The directed movement of hormones into, out of, within or between cells.
GO:0009952	0.660924	0.698577	0.667491	0.671377	0.598046	0.747354	0.586587	0.675344	0.646287	0.637565	0.512673	0.816557	0.563852	0.528862	0.521412	0.421079	0.529373	0.38089	anterior/posterior pattern formation	BP	The regionalization process by which specific areas of cell differentiation are determined along the anterior-posterior axis. The anterior-posterior axis is defined by a line that runs from the head or mouth of an organism to the tail or opposite end of the organism.
GO:0009953	0.427833	0.438904	0.422076	0.418322	0.268677	0.583655	0.346213	0.441684	0.331311	0.45002	0.465807	0.594574	0.347591	0.26592	0.301926	0.331823	0.371923	0.235142	dorsal/ventral pattern formation	BP	The regionalization process by which the areas along the dorsal/ventral axis are established that will lead to differences in cell differentiation. The dorsal/ventral axis is defined by a line that runs orthogonal to both the anterior/posterior and left/right axes. The dorsal end is defined by the upper or back side of an organism. The ventral end is defined by the lower or front side of an organ…
GO:0009954	0.387151	0.422089	0.379578	0.373001	0.296461	0.579112	0.307693	0.403913	0.359452	0.357089	0.276286	0.607558	0.316884	0.245371	0.309803	0.207381	0.390221	0.213425	proximal/distal pattern formation	BP	The regionalization process by which specific areas of cell differentiation are determined along a proximal/distal axis. The proximal/distal axis is defined by a line that runs from main body (proximal end) of an organism outward (distal end).
GO:0009966	0.88124	0.89081	0.914512	0.916387	0.928677	0.911223	0.847674	0.856608	0.810602	0.863325	0.856281	0.913749	0.800947	0.594282	0.734812	0.750661	0.784114	0.717764	regulation of signal transduction	BP	Any process that modulates the frequency, rate or extent of signal transduction.
GO:0009967	0.508009	0.554162	0.63725	0.650247	0.745492	0.559277	0.544831	0.446716	0.460202	0.453172	0.367953	0.578197	0.378142	0.139305	0.309123	0.324666	0.262107	0.34731	positive regulation of signal transduction	BP	Any process that activates or increases the frequency, rate or extent of signal transduction.
GO:0009968	0.696052	0.704655	0.716287	0.706084	0.517435	0.720022	0.583121	0.695371	0.645894	0.716378	0.755539	0.773982	0.577261	0.302866	0.48141	0.509101	0.611799	0.449583	negative regulation of signal transduction	BP	Any process that stops, prevents or reduces the frequency, rate or extent of signal transduction.
GO:0009987	0.999307	0.999426	0.999537	0.999533	0.999329	0.999779	0.997767	0.999281	0.9988	0.99942	0.999144	0.999806	0.997463	0.99083	0.995366	0.995808	0.994916	0.995936	cellular process	BP	Any process that is carried out at the cellular level, but not necessarily restricted to a single cell. For example, cell communication occurs among more than one cell, but occurs at the cellular level.
GO:0009991	0.560756	0.586248	0.628235	0.610839	0.291467	0.709522	0.447643	0.547936	0.471582	0.630515	0.663887	0.708405	0.413499	0.266154	0.375126	0.387745	0.365629	0.397261	response to extracellular stimulus	BP	A change in state or activity of a cell or an organism (in terms of movement, secretion, enzyme production, gene expression, etc.) as a result of an extracellular stimulus.
GO:0010001	0.270819	0.29269	0.337915	0.313365	0.316152	0.605983	0.12181	0.266291	0.33602	0.278048	0.152336	0.398025	0.179955	0.0873491	0.130852	0.129253	0.117215	0.123134	glial cell differentiation	BP	The process whereby a relatively unspecialized cell acquires the specialized features of a glial cell.
GO:0010033	0.468052	0.385217	0.4298	0.420169	0.316947	0.571462	0.29241	0.355891	0.209603	0.391458	0.417022	0.487845	0.400649	0.300333	0.286838	0.270027	0.165353	0.294735	response to organic substance	BP	A change in state or activity of a cell or an organism (in terms of movement, secretion, enzyme production, gene expression, etc.) as a result of an organic substance stimulus.
GO:0010035	0.376141	0.407681	0.426134	0.463068	0.591433	0.437517	0.45658	0.381204	0.453204	0.389662	0.360256	0.502802	0.191495	0.111603	0.117265	0.111406	0.0608337	0.110707	response to inorganic substance	BP	A change in state or activity of a cell or an organism (in terms of movement, secretion, enzyme production, gene expression, etc.) as a result of an inorganic substance stimulus.
GO:0010038	0.298654	0.368555	0.399581	0.439921	0.59065	0.375825	0.454518	0.32639	0.445984	0.323061	0.318714	0.449217	0.0983734	0.103482	0.0509002	0.0553958	0.0532706	0.0542244	response to metal ion	BP	A change in state or activity of a cell or an organism (in terms of movement, secretion, enzyme production, gene expression, etc.) as a result of a metal ion stimulus.
GO:0010171	0.177581	0.216854	0.299496	0.303426	0.398386	0.198632	0.0288006	0.146857	0.187894	0.172225	0.0632646	0.368918	0.0939713	0.0136637	0.0779835	0.0797587	0.0738953	0.063928	body morphogenesis	BP	The process by which the anatomical structures of the soma are generated and organized. Morphogenesis pertains to the creation of form.
GO:0010212	0.231967	0.256258	0.365611	0.355811	0.461415	0.571711	0.0648124	0.166289	0.109381	0.199844	0.22122	0.398343	0.127502	0.0173222	0.117011	0.14408	0.0434328	0.182781	response to ionizing radiation	BP	A change in state or activity of a cell or an organism (in terms of movement, secretion, enzyme production, gene expression, etc.) as a result of a ionizing radiation stimulus. Ionizing radiation is radiation with sufficient energy to remove electrons from atoms and may arise from spontaneous decay of unstable isotopes, resulting in alpha and beta particles and gamma rays. Ionizing radiation also…
GO:0010324	0.779969	0.73255	0.744698	0.743531	0.69814	0.794623	0.648369	0.721898	0.700688	0.73811	0.688421	0.830733	0.651389	0.511511	0.533585	0.529669	0.441519	0.560328	membrane invagination	BP	The infolding of a membrane, resulting in formation of a vesicle.
GO:0010332	0.104886	0.109285	0.167117	0.179907	0.26703	0.418462	0.021402	0.0788676	0.0488642	0.112404	0.186573	0.18851	0.0494092	0.00654393	0.0525553	0.0653959	0.033666	0.0798012	response to gamma radiation	BP	A change in state or activity of a cell or an organism (in terms of movement, secretion, enzyme production, gene expression, etc.) as a result of a gamma radiation stimulus. Gamma radiation is a form of electromagnetic radiation (EMR) or light emission of a specific frequency produced from sub-atomic particle interaction, such as electron-positron annihilation and radioactive decay. Gamma rays ar…
GO:0010467	0.986917	0.989091	0.991179	0.990967	0.98958	0.99352	0.960805	0.986041	0.976426	0.98749	0.979385	0.995826	0.968061	0.933153	0.953097	0.954198	0.941235	0.955906	gene expression	BP	The process by which a gene's coding sequence is converted into a mature gene product or products (proteins or RNA). This includes the production of an RNA transcript as well as any processing to produce a mature RNA product or an mRNA (for protein-coding genes) and the translation of that mRNA into protein. Some protein processing events may be included when they are required to form an active f…
GO:0010468	0.980185	0.983485	0.986505	0.986348	0.984752	0.990239	0.944422	0.978733	0.96391	0.981736	0.967899	0.99414	0.954504	0.914789	0.934844	0.935012	0.924886	0.935407	regulation of gene expression	BP	Any process that modulates the frequency, rate or extent of gene expression. Gene expression is the process in which a gene's coding sequence is converted into a mature gene product or products (proteins or RNA). This includes the production of an RNA transcript as well as any processing to produce a mature RNA product or an mRNA (for protein-coding genes) and the translation of that mRNA into pr…
GO:0010498	0.309923	0.289834	0.298065	0.296372	0.225677	0.474049	0.110742	0.293903	0.342804	0.245453	0.257855	0.419165	0.144183	0.195352	0.0691263	0.063787	0.0694477	0.0536572	proteasomal protein catabolic process	BP	The chemical reactions and pathways resulting in the breakdown of a protein or peptide by hydrolysis of its peptide bonds that is mediated by the proteasome.
GO:0010517	0.307366	0.345679	0.26659	0.257799	0.164984	0.252619	0.111689	0.375192	0.0444906	0.51717	0.469116	0.456069	0.151615	0.150352	0.100691	0.12061	0.086064	0.161056	regulation of phospholipase activity	BP	Any process that modulates the frequency, rate or extent of phospholipase activity, the hydrolysis of a phospholipid.
GO:0010518	0.300909	0.338511	0.255564	0.246027	0.144192	0.229557	0.110838	0.373659	0.0444904	0.516787	0.468474	0.455451	0.147178	0.150347	0.0983803	0.118447	0.085962	0.158522	positive regulation of phospholipase activity	BP	Any process that increases the frequency, rate or extent of phospholipase activity, the hydrolysis of a phospholipid.
GO:0010551	0.243733	0.297762	0.301031	0.318417	0.240723	0.564027	0.0512424	0.317046	0.143751	0.410097	0.394114	0.462842	0.113554	0.115991	0.0750476	0.0757711	0.00632445	0.0733156	regulation of specific transcription from RNA polymerase II promoter	BP	Any process that modulates the frequency, rate or extent of the specifically regulated synthesis of RNA from DNA encoding a specific gene or set of genes by RNA polymerase II (Pol II), originating at a Pol II-specific promoter.
GO:0010556	0.979539	0.982863	0.985771	0.985552	0.983473	0.989432	0.94377	0.97838	0.964338	0.980673	0.966255	0.993769	0.954281	0.913075	0.935428	0.935489	0.92487	0.935448	regulation of macromolecule biosynthetic process	BP	Any process that modulates the rate, frequency or extent of the chemical reactions and pathways resulting in the formation of a macromolecule, any molecule of high relative molecular mass, the structure of which essentially comprises the multiple repetition of units derived, actually or conceptually, from molecules of low relative molecular mass.
GO:0010557	0.861099	0.880465	0.887476	0.888727	0.904662	0.897531	0.767589	0.862941	0.771737	0.873275	0.817788	0.93958	0.773853	0.627667	0.718426	0.707291	0.733699	0.701166	positive regulation of macromolecule biosynthetic process	BP	Any process that increases the rate, frequency or extent of the chemical reactions and pathways resulting in the formation of a macromolecule, any molecule of high relative molecular mass, the structure of which essentially comprises the multiple repetition of units derived, actually or conceptually, from molecules of low relative molecular mass.
GO:0010558	0.856025	0.873062	0.887	0.89074	0.830002	0.923956	0.734368	0.842959	0.745473	0.863276	0.776766	0.93695	0.743028	0.653042	0.679132	0.647637	0.630066	0.624333	negative regulation of macromolecule biosynthetic process	BP	Any process that decreases the rate, frequency or extent of the chemical reactions and pathways resulting in the formation of a macromolecule, any molecule of high relative molecular mass, the structure of which essentially comprises the multiple repetition of units derived, actually or conceptually, from molecules of low relative molecular mass.
GO:0010562	0.436064	0.432602	0.471631	0.474274	0.503437	0.359528	0.44669	0.388595	0.462078	0.374324	0.382202	0.49224	0.340516	0.166486	0.265174	0.294045	0.425151	0.264972	positive regulation of phosphorus metabolic process	BP	Any process that increases the frequency, rate or extent of the chemical reactions and pathways involving phosphorus or compounds containing phosphorus.
GO:0010563	0.216574	0.201956	0.209211	0.242509	0.190047	0.124778	0.0507565	0.1976	0.151477	0.2202	0.166448	0.367782	0.131725	0.0294267	0.0958409	0.119833	0.267666	0.103533	negative regulation of phosphorus metabolic process	BP	Any process that decreases the frequency, rate or extent of the chemical reactions and pathways involving phosphorus or compounds containing phosphorus.
GO:0010564	0.270879	0.298094	0.301238	0.283273	0.300918	0.453806	0.208275	0.308498	0.113431	0.417374	0.276099	0.686382	0.15367	0.0685499	0.0940952	0.114278	0.0897295	0.119081	regulation of cell cycle process	BP	Any process that modulates a cellular process that is involved in the progression of biochemical and morphological phases and events that occur in a cell during successive cell replication or nuclear replication events.
GO:0010578	0.31939	0.283455	0.198618	0.187123	0.144842	0.212301	0.142761	0.308651	0.0113369	0.43176	0.382305	0.476994	0.251852	0.138608	0.11751	0.0857995	0.0123696	0.114038	regulation of adenylate cyclase activity involved in G-protein signaling	BP	Any process that modulates the frequency, rate or extent of adenylate cyclase activity that is an integral part of the series of molecular signals generated as a consequence of a G-protein coupled receptor binding to its physiological ligand, resulting in a subsequent change in the concentration of cyclic AMP.
GO:0010579	0.31939	0.283455	0.198618	0.187123	0.144842	0.212301	0.142761	0.308651	0.0113369	0.43176	0.382305	0.476994	0.251852	0.138608	0.11751	0.0857995	0.0123696	0.114038	positive regulation of adenylate cyclase activity by G-protein signaling pathway	BP	Any process that increases the frequency, rate or extent of adenylate cyclase activity that is an integral part of the series of molecular signals generated as a consequence of a G-protein coupled receptor binding to its physiological ligand, resulting in a subsequent change in the concentration of cyclic AMP.
GO:0010604	0.886883	0.901393	0.907944	0.910102	0.920874	0.919079	0.814712	0.886493	0.825987	0.895016	0.858496	0.949293	0.810711	0.66607	0.760687	0.754755	0.805006	0.739133	positive regulation of macromolecule metabolic process	BP	Any process that increases the frequency, rate or extent of the chemical reactions and pathways involving macromolecules, any molecule of high relative molecular mass, the structure of which essentially comprises the multiple repetition of units derived, actually or conceptually, from molecules of low relative molecular mass.
GO:0010605	0.886671	0.90013	0.912373	0.917278	0.895026	0.935973	0.785745	0.877088	0.816497	0.887924	0.813655	0.951247	0.783109	0.684357	0.726822	0.704671	0.739033	0.669618	negative regulation of macromolecule metabolic process	BP	Any process that decreases the frequency, rate or extent of the chemical reactions and pathways involving macromolecules, any molecule of high relative molecular mass, the structure of which essentially comprises the multiple repetition of units derived, actually or conceptually, from molecules of low relative molecular mass.
GO:0010608	0.55105	0.556781	0.575389	0.583455	0.480316	0.713589	0.416357	0.547371	0.417469	0.640198	0.400497	0.820471	0.328455	0.246155	0.234905	0.252991	0.222196	0.283659	posttranscriptional regulation of gene expression	BP	Any process that modulates the frequency, rate or extent of gene expression after the production of an RNA transcript.
GO:0010627	0.471293	0.513329	0.569928	0.583204	0.675858	0.609603	0.371461	0.446635	0.515438	0.406393	0.309811	0.563174	0.347277	0.131934	0.282508	0.299565	0.409418	0.28929	regulation of protein kinase cascade	BP	Any process that modulates the rate, frequency or extent of a series of reactions, mediated by protein kinases, which occurs as a result of a single trigger reaction or compound.
GO:0010628	0.850369	0.868226	0.873903	0.873475	0.882494	0.881957	0.742207	0.850335	0.75702	0.857711	0.813905	0.925154	0.762305	0.624486	0.704004	0.69028	0.723117	0.679221	positive regulation of gene expression	BP	Any process that increases the frequency, rate or extent of gene expression. Gene expression is the process in which a gene's coding sequence is converted into a mature gene product or products (proteins or RNA). This includes the production of an RNA transcript as well as any processing to produce a mature RNA product or an mRNA (for protein-coding genes) and the translation of that mRNA into pr…
GO:0010629	0.840944	0.862157	0.880595	0.885556	0.82903	0.917792	0.724425	0.823368	0.710598	0.85619	0.754453	0.936015	0.716348	0.650109	0.649091	0.613872	0.61445	0.596881	negative regulation of gene expression	BP	Any process that decreases the frequency, rate or extent of gene expression. Gene expression is the process in which a gene's coding sequence is converted into a mature gene product or products (proteins or RNA). This includes the production of an RNA transcript as well as any processing to produce a mature RNA product or an mRNA (for protein-coding genes) and the translation of that mRNA into pr…
GO:0010638	0.249561	0.263356	0.305439	0.291875	0.230649	0.446902	0.061686	0.231101	0.26376	0.226643	0.234301	0.388586	0.200326	0.12796	0.168273	0.17387	0.393392	0.12432	positive regulation of organelle organization	BP	Any process that increases the frequency, rate or extent of a process involved in the formation, arrangement of constituent parts, or disassembly of an organelle.
GO:0010639	0.446325	0.441444	0.494151	0.51034	0.34261	0.514491	0.333828	0.388388	0.326427	0.426159	0.332952	0.612581	0.331972	0.171083	0.284442	0.288671	0.584025	0.202279	negative regulation of organelle organization	BP	Any process that decreases the frequency, rate or extent of a process involved in the formation, arrangement of constituent parts, or disassembly of an organelle.
GO:0010646	0.909882	0.907065	0.925395	0.927034	0.935588	0.930441	0.856674	0.881125	0.836169	0.885773	0.87408	0.929238	0.843882	0.664425	0.780425	0.791705	0.802551	0.778345	regulation of cell communication	BP	Any process that modulates the frequency, rate or extent of cell communication. Cell communication is the process that mediates interactions between a cell and its surroundings. Encompasses interactions such as signaling or attachment between one cell and another cell, between a cell and an extracellular matrix, or between a cell and any other aspect of its environment.
GO:0010647	0.647358	0.609251	0.66576	0.681948	0.763347	0.613397	0.555063	0.523015	0.514133	0.526705	0.413842	0.665369	0.516784	0.19622	0.424401	0.437054	0.363217	0.475259	positive regulation of cell communication	BP	Any process that increases the frequency, rate or extent of cell communication. Cell communication is the process that mediates interactions between a cell and its surroundings. Encompasses interactions such as signaling or attachment between one cell and another cell, between a cell and an extracellular matrix, or between a cell and any other aspect of its environment.
GO:0010648	0.736092	0.714087	0.725382	0.71515	0.548762	0.734528	0.586438	0.70641	0.646673	0.730585	0.758856	0.788849	0.606733	0.333792	0.498658	0.526596	0.627571	0.471747	negative regulation of cell communication	BP	Any process that decreases the frequency, rate or extent of cell communication. Cell communication is the process that mediates interactions between a cell and its surroundings. Encompasses interactions such as signaling or attachment between one cell and another cell, between a cell and an extracellular matrix, or between a cell and any other aspect of its environment.
GO:0010720	0.321198	0.185346	0.285541	0.282155	0.297242	0.512443	0.138314	0.10675	0.114004	0.0920932	0.0279656	0.129032	0.209928	0.052643	0.156414	0.163546	0.11132	0.144234	positive regulation of cell development	BP	Any process that increases the rate, frequency or extent of the progression of the cell over time, from its formation to the mature structure. Cell development does not include the steps involved in committing a cell to a specific fate.
GO:0010721	0.333798	0.299655	0.339039	0.33246	0.140382	0.446649	0.286211	0.260143	0.197141	0.294809	0.30798	0.453454	0.244897	0.0674569	0.180279	0.206494	0.376371	0.170505	negative regulation of cell development	BP	Any process that decreases the rate, frequency or extent of the progression of the cell over time, from its formation to the mature structure. Cell development does not include the steps involved in committing a cell to a specific fate.
GO:0010740	0.318139	0.386542	0.440614	0.457282	0.645089	0.262721	0.3157	0.318931	0.415091	0.319592	0.234177	0.468733	0.201537	0.0314128	0.133416	0.146838	0.157351	0.164939	positive regulation of protein kinase cascade	BP	Any process that increases the rate, frequency or extent of a series of reactions, mediated by protein kinases, which occurs as a result of a single trigger reaction or compound.
GO:0010741	0.160298	0.177734	0.20582	0.19539	0.0660038	0.325082	0.0629391	0.156711	0.19574	0.0985914	0.0750167	0.238512	0.10015	0.0652476	0.130262	0.138774	0.310225	0.12005	negative regulation of protein kinase cascade	BP	Any process that decreases the rate, frequency or extent of a series of reactions, mediated by protein kinases, which occurs as a result of a single trigger reaction or compound.
GO:0010769	0.545476	0.410774	0.415705	0.407187	0.199707	0.579385	0.311164	0.400135	0.224405	0.431344	0.509247	0.529792	0.474215	0.149718	0.36613	0.389924	0.420669	0.286936	regulation of cell morphogenesis involved in differentiation	BP	Any process that modulates the frequency, rate or extent of cell morphogenesis contributing to cell differentiation. Cell morphogenesis involved in differentiation is the change in form (cell shape and size) that occurs when relatively unspecialized cells acquire specialized structural and/or functional features that characterize the cells, tissues, or organs of the mature organism or some other …
GO:0010810	0.452004	0.450509	0.515046	0.513687	0.35831	0.568909	0.452926	0.386292	0.218045	0.447237	0.492101	0.644763	0.292641	0.0742575	0.254661	0.28132	0.174602	0.310353	regulation of cell-substrate adhesion	BP	Any process that modulates the frequency, rate or extent of cell-substrate adhesion. Cell-substrate adhesion is the attachment of a cell to the underlying substrate via adhesion molecules.
GO:0010811	0.432377	0.43151	0.490586	0.495231	0.327823	0.535996	0.446316	0.376317	0.20974	0.436691	0.487601	0.643199	0.264325	0.070088	0.240185	0.265577	0.170733	0.293105	positive regulation of cell-substrate adhesion	BP	Any process that increases the frequency, rate or extent of cell-substrate adhesion. Cell-substrate adhesion is the attachment of a cell to the underlying substrate via adhesion molecules.
GO:0010817	0.744592	0.706682	0.744502	0.753339	0.755925	0.735339	0.635376	0.676385	0.580099	0.692663	0.672407	0.772913	0.566861	0.397907	0.473348	0.489646	0.45454	0.492802	regulation of hormone levels	BP	Any process that modulates the levels of hormone within an organism or a tissue. A hormone is any substance formed in very small amounts in one specialized organ or group of cells and carried (sometimes in the bloodstream) to another organ or group of cells in the same organism, upon which it has a specific regulatory action.
GO:0010863	0.300909	0.338511	0.255564	0.246027	0.144192	0.229557	0.110838	0.373659	0.0444904	0.516787	0.468474	0.455451	0.147178	0.150347	0.0983803	0.118447	0.085962	0.158522	positive regulation of phospholipase C activity	BP	Any process that increases the rate of phospholipase C activity.
GO:0012501	0.941709	0.944384	0.953456	0.953402	0.954229	0.970322	0.890381	0.93307	0.915483	0.936478	0.896127	0.972182	0.884449	0.790921	0.824307	0.838884	0.823064	0.838465	programmed cell death	BP	Cell death resulting from activation of endogenous cellular processes.
GO:0012502	0.649654	0.659335	0.702232	0.712757	0.719109	0.776976	0.464399	0.625826	0.528557	0.686732	0.640059	0.7884	0.485892	0.329505	0.368645	0.403534	0.37126	0.441193	induction of programmed cell death	BP	A process which directly activates any of the steps required for programmed cell death.
GO:0014020	0.323439	0.325082	0.377559	0.358798	0.362768	0.416691	0.159632	0.284144	0.199675	0.387639	0.383359	0.571038	0.243821	0.274218	0.202705	0.216971	0.127857	0.17217	primary neural tube formation	BP	The formation of the neural tube from an epithelial cell sheet (the neuroepithelium or neural plate). In primary neurulation, the cells surrounding the neural plate direct the neural plate cells to proliferate, invaginate, and pinch off from the surface to form a hollow epithelial tube. Primary neurulation is the typical mechanism of formation of the anterior neural tube.
GO:0014031	0.316048	0.348913	0.36304	0.356383	0.387733	0.148652	0.320969	0.345029	0.236394	0.413555	0.438292	0.566807	0.20159	0.253846	0.152197	0.166919	0.12874	0.187977	mesenchymal cell development	BP	The process aimed at the progression of a mesenchymal cell over time, from initial commitment of the cell to its specific fate, to the fully functional differentiated cell.
GO:0014032	0.212818	0.242794	0.256716	0.247736	0.315714	0.136358	0.255149	0.239535	0.142589	0.303296	0.389037	0.362943	0.130401	0.187444	0.107584	0.114766	0.0681394	0.129727	neural crest cell development	BP	The process aimed at the progression of a neural crest cell over time, from initial commitment of the cell to its specific fate, to the fully functional differentiated cell.
GO:0014033	0.212818	0.242794	0.256716	0.247736	0.315714	0.136358	0.255149	0.239535	0.142589	0.303296	0.389037	0.362943	0.130401	0.187444	0.107584	0.114766	0.0681394	0.129727	neural crest cell differentiation	BP	The process whereby a relatively unspecialized cell acquires specialized features of a neural crest cell.
GO:0014070	0.269133	0.155676	0.170428	0.161642	0.0810748	0.251829	0.109151	0.161264	0.0872223	0.153407	0.145518	0.253804	0.240035	0.23835	0.160135	0.149621	0.0531181	0.187747	response to organic cyclic substance	BP	A change in state or activity of a cell or an organism (in terms of movement, secretion, enzyme production, gene expression, etc.) as a result of an organic cyclic substance stimulus.
GO:0014706	0.738925	0.754673	0.722771	0.735081	0.706681	0.78402	0.602852	0.764439	0.765867	0.669606	0.652641	0.759907	0.639303	0.483508	0.553709	0.502841	0.545577	0.462872	striated muscle development	BP	The process whose specific outcome is the progression of a striated muscle over time, from its formation to the mature structure. Striated muscle contain fibers that are divided by transverse bands into striations, and cardiac and skeletal muscle are types of striated muscle. Skeletal muscle myoblasts fuse to form myotubes and eventually multinucleated muscle fibers. The fusion of cardiac cells i…
GO:0015031	0.922513	0.92493	0.937278	0.931348	0.929024	0.960299	0.812439	0.910859	0.900295	0.91357	0.859248	0.967061	0.843983	0.741678	0.780407	0.803238	0.756926	0.814259	protein transport	BP	The directed movement of proteins into, out of, within or between cells.
GO:0015672	0.887768	0.883112	0.882069	0.881409	0.854797	0.920696	0.795859	0.878675	0.844747	0.890495	0.931284	0.878468	0.803662	0.627797	0.749138	0.753384	0.794108	0.731762	monovalent inorganic cation transport	BP	The directed movement of inorganic cations with a valency of one into, out of, within or between cells. Inorganic cations are atoms or small molecules with a positive charge which do not contain carbon in covalent linkage.
GO:0015674	0.788879	0.777403	0.789345	0.777265	0.838869	0.718407	0.74291	0.75939	0.658422	0.681138	0.625213	0.77823	0.659422	0.493623	0.592778	0.575325	0.639787	0.521527	di-, tri-valent inorganic cation transport	BP	The directed movement of inorganic cations with a valency of two or three into, out of, within or between cells. Inorganic cations are atoms or small molecules with a positive charge which do not contain carbon in covalent linkage.
GO:0015698	0.657426	0.67325	0.684122	0.681961	0.701336	0.629452	0.464621	0.67042	0.673236	0.651689	0.827296	0.57792	0.517035	0.247474	0.420647	0.445744	0.412103	0.351886	inorganic anion transport	BP	The directed movement of inorganic anions into, out of, within or between cells. Inorganic anions are atoms or small molecules with a negative charge which do not contain carbon in covalent linkage.
GO:0015711	0.260027	0.367128	0.295919	0.33901	0.0612276	0.673042	0.221742	0.442214	0.214414	0.626456	0.657964	0.682244	0.102063	0.0985612	0.0870663	0.0949886	0.195898	0.0758097	organic anion transport	BP	The directed movement of organic anions into, out of, within or between cells. Organic anions are atoms or small molecules with a negative charge which contain carbon in covalent linkage.
GO:0015749	0.405447	0.423857	0.418608	0.457942	0.457785	0.491004	0.261048	0.44166	0.184554	0.491333	0.304827	0.684468	0.198384	0.0954261	0.149832	0.161994	0.230156	0.176435	monosaccharide transport	BP	The directed movement of monosaccharides into, out of, within or between cells. Monosaccharides are the simplest carbohydrates; they are polyhydric alcohols containing either an aldehyde or a keto group and between three to ten or more carbon atoms. They form the constitutional repeating units of oligo- and polysaccharides.
GO:0015758	0.393994	0.404491	0.398012	0.437628	0.457401	0.424938	0.258369	0.42223	0.181705	0.476907	0.30481	0.657982	0.195638	0.0953395	0.147193	0.158877	0.230082	0.171805	glucose transport	BP	The directed movement of the hexose monosaccharide glucose into, out of, within or between cells.
GO:0015807	0.178731	0.0722879	0.0693553	0.0650971	0.0536513	0.0867103	0.00448667	0.0818604	0.0606441	0.111334	0.0294184	0.175625	0.160971	0.0505022	0.0757964	0.0672885	0.0195272	0.0702608	L-amino acid transport	BP	The directed movement of L-enantiomer amino acids into, out of, within or between cells.
GO:0015833	0.529011	0.438349	0.503807	0.49981	0.464925	0.553585	0.209373	0.382181	0.340963	0.37288	0.329367	0.456598	0.312455	0.217699	0.189027	0.197374	0.085071	0.224258	peptide transport	BP	The directed movement of peptides, compounds of two or more amino acids where the alpha carboxyl group of one is bound to the alpha amino group of another, into, out of, within or between cells.
GO:0015837	0.560259	0.54413	0.510815	0.525048	0.380256	0.717057	0.363576	0.580208	0.598305	0.634225	0.675448	0.678156	0.469299	0.34448	0.35627	0.36685	0.354666	0.404768	amine transport	BP	The directed movement of amines, including polyamines, organic compounds containing one or more amino groups, into, out of, within or between cells.
GO:0015849	0.502612	0.487573	0.482741	0.492707	0.352588	0.729357	0.150707	0.517132	0.455216	0.600531	0.754306	0.492397	0.371801	0.193626	0.251014	0.257175	0.160095	0.299622	organic acid transport	BP	The directed movement of organic acids, any acidic compound containing carbon in covalent linkage, into, out of, within or between cells.
GO:0015931	0.29836	0.344347	0.340652	0.337429	0.380638	0.409397	0.137327	0.357507	0.283104	0.394734	0.305147	0.498931	0.187809	0.163735	0.126726	0.147177	0.24008	0.124214	nucleobase, nucleoside, nucleotide and nucleic acid transport	BP	The directed movement of nucleobases, nucleosides, nucleotides and nucleic acids, into, out of, within or between cells.
GO:0015980	0.519267	0.587059	0.572964	0.588991	0.522901	0.72759	0.523223	0.600174	0.611259	0.52884	0.497523	0.657365	0.383463	0.224859	0.289784	0.294351	0.177944	0.325644	energy derivation by oxidation of organic compounds	BP	NA
GO:0015985	0.346284	0.407315	0.381899	0.416545	0.445357	0.629139	0.260827	0.414803	0.579431	0.333393	0.354337	0.423873	0.113812	0.0603435	0.0710315	0.0788533	0.0461637	0.097709	energy coupled proton transport, down electrochemical gradient	BP	The transport of protons across a membrane to generate an electrochemical gradient (proton-motive force) that provides energy for the synthesis of ATP or GTP.
GO:0015986	0.346284	0.407315	0.381899	0.416545	0.445357	0.629139	0.260827	0.414803	0.579431	0.333393	0.354337	0.423873	0.113812	0.0603435	0.0710315	0.0788533	0.0461637	0.097709	ATP synthesis coupled proton transport	BP	The transport of protons across a membrane to generate an electrochemical gradient (proton-motive force) that powers ATP synthesis.
GO:0015992	0.501534	0.520588	0.534582	0.55293	0.591153	0.670642	0.537669	0.464439	0.614959	0.388429	0.385494	0.476456	0.267406	0.159117	0.153521	0.172051	0.140735	0.214037	proton transport	BP	The directed movement of protons (hydrogen ions) into, out of, within or between cells.
GO:0016042	0.735244	0.783709	0.822037	0.835712	0.721911	0.926996	0.793882	0.752223	0.690372	0.792245	0.837346	0.806228	0.568321	0.561183	0.471838	0.478172	0.396153	0.517619	lipid catabolic process	BP	The chemical reactions and pathways resulting in the breakdown of lipids, compounds soluble in an organic solvent but not, or sparingly, in an aqueous solvent.
GO:0016043	0.98617	0.986026	0.987219	0.987523	0.986646	0.990669	0.965034	0.984717	0.976568	0.987631	0.980408	0.99565	0.966991	0.907742	0.946545	0.950001	0.940523	0.951135	cellular component organization	BP	A process that is carried out at the cellular level which results in the formation, arrangement of constituent parts, or disassembly of a cellular component.
GO:0016044	0.823589	0.797828	0.794145	0.793735	0.754691	0.850013	0.696269	0.804377	0.818741	0.802736	0.732284	0.893251	0.699792	0.582644	0.594637	0.59328	0.531791	0.618326	membrane organization	BP	A process that is carried out at the cellular level which results in the formation, arrangement of constituent parts, or disassembly of a membrane. A membrane is a double layer of lipid molecules that encloses all cells, and, in eukaryotes, many organelles; may be a single or double lipid bilayer; also includes associated proteins.
GO:0016049	0.511655	0.501768	0.562046	0.575286	0.23374	0.675214	0.49688	0.433185	0.205636	0.531465	0.491208	0.676119	0.304055	0.0978006	0.260204	0.286989	0.21442	0.341548	cell growth	BP	The process by which a cell irreversibly increases in size over time by accretion and biosynthetic production of matter similar to that already present.
GO:0016050	0.354695	0.186296	0.237612	0.230381	0.320601	0.330611	0.0723142	0.145354	0.126288	0.190751	0.0731518	0.345835	0.272863	0.232477	0.180749	0.158342	0.15656	0.177944	vesicle organization	BP	A process that is carried out at the cellular level which results in the formation, arrangement of constituent parts, or disassembly of a vesicle.
GO:0016051	0.515903	0.580968	0.597089	0.606489	0.625018	0.7375	0.49726	0.568113	0.561427	0.501732	0.429013	0.678844	0.334451	0.141089	0.218971	0.232747	0.211128	0.250758	carbohydrate biosynthetic process	BP	The chemical reactions and pathways resulting in the formation of carbohydrates, any of a group of organic compounds based of the general formula Cx(H2O)y.
GO:0016052	0.555051	0.644656	0.601614	0.617577	0.304839	0.793298	0.590722	0.678054	0.611777	0.757301	0.701408	0.86613	0.357039	0.315597	0.27068	0.283428	0.183849	0.324161	carbohydrate catabolic process	BP	The chemical reactions and pathways resulting in the breakdown of carbohydrates, any of a group of organic compounds based of the general formula Cx(H2O)y.
GO:0016053	0.613341	0.648007	0.663707	0.634197	0.460385	0.826762	0.424106	0.654321	0.573327	0.710761	0.774261	0.760376	0.446113	0.324309	0.350076	0.327532	0.276591	0.302294	organic acid biosynthetic process	BP	The chemical reactions and pathways resulting in the formation of organic acids, any acidic compound containing carbon in covalent linkage.
GO:0016054	0.423319	0.47124	0.514312	0.524429	0.336359	0.790733	0.597889	0.448885	0.304518	0.551977	0.758032	0.506253	0.253614	0.100589	0.183217	0.186484	0.099502	0.185643	organic acid catabolic process	BP	The chemical reactions and pathways resulting in the breakdown of organic acids, any acidic compound containing carbon in covalent linkage.
GO:0016055	0.672306	0.700851	0.730784	0.733236	0.766848	0.75121	0.459195	0.666019	0.674157	0.662652	0.69808	0.759162	0.573265	0.428531	0.491689	0.524814	0.533179	0.459542	Wnt receptor signaling pathway	BP	The series of molecular signals initiated by binding of Wnt protein to a frizzled family receptor on the surface of the target cell and ending with a change in cell state.
GO:0016064	0.475377	0.511994	0.598127	0.631484	0.491868	0.804241	0.405379	0.409593	0.31833	0.454854	0.471619	0.619232	0.255201	0.128331	0.195984	0.206991	0.345431	0.145646	immunoglobulin mediated immune response	BP	An immune response mediated by immunoglobulins, whether cell-bound or in solution.
GO:0016070	0.982345	0.985417	0.988322	0.98811	0.986137	0.991333	0.949623	0.981173	0.97099	0.982808	0.973457	0.993735	0.959976	0.921051	0.942225	0.943417	0.936479	0.943333	RNA metabolic process	BP	The chemical reactions and pathways involving RNA, ribonucleic acid, one of the two main type of nucleic acid, consisting of a long, unbranched macromolecule formed from ribonucleotides joined in 3',5'-phosphodiester linkage.
GO:0016071	0.792719	0.811165	0.846436	0.846301	0.845195	0.852959	0.556379	0.768146	0.739769	0.776493	0.767194	0.846062	0.650482	0.478875	0.56636	0.572839	0.483321	0.611301	mRNA metabolic process	BP	The chemical reactions and pathways involving mRNA, messenger RNA, which is responsible for carrying the coded genetic 'message', transcribed from DNA, to sites of protein assembly at the ribosomes.
GO:0016072	0.444494	0.496748	0.533637	0.521608	0.480193	0.562916	0.41461	0.468373	0.409861	0.507928	0.476772	0.680957	0.308374	0.247932	0.260745	0.264969	0.191622	0.220755	rRNA metabolic process	BP	The chemical reactions and pathways involving rRNA, ribosomal RNA, a structural constituent of ribosomes.
GO:0016079	0.429132	0.246106	0.301652	0.293252	0.352535	0.358648	0.0947709	0.192533	0.173342	0.195054	0.0854153	0.318059	0.267118	0.071548	0.184497	0.210643	0.120041	0.230067	synaptic vesicle exocytosis	BP	Fusion of intracellular membrane-bounded vesicles with the pre-synaptic membrane of the neuronal cell resulting in release of neurotransmitter into the synaptic cleft.
GO:0016125	0.530532	0.597294	0.688395	0.699659	0.615021	0.856782	0.215177	0.488329	0.641767	0.499442	0.431282	0.635327	0.365793	0.202805	0.236293	0.227879	0.267464	0.210794	sterol metabolic process	BP	The chemical reactions and pathways involving sterols, steroids with one or more hydroxyl groups and a hydrocarbon side-chain in the molecule.
GO:0016126	0.313305	0.368702	0.410659	0.415357	0.219478	0.7158	0.0784768	0.332336	0.562952	0.284459	0.12268	0.475253	0.211331	0.0718913	0.0825527	0.0727305	0.0670257	0.0819975	sterol biosynthetic process	BP	The chemical reactions and pathways resulting in the formation of sterols, steroids with one or more hydroxyl groups and a hydrocarbon side-chain in the molecule.
GO:0016192	0.897169	0.874453	0.896134	0.893669	0.852671	0.948899	0.766224	0.850301	0.843646	0.863294	0.808956	0.933507	0.812806	0.635423	0.73263	0.738578	0.705588	0.75145	vesicle-mediated transport	BP	The directed movement of substances, either within a vesicle or in the vesicle membrane, into, out of or within a cell.
GO:0016197	0.150305	0.172673	0.2092	0.218287	0.179829	0.429865	0.207255	0.142475	0.136527	0.173601	0.154911	0.329085	0.0884986	0.0406024	0.050145	0.0575307	0.165141	0.0399543	endosome transport	BP	The directed movement of substances into, out of or mediated by an endosome, a membrane-bounded organelle that carries materials newly ingested by endocytosis. It passes many of the materials to lysosomes for degradation.
GO:0016202	0.401499	0.44579	0.539617	0.580401	0.508534	0.614243	0.428964	0.350646	0.519822	0.164747	0.244004	0.0952923	0.2866	0.124968	0.241201	0.233179	0.397346	0.151744	regulation of striated muscle development	BP	Any process that modulates the frequency, rate or extent of striated muscle development.
GO:0016265	0.945169	0.948219	0.957661	0.958033	0.954904	0.974542	0.892319	0.936337	0.917907	0.940392	0.905891	0.973724	0.886513	0.792932	0.827174	0.841604	0.825266	0.841685	death	BP	A permanent cessation of all vital functions: the end of life; can be applied to a whole organism or to a part of an organism.
GO:0016310	0.929631	0.937358	0.943937	0.94484	0.93917	0.95229	0.872762	0.929547	0.919379	0.929776	0.89327	0.963295	0.865863	0.738129	0.803165	0.818648	0.816659	0.817712	phosphorylation	BP	The process of introducing a phosphate group into a molecule, usually with the formation of a phosphoric ester, a phosphoric anhydride or a phosphoric amide.
GO:0016311	0.695896	0.714847	0.713944	0.725003	0.665225	0.737053	0.602739	0.726863	0.753038	0.707832	0.707544	0.821469	0.516485	0.306157	0.404098	0.425197	0.397385	0.416768	dephosphorylation	BP	The process of removing one or more phosphoric (ester or anhydride) residues from a molecule.
GO:0016331	0.479225	0.484444	0.509014	0.490849	0.505824	0.53463	0.343497	0.468234	0.298028	0.578803	0.502137	0.75533	0.348914	0.30623	0.275719	0.29986	0.175879	0.265442	morphogenesis of embryonic epithelium	BP	The process by which the anatomical structures of embryonic epithelia are generated and organized. Morphogenesis pertains to the creation of form.
GO:0016337	0.738482	0.717297	0.736465	0.724683	0.711611	0.80233	0.510296	0.682171	0.535352	0.729632	0.693748	0.798804	0.660221	0.45359	0.589581	0.617781	0.54796	0.618656	cell-cell adhesion	BP	The attachment of one cell to another cell via adhesion molecules.
GO:0016358	0.373238	0.332661	0.365282	0.355919	0.274625	0.438011	0.25548	0.290986	0.307841	0.289151	0.249987	0.416276	0.29225	0.178435	0.197876	0.203276	0.302016	0.199228	dendrite development	BP	The process whose specific outcome is the progression of the dendrite over time, from its formation to the mature structure. A dendrite is a freely branching protoplasmic process of a nerve cell.
GO:0016444	0.269929	0.293884	0.321444	0.314098	0.565093	0.348058	0.0529138	0.292433	0.338102	0.291314	0.295906	0.483172	0.133558	0.017117	0.149517	0.162964	0.212618	0.159413	somatic cell DNA recombination	BP	Recombination occurring within or between DNA molecules in somatic cells.
GO:0016445	0.235207	0.258113	0.284573	0.28187	0.457734	0.347568	0.0460997	0.262774	0.309185	0.278966	0.29509	0.478906	0.0954471	0.0170806	0.110081	0.117223	0.138422	0.104516	somatic diversification of immunoglobulins	BP	The somatic process by means of which sequence diversity of immunoglobulins is generated.
GO:0016447	0.235207	0.258113	0.284573	0.28187	0.457734	0.347568	0.0460997	0.262774	0.309185	0.278966	0.29509	0.478906	0.0954471	0.0170806	0.110081	0.117223	0.138422	0.104516	somatic recombination of immunoglobulin gene segments	BP	The process by which immunoglobulin genes are formed through recombination of the germline genetic elements, as known as immunoglobulin gene segments, within a single locus.
GO:0016458	0.199318	0.270618	0.304542	0.32526	0.321736	0.377006	0.236667	0.195709	0.0533128	0.271815	0.0955105	0.709689	0.108736	0.292206	0.0693818	0.0816778	0.0240492	0.0921305	gene silencing	BP	Any transcriptional or post-transcriptional process carried out at the cellular level that results in long-term gene inactivation.
GO:0016477	0.786064	0.776873	0.817461	0.818817	0.74953	0.863628	0.724905	0.727659	0.627777	0.751448	0.700695	0.858353	0.719537	0.572896	0.665855	0.68925	0.733864	0.681088	cell migration	BP	The orderly movement of cells from one site to another, often during the development of a multicellular organism or multicellular structure.
GO:0016481	0.838157	0.85889	0.877267	0.882618	0.817776	0.916363	0.722914	0.819951	0.706444	0.85252	0.752424	0.932703	0.713535	0.648532	0.645356	0.609211	0.612421	0.594387	negative regulation of transcription	BP	Any process that stops, prevents or reduces the frequency, rate or extent of transcription.
GO:0016485	0.422417	0.37688	0.377963	0.359284	0.225695	0.520534	0.206737	0.394705	0.519331	0.40289	0.367868	0.484028	0.231747	0.0796636	0.185555	0.19904	0.104455	0.17172	protein processing	BP	The posttranslational modification of a protein, particularly secretory proteins and proteins targeted for membranes or specific cellular locations.
GO:0016525	0.0909341	0.114445	0.155376	0.131988	0.116282	0.132839	0.0196502	0.086767	0.11691	0.0819814	0.0325425	0.16547	0.0311417	0.0367405	0.0140854	0.0109894	0.017505	0.0161786	negative regulation of angiogenesis	BP	Any process that stops, prevents or reduces the frequency, rate or extent of angiogenesis.
GO:0016567	0.430917	0.412683	0.448561	0.44969	0.371249	0.569273	0.157604	0.359308	0.462844	0.333128	0.312651	0.487973	0.303936	0.185566	0.183661	0.175833	0.134669	0.216102	protein ubiquitination	BP	The process by which one or more ubiquitin moieties are added to a protein.
GO:0016568	0.738359	0.776134	0.810875	0.817393	0.808379	0.848884	0.600436	0.724804	0.676768	0.716756	0.714473	0.795917	0.606175	0.535462	0.522834	0.536749	0.421885	0.53835	chromatin modification	BP	The alteration of DNA or protein in chromatin, which may result in changing the chromatin structure.
GO:0016569	0.328152	0.386818	0.489214	0.502201	0.433056	0.673023	0.261882	0.257467	0.34454	0.154263	0.15376	0.257905	0.225533	0.247581	0.16481	0.162451	0.237429	0.135929	covalent chromatin modification	BP	The alteration of DNA or protein in chromatin by the covalent addition or removal of chemical groups.
GO:0016570	0.320864	0.376285	0.472159	0.481853	0.426458	0.672417	0.243761	0.255592	0.342842	0.153245	0.152659	0.257643	0.222675	0.247581	0.162888	0.160675	0.235368	0.133818	histone modification	BP	The covalent alteration of one or more amino acid residues within a histone protein.
GO:0016571	0.0766245	0.0739816	0.0963652	0.112536	0.0926151	0.289912	0.0331353	0.0535831	0.0299845	0.0704184	0.0801574	0.1297	0.06382	0.129937	0.0341814	0.0335655	0.0144008	0.0512185	histone methylation	BP	The modification of histones by addition of methyl groups.
GO:0016573	0.09861	0.155536	0.257288	0.244504	0.148634	0.443722	0.17308	0.0647058	0.116466	0.0591027	0.0503861	0.15395	0.0263834	0.0500724	0.0141748	0.0120385	0.0243908	0.00713627	histone acetylation	BP	The modification of a histone by the addition of an acetyl group.
GO:0016601	0.13658	0.123427	0.126569	0.121473	0.0824124	0.104437	0.408522	0.114915	0.0507157	0.170213	0.0828654	0.340463	0.0746398	0.0200188	0.0409568	0.0401411	0.0527048	0.0235965	Rac protein signal transduction	BP	A series of molecular signals within the cell that are mediated by a member of the Rac family of proteins switching to a GTP-bound active state.
GO:0016998	0.252403	0.249613	0.248356	0.235914	0.192753	0.170236	0.138115	0.249681	0.0506762	0.426833	0.320452	0.775654	0.0923477	0.0122327	0.0432468	0.0463601	0.0229623	0.0625152	cell wall catabolic process	BP	The chemical reactions and pathways resulting in the breakdown of a cell wall.
GO:0017015	0.429147	0.480935	0.465616	0.476659	0.416726	0.569411	0.337321	0.500847	0.485948	0.517872	0.672478	0.446101	0.312797	0.0870914	0.234454	0.251305	0.353395	0.162547	regulation of transforming growth factor beta receptor signaling pathway	BP	Any process that modulates the frequency, rate or extent of activity of any TGF-beta receptor signaling pathway.
GO:0017038	0.438945	0.484503	0.579717	0.579397	0.385832	0.796649	0.182455	0.389851	0.386217	0.396504	0.472905	0.458035	0.288208	0.280416	0.212379	0.245866	0.177825	0.251388	protein import	BP	The directed movement of proteins into a cell or organelle.
GO:0017145	0.24052	0.255719	0.303491	0.316174	0.444722	0.354605	0.188447	0.21551	0.244658	0.284689	0.251912	0.467374	0.119143	0.17936	0.0714169	0.0776359	0.0480073	0.107613	stem cell division	BP	The self-renewing division of a stem cell. A stem cell is an undifferentiated cell, in the embryo or adult, that can undergo unlimited division and give rise to one or several different cell types.
GO:0017148	0.175418	0.177462	0.212866	0.22894	0.165425	0.40753	0.0623396	0.165991	0.137494	0.16455	0.145812	0.247688	0.0472419	0.00526586	0.0184972	0.0205266	0.0104889	0.0186159	negative regulation of translation	BP	Any process that stops, prevents or reduces the frequency, rate or extent of the chemical reactions and pathways resulting in the formation of proteins by the translation of mRNA.
GO:0017156	0.111235	0.103222	0.139501	0.127635	0.073471	0.33324	0.0331219	0.0750935	0.0154478	0.130452	0.058829	0.28381	0.114744	0.0467714	0.0593905	0.044784	0.0363901	0.0298033	calcium ion-dependent exocytosis	BP	The release of intracellular molecules (e.g. hormones, matrix proteins) contained within a membrane-bounded vesicle by fusion of the vesicle with the plasma membrane of a cell, requiring the presence of calcium ions.
GO:0017157	0.114485	0.129715	0.148412	0.128718	0.126911	0.0836927	0.0336088	0.101908	0.0748524	0.170802	0.0949222	0.421535	0.0663901	0.0364274	0.0513227	0.0515165	0.312554	0.0104142	regulation of exocytosis	BP	Any process that modulates the frequency, rate or extent of exocytosis.
GO:0018105	0.186311	0.18065	0.193518	0.210279	0.24875	0.327735	0.0127247	0.183537	0.180655	0.152013	0.0758661	0.340096	0.0805548	0.052149	0.0428884	0.0464253	0.0335959	0.0562806	peptidyl-serine phosphorylation	BP	The posttranslational phosphorylation of peptidyl-serine to form peptidyl-O-phospho-L-serine.
GO:0018107	0.142155	0.148411	0.180982	0.15503	0.0383994	0.253535	0.012245	0.142559	0.163881	0.118904	0.0201725	0.31719	0.0502798	0.0275374	0.0289886	0.0300243	0.0197395	0.0524211	peptidyl-threonine phosphorylation	BP	The posttranslational phosphorylation of peptidyl-threonine to form peptidyl-O-phospho-L-threonine.
GO:0018108	0.542787	0.566768	0.617823	0.633174	0.733061	0.560129	0.38516	0.503277	0.433932	0.491786	0.357304	0.621516	0.380446	0.294926	0.302607	0.322304	0.437878	0.294291	peptidyl-tyrosine phosphorylation	BP	The posttranslational phosphorylation of peptidyl-tyrosine to form peptidyl-O4'-phospho-L-tyrosine.
GO:0018149	0.313059	0.225267	0.270657	0.24815	0.1155	0.268733	0.36193	0.214242	0.237114	0.301917	0.280606	0.413728	0.105159	0.0371233	0.0797701	0.085127	0.120879	0.0584041	peptide cross-linking	BP	The formation of a covalent cross-link between or within protein chains.
GO:0018193	0.729089	0.725624	0.760957	0.762114	0.792285	0.739538	0.608347	0.684832	0.648457	0.653408	0.539972	0.768372	0.576326	0.419341	0.495616	0.510046	0.524206	0.48321	peptidyl-amino acid modification	BP	The alteration of an amino acid residue in a peptide.
GO:0018209	0.410816	0.35169	0.405107	0.396969	0.293042	0.452937	0.352637	0.32598	0.351011	0.330295	0.223447	0.506486	0.189316	0.0987238	0.128604	0.135929	0.16062	0.110013	peptidyl-serine modification	BP	The modification of peptidyl-serine.
GO:0018210	0.142155	0.148411	0.180982	0.15503	0.0383994	0.253535	0.012245	0.142559	0.163881	0.118904	0.0201725	0.31719	0.0502798	0.0275374	0.0289886	0.0300243	0.0197395	0.0524211	peptidyl-threonine modification	BP	The modification of peptidyl-threonine.
GO:0018212	0.542787	0.566768	0.617823	0.633174	0.733061	0.560129	0.38516	0.503277	0.433932	0.491786	0.357304	0.621516	0.380446	0.294926	0.302607	0.322304	0.437878	0.294291	peptidyl-tyrosine modification	BP	The modification of peptidyl-tyrosine.
GO:0018345	0.255492	0.208436	0.172958	0.126837	0.176888	0.102857	0.119127	0.24819	0.206079	0.206645	0.266518	0.259911	0.230806	0.0290688	0.192481	0.207371	0.0553711	0.204727	protein palmitoylation	BP	The covalent or non-covalent attachment of a palmitoyl moiety to a protein.
GO:0019216	0.324511	0.353287	0.381266	0.398138	0.322373	0.491683	0.169415	0.339395	0.337139	0.319687	0.205681	0.493086	0.188515	0.0929607	0.136096	0.138119	0.0953679	0.154021	regulation of lipid metabolic process	BP	Any process that modulates the frequency, rate or extent of the chemical reactions and pathways involving lipids.
GO:0019218	0.1721	0.176962	0.136654	0.12516	0.182876	0.20386	0.012378	0.230962	0.142206	0.206055	0.115051	0.366694	0.0735966	0.0226218	0.0351876	0.0340156	0.0244059	0.0377475	regulation of steroid metabolic process	BP	Any process that modulates the frequency, rate or extent of the chemical reactions and pathways involving steroids.
GO:0019219	0.9796	0.982513	0.9854	0.985183	0.982892	0.989285	0.941237	0.977752	0.962967	0.980246	0.966489	0.99307	0.954683	0.9127	0.934579	0.934386	0.924365	0.934709	regulation of nucleobase, nucleoside, nucleotide and nucleic acid metabolic process	BP	Any process that modulates the frequency, rate or extent of the chemical reactions and pathways involving nucleobases, nucleosides, nucleotides and nucleic acids.
GO:0019220	0.609189	0.599403	0.637428	0.64641	0.653093	0.588494	0.547796	0.562545	0.550515	0.579759	0.454989	0.712496	0.487562	0.238272	0.391573	0.415419	0.479949	0.410131	regulation of phosphate metabolic process	BP	Any process that modulates the frequency, rate or extent of the chemical reactions and pathways involving phosphates.
GO:0019221	0.356947	0.388592	0.404021	0.3896	0.257725	0.571365	0.228021	0.407953	0.282495	0.463208	0.388661	0.665498	0.203543	0.210354	0.11264	0.131401	0.102574	0.161463	cytokine-mediated signaling pathway	BP	Any series of molecular signals generated as a consequence of a cytokine or chemokine binding to a cell surface receptor.
GO:0019222	0.985665	0.987797	0.989956	0.990016	0.989147	0.99251	0.958077	0.98447	0.974271	0.986473	0.974944	0.995584	0.965277	0.927438	0.948266	0.948714	0.942673	0.948265	regulation of metabolic process	BP	Any process that modulates the frequency, rate or extent of the chemical reactions and pathways within a cell or an organism.
GO:0019226	0.854362	0.74937	0.739981	0.735201	0.718369	0.82116	0.556447	0.751107	0.710964	0.75364	0.774688	0.821117	0.804788	0.593683	0.723114	0.726467	0.649934	0.738048	transmission of nerve impulse	BP	The sequential electrochemical polarization and depolarization that travels across the membrane of a nerve cell (neuron) in response to stimulation.
GO:0019228	0.377529	0.361265	0.367896	0.344734	0.26478	0.653152	0.176343	0.341237	0.318349	0.332578	0.565712	0.261212	0.212003	0.203688	0.168026	0.144908	0.0772488	0.156494	regulation of action potential in neuron	BP	The process that modulates the membrane potential involved in the propagation of a signal in a neuron.
GO:0019229	0.0811469	0.122453	0.170985	0.186862	0.0841993	0.242247	0.205848	0.0900983	0.0214659	0.110821	0.114876	0.22249	0.0343368	0.00715928	0.0204764	0.017692	0.000998654	0.0268212	regulation of vasoconstriction	BP	Any process that modulates the frequency, rate or extent of reductions in the diameter of blood vessels.
GO:0019233	0.373732	0.220527	0.208311	0.228805	0.289358	0.48352	0.0779639	0.217752	0.106526	0.325754	0.165047	0.507642	0.437735	0.0577283	0.279927	0.273135	0.242756	0.313711	sensory perception of pain	BP	The series of events required for an organism to receive a painful stimulus, convert it to a molecular signal, and recognize and characterize the signal. Pain is medically defined as the physical sensation of discomfort or distress caused by injury or illness, so can hence be described as a harmful stimulus which signals current (or impending) tissue damage. Pain may come from extremes of tempera…
GO:0019318	0.655361	0.697602	0.69039	0.703432	0.51245	0.846738	0.601038	0.716523	0.693838	0.768146	0.760511	0.856319	0.507029	0.350952	0.410577	0.424783	0.297165	0.481219	hexose metabolic process	BP	The chemical reactions and pathways involving a hexose, any monosaccharide with a chain of six carbon atoms in the molecule.
GO:0019319	0.268604	0.309077	0.329616	0.340561	0.159591	0.599766	0.327558	0.306087	0.435211	0.33571	0.328404	0.458696	0.127174	0.0584705	0.086319	0.0908683	0.125787	0.107076	hexose biosynthetic process	BP	The chemical reactions and pathways resulting in the formation of hexose, any monosaccharide with a chain of six carbon atoms in the molecule.
GO:0019320	0.482461	0.555086	0.52359	0.549194	0.280321	0.762195	0.426522	0.599275	0.557407	0.677446	0.681697	0.808172	0.312494	0.29018	0.213214	0.220074	0.17309	0.254235	hexose catabolic process	BP	The chemical reactions and pathways resulting in the breakdown of hexose, any monosaccharide with a chain of six carbon atoms in the molecule.
GO:0019362	0.238015	0.287488	0.268526	0.287519	0.253632	0.339908	0.280978	0.312176	0.393438	0.263212	0.268206	0.351947	0.140201	0.0420695	0.108543	0.11023	0.25866	0.0859165	pyridine nucleotide metabolic process	BP	The chemical reactions and pathways involving a pyridine nucleotide, a nucleotide characterized by a pyridine derivative as a nitrogen base.
GO:0019363	0.133717	0.179921	0.163641	0.180049	0.232326	0.218945	0.124363	0.206324	0.356345	0.12876	0.247619	0.0926734	0.0635556	0.0184557	0.0514549	0.0507631	0.209542	0.0234122	pyridine nucleotide biosynthetic process	BP	The chemical reactions and pathways resulting in the formation of a pyridine nucleotide, a nucleotide characterized by a pyridine derivative as a nitrogen base.
GO:0019370	0.0835351	0.101613	0.143134	0.103721	0.120298	0.278606	0.0292761	0.0778926	0.0435475	0.0621683	0.0173197	0.164529	0.0554491	0.166453	0.0382952	0.0476109	0.0210643	0.0593401	leukotriene biosynthetic process	BP	The chemical reactions and pathways resulting in the formation of leukotriene, a pharmacologically active substance derived from a polyunsaturated fatty acid, such as arachidonic acid.
GO:0019395	0.423217	0.480988	0.522931	0.547374	0.297558	0.793388	0.605716	0.455986	0.252555	0.578782	0.752267	0.566612	0.242724	0.178835	0.167981	0.158972	0.0962736	0.159145	fatty acid oxidation	BP	The removal of one or more electrons from a fatty acid, with or without the concomitant removal of a proton or protons, by reaction with an electron-accepting substance, by addition of oxygen or by removal of hydrogen.
GO:0019438	0.175076	0.162148	0.202176	0.208891	0.107285	0.490335	0.0862919	0.154198	0.0314225	0.255063	0.083052	0.441678	0.127077	0.022614	0.104327	0.0993847	0.0177376	0.111438	aromatic compound biosynthetic process	BP	The chemical reactions and pathways resulting in the formation of aromatic compounds, any substance containing an aromatic carbon ring.
GO:0019538	0.989317	0.991167	0.992545	0.992119	0.988031	0.995799	0.973682	0.989572	0.984152	0.990658	0.984646	0.996623	0.970167	0.93065	0.951163	0.955844	0.948167	0.956834	protein metabolic process	BP	The chemical reactions and pathways involving a specific protein, rather than of proteins in general. Includes protein modification.
GO:0019627	0.35154	0.478436	0.528206	0.540515	0.308899	0.863946	0.369043	0.469551	0.480037	0.572881	0.736529	0.477257	0.118407	0.10448	0.0687639	0.0834308	0.116386	0.0942703	urea metabolic process	BP	The chemical reactions and pathways involving urea, the water soluble compound O=C-(NH2)2, produced in the liver by the ornithine cycle. It is the main nitrogen-containing excretion product in ureotelic animals.
GO:0019722	0.287633	0.296042	0.336039	0.344167	0.554065	0.385323	0.0627626	0.229861	0.0913716	0.201212	0.161508	0.380984	0.130578	0.0486474	0.0567274	0.0591122	0.00729975	0.0947459	calcium-mediated signaling	BP	A series of molecular signals in which a cell uses calcium ions to convert an extracellular signal into a response.
GO:0019724	0.503267	0.539191	0.608782	0.642656	0.492038	0.804514	0.40843	0.46082	0.376596	0.505195	0.565563	0.655751	0.278613	0.18964	0.207042	0.217394	0.382149	0.148694	B cell mediated immunity	BP	Any process involved with the carrying out of an immune response by a B cell, through, for instance, the production of antibodies or cytokines, or antigen presentation to T cells.
GO:0019725	0.851082	0.855988	0.854163	0.851618	0.850468	0.896386	0.7143	0.849292	0.792673	0.840474	0.857715	0.88983	0.713219	0.607428	0.598308	0.59102	0.577919	0.602783	cellular homeostasis	BP	Any process involved in the maintenance of an internal equilibrium at the level of the cell.
GO:0019748	0.221655	0.301719	0.38515	0.40776	0.162558	0.562328	0.381144	0.245339	0.193064	0.211226	0.25514	0.199827	0.0798949	0.0844773	0.0685285	0.0631082	0.119149	0.0725656	secondary metabolic process	BP	The chemical reactions and pathways resulting in many of the chemical changes of compounds that are not necessarily required for growth and maintenance of cells, and are often unique to a taxon. In multicellular organisms secondary metabolism is generally carried out in specific cell types, and may be useful for the organism as a whole. In unicellular organisms, secondary metabolism is often used…
GO:0019751	0.50263	0.52545	0.530076	0.528451	0.385851	0.634252	0.44989	0.52956	0.573632	0.563019	0.519142	0.608658	0.395806	0.221452	0.376932	0.383077	0.250308	0.441322	polyol metabolic process	BP	The chemical reactions and pathways involving a polyol, any alcohol containing three or more hydroxyl groups attached to saturated carbon atoms.
GO:0019752	0.924484	0.944031	0.947596	0.950182	0.875335	0.988806	0.885498	0.940727	0.90032	0.958044	0.977408	0.958315	0.821904	0.663006	0.75324	0.752771	0.724585	0.762188	carboxylic acid metabolic process	BP	The chemical reactions and pathways involving carboxylic acids, any organic acid containing one or more carboxyl (COOH) groups or anions (COO-).
GO:0019827	0.317635	0.354908	0.384969	0.405227	0.54362	0.379685	0.403636	0.323654	0.283589	0.404642	0.4377	0.423862	0.224119	0.115465	0.190045	0.212392	0.393849	0.173875	stem cell maintenance	BP	The process by which an organism retains a population of stem cells, preventing the commitment of all stem cell progeny to a differentiated cell fate.
GO:0019882	0.530034	0.498125	0.556275	0.565583	0.677923	0.601677	0.240873	0.435101	0.279097	0.545727	0.467353	0.743923	0.33598	0.141742	0.237233	0.25752	0.249773	0.244129	antigen processing and presentation	BP	The process by which an antigen-presenting cell expresses antigen (peptide or lipid) on its cell surface in association with an MHC protein complex.
GO:0019884	0.293034	0.221474	0.288655	0.288671	0.329641	0.284783	0.0448443	0.14356	0.134085	0.190535	0.0866689	0.512891	0.150264	0.0146902	0.0806615	0.0945452	0.121538	0.0970604	antigen processing and presentation of exogenous antigen	BP	The process by which an antigen-presenting cell expresses antigen (peptide or lipid) of exogenous origin on its cell surface in association with an MHC protein complex.
GO:0019932	0.649483	0.639392	0.617954	0.615673	0.647811	0.629081	0.333554	0.620896	0.315649	0.665653	0.615175	0.679981	0.526629	0.398265	0.367536	0.367903	0.430009	0.360589	second-messenger-mediated signaling	BP	A series of molecular signals in which an ion or small molecule is formed or released into the cytosol, thereby helping relay the signal within the cell.
GO:0019933	0.448087	0.398855	0.326936	0.30824	0.191864	0.355349	0.186976	0.415104	0.160293	0.495504	0.437853	0.523652	0.344981	0.158426	0.185035	0.15952	0.123669	0.166476	cAMP-mediated signaling	BP	A series of molecular signals in which a cell uses cyclic AMP to convert an extracellular signal into a response.
GO:0019935	0.465088	0.422729	0.367361	0.35352	0.203412	0.393077	0.198311	0.426858	0.207837	0.500725	0.437878	0.524858	0.355798	0.191102	0.192926	0.168853	0.124654	0.166615	cyclic-nucleotide-mediated signaling	BP	A series of molecular signals in which a cell uses a cyclic nucleotide to convert an extracellular signal into a response.
GO:0019941	0.891868	0.906118	0.910581	0.906611	0.898958	0.948072	0.74468	0.903205	0.868086	0.914524	0.858005	0.964145	0.791925	0.706422	0.722529	0.744806	0.706125	0.749088	modification-dependent protein catabolic process	BP	The chemical reactions and pathways resulting in the breakdown of a protein or peptide by hydrolysis of its peptide bonds, initiated by the covalent modification of the target protein.
GO:0019953	0.844479	0.862911	0.859347	0.864186	0.848091	0.895953	0.72155	0.85832	0.706561	0.923703	0.715951	0.986931	0.748064	0.659627	0.632601	0.639451	0.572118	0.651555	sexual reproduction	BP	The regular alternation, in the life cycle of haplontic, diplontic and diplohaplontic organisms, of meiosis and fertilization which provides for the production offspring. In diplontic organisms there is a life cycle in which the products of meiosis behave directly as gametes, fusing to form a zygote from which the diploid, or sexually reproductive polyploid, adult organism will develop. In diploh…
GO:0021510	0.308131	0.308319	0.299309	0.274592	0.264176	0.370647	0.25241	0.307208	0.225057	0.268176	0.198983	0.373747	0.279143	0.105902	0.257911	0.163787	0.103076	0.206046	spinal cord development	BP	The process whose specific outcome is the progression of the spinal cord over time, from its formation to the mature structure. The spinal cord primarily conducts sensory and motor nerve impulses between the brain and the peripheral nervous tissues.
GO:0021515	0.259588	0.258408	0.236497	0.218293	0.235432	0.25186	0.23812	0.262215	0.167399	0.215109	0.147054	0.364971	0.227474	0.0827923	0.191792	0.100061	0.0279396	0.13766	cell differentiation in spinal cord	BP	The process whereby relatively unspecialized cells acquire specialized structural and/or functional features that characterize the cells of the spinal cord. Differentiation includes the processes involved in commitment of a cell to a specific fate.
GO:0021532	0.127974	0.156511	0.218141	0.204873	0.0815166	0.518489	0.22921	0.108701	0.133532	0.133071	0.1102	0.217777	0.0574913	0.0775236	0.0201636	0.0206104	0.0238126	0.0226436	neural tube patterning	BP	The regionalization process that regulates the coordinated growth that establishes the non-random spatial arrangement of the neural tube.
GO:0021533	0.199014	0.116628	0.069219	0.0582213	0.0388981	0.0500108	0.0204645	0.182993	0.0216273	0.224331	0.36669	0.290406	0.178324	0.0220265	0.164654	0.183308	0.0300134	0.0983844	cell differentiation in hindbrain	BP	The process whereby relatively unspecialized cells acquire specialized structural and/or functional features that characterize the mature cells of the hindbrain. Differentiation includes the processes involved in commitment of a cell to a specific fate.
GO:0021536	0.185811	0.18396	0.227305	0.250696	0.192552	0.252957	0.26185	0.14828	0.0855693	0.162664	0.165853	0.197173	0.115543	0.0480266	0.0778221	0.0901292	0.121444	0.0848828	diencephalon development	BP	The process whose specific outcome is the progression of the diencephalon over time, from its formation to the mature structure. The diencephalon is the paired caudal parts of the prosencephalon from which the thalamus, hypothalamus, epithalamus and subthalamus are derived; these regions regulate autonomic, visceral and endocrine function, and process information directed to the cerebral cortex.
GO:0021537	0.388977	0.40584	0.478885	0.451765	0.38439	0.524391	0.364115	0.334516	0.277177	0.310661	0.240083	0.451128	0.294612	0.250396	0.249453	0.277125	0.227315	0.293095	telencephalon development	BP	The process whose specific outcome is the progression of the telencephalon over time, from its formation to the mature structure. The telencephalon is the paired anteriolateral division of the prosencephalon plus the lamina terminalis from which the olfactory lobes, cerebral cortex, and subcortical nuclei are derived.
GO:0021543	0.319772	0.338912	0.409738	0.380137	0.312393	0.45067	0.337086	0.266225	0.15003	0.257403	0.144418	0.423885	0.230408	0.235354	0.185044	0.20133	0.178475	0.236219	pallium development	BP	The process whose specific outcome is the progression of the pallium over time, from its formation to the mature structure. The pallium is the roof region of the telencephalon.
GO:0021545	0.196661	0.159625	0.134652	0.150752	0.192284	0.239153	0.0189549	0.174022	0.269331	0.210595	0.0835493	0.277928	0.14929	0.0633837	0.0886859	0.0778855	0.0739184	0.0605128	cranial nerve development	BP	The process whose specific outcome is the progression of the cranial nerves over time, from its formation to the mature structure. The cranial nerves are composed of twelve pairs of nerves that emanate from the nervous tissue of the hindbrain. These nerves are sensory, motor, or mixed in nature, and provide the motor and general sensory innervation of the head, neck and viscera. They mediate visi…
GO:0021549	0.354857	0.317739	0.280701	0.239408	0.101367	0.343632	0.137905	0.31141	0.209292	0.320834	0.424	0.451689	0.287742	0.174018	0.257877	0.287763	0.148672	0.220735	cerebellum development	BP	The process whose specific outcome is the progression of the cerebellum over time, from its formation to the mature structure. The cerebellum is the portion of the brain in the back of the head between the cerebrum and the pons. In mice, the cerebellum controls balance for walking and standing, modulates the force and range of movement and is involved in the learning of motor skills.
GO:0021575	0.310469	0.259584	0.213236	0.187844	0.109851	0.159802	0.129589	0.263651	0.0775305	0.310404	0.402355	0.447953	0.244265	0.150504	0.215555	0.241927	0.0756369	0.168346	hindbrain morphogenesis	BP	The process by which the anatomical structure of the hindbrain is generated and organized. Morphogenesis pertains to the creation of form. The hindbrain is the region consisting of the medulla, pons and cerebellum. Areas of the hindbrain control motor and autonomic functions.
GO:0021587	0.297822	0.246539	0.193154	0.164296	0.0550081	0.158554	0.117081	0.256764	0.0731316	0.298914	0.396024	0.440534	0.240991	0.149669	0.213927	0.240007	0.0741081	0.165713	cerebellum morphogenesis	BP	The process by which the anatomical structure of the cerebellum is generated and organized. Morphogenesis pertains to the creation of form. The cerebellum is the portion of the brain in the back of the head between the cerebrum and the pons. The cerebellum controls balance for walking and standing, modulates the force and range of movement and is involved in the learning of motor skills.
GO:0021675	0.277176	0.254067	0.23312	0.215938	0.269844	0.318484	0.099635	0.267785	0.360769	0.284179	0.247776	0.301994	0.20309	0.101059	0.100983	0.0908967	0.0847334	0.0775864	nerve development	BP	The process whose specific outcome is the progression of a nerve over time, from its formation to the mature structure.
GO:0021680	0.147149	0.0923461	0.0797069	0.0504279	0.0511388	0.0529369	0.0241417	0.0974826	0.165239	0.052533	0.142771	0.0511435	0.0823945	0.0101936	0.0642345	0.0803737	0.0686866	0.0926685	cerebellar Purkinje cell layer development	BP	The process whose specific outcome is the progression of the cerebellar Purkinje cell layer over time, from its formation to the mature structure. The Purkinje cell layer lies just underneath the molecular layer of the cerebellar cortex. It contains the neuronal cell bodies of the Purkinje cells that are arranged side by side in a single layer. Candelabrum interneurons are vertically oriented bet…
GO:0021695	0.309955	0.250893	0.193882	0.155914	0.0729471	0.103149	0.0960533	0.285099	0.202463	0.28992	0.413212	0.419166	0.264119	0.161725	0.227142	0.251733	0.123507	0.171415	cerebellar cortex development	BP	The process whose specific outcome is the progression of the cerebellar cortex over time, from its formation to the mature structure. The cerebellar cortex is a thin mantle of gray matter that covers the surface of each cerebral hemisphere. It has a characteristic morphology with convolutions (gyri) and crevices (sulci) that have specific functions. Six layers of nerve cells and the nerve pathway…
GO:0021696	0.263926	0.195577	0.136471	0.116525	0.0442638	0.0520627	0.0750867	0.236282	0.0646574	0.273529	0.392447	0.410295	0.224593	0.148328	0.188389	0.208502	0.0661518	0.121923	cerebellar cortex morphogenesis	BP	The process by which the anatomical structure of the cranial nerves are generated and organized. Morphogenesis pertains to the creation of form. The cerebellar cortex is a thin mantle of gray matter that covers the surface of each cerebral hemisphere. It has a characteristic morphology with convolutions (gyri) and crevices (sulci) that have specific functions. Six layers of nerve cells and the ne…
GO:0021697	0.199014	0.116628	0.069219	0.0582213	0.0388981	0.0500108	0.0204645	0.182993	0.0216273	0.224331	0.36669	0.290406	0.178324	0.0220265	0.164654	0.183308	0.0300134	0.0983844	cerebellar cortex formation	BP	The process that gives rise to the cerebellar cortex. This process pertains to the initial formation of a structure from unspecified parts. The cerebellar cortex is a thin mantle of gray matter that covers the surface of each cerebral hemisphere. It has a characteristic morphology with convolutions (gyri) and crevices (sulci) that have specific functions. Six layers of nerve cells and the nerve p…
GO:0021700	0.639249	0.572598	0.568133	0.540685	0.586091	0.685788	0.272971	0.538432	0.334039	0.59569	0.460623	0.721103	0.528035	0.401637	0.368552	0.355007	0.291787	0.365703	developmental maturation	BP	A developmental process, independent of morphogenetic (shape) change, that is required for an anatomical structure, cell or cellular component to attain its fully functional state.
GO:0021761	0.109846	0.0864946	0.131963	0.122733	0.18585	0.0932186	0.065058	0.0543938	0.03954	0.0539277	0.0525371	0.103569	0.0788063	0.0300514	0.0518103	0.05643	0.0639507	0.0459183	limbic system development	BP	The progression of the limbic system over time from its initial formation until its mature state. The limbic system is a collection of structures in the brain involved in emotion, motivation and emotional aspects of memory.
GO:0021782	0.0622725	0.0761015	0.156816	0.149584	0.106825	0.427953	0.0912077	0.0307822	0.0373257	0.0263056	0.0631779	0.00867509	0.0326369	0.0175878	0.0258527	0.0297499	0.00791393	0.0591606	glial cell development	BP	The process aimed at the progression of a glial cell over time, from initial commitment of the cell to a specific fate, to the fully functional differentiated cell.
GO:0021795	0.13445	0.177348	0.187533	0.157921	0.0842427	0.325549	0.0763682	0.162182	0.0536129	0.154044	0.0423752	0.36059	0.0742207	0.179589	0.0540158	0.069972	0.0687187	0.0812241	cerebral cortex cell migration	BP	The orderly movement of cells from one site to another in the cerebral cortex.
GO:0021872	0.210825	0.184456	0.218923	0.237705	0.350561	0.208829	0.284296	0.156124	0.0762358	0.124537	0.139521	0.175408	0.116495	0.26933	0.0719773	0.0903568	0.0596027	0.1207	generation of neurons in the forebrain	BP	The process by which nerve cells are generated in the forebrain. This includes the production of neuroblasts from and their differentiation into neurons.
GO:0021879	0.156642	0.149049	0.172325	0.180764	0.156895	0.208748	0.2607	0.133524	0.0397114	0.100243	0.10739	0.161559	0.0842453	0.189054	0.0476253	0.0593913	0.0516023	0.0721933	forebrain neuron differentiation	BP	The process whereby a relatively unspecialized cell acquires specialized features of a neuron that will reside in the forebrain.
GO:0021885	0.13445	0.177348	0.187533	0.157921	0.0842427	0.325549	0.0763682	0.162182	0.0536129	0.154044	0.0423752	0.36059	0.0742207	0.179589	0.0540158	0.069972	0.0687187	0.0812241	forebrain cell migration	BP	The orderly movement of cells from one site to another at least one of which is located in the forebrain.
GO:0021915	0.492434	0.533814	0.613612	0.615858	0.677233	0.702669	0.43946	0.463855	0.37884	0.521216	0.451723	0.694952	0.337968	0.350746	0.263601	0.281504	0.198196	0.251309	neural tube development	BP	The process whose specific outcome is the progression of the neural tube over time, from its formation to the mature structure. The mature structure of the neural tube exists when the tube has been segmented into the forebrain, midbrain, hindbrain and spinal cord regions. In addition neural crest has budded away from the epithelium.
GO:0021952	0.112132	0.0587259	0.0971389	0.0776399	0.0100027	0.22094	0.045408	0.0336937	0.00393427	0.0348767	0.0441546	0.0428453	0.124553	0.0546193	0.104806	0.107007	0.295513	0.028128	central nervous system projection neuron axonogenesis	BP	Generation of a long process of a CNS neuron, that carries efferent (outgoing) action potentials from the cell body towards target cells in a different central nervous system region.
GO:0021953	0.346551	0.294265	0.361576	0.346501	0.427702	0.346822	0.20175	0.23589	0.128485	0.199268	0.155078	0.342848	0.328505	0.414283	0.252249	0.274126	0.400292	0.207567	central nervous system neuron differentiation	BP	The process whereby a relatively unspecialized cell acquires specialized features of a neuron whose cell body resides in the central nervous system.
GO:0021954	0.247091	0.18163	0.252712	0.235637	0.195693	0.34211	0.159086	0.130159	0.0282145	0.103584	0.091716	0.167716	0.235284	0.250155	0.204763	0.22063	0.340373	0.146777	central nervous system neuron development	BP	The process whose specific outcome is the progression of a neuron whose cell body is located in the central nervous system, from initial commitment of the cell to a neuronal fate, to the fully functional differentiated neuron.
GO:0021955	0.12429	0.0692818	0.124327	0.106933	0.0120828	0.277445	0.0491477	0.0357651	0.00556393	0.0369428	0.0460921	0.0460751	0.133973	0.0574711	0.113784	0.117983	0.315016	0.0344092	central nervous system neuron axonogenesis	BP	Generation of a long process from a neuron whose cell body resides in the central nervous system. The process carries efferent (outgoing) action potentials from the cell body towards target cells.
GO:0021983	0.124799	0.109236	0.164161	0.186951	0.188105	0.17035	0.239905	0.0669397	0.0664277	0.0715384	0.052514	0.0866837	0.0652598	0.0255997	0.0444471	0.0524553	0.102518	0.0581256	pituitary gland development	BP	The progression of the pituitary gland over time from its initial formation until its mature state. The pituitary gland is an endocrine gland that secretes hormones that regulate many other glands.
GO:0021987	0.297191	0.312225	0.38292	0.35222	0.308408	0.413483	0.274326	0.237943	0.0866334	0.236028	0.0987875	0.416533	0.209991	0.229146	0.164166	0.177012	0.136904	0.21772	cerebral cortex development	BP	The progression of the cerebral cortex over time from its initial formation until its mature state. The cerebral cortex is the outer layered region of the telencephalon.
GO:0022008	0.917253	0.891003	0.902885	0.898212	0.877713	0.93659	0.822469	0.873415	0.864728	0.872451	0.857189	0.920012	0.881143	0.737489	0.820972	0.816858	0.799523	0.806686	neurogenesis	BP	Generation of cells within the nervous system.
GO:0022029	0.13445	0.177348	0.187533	0.157921	0.0842427	0.325549	0.0763682	0.162182	0.0536129	0.154044	0.0423752	0.36059	0.0742207	0.179589	0.0540158	0.069972	0.0687187	0.0812241	telencephalon cell migration	BP	The orderly movement of cells from one site to another at least one of which is located in the telencephalon.
GO:0022037	0.354857	0.317739	0.280701	0.239408	0.101367	0.343632	0.137905	0.31141	0.209292	0.320834	0.424	0.451689	0.287742	0.174018	0.257877	0.287763	0.148672	0.220735	metencephalon development	BP	The process whose specific outcome is the progression of the metencephalon over time, from its formation to the mature structure.
GO:0022402	0.87053	0.887535	0.889461	0.891211	0.946539	0.915137	0.687298	0.888049	0.8377	0.914112	0.820068	0.9717	0.775677	0.681635	0.717877	0.719142	0.671955	0.738539	cell cycle process	BP	A cellular process that is involved in the progression of biochemical and morphological phases and events that occur in a cell during successive cell replication or nuclear replication events.
GO:0022403	0.849442	0.866661	0.862747	0.870078	0.938591	0.896177	0.667287	0.87263	0.818706	0.902457	0.799535	0.969548	0.744402	0.650547	0.68433	0.688671	0.639055	0.711113	cell cycle phase	BP	A cell cycle process comprising the steps by which a cell progresses through one of the biochemical and morphological phases and events that occur during successive cell replication or nuclear replication events.
GO:0022404	0.403202	0.43192	0.419107	0.37878	0.241264	0.578506	0.38558	0.4663	0.656345	0.431054	0.422772	0.504864	0.302567	0.142419	0.244297	0.265205	0.492033	0.20014	molting cycle process	BP	A multicellular organismal process involved in the periodic casting off and regeneration of an outer covering of cuticle, feathers, hair, horns, skin.
GO:0022405	0.403202	0.43192	0.419107	0.37878	0.241264	0.578506	0.38558	0.4663	0.656345	0.431054	0.422772	0.504864	0.302567	0.142419	0.244297	0.265205	0.492033	0.20014	hair cycle process	BP	A multicellular organismal process involved in the cyclical phases of growth (anagen), regression (catagen), quiescence (telogen), and shedding (exogen) in the life of a hair; one of the collection or mass of filaments growing from the skin of an animal, and forming a covering for a part of the head or for any part or the whole of the body.
GO:0022406	0.216016	0.249497	0.258024	0.206103	0.121725	0.27179	0.295332	0.242985	0.358728	0.176956	0.104145	0.334196	0.130591	0.0828581	0.120235	0.142044	0.211841	0.0976088	membrane docking	BP	The initial attachment of a membrane or protein to a target membrane. Docking requires only that the proteins come close enough to interact and adhere.
GO:0022411	0.551411	0.56468	0.59437	0.594818	0.548726	0.713512	0.305581	0.548797	0.482448	0.609265	0.507684	0.793619	0.40841	0.20139	0.318395	0.313758	0.418901	0.315892	cellular component disassembly	BP	A cellular process that results in the breakdown of a part of the cell.
GO:0022414	0.898341	0.910675	0.908848	0.913907	0.911996	0.929923	0.805678	0.908762	0.81976	0.947934	0.837955	0.990154	0.826986	0.735133	0.755245	0.767168	0.692374	0.77232	reproductive process	BP	A biological process that directly contributes to the process of producing new individuals by one or two organisms. The new individuals inherit some proportion of their genetic material from the parent or parents.
GO:0022600	0.190572	0.211934	0.289276	0.301378	0.188631	0.702561	0.0679749	0.12398	0.105255	0.16327	0.0429142	0.191393	0.0666983	0.0184187	0.0589535	0.050833	0.00615249	0.0911219	digestive system process	BP	A physical, chemical, or biochemical process carried out by living organisms to break down ingested nutrients into components that may be easily absorbed and directed into metabolism.
GO:0022602	0.319857	0.298908	0.336162	0.371411	0.239752	0.519441	0.108309	0.288369	0.203676	0.313428	0.220935	0.527475	0.216622	0.120344	0.176032	0.186231	0.220103	0.146618	ovulation cycle process	BP	A process involved in the sexual cycle seen in female mammals, with physiologic changes in the endometrium that recur at regular intervals during the reproductive years.
GO:0022603	0.827139	0.820846	0.849861	0.848528	0.78552	0.885109	0.771503	0.785871	0.678887	0.814918	0.775177	0.879884	0.708931	0.463791	0.623694	0.645987	0.692593	0.594255	regulation of anatomical structure morphogenesis	BP	Any process that modulates the frequency, rate or extent of anatomical structure morphogenesis.
GO:0022604	0.789956	0.768745	0.800699	0.802279	0.718315	0.846541	0.752044	0.729197	0.569181	0.771952	0.743498	0.85043	0.659479	0.409357	0.578604	0.602705	0.633517	0.559606	regulation of cell morphogenesis	BP	Any process that modulates the frequency, rate or extent of cell morphogenesis. Cell morphogenesis is the developmental process by which the size or shape of a cell is generated and organized.
GO:0022607	0.897573	0.890079	0.89114	0.891943	0.880912	0.891837	0.769216	0.890349	0.843795	0.9072	0.849293	0.956831	0.816038	0.670358	0.74782	0.75379	0.746154	0.752885	cellular component assembly	BP	A cellular process that results in the assembly of a part of the cell.
GO:0022610	0.930786	0.928009	0.933832	0.934087	0.940158	0.932549	0.882579	0.919277	0.878646	0.927078	0.926997	0.956398	0.869548	0.662122	0.81921	0.829837	0.829494	0.832487	biological adhesion	BP	The attachment of a cell or organism to a substrate or other organism.
GO:0022613	0.697089	0.705263	0.71276	0.707486	0.678454	0.74821	0.591436	0.71171	0.637133	0.74604	0.712228	0.85821	0.568713	0.359017	0.519253	0.527412	0.424392	0.530208	ribonucleoprotein complex biogenesis	BP	The cellular process by which a complex containing RNA and proteins is synthesized, aggregates, and bonds together. Includes the synthesis of the constituent RNA and protein molecules.
GO:0022618	0.499804	0.47555	0.441072	0.432838	0.477559	0.385767	0.301428	0.530345	0.464763	0.596488	0.538842	0.747294	0.366337	0.0775685	0.297874	0.293938	0.156506	0.306613	ribonucleoprotein complex assembly	BP	The aggregation, arrangement and bonding together of proteins and RNA molecules to form a ribonucleoprotein complex.
GO:0022900	0.608163	0.667867	0.638547	0.63626	0.503083	0.822615	0.601736	0.694793	0.807225	0.626149	0.661985	0.692378	0.444597	0.345944	0.360268	0.366878	0.193688	0.344835	electron transport chain	BP	A process whereby a series of electron carriers operate together to transfer electrons from donors to any of several different terminal electron acceptors to generate a transmembrane electrochemical gradient.
GO:0022904	0.198569	0.239137	0.209986	0.198795	0.108337	0.384591	0.11572	0.268328	0.437613	0.219709	0.311699	0.220634	0.078663	0.0235452	0.030715	0.0367219	0.0239077	0.0481456	respiratory electron transport chain	BP	A process whereby a series of electron carriers operate together to transfer electrons from donors such as NADH and FADH2 to any of several different terminal electron acceptors to generate a transmembrane electrochemical gradient.
GO:0030001	0.921418	0.916995	0.918389	0.915997	0.918479	0.927484	0.846991	0.912989	0.860433	0.910608	0.940889	0.906226	0.85504	0.718892	0.812504	0.80973	0.850423	0.781652	metal ion transport	BP	The directed movement of metal ions, any metal ion with an electric charge, into, out of, within or between cells.
GO:0030003	0.752757	0.747951	0.739411	0.733904	0.754786	0.711814	0.61156	0.735862	0.65536	0.70404	0.76088	0.727285	0.571075	0.400596	0.418086	0.416777	0.408461	0.4337	cellular cation homeostasis	BP	Any process involved in the maintenance of an internal equilibrium of cations at the level of a cell.
GO:0030005	0.727278	0.712713	0.697593	0.704817	0.724632	0.696578	0.604148	0.698329	0.647504	0.634601	0.680472	0.655849	0.541992	0.366416	0.377981	0.372853	0.378964	0.381857	cellular di-, tri-valent inorganic cation homeostasis	BP	Any process involved in the maintenance of an internal equilibrium of divalent or trivalent cations at the level of a cell.
GO:0030029	0.758665	0.765108	0.75615	0.766345	0.716459	0.806967	0.579105	0.765745	0.742941	0.76061	0.719693	0.847977	0.643691	0.408639	0.539809	0.549836	0.655723	0.511356	actin filament-based process	BP	Any cellular process that depends upon or alters the actin cytoskeleton, that part of the cytoskeleton comprising actin filaments and their associated proteins.
GO:0030030	0.889642	0.865312	0.877781	0.874391	0.856204	0.906262	0.789374	0.852171	0.812521	0.871076	0.848571	0.931846	0.833271	0.576653	0.762435	0.775622	0.784261	0.75512	cell projection organization	BP	A process that is carried out at the cellular level which results in the formation, arrangement of constituent parts, or disassembly of a prolongation or process extending from a cell, e.g. a flagellum or axon.
GO:0030031	0.586728	0.582833	0.629646	0.633769	0.556159	0.724575	0.370338	0.552023	0.408532	0.627589	0.519688	0.77513	0.449276	0.176991	0.358226	0.3587	0.457476	0.328656	cell projection assembly	BP	Formation of a prolongation or process extending from a cell, e.g. a flagellum or axon.
GO:0030032	0.114769	0.134292	0.195586	0.213699	0.169794	0.218625	0.0420951	0.0958522	0.0319543	0.137933	0.164052	0.299579	0.0407487	0.0119931	0.016689	0.0188797	0.045758	0.00846262	lamellipodium assembly	BP	Formation of a lamellipodium, a thin sheetlike extension of the surface of a migrating cell.
GO:0030035	0.342503	0.27991	0.329276	0.331499	0.268246	0.566648	0.123939	0.253121	0.165765	0.33421	0.245521	0.558974	0.239099	0.00322701	0.135795	0.113528	0.144754	0.106092	microspike assembly	BP	Formation of a microspike, a thin, stiff projection extended from the surface of a migrating cell.
GO:0030036	0.740293	0.745497	0.735725	0.745594	0.692845	0.796228	0.539529	0.752345	0.730607	0.748982	0.692215	0.842015	0.628749	0.404201	0.522597	0.536937	0.648571	0.497554	actin cytoskeleton organization	BP	A process that is carried out at the cellular level which results in the formation, arrangement of constituent parts, or disassembly of cytoskeletal structures comprising actin filaments and their associated proteins.
GO:0030041	0.420426	0.398837	0.385695	0.39819	0.331452	0.441206	0.207768	0.425522	0.352697	0.523478	0.367546	0.690507	0.271224	0.0857879	0.177906	0.174204	0.191178	0.144771	actin filament polymerization	BP	Assembly of actin filaments by the addition of actin monomers to a filament.
GO:0030042	0.288984	0.260864	0.270941	0.284522	0.299583	0.333104	0.0216273	0.271824	0.104079	0.364044	0.34435	0.554787	0.169152	0.0915982	0.0979426	0.0797022	0.122715	0.0745198	actin filament depolymerization	BP	Disassembly of actin filaments by the removal of actin monomers from a filament.
GO:0030048	0.112599	0.107007	0.141143	0.125544	0.149826	0.162109	0.0456856	0.0731623	0.164467	0.0459518	0.0430125	0.116153	0.0469425	0.00639222	0.0303037	0.0322036	0.0391562	0.027085	actin filament-based movement	BP	Movement of organelles or other particles along actin filaments, or sliding of actin filaments past each other, mediated by motor proteins.
GO:0030072	0.504544	0.394679	0.447336	0.439806	0.461544	0.535378	0.190081	0.352383	0.239701	0.366476	0.322316	0.447418	0.295977	0.160796	0.18138	0.190254	0.0815039	0.215774	peptide hormone secretion	BP	The regulated release of a peptide hormone from secretory granules.
GO:0030073	0.502939	0.392105	0.444967	0.437771	0.46129	0.533071	0.188881	0.350134	0.238126	0.365082	0.321165	0.447205	0.294307	0.157287	0.179955	0.18931	0.0815036	0.214767	insulin secretion	BP	The regulated release of proinsulin from secretory granules (B granules) in the B cells of the pancreas; accompanied by cleavage of proinsulin to form mature insulin.
GO:0030097	0.815101	0.830292	0.858074	0.86184	0.899885	0.880202	0.697047	0.792198	0.713191	0.811782	0.741538	0.881464	0.67954	0.492103	0.565414	0.576098	0.57969	0.585705	hemopoiesis	BP	The process whose specific outcome is the progression of the myeloid and lymphoid derived organ/tissue systems of the blood and other parts of the body over time, from formation to the mature structure. The site of hemopoiesis is variable during development, but occurs primarily in bone marrow or kidney in many adult vertebrates.
GO:0030098	0.693357	0.691502	0.774789	0.786444	0.875201	0.778843	0.586245	0.581294	0.554691	0.561379	0.434668	0.733285	0.557355	0.34646	0.403457	0.425992	0.465727	0.448348	lymphocyte differentiation	BP	The process whereby a relatively unspecialized precursor cell acquires specialized features of B cells, T cells, or natural killer cells.
GO:0030099	0.612282	0.651335	0.668951	0.665626	0.573577	0.774915	0.45616	0.622382	0.547781	0.673571	0.641696	0.790528	0.437208	0.303304	0.390501	0.399208	0.454815	0.401655	myeloid cell differentiation	BP	The process whereby a relatively unspecialized myeloid precursor cell acquires the specialized features of any cell of the myeloid leukocyte, megakaryocyte, thrombocyte, or erythrocyte lineages.
GO:0030100	0.252403	0.267702	0.323882	0.327797	0.299059	0.386067	0.237848	0.212124	0.22676	0.200989	0.206063	0.259725	0.163827	0.0937021	0.113835	0.114457	0.181867	0.0966081	regulation of endocytosis	BP	Any process that modulates the frequency, rate or extent of endocytosis.
GO:0030111	0.292961	0.304166	0.36005	0.36246	0.147284	0.413943	0.251472	0.251956	0.33891	0.277096	0.179442	0.467016	0.214526	0.105372	0.195499	0.221514	0.352627	0.176935	regulation of Wnt receptor signaling pathway	BP	Any process that modulates the frequency, rate or extent of the activity of the Wnt receptor mediated signal transduction pathway.
GO:0030148	0.350855	0.396681	0.395241	0.427652	0.160137	0.590124	0.273761	0.340221	0.400628	0.351814	0.270191	0.531077	0.215574	0.143833	0.123539	0.118399	0.0355504	0.18593	sphingolipid biosynthetic process	BP	The chemical reactions and pathways resulting in the formation of sphingolipids, any of a class of lipids containing the long-chain amine diol sphingosine or a closely related base (a sphingoid).
GO:0030154	0.977888	0.979014	0.980349	0.980685	0.976645	0.984549	0.957236	0.976515	0.96817	0.979453	0.962882	0.993023	0.951593	0.878532	0.921112	0.923201	0.916756	0.921017	cell differentiation	BP	The process whereby relatively unspecialized cells, e.g. embryonic or regenerative cells, acquire specialized structural and/or functional features that characterize the cells, tissues, or organs of the mature organism or some other relatively stable phase of the organism's life history. Differentiation includes the processes involved in commitment of a cell to a specific fate.
GO:0030155	0.707629	0.730852	0.760455	0.773611	0.787376	0.743029	0.689959	0.698037	0.588097	0.755836	0.815704	0.793105	0.575202	0.218299	0.507482	0.514749	0.473152	0.539392	regulation of cell adhesion	BP	Any process that modulates the frequency, rate or extent of attachment of a cell to another cell or to the extracellular matrix.
GO:0030162	0.184242	0.274546	0.325944	0.369911	0.653524	0.251423	0.378249	0.228477	0.458648	0.14543	0.233078	0.228182	0.0438872	0.00662716	0.0397589	0.0479308	0.157942	0.0163373	regulation of proteolysis	BP	Any process that modulates the frequency, rate or extent of the hydrolysis of a peptide bond or bonds within a protein.
GO:0030163	0.899219	0.912521	0.918001	0.914075	0.906444	0.956684	0.753163	0.908524	0.879683	0.918194	0.862643	0.965481	0.80611	0.725753	0.739888	0.759927	0.742404	0.760383	protein catabolic process	BP	The chemical reactions and pathways resulting in the breakdown of a protein by the destruction of the native, active configuration, with or without the hydrolysis of peptide bonds.
GO:0030168	0.151893	0.153943	0.208031	0.174359	0.110599	0.429896	0.107662	0.0726933	0.0163149	0.107509	0.129956	0.180924	0.090579	0.00932241	0.0496851	0.0551407	0.0715259	0.0603187	platelet activation	BP	A series of progressive, overlapping events triggered by exposure of the platelets to subendothelial tissue. These events include shape change, adhesiveness, aggregation, and release reactions. When carried through to completion, these events lead to the formation of a stable hemostatic plug.
GO:0030178	0.284035	0.293877	0.351325	0.358787	0.14719	0.412544	0.24777	0.237756	0.322984	0.266845	0.156071	0.46387	0.20521	0.0978986	0.182872	0.208846	0.330306	0.16815	negative regulation of Wnt receptor signaling pathway	BP	Any process that stops, prevents or reduces the frequency, rate or extent of Wnt receptor signaling pathway activity.
GO:0030182	0.904547	0.87184	0.884544	0.87906	0.855328	0.913372	0.806317	0.851914	0.840937	0.851408	0.84501	0.904064	0.868612	0.726593	0.802311	0.795255	0.789327	0.776768	neuron differentiation	BP	The process whereby a relatively unspecialized cell acquires specialized features of a neuron.
GO:0030183	0.452343	0.463923	0.549119	0.554559	0.675112	0.556728	0.380368	0.351484	0.33579	0.335426	0.274836	0.51005	0.35011	0.217857	0.183987	0.209856	0.154837	0.240771	B cell differentiation	BP	The process whereby a precursor cell type acquires the specialized features of a B cell.
GO:0030198	0.633362	0.631618	0.664083	0.672925	0.524225	0.701321	0.572738	0.578109	0.487988	0.625525	0.716433	0.736445	0.513398	0.150694	0.44056	0.441033	0.379606	0.458923	extracellular matrix organization	BP	A process that is carried out at the cellular level which results in the formation, arrangement of constituent parts, or disassembly of an extracellular matrix.
GO:0030203	0.38504	0.338043	0.363974	0.344609	0.261538	0.304869	0.456941	0.328329	0.27172	0.391137	0.232522	0.608134	0.170693	0.117908	0.110024	0.115109	0.161815	0.0884829	glycosaminoglycan metabolic process	BP	The chemical reactions and pathways involving glycosaminoglycans, any one of a group of polysaccharides that contain amino sugars. Formerly known as mucopolysaccharides, they include hyaluronic acid and chondroitin, which provide lubrication in joints and form part of the matrix of cartilage. The three-dimensional structure of these molecules enables them to trap water, which forms a gel and give…
GO:0030204	0.325974	0.249011	0.282342	0.258301	0.152002	0.276958	0.347485	0.239952	0.25164	0.269688	0.171118	0.451192	0.12276	0.0365686	0.0843294	0.0893845	0.144835	0.0575957	chondroitin sulfate metabolic process	BP	The chemical reactions and pathways involving chondroitin sulfate, any member of a group of 10-60 kDa glycosaminoglycans, widely distributed in cartilage and other mammalian connective tissues, the repeat units of which consist of beta-(1,4)-linked D-glucuronyl beta-(1,3)-N-acetyl-D-galactosamine sulfate. They usually occur linked to a protein to form proteoglycans. Two subgroups exist, one in wh…
GO:0030216	0.105215	0.143233	0.1512	0.139696	0.127497	0.134208	0.125298	0.137645	0.165971	0.153628	0.131715	0.260117	0.056739	0.0242375	0.039672	0.0289616	0.0415594	0.0325411	keratinocyte differentiation	BP	The process whereby a relatively unspecialized cell acquires specialized features of a keratinocyte.
GO:0030217	0.62262	0.629013	0.722394	0.735331	0.860615	0.713663	0.465475	0.518898	0.487106	0.522354	0.403343	0.70049	0.433078	0.289977	0.333064	0.354818	0.443926	0.365799	T cell differentiation	BP	The process by which a precursor cell type acquires characteristics of a more mature T-cell. A T cell is a type of lymphocyte whose definin characteristic is the expression of a T cell receptor complex.
GO:0030218	0.376638	0.429378	0.441276	0.45889	0.425125	0.505259	0.224182	0.405104	0.390171	0.434464	0.469023	0.538915	0.231512	0.115167	0.206788	0.215325	0.139507	0.276845	erythrocyte differentiation	BP	The process by which a myeloid precursor cell acquires specializes features of an erythrocyte.
GO:0030239	0.19342	0.251063	0.159957	0.134954	0.0956466	0.355332	0.0113051	0.367208	0.448093	0.154749	0.128147	0.201287	0.107506	0.078197	0.0898161	0.0890282	0.103712	0.0660813	myofibril assembly	BP	Formation of myofibrils, the repeating units of striated muscle.
GO:0030258	0.511054	0.5573	0.572832	0.589299	0.394537	0.800978	0.627998	0.52748	0.310515	0.641259	0.767307	0.65498	0.357594	0.491406	0.233983	0.23185	0.105079	0.255191	lipid modification	BP	The covalent alteration of one or more fatty acids in a lipid, resulting in a change in the properties of the lipid.
GO:0030261	0.0903803	0.174326	0.208405	0.196632	0.529207	0.179577	0.0417499	0.136394	0.0535103	0.266869	0.178023	0.547065	0.0161987	0.0724063	0.0121276	0.0113699	0.0247337	0.0120492	chromosome condensation	BP	The progressive compaction of dispersed interphase chromatin into threadlike chromosomes prior to mitotic or meiotic nuclear division, or during apoptosis, in eukaryotic cells.
GO:0030262	0.10868	0.156253	0.17165	0.168819	0.132707	0.479686	0.10215	0.148369	0.170696	0.188351	0.128566	0.339594	0.0310104	0.0334081	0.0180052	0.0238545	0.0340036	0.0195183	apoptotic nuclear changes	BP	The morphological and physiological alterations undergone by the nucleus during apoptosis.
GO:0030278	0.421896	0.395917	0.468019	0.444907	0.29013	0.531706	0.347849	0.319268	0.261471	0.347626	0.276407	0.531185	0.378899	0.119402	0.236692	0.20407	0.459089	0.152286	regulation of ossification	BP	Any process that modulates the frequency, rate or extent of bone formation.
GO:0030282	0.151993	0.234913	0.136022	0.173727	0.106509	0.331769	0.165366	0.2245	0.108514	0.230883	0.28786	0.362336	0.0420598	0.0201593	0.0305278	0.0361865	0.0500466	0.0424094	bone mineralization	BP	The deposition of calcium phosphate in bone tissue.
GO:0030308	0.268429	0.192112	0.242123	0.231117	0.0545562	0.390277	0.309396	0.158274	0.135261	0.205249	0.230858	0.342517	0.0773356	0.0209287	0.0456319	0.0553642	0.0877796	0.0509411	negative regulation of cell growth	BP	Any process that stops, prevents or reduces the frequency, rate or extent of cell growth.
GO:0030316	0.210637	0.224587	0.217143	0.177272	0.0330642	0.40947	0.0366474	0.189301	0.177145	0.225751	0.100959	0.41416	0.142574	0.11189	0.152463	0.158673	0.324227	0.114989	osteoclast differentiation	BP	The process whereby a relatively unspecialized monocyte acquires the specialized features of a osteoclast cell.
GO:0030317	0.253165	0.288299	0.260075	0.266588	0.216069	0.337283	0.328723	0.339575	0.37917	0.379367	0.18507	0.718111	0.169317	0.117311	0.148364	0.16531	0.247457	0.155205	sperm motility	BP	Any process involved in the controlled movement of a sperm cell.
GO:0030318	0.110536	0.123595	0.131994	0.121881	0.0636045	0.159422	0.0419072	0.125532	0.140949	0.114318	0.0255041	0.250453	0.0423673	0.103839	0.027614	0.0260684	0.00883971	0.00959719	melanocyte differentiation	BP	The process whereby a relatively unspecialized cell acquires specialized features of a melanocyte.
GO:0030323	0.438776	0.532936	0.590015	0.621237	0.520877	0.790335	0.389857	0.484578	0.399593	0.517993	0.437993	0.644346	0.212553	0.0872183	0.176191	0.185848	0.255057	0.12555	respiratory tube development	BP	The process whose specific outcome is the progression of the respiratory tube over time, from its formation to the mature structure. The respiratory tube is assumed to mean any tube in the respiratory tract.
GO:0030324	0.418647	0.518573	0.579809	0.610674	0.499799	0.788771	0.381939	0.466255	0.399464	0.493238	0.409003	0.639253	0.179794	0.0866798	0.14198	0.145414	0.255052	0.0960896	lung development	BP	The process whose specific outcome is the progression of the lung over time, from its formation to the mature structure. In all air-breathing vertebrates the lungs are developed from the ventral wall of the oesophagus as a pouch which divides into two sacs. In amphibians and many reptiles the lungs retain very nearly this primitive sac-like character, but in the higher forms the connection with t…
GO:0030326	0.589953	0.598508	0.57282	0.567769	0.542554	0.654455	0.491986	0.597766	0.430562	0.597635	0.56506	0.765136	0.511673	0.332309	0.472174	0.3973	0.317574	0.346616	embryonic limb morphogenesis	BP	The process, occurring in the embryo, by which the anatomical structures of the limb are generated and organized. Morphogenesis pertains to the creation of form. A limb is an appendage of an animal used for locomotion or grasping.
GO:0030330	0.128489	0.135603	0.18627	0.193388	0.180948	0.479025	0.0187844	0.0841852	0.0224626	0.171925	0.204655	0.23644	0.060684	0.00818988	0.0352403	0.0371417	0.0860157	0.0312339	DNA damage response, signal transduction by p53 class mediator	BP	A cascade of processes induced by the cell cycle regulator phosphoprotein p53, or an equivalent protein, in response to the detection of DNA damage.
GO:0030334	0.538462	0.57265	0.644999	0.654751	0.597927	0.711706	0.589673	0.490359	0.374283	0.530678	0.424737	0.728878	0.403253	0.206642	0.355912	0.385999	0.464545	0.366463	regulation of cell migration	BP	Any process that modulates the frequency, rate or extent of cell migration.
GO:0030335	0.209319	0.208021	0.266959	0.246167	0.160509	0.442527	0.171302	0.165896	0.142345	0.205658	0.107226	0.434761	0.178625	0.073902	0.171367	0.191302	0.378838	0.150887	positive regulation of cell migration	BP	Any process that activates or increases the frequency, rate or extent of cell migration.
GO:0030384	0.422835	0.449553	0.539979	0.507546	0.547554	0.630035	0.438807	0.345891	0.451299	0.301053	0.346723	0.330473	0.29484	0.317314	0.180154	0.162788	0.100524	0.166952	phosphoinositide metabolic process	BP	The chemical reactions and pathways involving phosphoinositides, any of a class of glycerophospholipids in which the phosphatidyl group is esterified to the hydroxyl group of inositol. They are important constituents of cell membranes.
GO:0030509	0.365037	0.43329	0.42201	0.426786	0.334612	0.537155	0.33858	0.444333	0.486281	0.485254	0.618929	0.466629	0.222911	0.157892	0.144813	0.158183	0.264006	0.133405	BMP signaling pathway	BP	A series of molecular signals generated as a consequence of any member of the BMP (bone morphogenetic protein) family binding to a cell surface receptor.
GO:0030510	0.257774	0.309276	0.262366	0.248453	0.182423	0.472589	0.110107	0.351065	0.463689	0.328775	0.598798	0.139308	0.167286	0.0779977	0.105651	0.112256	0.237142	0.0818504	regulation of BMP signaling pathway	BP	Any process that modulates the frequency, rate or extent of the activity of any BMP receptor signaling pathway.
GO:0030512	0.309115	0.369578	0.315979	0.304719	0.253891	0.5067	0.142069	0.4352	0.464721	0.453129	0.65803	0.304374	0.19593	0.07035	0.104746	0.110367	0.233287	0.084286	negative regulation of transforming growth factor beta receptor signaling pathway	BP	Any process that stops, prevents or reduces the frequency, rate or extent of any TGF-beta receptor signaling pathway.
GO:0030514	0.234865	0.290379	0.246283	0.23335	0.159656	0.463158	0.0981547	0.336264	0.462286	0.315076	0.592584	0.128141	0.141177	0.0663224	0.0783018	0.0815126	0.225251	0.0544201	negative regulation of BMP signaling pathway	BP	Any process that stops, prevents or reduces the frequency, rate or extent of BMP signaling pathway activity.
GO:0030516	0.277309	0.20212	0.256722	0.253067	0.138562	0.466431	0.276281	0.157193	0.122595	0.147117	0.09489	0.22203	0.240974	0.0506883	0.153307	0.179985	0.375387	0.147167	regulation of axon extension	BP	Any process that modulates the rate, direction or extent of axon extension.
GO:0030522	0.172383	0.184721	0.176927	0.172418	0.24539	0.130721	0.0193606	0.189623	0.115767	0.196463	0.0960631	0.391285	0.100085	0.0058974	0.113251	0.143238	0.022941	0.12889	intracellular receptor-mediated signaling pathway	BP	Any series of molecular signals initiated by a ligand entering the target cell, where it binds to an intracellular receptor.
GO:0030534	0.612957	0.51065	0.484088	0.470591	0.493266	0.553114	0.221999	0.466176	0.202596	0.488578	0.376864	0.731458	0.487709	0.278494	0.401408	0.328539	0.185746	0.355048	adult behavior	BP	Behavior in a fully developed and mature organism.
GO:0030595	0.22115	0.200421	0.241257	0.237093	0.261951	0.199257	0.0817256	0.174688	0.118194	0.165568	0.175458	0.284578	0.124342	0.0289219	0.107783	0.138093	0.325998	0.0777233	leukocyte chemotaxis	BP	The movement of a leukocyte in response to an external stimulus.
GO:0030705	0.526374	0.550537	0.53125	0.48833	0.386423	0.657826	0.175606	0.564445	0.408417	0.649193	0.523261	0.844582	0.387027	0.173814	0.309331	0.324419	0.267819	0.297341	cytoskeleton-dependent intracellular transport	BP	The directed movement of substances along cytoskeletal elements such as microfilaments or microtubules within a cell.
GO:0030799	0.471864	0.447901	0.422303	0.428029	0.413837	0.356685	0.251317	0.439804	0.295242	0.498869	0.470592	0.512124	0.360352	0.195748	0.248207	0.22618	0.137029	0.252697	regulation of cyclic nucleotide metabolic process	BP	Any process that modulates the frequency, rate or extent of the chemical reactions and pathways involving cyclic nucleotides.
GO:0030802	0.45062	0.418991	0.386047	0.390911	0.380788	0.326496	0.231866	0.421508	0.264837	0.482627	0.46236	0.492559	0.339929	0.188124	0.221028	0.193647	0.0962517	0.218133	regulation of cyclic nucleotide biosynthetic process	BP	Any process that modulates the frequency, rate or extent of the chemical reactions and pathways resulting in the formation of cyclic nucleotides.
GO:0030808	0.45062	0.418991	0.386047	0.390911	0.380788	0.326496	0.231866	0.421508	0.264837	0.482627	0.46236	0.492559	0.339929	0.188124	0.221028	0.193647	0.0962517	0.218133	regulation of nucleotide biosynthetic process	BP	Any process that modulates the frequency, rate or extent of the chemical reactions and pathways resulting in the formation of nucleotides.
GO:0030814	0.426572	0.395977	0.355363	0.356473	0.264932	0.279321	0.183054	0.404893	0.185769	0.478068	0.445598	0.504849	0.31309	0.186976	0.185178	0.159154	0.0608151	0.210623	regulation of cAMP metabolic process	BP	Any process that modulates the frequency, rate or extent of the chemical reactions and pathways involving the nucleotide cAMP (cyclic AMP, adenosine 3',5'-cyclophosphate).
GO:0030817	0.417402	0.380986	0.334911	0.335707	0.25535	0.260808	0.17729	0.393953	0.17046	0.469176	0.440696	0.489397	0.309809	0.18432	0.182932	0.156561	0.0607832	0.208396	regulation of cAMP biosynthetic process	BP	Any process that modulates the frequency, rate or extent of the chemical reactions and pathways resulting in the formation of the nucleotide cAMP (cyclic AMP, adenosine 3',5'-cyclophosphate).
GO:0030832	0.42379	0.396344	0.373901	0.397947	0.344447	0.377286	0.217267	0.425978	0.363382	0.493519	0.433982	0.648909	0.283685	0.153869	0.178507	0.166971	0.180502	0.14478	regulation of actin filament length	BP	Any process that controls the length of actin filaments in a cell.
GO:0030833	0.380134	0.353745	0.331928	0.356893	0.238556	0.361342	0.20585	0.387145	0.339026	0.451443	0.329703	0.632163	0.230144	0.0847314	0.134662	0.124116	0.105247	0.106025	regulation of actin filament polymerization	BP	Any process that modulates the frequency, rate or extent of the assembly of actin filaments by the addition of actin monomers to a filament.
GO:0030834	0.288984	0.260864	0.270941	0.284522	0.299583	0.333104	0.0216273	0.271824	0.104079	0.364044	0.34435	0.554787	0.169152	0.0915982	0.0979426	0.0797022	0.122715	0.0745198	regulation of actin filament depolymerization	BP	Any process that modulates the frequency, rate or extent of the disassembly of actin filaments by the removal of actin monomers from a filament.
GO:0030835	0.248258	0.212748	0.232776	0.242732	0.184561	0.315028	0.0170139	0.22414	0.0682374	0.312531	0.217242	0.537206	0.138854	0.0349751	0.0829103	0.0697851	0.118057	0.0635902	negative regulation of actin filament depolymerization	BP	Any process that stops, prevents or reduces the frequency, rate or extent of actin depolymerization.
GO:0030837	0.254977	0.24203	0.251037	0.267982	0.186202	0.322892	0.0467599	0.267967	0.171608	0.333442	0.299523	0.531209	0.13403	0.0742793	0.0692077	0.0559303	0.0489058	0.0597398	negative regulation of actin filament polymerization	BP	Any process that stops, prevents or reduces the frequency, rate or extent of actin polymerization.
GO:0030855	0.25967	0.280508	0.35828	0.349798	0.34984	0.460081	0.186835	0.21403	0.239518	0.250443	0.100613	0.446694	0.219857	0.174254	0.205627	0.230581	0.394648	0.182936	epithelial cell differentiation	BP	The process whereby a relatively unspecialized cell acquires specialized features of an epithelial cell, any of the cells making up an epithelium.
GO:0030865	0.149214	0.155272	0.112147	0.125117	0.0746631	0.105998	0.149144	0.185018	0.241458	0.159307	0.124977	0.250543	0.0843888	0.0224457	0.0818288	0.0926308	0.185179	0.104708	cortical cytoskeleton organization	BP	A process that is carried out at the cellular level which results in the formation, arrangement of constituent parts, or disassembly of cytoskeletal structures in the cell cortex, i.e. just beneath the plasma membrane.
GO:0030879	0.188709	0.225626	0.203732	0.210929	0.149856	0.320358	0.167059	0.210564	0.134835	0.267605	0.140707	0.481831	0.124797	0.119653	0.111661	0.0838773	0.125241	0.0302362	mammary gland development	BP	The process whose specific outcome is the progression of the mammary gland over time, from its formation to the mature structure. The mammary gland is a large compound sebaceous gland that in female mammals is modified to secrete milk.
GO:0030888	0.161422	0.228967	0.348962	0.326083	0.382321	0.405499	0.278321	0.0966273	0.246114	0.0303376	0.0476485	0.0262951	0.072475	0.0672183	0.034999	0.0365177	0.129427	0.0146238	regulation of B cell proliferation	BP	Any process that modulates the frequency, rate or extent of B cell proliferation.
GO:0030890	0.131653	0.183927	0.295826	0.265203	0.315445	0.398613	0.201466	0.0703411	0.224074	0.0198658	0.0447269	0.0103563	0.063359	0.0662782	0.0287759	0.0293442	0.121043	0.0115424	positive regulation of B cell proliferation	BP	Any process that activates or increases the rate or extent of B cell proliferation.
GO:0030900	0.603256	0.613049	0.679891	0.6592	0.624668	0.726994	0.539959	0.538846	0.517159	0.575526	0.49657	0.74286	0.502186	0.456204	0.43547	0.465506	0.359094	0.487693	forebrain development	BP	The process whose specific outcome is the progression of the forebrain over time, from its formation to the mature structure. The forebrain is the anterior of the three primary divisions of the developing chordate brain or the corresponding part of the adult brain (in vertebrates, includes especially the cerebral hemispheres, the thalamus, and the hypothalamus and especially in higher vertebrates…
GO:0030902	0.431225	0.391274	0.387584	0.366215	0.232838	0.38063	0.261006	0.364224	0.296514	0.356518	0.439568	0.490853	0.364982	0.334721	0.281356	0.314006	0.193266	0.240662	hindbrain development	BP	The process whose specific outcome is the progression of the hindbrain over time, from its formation to the mature structure. The hindbrain is the posterior of the three primary divisions of the developing chordate brain, or the corresponding part of the adult brain (in vertebrates, includes the cerebellum, pons, and medulla oblongata and controls the autonomic functions and equilibrium).
GO:0031016	0.0655308	0.0846566	0.121602	0.119239	0.106173	0.252839	0.0325098	0.0512083	0.0296458	0.0555193	0.0381775	0.0182335	0.0396884	0.00264562	0.0224141	0.0242814	0.0145538	0.0272542	pancreas development	BP	The process whose specific outcome is the progression of the pancreas over time, from its formation to the mature structure. The pancreas is an endoderm derived structure that produces precursors of digestive enzymes and blood glucose regulating enzymes.
GO:0031023	0.0652614	0.0880512	0.13495	0.100737	0.137123	0.156253	0.0340246	0.0572354	0.0302964	0.0668356	0.0754531	0.12853	0.0337671	0.0188353	0.0230908	0.0239862	0.0134603	0.0356711	microtubule organizing center organization	BP	A process that is carried out at the cellular level which results in the formation, arrangement of constituent parts, or disassembly of a microtubule organizing center, a structure from which microtubules grow.
GO:0031032	0.19342	0.251063	0.159957	0.134954	0.0956466	0.355332	0.0113051	0.367208	0.448093	0.154749	0.128147	0.201287	0.107506	0.078197	0.0898161	0.0890282	0.103712	0.0660813	actomyosin structure organization	BP	A process that is carried out at the cellular level which results in the formation, arrangement of constituent parts, or disassembly of cytoskeletal structures containing both actin and myosin. The myosin may be organized into filaments.
GO:0031098	0.366636	0.402864	0.493107	0.497198	0.606041	0.669364	0.286009	0.342685	0.390544	0.330252	0.221556	0.377261	0.208267	0.0648534	0.187035	0.195862	0.120952	0.205462	stress-activated protein kinase signaling pathway	BP	A series of molecular signals in which a stress-activated protein kinase (SAPK) cascade relays one or more of the signals.
GO:0031109	0.161393	0.1725	0.238533	0.224354	0.0550679	0.351694	0.0723039	0.127476	0.210536	0.104823	0.0334559	0.238814	0.115948	0.0648971	0.112186	0.11917	0.347952	0.0962123	microtubule polymerization or depolymerization	BP	Assembly or disassembly of microtubules by the addition or removal of tubulin heterodimers from a microtubule.
GO:0031110	0.161393	0.1725	0.238533	0.224354	0.0550679	0.351694	0.0723039	0.127476	0.210536	0.104823	0.0334559	0.238814	0.115948	0.0648971	0.112186	0.11917	0.347952	0.0962123	regulation of microtubule polymerization or depolymerization	BP	Any process that modulates the frequency, rate or extent of microtubule polymerization or depolymerization by the addition or removal of tubulin heterodimers from a microtubule.
GO:0031128	0.139354	0.163591	0.231373	0.264592	0.0859723	0.41023	0.259629	0.105269	0.0152335	0.152467	0.138555	0.197252	0.0579476	0.0897142	0.0455466	0.057703	0.0496419	0.0465391	induction	BP	Signaling at short range between cells or tissues of different ancestry and developmental potential that results in one cell or tissue effecting a developmental change in the other.
GO:0031175	0.842827	0.792051	0.810323	0.798332	0.788056	0.852377	0.70239	0.767933	0.774713	0.762851	0.783243	0.824049	0.793466	0.513254	0.717415	0.734585	0.754367	0.702596	neurite development	BP	The process whose specific outcome is the progression of the neurite over time, from its formation to the mature structure. The neurite is any process extending from a neural cell, such as axons or dendrites.
GO:0031214	0.270563	0.28583	0.213959	0.257823	0.235078	0.370449	0.340178	0.251857	0.126648	0.258312	0.332539	0.371623	0.109763	0.0245314	0.0816442	0.100128	0.169478	0.0898626	biomineral formation	BP	Formation of hard tissues that consist mainly of inorganic compounds, and also contain a small amounts of organic matrices that are believed to play important roles in their formation.
GO:0031279	0.444424	0.409777	0.373315	0.378271	0.380345	0.324711	0.213014	0.413301	0.262924	0.474781	0.437627	0.492406	0.334227	0.188088	0.213065	0.185028	0.0960279	0.201711	regulation of cyclase activity	BP	Any process that modulates the frequency, rate or extent of cyclase activity.
GO:0031281	0.400576	0.357625	0.29726	0.294631	0.218859	0.222391	0.154693	0.379548	0.166847	0.459584	0.413756	0.486215	0.293817	0.184175	0.161319	0.132742	0.05832	0.167377	positive regulation of cyclase activity	BP	Any process that activates or increases the activity of a cyclase.
GO:0031290	0.251038	0.177288	0.27502	0.245112	0.133477	0.35089	0.273948	0.100972	0.163906	0.0934603	0.0537835	0.146974	0.283363	0.13041	0.223195	0.25451	0.368017	0.193144	retinal ganglion cell axon guidance	BP	The process by which the migration of an axon growth cone of a retinal ganglion cell (RGC) is directed to its target in the brain in response to a combination of attractive and repulsive cues.
GO:0031323	0.984144	0.986311	0.988467	0.988466	0.987202	0.991322	0.955312	0.98297	0.97228	0.984756	0.972469	0.994881	0.962994	0.922383	0.94522	0.945454	0.940372	0.94481	regulation of cellular metabolic process	BP	Any process that modulates the frequency, rate or extent of the chemical reactions and pathways by which individual cells transform chemical substances.
GO:0031324	0.887462	0.901293	0.912078	0.916938	0.893632	0.935408	0.785954	0.881128	0.818819	0.891188	0.82362	0.950216	0.786935	0.685994	0.732221	0.711454	0.744458	0.682589	negative regulation of cellular metabolic process	BP	Any process that stops, prevents or reduces the frequency, rate or extent of the chemical reactions and pathways by which individual cells transform chemical substances.
GO:0031325	0.888333	0.902592	0.909256	0.9106	0.918053	0.919967	0.808726	0.887912	0.826587	0.894731	0.855509	0.950054	0.813274	0.676299	0.763424	0.758948	0.808992	0.744199	positive regulation of cellular metabolic process	BP	Any process that activates or increases the frequency, rate or extent of the chemical reactions and pathways by which individual cells transform chemical substances.
GO:0031326	0.980898	0.983823	0.986351	0.986129	0.984048	0.989907	0.945228	0.97975	0.965587	0.981872	0.96845	0.993989	0.957079	0.91572	0.937721	0.937445	0.926281	0.937588	regulation of cellular biosynthetic process	BP	Any process that modulates the frequency, rate or extent of the chemical reactions and pathways resulting in the formation of substances, carried out by individual cells.
GO:0031327	0.85022	0.869544	0.885148	0.890126	0.82835	0.924073	0.732248	0.837518	0.731245	0.864384	0.774336	0.93701	0.728993	0.654943	0.657861	0.624818	0.627328	0.609602	negative regulation of cellular biosynthetic process	BP	Any process that stops, prevents or reduces the frequency, rate or extent of the chemical reactions and pathways resulting in the formation of substances, carried out by individual cells.
GO:0031328	0.864179	0.883228	0.890855	0.891936	0.905537	0.904207	0.768548	0.865374	0.775253	0.874184	0.818553	0.940049	0.775948	0.628441	0.719611	0.70857	0.735091	0.702621	positive regulation of cellular biosynthetic process	BP	Any process that activates or increases the frequency, rate or extent of the chemical reactions and pathways resulting in the formation of substances, carried out by individual cells.
GO:0031333	0.254977	0.24203	0.251037	0.267982	0.186202	0.322892	0.0467599	0.267967	0.171608	0.333442	0.299523	0.531209	0.13403	0.0742793	0.0692077	0.0559303	0.0489058	0.0597398	negative regulation of protein complex assembly	BP	Any process that stops, prevents or reduces the frequency, rate or extent of protein complex assembly.
GO:0031344	0.573519	0.451962	0.461534	0.452231	0.244859	0.657413	0.330241	0.436314	0.288731	0.462942	0.498334	0.572181	0.505413	0.215565	0.41128	0.433574	0.533073	0.32232	regulation of cell projection organization	BP	Any process that modulates the frequency, rate or extent of a process involved in the formation, arrangement of constituent parts, or disassembly of cell projections.
GO:0031345	0.245203	0.199769	0.227043	0.210892	0.0295153	0.411347	0.267951	0.16818	0.156122	0.165905	0.0904313	0.320403	0.207575	0.0363118	0.148328	0.171755	0.364776	0.134338	negative regulation of cell projection organization	BP	Any process that stops, prevents or reduces the frequency, rate or extent of a process involved in the formation, arrangement of constituent parts, or disassembly of cell projections.
GO:0031346	0.350385	0.208789	0.27512	0.265946	0.16254	0.443123	0.155138	0.156577	0.171051	0.142264	0.0352604	0.340924	0.241313	0.138242	0.179056	0.182968	0.349298	0.12388	positive regulation of cell projection organization	BP	Any process that activates or increases the frequency, rate or extent of the process involved in the formation, arrangement of constituent parts, or disassembly of cell projections.
GO:0031347	0.526266	0.476868	0.496229	0.485024	0.344561	0.522364	0.400414	0.460416	0.371385	0.550346	0.37429	0.793835	0.348582	0.195242	0.294486	0.263914	0.36787	0.246844	regulation of defense response	BP	Any process that modulates the frequency, rate or extent of a defense response.
GO:0031349	0.465613	0.405067	0.411874	0.398397	0.245755	0.234977	0.379243	0.395617	0.300841	0.495692	0.33522	0.773194	0.280979	0.162856	0.220282	0.178208	0.246155	0.166149	positive regulation of defense response	BP	Any process that activates or increases the frequency, rate or extent of a defense response.
GO:0031396	0.218672	0.160261	0.17907	0.180588	0.139373	0.312106	0.0295355	0.122716	0.325285	0.0948741	0.124138	0.131061	0.121215	0.012455	0.0392503	0.03143	0.0469036	0.0438206	regulation of protein ubiquitination	BP	Any process that modulates the frequency, rate or extent of the addition of ubiquitin moieties to a protein.
GO:0031399	0.662091	0.643903	0.662164	0.660798	0.642935	0.654754	0.578385	0.627715	0.606663	0.618365	0.526688	0.744029	0.537993	0.201491	0.439861	0.450264	0.480444	0.422902	regulation of protein modification process	BP	Any process that modulates the frequency, rate or extent of the covalent alteration of one or more amino acid residues within a protein.
GO:0031400	0.354597	0.353063	0.339033	0.319878	0.17353	0.298022	0.229749	0.365337	0.255335	0.313778	0.297087	0.452806	0.241936	0.0407798	0.210141	0.223851	0.238915	0.170526	negative regulation of protein modification process	BP	Any process that stops, prevents or reduces the frequency, rate or extent of the covalent alteration of one or more amino acid residues within a protein.
GO:0031401	0.438743	0.440772	0.462969	0.475659	0.518023	0.43939	0.426415	0.409862	0.477188	0.396209	0.411145	0.514508	0.327425	0.107131	0.246308	0.277429	0.438974	0.242352	positive regulation of protein modification process	BP	Any process that activates or increases the frequency, rate or extent of the covalent alteration of one or more amino acid residues within a protein.
GO:0031497	0.636839	0.62298	0.630347	0.623632	0.632065	0.645442	0.430793	0.623152	0.495373	0.670726	0.53966	0.793796	0.472851	0.288779	0.417571	0.448668	0.492946	0.434473	chromatin assembly	BP	The assembly of DNA, histone proteins, and other associated proteins into chromatin structure, beginning with the formation of the basic unit, the nucleosome, followed by organization of the nucleosomes into higher order structures, ultimately giving rise to a complex organization of specific domains within the nucleus.
GO:0031589	0.641626	0.61344	0.657221	0.659922	0.492221	0.751802	0.504193	0.560854	0.362591	0.616822	0.543852	0.778409	0.512868	0.144779	0.447363	0.467236	0.530525	0.465033	cell-substrate adhesion	BP	The attachment of a cell to the underlying substrate via adhesion molecules.
GO:0031644	0.65219	0.474281	0.473828	0.477198	0.514609	0.607006	0.200221	0.463212	0.388494	0.478578	0.456698	0.553367	0.621173	0.320393	0.475607	0.468095	0.258392	0.541961	regulation of neurological system process	BP	Any process that modulates the frequency, rate or extent of a neurophysiological process, an organ system process carried out by any of the organs or tissues of neurological system.
GO:0031645	0.293202	0.094844	0.101904	0.0958064	0.169063	0.253264	0.032272	0.0811868	0.0122903	0.114976	0.131324	0.232395	0.261528	0.0731521	0.0865837	0.0597603	0.0977889	0.0616319	negative regulation of neurological system process	BP	Any process that stops, prevents or reduces the frequency, rate or extent of a neurophysiological process.
GO:0031667	0.497634	0.527886	0.55311	0.538378	0.272657	0.641346	0.417502	0.507294	0.46118	0.566855	0.624153	0.633957	0.339644	0.257276	0.315901	0.344619	0.335068	0.35856	response to nutrient levels	BP	A change in state or activity of a cell or an organism (in terms of movement, secretion, enzyme production, gene expression, etc.) as a result of a stimulus reflecting the presence, absence, or concentration of nutrients.
GO:0031668	0.380123	0.402464	0.466312	0.439914	0.118853	0.608465	0.179566	0.35547	0.263445	0.446883	0.407013	0.597112	0.265899	0.197621	0.219753	0.215155	0.14963	0.206433	cellular response to extracellular stimulus	BP	A change in state or activity of a cell (in terms of movement, secretion, enzyme production, gene expression, etc.) as a result of an extracellular stimulus.
GO:0031669	0.249486	0.275583	0.296879	0.276637	0.0883096	0.477503	0.105075	0.273837	0.24189	0.316764	0.267566	0.44398	0.143483	0.186749	0.124451	0.14337	0.0899565	0.140199	cellular response to nutrient levels	BP	A change in state or activity of a cell (in terms of movement, secretion, enzyme production, gene expression, etc.) as a result of a stimulus reflecting the presence, absence, or concentration of nutrients.
GO:0032011	0.370853	0.389851	0.470985	0.474986	0.591374	0.229711	0.648473	0.259039	0.153385	0.260981	0.251913	0.400988	0.226136	0.136065	0.176344	0.181578	0.191805	0.133951	ARF protein signal transduction	BP	A series of molecular signals within the cell that are mediated by a member of the ARF family of proteins switching to a GTP-bound active state.
GO:0032012	0.370853	0.389851	0.470985	0.474986	0.591374	0.229711	0.648473	0.259039	0.153385	0.260981	0.251913	0.400988	0.226136	0.136065	0.176344	0.181578	0.191805	0.133951	regulation of ARF protein signal transduction	BP	Any process that modulates the frequency, rate or extent of ARF protein signal transduction.
GO:0032101	0.65639	0.653638	0.682333	0.685249	0.563206	0.795874	0.441818	0.629815	0.609968	0.645507	0.529673	0.828238	0.50851	0.253593	0.417587	0.399841	0.53672	0.341783	regulation of response to external stimulus	BP	Any process that modulates the frequency, rate or extent of a response to an external stimulus.
GO:0032102	0.196974	0.202747	0.223496	0.212872	0.11787	0.427227	0.221829	0.185736	0.256535	0.201471	0.0831784	0.375186	0.114715	0.0286706	0.0904018	0.0964895	0.137115	0.111664	negative regulation of response to external stimulus	BP	Any process that stops, prevents or reduces the frequency, rate or extent of a response to an external stimulus.
GO:0032103	0.483932	0.43211	0.424254	0.404623	0.352633	0.264623	0.298473	0.428992	0.266688	0.513662	0.347038	0.787856	0.321415	0.202693	0.271187	0.241956	0.362672	0.204649	positive regulation of response to external stimulus	BP	Any process that activates, maintains or increases the rate of a response to an external stimulus.
GO:0032147	0.296604	0.300478	0.389656	0.395882	0.495735	0.391581	0.149767	0.23396	0.228096	0.286363	0.229742	0.447713	0.178292	0.0483938	0.112679	0.132115	0.0688409	0.11744	activation of protein kinase activity	BP	Any process that initiates the activity of an inactive protein kinase.
GO:0032259	0.296174	0.362501	0.411316	0.42883	0.201793	0.537182	0.327869	0.302192	0.118286	0.463492	0.22731	0.819308	0.177547	0.310733	0.136441	0.145763	0.123034	0.142348	methylation	BP	The process by which a methyl group is covalently attached to a molecule.
GO:0032268	0.81617	0.820939	0.830255	0.838542	0.842588	0.833796	0.745105	0.815221	0.789896	0.830461	0.72994	0.918741	0.690758	0.453596	0.604327	0.614884	0.670715	0.586297	regulation of cellular protein metabolic process	BP	Any process that modulates the frequency, rate or extent of the chemical reactions and pathways involving a protein, occurring at the level of an individual cell.
GO:0032269	0.64091	0.656439	0.683845	0.699578	0.739773	0.672009	0.534266	0.637396	0.632215	0.586504	0.523769	0.733768	0.473941	0.218562	0.409617	0.413461	0.526856	0.34692	negative regulation of cellular protein metabolic process	BP	Any process that stops, prevents or reduces the frequency, rate or extent of the chemical reactions and pathways involving a protein, occurring at the level of an individual cell.
GO:0032270	0.570498	0.593411	0.601868	0.613826	0.605834	0.652293	0.515697	0.583618	0.555511	0.631433	0.580193	0.782311	0.446415	0.221554	0.380309	0.407373	0.582868	0.349306	positive regulation of cellular protein metabolic process	BP	Any process that activates or increases the frequency, rate or extent of the chemical reactions and pathways involving a protein, occurring at the level of an individual cell.
GO:0032271	0.4321	0.402688	0.402382	0.412385	0.251573	0.486491	0.223357	0.414506	0.391188	0.465307	0.334336	0.645765	0.308762	0.152123	0.231308	0.227873	0.383838	0.186709	regulation of protein polymerization	BP	Any process that modulates the frequency, rate or extent of the process of creating protein polymers.
GO:0032272	0.254977	0.24203	0.251037	0.267982	0.186202	0.322892	0.0467599	0.267967	0.171608	0.333442	0.299523	0.531209	0.13403	0.0742793	0.0692077	0.0559303	0.0489058	0.0597398	negative regulation of protein polymerization	BP	Any process that stops, prevents or reduces the frequency, rate or extent of the process of creating protein polymers.
GO:0032312	0.272543	0.322303	0.402282	0.397987	0.531726	0.107785	0.61234	0.195112	0.13905	0.202697	0.225221	0.303	0.145512	0.10462	0.105163	0.11646	0.141027	0.0694135	regulation of ARF GTPase activity	BP	Any process that modulates the activity of the GTPase ARF.
GO:0032313	0.337925	0.36286	0.418043	0.456189	0.505415	0.454993	0.202404	0.309191	0.232834	0.325329	0.265827	0.444719	0.229635	0.212793	0.174922	0.175717	0.133521	0.167515	regulation of Rab GTPase activity	BP	Any process that modulates the activity of a GTPase of the Rab family.
GO:0032318	0.518008	0.549861	0.627703	0.644581	0.688483	0.540564	0.647859	0.441835	0.340729	0.463919	0.410674	0.559247	0.377519	0.297175	0.300003	0.303068	0.274001	0.252449	regulation of Ras GTPase activity	BP	Any process that modulates the activity of a GTPase of the Ras superfamily.
GO:0032386	0.164436	0.177016	0.229943	0.231997	0.101735	0.477909	0.0426958	0.145192	0.0597256	0.155825	0.0937519	0.340162	0.0835286	0.164343	0.0501054	0.0522803	0.0388751	0.0748934	regulation of intracellular transport	BP	Any process that modulates the frequency, rate or extent of the directed movement of substances within cells.
GO:0032446	0.443644	0.430779	0.473924	0.463067	0.376218	0.593487	0.167016	0.370398	0.476363	0.345631	0.326137	0.494243	0.313575	0.198141	0.188327	0.181229	0.140589	0.220004	protein modification by small protein conjugation	BP	A process by which one or more moieties of a small protein, such as ubiquitin or a ubiquitin-like protein, are covalently attached to a target protein.
GO:0032482	0.337925	0.36286	0.418043	0.456189	0.505415	0.454993	0.202404	0.309191	0.232834	0.325329	0.265827	0.444719	0.229635	0.212793	0.174922	0.175717	0.133521	0.167515	Rab protein signal transduction	BP	A series of molecular signals within the cell that are mediated by a member of the Rab family of proteins switching to a GTP-bound active state.
GO:0032483	0.337925	0.36286	0.418043	0.456189	0.505415	0.454993	0.202404	0.309191	0.232834	0.325329	0.265827	0.444719	0.229635	0.212793	0.174922	0.175717	0.133521	0.167515	regulation of Rab protein signal transduction	BP	Any process that modulates the frequency, rate or extent of Rab protein signal transduction.
GO:0032501	0.993283	0.993414	0.994122	0.994219	0.993052	0.996043	0.980693	0.992452	0.988432	0.993213	0.990399	0.997422	0.982948	0.949472	0.971538	0.972208	0.968665	0.972091	multicellular organismal process	BP	Any biological process, occurring at the level of a multicellular organism, pertinent to its function.
GO:0032502	0.993119	0.993698	0.994354	0.994483	0.993114	0.996219	0.983739	0.99274	0.989037	0.993903	0.989063	0.99812	0.981709	0.94689	0.969242	0.970732	0.968917	0.970443	developmental process	BP	A biological process whose specific outcome is the progression of an integrated living unit: an anatomical structure (which may be a subcellular structure, cell, tissue, or organ), or organism over time from an initial condition to a later condition.
GO:0032504	0.478528	0.452096	0.47666	0.503585	0.466527	0.614974	0.160686	0.440567	0.324308	0.495065	0.391787	0.649207	0.351235	0.191313	0.293883	0.303879	0.285375	0.261338	multicellular organism reproduction	BP	The biological process by which new individuals are produced by one or two multicellular organisms. The new individuals inherit some proportion of their genetic material from the parent or parents.
GO:0032507	0.302623	0.285429	0.301108	0.28261	0.475825	0.40071	0.0514229	0.24976	0.167358	0.312094	0.370349	0.502864	0.225916	0.0938231	0.206867	0.235223	0.318129	0.269587	maintenance of protein location in cell	BP	Any process by which a protein is maintained in a specific location within, or in the membrane of, a cell, and is prevented from moving elsewhere.
GO:0032526	0.284972	0.300339	0.363132	0.341563	0.185291	0.241702	0.303633	0.251086	0.172127	0.306051	0.327489	0.349716	0.190005	0.0564157	0.174917	0.198809	0.21948	0.242619	response to retinoic acid	BP	A change in state or activity of a cell or an organism (in terms of movement, secretion, enzyme production, gene expression, etc.) as a result of a retinoic acid stimulus.
GO:0032535	0.548379	0.452305	0.398916	0.420851	0.355353	0.442198	0.231759	0.501636	0.365162	0.55013	0.549872	0.688526	0.428677	0.182277	0.321786	0.311612	0.198208	0.218676	regulation of cellular component size	BP	A process that modulates the size of a cellular component.
GO:0032569	0.243733	0.297762	0.301031	0.318417	0.240723	0.564027	0.0512424	0.317046	0.143751	0.410097	0.394114	0.462842	0.113554	0.115991	0.0750476	0.0757711	0.00632445	0.0733156	specific transcription from RNA polymerase II promoter	BP	The specifically regulated synthesis of RNA from DNA encoding a specific gene or set of genes by RNA polymerase II (Pol II), originating at a Pol II-specific promoter. In addition to RNA polymerase II and the general transcription factors, specific transcription requires one or more specific factors that bind to specific DNA sequences or interact with the general transcription machinery.
GO:0032583	0.303169	0.33805	0.352296	0.364455	0.281958	0.585246	0.0685702	0.347458	0.199935	0.426064	0.405542	0.469414	0.166816	0.129769	0.120542	0.132119	0.0632612	0.127784	regulation of gene-specific transcription	BP	Any process that modulates the DNA-dependent transcription of a specific gene or genes.
GO:0032623	0.0802617	0.135823	0.136056	0.171308	0.3106	0.19897	0.100775	0.129246	0.181757	0.0951542	0.0720091	0.367497	0.0230906	0.00921158	0.022226	0.0293469	0.097444	0.0182498	interleukin-2 production	BP	The appearance of interleukin-2 due to biosynthesis or secretion following a cellular stimulus, resulting in an increase in its intracellular or extracellular levels.
GO:0032635	0.121161	0.171203	0.222251	0.214909	0.107297	0.297662	0.0917994	0.1373	0.167478	0.177933	0.155548	0.22593	0.045884	0.00792106	0.0356209	0.0404534	0.0342703	0.0456522	interleukin-6 production	BP	The appearance of interleukin-6 due to biosynthesis or secretion following a cellular stimulus, resulting in an increase in its intracellular or extracellular levels.
GO:0032663	0.0802617	0.135823	0.136056	0.171308	0.3106	0.19897	0.100775	0.129246	0.181757	0.0951542	0.0720091	0.367497	0.0230906	0.00921158	0.022226	0.0293469	0.097444	0.0182498	regulation of interleukin-2 production	BP	Any process that modulates the frequency, rate, or extent of interleukin-2 production.
GO:0032675	0.10744	0.152304	0.189532	0.177997	0.105567	0.183615	0.0898808	0.13066	0.145213	0.174898	0.155535	0.218094	0.0411604	0.00483891	0.0325499	0.0367876	0.034042	0.0436622	regulation of interleukin-6 production	BP	Any process that modulates the frequency, rate, or extent of interleukin-6 production.
GO:0032774	0.976137	0.980091	0.983618	0.98341	0.980612	0.988301	0.933829	0.974692	0.960031	0.976845	0.962262	0.99192	0.948437	0.903774	0.927029	0.927719	0.921528	0.926684	RNA biosynthetic process	BP	The chemical reactions and pathways resulting in the formation of RNA, ribonucleic acid, one of the two main type of nucleic acid, consisting of a long, unbranched macromolecule formed from ribonucleotides joined in 3',5'-phosphodiester linkage. Includes polymerization of ribonucleotide monomers.
GO:0032787	0.86342	0.890917	0.885559	0.886865	0.732594	0.96524	0.832703	0.89708	0.829625	0.925448	0.96296	0.921387	0.719054	0.557239	0.632068	0.629847	0.587611	0.630687	monocarboxylic acid metabolic process	BP	The chemical reactions and pathways involving monocarboxylic acids, any organic acid containing one carboxyl (COOH) group or anion (COO-).
GO:0032844	0.292949	0.391835	0.444831	0.445935	0.568676	0.411625	0.26229	0.337117	0.270933	0.313147	0.306147	0.487971	0.109402	0.0461667	0.106829	0.121696	0.0786548	0.137218	regulation of homeostatic process	BP	Any process that modulates the frequency, rate, or extent of a homeostatic process.
GO:0032868	0.190104	0.226267	0.317461	0.286076	0.286991	0.348524	0.134339	0.148198	0.176174	0.164933	0.137231	0.295655	0.13543	0.102237	0.0759299	0.0859394	0.0121738	0.0892724	response to insulin stimulus	BP	A change in state or activity of a cell or an organism (in terms of movement, secretion, enzyme production, gene expression, etc.) as a result of an insulin stimulus. Insulin is a polypeptide hormone produced by the islets of Langerhans of the pancreas in mammals, and by the homologous organs of other organisms.
GO:0032879	0.810691	0.818628	0.849571	0.852158	0.822417	0.89858	0.736885	0.773988	0.661546	0.788063	0.723499	0.895943	0.708337	0.549329	0.64738	0.668963	0.750556	0.651639	regulation of localization	BP	Any process that modulates the frequency, rate or extent of any process by which a cell, a substance, or a cellular entity is transported to, or maintained in, a specific location.
GO:0032880	0.454942	0.449391	0.477203	0.461591	0.301523	0.739837	0.258924	0.42166	0.224185	0.515849	0.371642	0.750614	0.342344	0.252959	0.319278	0.364108	0.58304	0.330779	regulation of protein localization	BP	Any process that modulates the frequency, rate or extent of any process by which a protein is transported to, or maintained in, a specific location.
GO:0032886	0.251231	0.248471	0.332448	0.310746	0.143673	0.39031	0.0903815	0.185211	0.23333	0.152537	0.0640014	0.318727	0.195914	0.0950159	0.171023	0.178203	0.360321	0.165467	regulation of microtubule-based process	BP	Any process that modulates the frequency, rate or extent of any cellular process that depends upon or alters the microtubule cytoskeleton.
GO:0032940	0.794718	0.735794	0.779819	0.77716	0.780319	0.899363	0.561528	0.681881	0.662808	0.693776	0.653176	0.806171	0.680159	0.458362	0.608781	0.620337	0.608634	0.593661	secretion by cell	BP	The controlled release of a substance by a cell.
GO:0032943	0.476527	0.573977	0.643969	0.656292	0.780609	0.619633	0.455688	0.465107	0.466781	0.436434	0.384645	0.536057	0.250123	0.149139	0.195362	0.213715	0.287737	0.203508	mononuclear cell proliferation	BP	The expansion of a mononuclear cell population by cell division. A mononuclear cell is a leukocyte with a single non-segmented nucleus in the mature form.
GO:0032944	0.361103	0.460004	0.523892	0.526765	0.590872	0.540789	0.354868	0.341444	0.418373	0.312486	0.270217	0.436382	0.17495	0.122933	0.124449	0.134525	0.258461	0.0964767	regulation of mononuclear cell proliferation	BP	Any process that modulates the frequency, rate or extent of mononuclear cell proliferation.
GO:0032945	0.169858	0.227716	0.278037	0.296756	0.355967	0.328295	0.214046	0.157686	0.156935	0.184629	0.136919	0.229156	0.0602001	0.0202838	0.0510544	0.0587696	0.153467	0.0357149	negative regulation of mononuclear cell proliferation	BP	Any process that stops, prevents or reduces the frequency, rate or extent of mononuclear cell proliferation.
GO:0032946	0.239809	0.339599	0.404873	0.395817	0.475684	0.412112	0.210828	0.226906	0.344373	0.169886	0.161986	0.32211	0.101406	0.0924798	0.0576088	0.0612338	0.129046	0.0432979	positive regulation of mononuclear cell proliferation	BP	Any process that activates or increases the frequency, rate or extent of mononuclear cell proliferation.
GO:0032956	0.491364	0.470538	0.461983	0.49566	0.416702	0.469175	0.286355	0.478533	0.42307	0.519729	0.444705	0.654169	0.362768	0.157611	0.266206	0.265495	0.524718	0.171948	regulation of actin cytoskeleton organization	BP	Any process that modulates the frequency, rate or extent of the formation, arrangement of constituent parts, or disassembly of cytoskeletal structures comprising actin filaments and their associated proteins.
GO:0032970	0.491364	0.470538	0.461983	0.49566	0.416702	0.469175	0.286355	0.478533	0.42307	0.519729	0.444705	0.654169	0.362768	0.157611	0.266206	0.265495	0.524718	0.171948	regulation of actin filament-based process	BP	Any process that modulates the frequency, rate or extent of any cellular process that depends upon or alters the actin cytoskeleton.
GO:0032984	0.511084	0.514956	0.544112	0.545173	0.513721	0.612331	0.236934	0.505093	0.421414	0.566826	0.466982	0.767624	0.386672	0.167701	0.297955	0.290124	0.404284	0.291902	macromolecular complex disassembly	BP	The disaggregation of a macromolecular complex into its constituent components.
GO:0032989	0.92839	0.920752	0.930851	0.931191	0.90293	0.949009	0.896775	0.909221	0.849377	0.932952	0.920942	0.963361	0.872227	0.688007	0.813182	0.825261	0.82352	0.818413	cellular structure morphogenesis	BP	The process by which cellular structures are generated and organized. Morphogenesis pertains to the creation of form.
GO:0032990	0.820206	0.764703	0.792916	0.781894	0.774976	0.831485	0.672326	0.730573	0.724454	0.725963	0.74074	0.80498	0.771169	0.466797	0.69333	0.713946	0.733532	0.677612	cell part morphogenesis	BP	The process by which the anatomical structures of a cell part are generated and organized. Morphogenesis pertains to the creation of form.
GO:0033002	0.157812	0.186187	0.219099	0.238429	0.280185	0.127436	0.120726	0.161364	0.265091	0.180765	0.11244	0.264858	0.0664576	0.0241801	0.0491291	0.0562453	0.0735901	0.0513244	muscle cell proliferation	BP	The expansion of a muscle cell population by cell division.
GO:0033013	0.201082	0.276835	0.296569	0.30619	0.157773	0.622595	0.0513844	0.218275	0.355588	0.213172	0.32794	0.220986	0.0940249	0.15227	0.0753871	0.076372	0.128703	0.0752016	tetrapyrrole metabolic process	BP	The chemical reactions and pathways involving tetrapyrroles, natural pigments containing four pyrrole rings joined by one-carbon units linking position 2 of one pyrrole ring to position 5 of the next.
GO:0033036	0.939057	0.941861	0.9498	0.946217	0.943289	0.970498	0.855545	0.932274	0.923499	0.935332	0.888152	0.977559	0.875308	0.783861	0.822662	0.842456	0.826666	0.847917	macromolecule localization	BP	Any process by which a macromolecule is transported to, or maintained in, a specific location.
GO:0033043	0.592846	0.591688	0.616838	0.625632	0.496712	0.625208	0.423666	0.567504	0.513392	0.596716	0.478054	0.738841	0.466932	0.252329	0.386123	0.390042	0.626038	0.314096	regulation of organelle organization	BP	Any process that modulates the frequency, rate or extent of a process involved in the formation, arrangement of constituent parts, or disassembly of an organelle.
GO:0033077	0.393432	0.423031	0.524135	0.547982	0.680627	0.59087	0.0978701	0.289227	0.340038	0.34287	0.225069	0.565639	0.213664	0.149654	0.162854	0.175548	0.343188	0.155443	T cell differentiation in the thymus	BP	The process whereby a precursor cell type acquires the specialized features of a T cell via a differentiation pathway dependent upon transit through the thymus.
GO:0033157	0.108399	0.128742	0.14262	0.134572	0.010424	0.457321	0.0371038	0.125992	0.0531104	0.140673	0.0919803	0.33479	0.0469519	0.143377	0.0247787	0.0311926	0.0271721	0.044259	regulation of intracellular protein transport	BP	Any process that modulates the frequency, rate or extent of the directed movement of proteins within cells.
GO:0033189	0.284972	0.300339	0.363132	0.341563	0.185291	0.241702	0.303633	0.251086	0.172127	0.306051	0.327489	0.349716	0.190005	0.0564157	0.174917	0.198809	0.21948	0.242619	response to vitamin A	BP	A change in state or activity of a cell or an organism (in terms of movement, secretion, enzyme production, gene expression, etc.) as a result of a vitamin A stimulus.
GO:0033273	0.284972	0.300339	0.363132	0.341563	0.185291	0.241702	0.303633	0.251086	0.172127	0.306051	0.327489	0.349716	0.190005	0.0564157	0.174917	0.198809	0.21948	0.242619	response to vitamin	BP	A change in state or activity of a cell or an organism (in terms of movement, secretion, enzyme production, gene expression, etc.) as a result of a vitamin stimulus.
GO:0033500	0.279992	0.319072	0.366374	0.357136	0.446966	0.547197	0.130158	0.269501	0.175794	0.251659	0.199322	0.371921	0.212507	0.13293	0.113085	0.1244	0.00831321	0.179796	carbohydrate homeostasis	BP	A homeostatic process involved in the maintenance of an internal equilibrium of a carbohydrate within an organism or cell.
GO:0033554	0.834829	0.856314	0.88587	0.882443	0.879217	0.930447	0.766489	0.820673	0.793997	0.830314	0.805771	0.902749	0.739492	0.602819	0.709177	0.724853	0.663018	0.745812	cellular response to stress	BP	A change in state or activity of a cell (in terms of movement, secretion, enzyme production, gene expression, etc.) as a result of a stimulus indicating the organism is under stress. The stress is usually, but not necessarily, exogenous (e.g. temperature, humidity, ionizing radiation).
GO:0033555	0.420322	0.248319	0.258528	0.261963	0.380966	0.378659	0.12848	0.238608	0.111732	0.282532	0.263094	0.25743	0.433579	0.0832167	0.284856	0.279483	0.182677	0.3157	multicellular organismal response to stress	BP	A change in state or activity of a multicellular organism (in terms of movement, secretion, enzyme production, gene expression, etc.) as a result of a stimulus indicating the organism is under stress. The stress is usually, but not necessarily, exogenous (e.g. temperature, humidity, ionizing radiation).
GO:0033673	0.540373	0.498677	0.497622	0.460019	0.264994	0.49417	0.361549	0.485139	0.383865	0.519776	0.378681	0.765049	0.389306	0.23535	0.328786	0.293719	0.375556	0.291876	negative regulation of kinase activity	BP	Any process that stops, prevents, or reduces the frequency, rate or extent of kinase activity, the catalysis of the transfer of a phosphate group, usually from ATP, to a substrate molecule.
GO:0033674	0.571081	0.601312	0.661741	0.678904	0.756622	0.753258	0.432253	0.545761	0.446809	0.612526	0.446161	0.733072	0.424182	0.201358	0.340512	0.366342	0.35422	0.337749	positive regulation of kinase activity	BP	Any process that activates or increases the frequency, rate or extent of kinase activity, the catalysis of the transfer of a phosphate group, usually from ATP, to a substrate molecule.
GO:0033692	0.272247	0.35	0.352431	0.385072	0.540432	0.45974	0.263865	0.356778	0.282189	0.204668	0.143401	0.448691	0.14946	0.048666	0.0804504	0.0891647	0.0321493	0.0810776	cellular polysaccharide biosynthetic process	BP	The chemical reactions and pathways resulting in the formation of polysaccharides, polymers of more than 10 monosaccharide residues joined by glycosidic linkages, occurring at the level of an individual cell.
GO:0034101	0.395881	0.448302	0.469439	0.487387	0.429055	0.62457	0.227666	0.417107	0.392228	0.448167	0.474548	0.556517	0.238844	0.118123	0.214427	0.223785	0.139615	0.289546	erythrocyte homeostasis	BP	Any process of regulating the production and elimination of erythrocytes within an organism.
GO:0034103	0.442495	0.42198	0.503676	0.477242	0.302363	0.534632	0.367936	0.333852	0.287368	0.363506	0.282857	0.550364	0.398259	0.129531	0.263926	0.237138	0.460647	0.188196	regulation of tissue remodeling	BP	Any process that modulates the frequency, rate, or extent of tissue remodeling.
GO:0034105	0.174425	0.149071	0.198657	0.200355	0.0879381	0.154315	0.191449	0.0931224	0.128134	0.0971203	0.0828725	0.232665	0.16873	0.0387628	0.0585511	0.0349575	0.0642601	0.0259923	positive regulation of tissue remodeling	BP	Any process that activates or increases the frequency, rate, or extent of tissue remodeling.
GO:0034220	0.42265	0.489146	0.446552	0.488587	0.497425	0.659574	0.505546	0.464748	0.626065	0.394495	0.462894	0.444476	0.143698	0.195263	0.0717164	0.0792041	0.0464998	0.0977548	transmembrane ion transport	BP	A process whereby an ion is transported from one side of a membrane to the other.
GO:0034330	0.194613	0.150515	0.133467	0.139976	0.217395	0.0440744	0.140631	0.172548	0.280641	0.182241	0.151349	0.303502	0.173657	0.311421	0.096533	0.0953086	0.196459	0.0745779	cell junction organization	BP	A process that is carried out at the cellular level which results in the formation, arrangement of constituent parts, or disassembly of a cell junction. A cell junction is a specialized region of connection between two cells or between a cell and the extracellular matrix.
GO:0034440	0.423217	0.480988	0.522931	0.547374	0.297558	0.793388	0.605716	0.455986	0.252555	0.578782	0.752267	0.566612	0.242724	0.178835	0.167981	0.158972	0.0962736	0.159145	lipid oxidation	BP	The removal of one or more electrons from a lipid, with or without the concomitant removal of a proton or protons, by reaction with an electron-accepting substance, by addition of oxygen or by removal of hydrogen.
GO:0034470	0.608575	0.654335	0.688365	0.670411	0.648599	0.733021	0.557204	0.632467	0.59061	0.667993	0.612743	0.794288	0.479199	0.333102	0.428398	0.445053	0.439078	0.41678	ncRNA processing	BP	Any process that results in the conversion of one or more primary non-coding RNA (ncRNA) transcripts into one or more mature ncRNA molecules.
GO:0034613	0.82934	0.837996	0.856785	0.851454	0.813165	0.921744	0.621204	0.820073	0.765661	0.820585	0.728726	0.926573	0.698891	0.629663	0.578463	0.607443	0.507511	0.643819	cellular protein localization	BP	Any process by which a protein is transported to, and/or maintained in, a specific location within or at the surface of a cell.
GO:0034621	0.858341	0.857582	0.862922	0.859578	0.851071	0.871483	0.678057	0.855316	0.798439	0.885002	0.825494	0.943615	0.761653	0.532039	0.696471	0.712103	0.713989	0.705354	cellular macromolecular complex subunit organization	BP	Any process carried out at the cellular level by which macromolecules aggregate, disaggregate, or are modified, resulting in the formation, disassembly, or alteration of a macromolecular complex.
GO:0034622	0.845488	0.843167	0.848512	0.845417	0.829149	0.853258	0.661792	0.840751	0.773127	0.875072	0.810248	0.936313	0.740322	0.510949	0.676685	0.69423	0.696771	0.683052	cellular macromolecular complex assembly	BP	The aggregation, arrangement and bonding together of a set of macromolecules to form a complex, carried out at the cellular level.
GO:0034623	0.495185	0.495484	0.528126	0.525124	0.489865	0.609318	0.152512	0.485489	0.418037	0.541585	0.456232	0.742144	0.371696	0.162125	0.286335	0.276309	0.40174	0.272454	cellular macromolecular complex disassembly	BP	The disaggregation of a macromolecular complex into its constituent components, carried out at the cellular level.
GO:0034637	0.478498	0.546637	0.542367	0.569385	0.598142	0.705883	0.461746	0.548394	0.54717	0.481661	0.422471	0.662001	0.30687	0.12184	0.19712	0.209446	0.189276	0.218013	cellular carbohydrate biosynthetic process	BP	The chemical reactions and pathways resulting in the formation of carbohydrates, any of a group of organic compounds based of the general formula Cx(H2O)y, carried out by individual cells.
GO:0034641	0.859608	0.883669	0.901486	0.907914	0.813789	0.972398	0.789844	0.869009	0.819343	0.893053	0.917841	0.917044	0.714567	0.518431	0.627789	0.634115	0.654067	0.639633	cellular nitrogen compound metabolic process	BP	The chemical reactions and pathways involving various organic and inorganic nitrogenous compounds, as carried out by individual cells.
GO:0034645	0.985958	0.9884	0.990316	0.990074	0.989016	0.993006	0.962284	0.985555	0.975443	0.986568	0.978241	0.995358	0.967114	0.931093	0.951626	0.952753	0.939136	0.954906	cellular macromolecule biosynthetic process	BP	The chemical reactions and pathways resulting in the formation of a macromolecule, any molecule of high relative molecular mass, the structure of which essentially comprises the multiple repetition of units derived, actually or conceptually, from molecules of low relative molecular mass, carried out by individual cells.
GO:0034660	0.689488	0.736288	0.748142	0.737005	0.715707	0.791719	0.648422	0.728888	0.654798	0.77191	0.725967	0.868801	0.564492	0.486109	0.498093	0.51752	0.529593	0.489402	ncRNA metabolic process	BP	The chemical reactions and pathways involving non-coding RNA transcripts (ncRNAs).
GO:0034728	0.644766	0.631855	0.637045	0.630144	0.638379	0.694857	0.420947	0.631629	0.513722	0.66614	0.564007	0.779365	0.484659	0.288738	0.430516	0.458317	0.495972	0.448334	nucleosome organization	BP	A process that is carried out at the cellular level which results in the formation, arrangement of constituent parts, or disassembly of one or more nucleosomes.
GO:0034960	0.996043	0.996856	0.997475	0.997328	0.996411	0.998447	0.98829	0.996008	0.993312	0.996446	0.993654	0.998903	0.988314	0.970114	0.980735	0.982041	0.978174	0.982609	cellular biopolymer metabolic process	BP	The chemical reactions and pathways involving biopolymers, long, repeating chains of monomers found in nature, such as polysaccharides and proteins, as carried out by individual cells.
GO:0034961	0.984242	0.987018	0.989176	0.988957	0.987414	0.991983	0.956798	0.98386	0.971907	0.985131	0.975109	0.995035	0.963185	0.925701	0.946541	0.947567	0.934346	0.949822	cellular biopolymer biosynthetic process	BP	The chemical reactions and pathways resulting in the formation of biopolymers, long, repeating chains of monomers found in nature, such as polysaccharides and proteins, as carried out by individual cells.
GO:0034962	0.892012	0.906266	0.910792	0.90683	0.899327	0.948249	0.744748	0.903248	0.868086	0.91454	0.858061	0.964151	0.792147	0.706423	0.722769	0.744998	0.706135	0.749298	cellular biopolymer catabolic process	BP	The chemical reactions and pathways resulting in the breakdown of biopolymers, long, repeating chains of monomers found in nature, such as polysaccharides and proteins, as carried out by individual cells.
GO:0034976	0.123043	0.131133	0.152482	0.146441	0.096045	0.284052	0.0550747	0.120872	0.163951	0.140739	0.246814	0.173383	0.0554275	0.0427294	0.0499469	0.0551358	0.20053	0.0319647	response to endoplasmic reticulum stress	BP	A change in state or activity of a cell (in terms of movement, secretion, enzyme production, gene expression, etc.) as a result of a stimulus indicating endoplasmic reticulum (ER) stress. ER stress usually results from the accumulation of unfolded or misfolded proteins in the ER lumen.
GO:0034984	0.756902	0.79649	0.830677	0.822275	0.809334	0.890368	0.63658	0.753966	0.69116	0.773976	0.757599	0.874522	0.630278	0.493175	0.583291	0.6085	0.541048	0.624167	cellular response to DNA damage stimulus	BP	A change in state or activity of a cell (in terms of movement, secretion, enzyme production, gene expression, etc.) as a result of a stimulus indicating damage to its DNA from environmental insults or errors during metabolism.
GO:0035023	0.534112	0.568839	0.628679	0.63986	0.584562	0.706626	0.532642	0.492922	0.369065	0.511167	0.450062	0.648024	0.36589	0.228488	0.260892	0.273502	0.35895	0.238952	regulation of Rho protein signal transduction	BP	Any process that modulates the frequency, rate or extent of Rho protein signal transduction.
GO:0035051	0.407518	0.488402	0.489861	0.51404	0.24995	0.724954	0.477008	0.527956	0.404549	0.597139	0.779613	0.50661	0.20433	0.050768	0.14688	0.134501	0.152167	0.128139	cardiac cell differentiation	BP	The process whereby a relatively unspecialized cell acquires the specialized structural and/or functional features of a cell that will form part of the cardiac organ of an individual.
GO:0035107	0.615884	0.630229	0.608624	0.608232	0.61589	0.673976	0.503153	0.631439	0.475744	0.635201	0.589499	0.792396	0.537493	0.338531	0.507205	0.442521	0.352888	0.381352	appendage morphogenesis	BP	The process by which the anatomical structures of appendages are generated and organized. Morphogenesis pertains to the creation of form. An appendage is an organ or part that is attached to the trunk of an organism. For example a limb or a branch.
GO:0035108	0.615884	0.630229	0.608624	0.608232	0.61589	0.673976	0.503153	0.631439	0.475744	0.635201	0.589499	0.792396	0.537493	0.338531	0.507205	0.442521	0.352888	0.381352	limb morphogenesis	BP	The process by which the anatomical structures of limb are generated and organized. Morphogenesis pertains to the creation of form. A limb is an appendage of an animal used for locomotion or grasping. For example a leg, arm or some types of fin.
GO:0035113	0.589953	0.598508	0.57282	0.567769	0.542554	0.654455	0.491986	0.597766	0.430562	0.597635	0.56506	0.765136	0.511673	0.332309	0.472174	0.3973	0.317574	0.346616	embryonic appendage morphogenesis	BP	The process, occurring in the embryo, by which the anatomical structures of the appendage are generated and organized. Morphogenesis pertains to the creation of form. An appendage is an organ or part that is attached to the trunk of an organism. For example a limb or a branch.
GO:0035116	0.263087	0.25063	0.244051	0.246224	0.297499	0.289963	0.190587	0.277787	0.146466	0.315512	0.382287	0.441858	0.21401	0.0576965	0.186457	0.191415	0.0561761	0.0950854	embryonic hindlimb morphogenesis	BP	The process, occurring in the embryo, by which the anatomical structures of the hindlimbs are generated and organized. Morphogenesis pertains to the creation of form. The hindlimbs are the posterior limbs of an animal.
GO:0035136	0.315432	0.285395	0.207017	0.222109	0.299519	0.200608	0.195621	0.319907	0.103939	0.37099	0.385277	0.586813	0.28493	0.144016	0.263428	0.174983	0.0698847	0.0687193	forelimb morphogenesis	BP	The process by which the anatomical structures of the forelimb are generated and organized. Morphogenesis pertains to the creation of form.
GO:0035137	0.376497	0.37106	0.295617	0.306842	0.350141	0.322363	0.235282	0.40207	0.167997	0.450604	0.446574	0.652838	0.313128	0.168455	0.294664	0.206876	0.0952284	0.101971	hindlimb morphogenesis	BP	The process by which the anatomical structures of the hindlimb are generated and organized. Morphogenesis pertains to the creation of form.
GO:0035150	0.424396	0.41822	0.465532	0.475434	0.436817	0.494125	0.316655	0.371269	0.11582	0.455866	0.489202	0.619687	0.258687	0.130762	0.119254	0.0826905	0.036139	0.115798	regulation of tube size	BP	Ensuring that a tube is of the correct length and diameter. Tube size must be maintained not only during tube formation, but also throughout development and in some physiological processes.
GO:0035176	0.0733869	0.0823395	0.0848813	0.0854404	0.0117492	0.177189	0.00105803	0.0731956	0.113757	0.0693421	0.0784956	0.184443	0.0296042	0.00646149	0.016842	0.0152476	0.00306883	0.0200516	social behavior	BP	Behavior that occurs predominantly, or only, in individuals that are part of a group.
GO:0035239	0.541014	0.582903	0.636472	0.634998	0.634469	0.716446	0.444368	0.524711	0.339821	0.614109	0.586511	0.759859	0.365859	0.374949	0.306148	0.319244	0.323142	0.262873	tube morphogenesis	BP	The process by which the anatomical structures of a tube are generated and organized. Morphogenesis pertains to the creation of form. Epithelial and endothelial tubes transport gases, liquids and cells from one site to another and form the basic structure of many organs and tissues, with tube shape and organization varying from the single-celled excretory organ in Caenorhabditis elegans to the br…
GO:0035249	0.283057	0.136699	0.149195	0.13815	0.0926393	0.392393	0.0516474	0.126809	0.274477	0.150433	0.077477	0.334453	0.296177	0.0363838	0.207673	0.243355	0.0528117	0.316668	synaptic transmission, glutamatergic	BP	The process of communication from a neuron to another neuron across a synapse using the neurotransmitter glutamate.
GO:0035264	0.468871	0.494807	0.553692	0.567115	0.54089	0.635216	0.299008	0.434071	0.43001	0.438453	0.291652	0.665007	0.323121	0.227756	0.222674	0.228441	0.171908	0.266086	multicellular organism growth	BP	The increase in size or mass of an entire multicellular organism, as opposed to cell growth.
GO:0035265	0.231812	0.296262	0.289124	0.306742	0.26077	0.416137	0.278737	0.27599	0.189588	0.30986	0.103296	0.679457	0.142856	0.23503	0.0988349	0.11957	0.154684	0.123277	organ growth	BP	The increase in size or mass of an organ. Organs are commonly observed as visibly distinct structures, but may also exist as loosely associated clusters of cells that function together as to perform a specific function.
GO:0035270	0.280357	0.275346	0.353655	0.374751	0.377434	0.39429	0.287456	0.199592	0.121348	0.263244	0.168229	0.36421	0.224178	0.126924	0.166337	0.165441	0.221116	0.120843	endocrine system development	BP	Progression of the endocrine system over time, from its formation to a mature structure. The endocrine system is a system of hormones and ductless glands, where the glands release hormones directly into the blood, lymph or other intercellular fluid, and the hormones circulate within the body to affect distant organs. The major glands that make up the human endocrine system are the hypothalamus, p…
GO:0035282	0.232573	0.291578	0.270391	0.252243	0.116058	0.43167	0.213947	0.320945	0.43184	0.301709	0.175697	0.570688	0.134696	0.0883195	0.100783	0.109865	0.149322	0.0853109	segmentation	BP	The regionalization process that divides an organism or part of an organism into a series of semi-repetitive parts, or segments, often arranged along a longitudinal axis.
GO:0035295	0.651368	0.708093	0.756962	0.764126	0.717096	0.864153	0.52734	0.651939	0.509627	0.7061	0.639328	0.821882	0.454771	0.406882	0.391512	0.40595	0.439466	0.328008	tube development	BP	The process whose specific outcome is the progression of a tube over time, from its initial formation to a mature structure. Epithelial and endothelial tubes transport gases, liquids and cells from one site to another and form the basic structure of many organs and tissues including lung and trachea, kidney, the mammary gland, the vascular system and the gastrointestinal and urinary-genital tract…
GO:0040007	0.794706	0.818072	0.845452	0.853002	0.81958	0.893104	0.719771	0.785316	0.681926	0.813471	0.735183	0.914275	0.648879	0.544955	0.557051	0.581254	0.534385	0.605438	growth	BP	The increase in size or mass of an entire organism, a part of an organism or a cell.
GO:0040008	0.734116	0.742353	0.767818	0.781285	0.717873	0.850926	0.649352	0.712412	0.582869	0.748414	0.644278	0.883766	0.595063	0.483187	0.500599	0.527586	0.467853	0.559442	regulation of growth	BP	Any process that modulates the frequency, rate or extent of the growth of all or part of an organism so that it occurs at its proper speed, either globally or in a specific part of the organism's development.
GO:0040011	0.85936	0.848581	0.870769	0.870975	0.873359	0.893928	0.764372	0.822519	0.735162	0.850839	0.818596	0.929305	0.779513	0.63535	0.719268	0.737364	0.767787	0.726269	locomotion	BP	Self-propelled movement of a cell or organism from one location to another.
GO:0040012	0.605631	0.617511	0.684958	0.695971	0.656235	0.721112	0.598272	0.53404	0.410027	0.562079	0.454953	0.749509	0.471243	0.247398	0.423534	0.45451	0.56476	0.416926	regulation of locomotion	BP	Any process that modulates the frequency, rate or extent of locomotion of a cell or organism.
GO:0040014	0.400521	0.415668	0.46244	0.47254	0.42422	0.54555	0.26698	0.374988	0.345018	0.37987	0.244184	0.61693	0.277765	0.218752	0.188548	0.19243	0.147469	0.226957	regulation of multicellular organism growth	BP	Any process that modulates the frequency, rate or extent of growth of the body of an organism so that it reaches its usual body size.
GO:0040015	0.088877	0.106702	0.165863	0.189844	0.0699921	0.104309	0.0817502	0.0644964	0.0887789	0.0527203	0.0446312	0.0993937	0.0508237	0.0187489	0.0485467	0.0581262	0.0409998	0.0705893	negative regulation of multicellular organism growth	BP	Any process that stops, prevents or reduces the frequency, rate or extent of growth of an organism to reach its usual body size.
GO:0040018	0.205885	0.183714	0.223344	0.222795	0.335306	0.257027	0.0190114	0.153524	0.134786	0.19129	0.094355	0.452422	0.129377	0.134258	0.0733119	0.0748755	0.0479873	0.0913472	positive regulation of multicellular organism growth	BP	Any process that activates or increases the frequency, rate or extent of growth of an organism to reach its usual body size.
GO:0040029	0.336295	0.429233	0.47493	0.480464	0.577729	0.530016	0.280739	0.350641	0.0809996	0.509802	0.42446	0.790594	0.214633	0.388411	0.158194	0.178664	0.0821921	0.218823	regulation of gene expression, epigenetic	BP	Any process that modulates the frequency, rate or extent of gene expression; the process is mitotically or meiotically heritable, or is stably self-propagated in the cytoplasm of a resting cell, and does not entail a change in DNA sequence.
GO:0042035	0.237414	0.31792	0.351906	0.398595	0.610137	0.444311	0.260884	0.295259	0.321799	0.26802	0.147358	0.410579	0.128742	0.0250194	0.110019	0.11836	0.112313	0.111648	regulation of cytokine biosynthetic process	BP	Any process that modulates the frequency, rate or extent of the chemical reactions and pathways resulting in the formation of cytokines.
GO:0042060	0.667388	0.699863	0.759034	0.766761	0.556313	0.86907	0.438998	0.635392	0.667858	0.62752	0.621707	0.747365	0.502618	0.231679	0.377903	0.395098	0.335194	0.376571	wound healing	BP	The series of events that restore integrity to a damaged tissue, following an injury.
GO:0042063	0.270819	0.29269	0.337915	0.313365	0.316152	0.605983	0.12181	0.266291	0.33602	0.278048	0.152336	0.398025	0.179955	0.0873491	0.130852	0.129253	0.117215	0.123134	gliogenesis	BP	The process by which glial cells are generated. This includes the production of glial progenitors and their differentiation into mature glia.
GO:0042089	0.281482	0.355105	0.391532	0.441419	0.623408	0.504765	0.27376	0.336596	0.335337	0.326485	0.210439	0.428109	0.168074	0.0298576	0.147838	0.163636	0.112534	0.154763	cytokine biosynthetic process	BP	The chemical reactions and pathways resulting in the formation of cytokines, any of a group of proteins that function to control the survival, growth and differentiation of tissues and cells, and which have autocrine and paracrine activity.
GO:0042098	0.39993	0.496171	0.560573	0.582633	0.66996	0.599675	0.272072	0.402231	0.372194	0.404208	0.3681	0.530967	0.174529	0.123839	0.134485	0.146708	0.195591	0.144585	T cell proliferation	BP	The expansion of a T cell population by cell division. Follows T cell activation.
GO:0042100	0.221106	0.309526	0.430153	0.424026	0.637895	0.405885	0.383362	0.177766	0.316913	0.092651	0.0551795	0.0998075	0.105959	0.0698533	0.0688753	0.0777404	0.140247	0.0611696	B cell proliferation	BP	The expansion of a B cell population by cell division. Follows B cell activation.
GO:0042102	0.152567	0.25316	0.303842	0.326906	0.418545	0.36539	0.0843643	0.173379	0.271687	0.147112	0.134419	0.313658	0.0412782	0.0672034	0.0214955	0.0207049	0.0158745	0.0235872	positive regulation of T cell proliferation	BP	Any process that activates or increases the rate or extent of T cell proliferation.
GO:0042107	0.281482	0.355105	0.391532	0.441419	0.623408	0.504765	0.27376	0.336596	0.335337	0.326485	0.210439	0.428109	0.168074	0.0298576	0.147838	0.163636	0.112534	0.154763	cytokine metabolic process	BP	The chemical reactions and pathways involving cytokines, any of a group of proteins that function to control the survival, growth and differentiation of tissues and cells, and which have autocrine and paracrine activity.
GO:0042108	0.188547	0.254216	0.287445	0.331042	0.592825	0.366479	0.25502	0.232796	0.25807	0.192157	0.120719	0.329491	0.101451	0.00935705	0.082374	0.0926381	0.0674679	0.101824	positive regulation of cytokine biosynthetic process	BP	Any process that activates or increases the frequency, rate or extent of the chemical reactions and pathways resulting in the formation of cytokines.
GO:0042110	0.691	0.714337	0.787391	0.798715	0.893645	0.784563	0.552316	0.609664	0.564549	0.609475	0.502262	0.76806	0.498733	0.332901	0.404587	0.426993	0.518461	0.426401	T cell activation	BP	The change in morphology and behavior of a mature or immature T cell resulting from exposure to a mitogen, cytokine, chemokine, cellular ligand, or an antigen for which it is specific.
GO:0042113	0.630201	0.669385	0.749396	0.760983	0.825057	0.769877	0.679425	0.554302	0.563583	0.527883	0.468985	0.605098	0.479214	0.305669	0.32591	0.343853	0.359599	0.342996	B cell activation	BP	The change in morphology and behavior of a mature or immature B cell resulting from exposure to a mitogen, cytokine, chemokine, cellular ligand, or an antigen for which it is specific.
GO:0042127	0.859361	0.88527	0.901379	0.905083	0.888512	0.927277	0.807984	0.865493	0.808029	0.888333	0.89262	0.921862	0.728935	0.579167	0.670466	0.687353	0.753273	0.656852	regulation of cell proliferation	BP	Any process that modulates the frequency, rate or extent of cell proliferation.
GO:0042129	0.293797	0.396214	0.455191	0.480944	0.534483	0.513034	0.252146	0.293932	0.360451	0.295144	0.248446	0.429586	0.116683	0.0984628	0.0883864	0.0951162	0.168955	0.0765305	regulation of T cell proliferation	BP	Any process that modulates the frequency, rate or extent of T cell proliferation.
GO:0042130	0.156375	0.209088	0.262212	0.278106	0.304948	0.327671	0.183893	0.146885	0.151672	0.180311	0.134671	0.226952	0.0557015	0.0196935	0.0484063	0.0565183	0.14594	0.0349195	negative regulation of T cell proliferation	BP	Any process that stops, prevents or reduces the rate or extent of T cell proliferation.
GO:0042157	0.533624	0.546419	0.599977	0.569564	0.553607	0.685513	0.462781	0.479911	0.563688	0.435466	0.49434	0.479121	0.447953	0.293274	0.377883	0.384604	0.261673	0.377225	lipoprotein metabolic process	BP	The chemical reactions and pathways involving any conjugated, water-soluble protein in which the nonprotein moiety consists of a lipid or lipids.
GO:0042158	0.484005	0.483789	0.514978	0.476043	0.527337	0.532007	0.454242	0.441633	0.51603	0.38131	0.454391	0.417678	0.405354	0.252211	0.332433	0.338803	0.250391	0.339335	lipoprotein biosynthetic process	BP	The chemical reactions and pathways resulting in the formation of any conjugated, water-soluble protein in which the nonprotein moiety consists of a lipid or lipids.
[truncated: 1,289 more rows]
